# Supplementary material for: Linking solver characteristics, solving processes and solution attributes: A data explainer for an open innovation generated robotic design dataset
Source: Data Brief. 2023 Sep 6;50:109547. doi: 10.1016/j.dib.2023.109547 (PMC10518673; doi:10.1016/j.dib.2023.109547)
Supplement: Supplementary file 1 [file mmc1.zip]

Archive with 411 entries (367 files):
- Release/
- Release/.DS_Store
- __MACOSX/Release/._.DS_Store
- Release/Solutions/
- __MACOSX/Release/._Solutions
- Release/Solvers/
- __MACOSX/Release/._Solvers
- Release/Process/
- Release/Solutions/.DS_Store
- __MACOSX/Release/Solutions/._.DS_Store
- Release/Solutions/Datum Solutions/
- Release/Solutions/Submissions.csv
- __MACOSX/Release/Solutions/._Submissions.csv
- Release/Solutions/Solution DSMs/
- Release/Solvers/.DS_Store
- __MACOSX/Release/Solvers/._.DS_Store
- Release/Solvers/Survey Questions/
- Release/Solvers/Survey Responses/
- Release/Solvers/Explainers/
- Release/Process/Click Database.csv
- __MACOSX/Release/Process/._Click Database.csv
- Release/Process/.DS_Store
- __MACOSX/Release/Process/._.DS_Store
- Release/Process/Challenge Attributes.csv
- __MACOSX/Release/Process/._Challenge Attributes.csv
- Release/Process/Challenge Rules/
- __MACOSX/Release/Process/._Challenge Rules
- Release/Solutions/Datum Solutions/SRA-Datum DSM v2.xlsx
- __MACOSX/Release/Solutions/Datum Solutions/._SRA-Datum DSM v2.xlsx
- Release/Solutions/Datum Solutions/SRA Datum Software.vsdx
- __MACOSX/Release/Solutions/Datum Solutions/._SRA Datum Software.vsdx
- Release/Solutions/Datum Solutions/.DS_Store
- __MACOSX/Release/Solutions/Datum Solutions/._.DS_Store
- Release/Solutions/Datum Solutions/SRA Datum Mass.xlsx
- __MACOSX/Release/Solutions/Datum Solutions/._SRA Datum Mass.xlsx
- Release/Solutions/Datum Solutions/CAD Design/
- Release/Solutions/Datum Solutions/SRA Datum Power.xlsx
- __MACOSX/Release/Solutions/Datum Solutions/._SRA Datum Power.xlsx
- Release/Solutions/Datum Solutions/SRA Datum Submission.docx
- __MACOSX/Release/Solutions/Datum Solutions/._SRA Datum Submission.docx
- Release/Solutions/Solution DSMs/D5-MDC/
- Release/Solutions/Solution DSMs/D4-EMA/
- Release/Solutions/Solution DSMs/D5-HMSA/
- Release/Solutions/Solution DSMs/D2-SAM/
- Release/Solutions/Solution DSMs/D5-EBD/
- Release/Solutions/Solution DSMs/.DS_Store
- __MACOSX/Release/Solutions/Solution DSMs/._.DS_Store
- Release/Solutions/Solution DSMs/D1-SRA/
- Release/Solutions/Solution DSMs/D5-BMA/
- Release/Solutions/Solution DSMs/D5-AM/
- Release/Solutions/Solution DSMs/D3-SCA/
- Release/Solutions/Solution DSMs/D4-RASA/
- Release/Solutions/Solution DSMs/D5-EDC/
- Release/Solutions/Solution DSMs/D4-CDPD/
- Release/Solutions/Solution DSMs/D5-SDM/
- Release/Solutions/Solution DSMs/D4-PSA/
- Release/Solutions/Solution DSMs/D2-SFA/
- Release/Solutions/Solution DSMs/D3-SPAM/
- Release/Solutions/Solution DSMs/D5-MIS/
- Release/Solvers/Survey Questions/Registration Survey.pdf
- __MACOSX/Release/Solvers/Survey Questions/._Registration Survey.pdf
- Release/Solvers/Survey Questions/Exit Survey.pdf
- __MACOSX/Release/Solvers/Survey Questions/._Exit Survey.pdf
- Release/Solvers/Survey Responses/Exit Survey.csv
- __MACOSX/Release/Solvers/Survey Responses/._Exit Survey.csv
- Release/Solvers/Survey Responses/Registration.csv
- __MACOSX/Release/Solvers/Survey Responses/._Registration.csv
- Release/Solvers/Explainers/R03 Gender.csv
- __MACOSX/Release/Solvers/Explainers/._R03 Gender.csv
- Release/Solvers/Explainers/R05 Country.csv
- __MACOSX/Release/Solvers/Explainers/._R05 Country.csv
- Release/Solvers/Explainers/R08 Field.csv
- __MACOSX/Release/Solvers/Explainers/._R08 Field.csv
- Release/Solvers/Explainers/R06 Education.csv
- __MACOSX/Release/Solvers/Explainers/._R06 Education.csv
- Release/Solvers/Explainers/R07 Discipline.csv
- __MACOSX/Release/Solvers/Explainers/._R07 Discipline.csv
- Release/Solvers/Explainers/R04 Age.csv
- __MACOSX/Release/Solvers/Explainers/._R04 Age.csv
- Release/Process/Challenge Rules/D5-MDC/
- Release/Process/Challenge Rules/D4-EMA/
- Release/Process/Challenge Rules/D2-SAM/
- Release/Process/Challenge Rules/D5-EBD/
- Release/Process/Challenge Rules/.DS_Store
- __MACOSX/Release/Process/Challenge Rules/._.DS_Store
- Release/Process/Challenge Rules/D1-SRA/
- Release/Process/Challenge Rules/D5-BMA/
- Release/Process/Challenge Rules/D5-AM/
- Release/Process/Challenge Rules/D3-SCA/
- Release/Process/Challenge Rules/D4-RASA/
- Release/Process/Challenge Rules/D5-EDC/
- Release/Process/Challenge Rules/D4-CDPD/
- Release/Process/Challenge Rules/D5-SDM/
- Release/Process/Challenge Rules/D4-PSA/
- Release/Process/Challenge Rules/D2-SFA/
- Release/Process/Challenge Rules/D3-SPAM/
- Release/Process/Challenge Rules/D5-MIS/
- Release/Solutions/Datum Solutions/CAD Design/SAM Datum.zip
- __MACOSX/Release/Solutions/Datum Solutions/CAD Design/._SAM Datum.zip
- Release/Solutions/Datum Solutions/CAD Design/SRA Datum.zip
- __MACOSX/Release/Solutions/Datum Solutions/CAD Design/._SRA Datum.zip
- Release/Solutions/Solution DSMs/D5-MDC/MDC-7 DSM.xlsx
- __MACOSX/Release/Solutions/Solution DSMs/D5-MDC/._MDC-7 DSM.xlsx
- Release/Solutions/Solution DSMs/D5-MDC/MDC-18 DSM.xlsx
- __MACOSX/Release/Solutions/Solution DSMs/D5-MDC/._MDC-18 DSM.xlsx
- Release/Solutions/Solution DSMs/D5-MDC/MDC-19 DSM.xlsx
- __MACOSX/Release/Solutions/Solution DSMs/D5-MDC/._MDC-19 DSM.xlsx
- Release/Solutions/Solution DSMs/D5-MDC/MDC-12 DSM.xlsx
- __MACOSX/Release/Solutions/Solution DSMs/D5-MDC/._MDC-12 DSM.xlsx
- Release/Solutions/Solution DSMs/D5-MDC/MDC-20 DSM.xlsx
- __MACOSX/Release/Solutions/Solution DSMs/D5-MDC/._MDC-20 DSM.xlsx
- Release/Solutions/Solution DSMs/D5-MDC/MDC-1 DSM.xlsx
- __MACOSX/Release/Solutions/Solution DSMs/D5-MDC/._MDC-1 DSM.xlsx
- Release/Solutions/Solution DSMs/D5-MDC/MDC-14 DSM .xlsx
- __MACOSX/Release/Solutions/Solution DSMs/D5-MDC/._MDC-14 DSM .xlsx
- Release/Solutions/Solution DSMs/D5-MDC/MDC-11 DSM.xlsx
- __MACOSX/Release/Solutions/Solution DSMs/D5-MDC/._MDC-11 DSM.xlsx
- Release/Solutions/Solution DSMs/D5-MDC/MDC-10 DSM.xlsx
- __MACOSX/Release/Solutions/Solution DSMs/D5-MDC/._MDC-10 DSM.xlsx
- Release/Solutions/Solution DSMs/D5-MDC/MDC-5 DSM.xlsx
- __MACOSX/Release/Solutions/Solution DSMs/D5-MDC/._MDC-5 DSM.xlsx
- Release/Solutions/Solution DSMs/D5-MDC/MDC-8 DSM.xlsx
- __MACOSX/Release/Solutions/Solution DSMs/D5-MDC/._MDC-8 DSM.xlsx
- Release/Solutions/Solution DSMs/D5-MDC/MDC-16 DSM.xlsx
- __MACOSX/Release/Solutions/Solution DSMs/D5-MDC/._MDC-16 DSM.xlsx
- Release/Solutions/Solution DSMs/D5-MDC/MDC-15 DSM .xlsx
- __MACOSX/Release/Solutions/Solution DSMs/D5-MDC/._MDC-15 DSM .xlsx
- Release/Solutions/Solution DSMs/D5-MDC/MDC-3 DSM.xlsx
- __MACOSX/Release/Solutions/Solution DSMs/D5-MDC/._MDC-3 DSM.xlsx
- Release/Solutions/Solution DSMs/D4-EMA/EMA-9 DSM.xlsx
- __MACOSX/Release/Solutions/Solution DSMs/D4-EMA/._EMA-9 DSM.xlsx
- Release/Solutions/Solution DSMs/D4-EMA/EMA-8 DSM.xlsx
- __MACOSX/Release/Solutions/Solution DSMs/D4-EMA/._EMA-8 DSM.xlsx
- Release/Solutions/Solution DSMs/D4-EMA/EMA-3 DSM.xlsx
- __MACOSX/Release/Solutions/Solution DSMs/D4-EMA/._EMA-3 DSM.xlsx
- Release/Solutions/Solution DSMs/D4-EMA/EMA-4 DSM.xlsx
- __MACOSX/Release/Solutions/Solution DSMs/D4-EMA/._EMA-4 DSM.xlsx
- Release/Solutions/Solution DSMs/D4-EMA/EMA-5 DSM.xlsx
- __MACOSX/Release/Solutions/Solution DSMs/D4-EMA/._EMA-5 DSM.xlsx
- Release/Solutions/Solution DSMs/D4-EMA/EMA-14 DSM.xlsx
- __MACOSX/Release/Solutions/Solution DSMs/D4-EMA/._EMA-14 DSM.xlsx
- Release/Solutions/Solution DSMs/D4-EMA/EMA-7 DSM.xlsx
- __MACOSX/Release/Solutions/Solution DSMs/D4-EMA/._EMA-7 DSM.xlsx
- Release/Solutions/Solution DSMs/D4-EMA/EMA-12 DSM.xlsx
- __MACOSX/Release/Solutions/Solution DSMs/D4-EMA/._EMA-12 DSM.xlsx
- Release/Solutions/Solution DSMs/D4-EMA/EMA-13 DSM.xlsx
- __MACOSX/Release/Solutions/Solution DSMs/D4-EMA/._EMA-13 DSM.xlsx
- Release/Solutions/Solution DSMs/D5-HMSA/HMSA-2 DSM.xlsx
- __MACOSX/Release/Solutions/Solution DSMs/D5-HMSA/._HMSA-2 DSM.xlsx
- Release/Solutions/Solution DSMs/D5-HMSA/HMSA-3 DSM.xlsx
- __MACOSX/Release/Solutions/Solution DSMs/D5-HMSA/._HMSA-3 DSM.xlsx
- Release/Solutions/Solution DSMs/D5-HMSA/HMSA-5 DSM.xlsx
- __MACOSX/Release/Solutions/Solution DSMs/D5-HMSA/._HMSA-5 DSM.xlsx
- Release/Solutions/Solution DSMs/D5-HMSA/HMSA-6 DSM.xlsx
- __MACOSX/Release/Solutions/Solution DSMs/D5-HMSA/._HMSA-6 DSM.xlsx
- Release/Solutions/Solution DSMs/D5-HMSA/HMSA-7 DSM.xlsx
- __MACOSX/Release/Solutions/Solution DSMs/D5-HMSA/._HMSA-7 DSM.xlsx
- Release/Solutions/Solution DSMs/D2-SAM/SAM-10 DSM.xlsx
- __MACOSX/Release/Solutions/Solution DSMs/D2-SAM/._SAM-10 DSM.xlsx
- Release/Solutions/Solution DSMs/D2-SAM/SAM-11 DSM.xlsx
- __MACOSX/Release/Solutions/Solution DSMs/D2-SAM/._SAM-11 DSM.xlsx
- Release/Solutions/Solution DSMs/D2-SAM/SAM-3 DSM.xlsx
- __MACOSX/Release/Solutions/Solution DSMs/D2-SAM/._SAM-3 DSM.xlsx
- Release/Solutions/Solution DSMs/D2-SAM/SAM-9 DSM.xlsx
- __MACOSX/Release/Solutions/Solution DSMs/D2-SAM/._SAM-9 DSM.xlsx
- Release/Solutions/Solution DSMs/D2-SAM/SAM-8 DSM.xlsx
- __MACOSX/Release/Solutions/Solution DSMs/D2-SAM/._SAM-8 DSM.xlsx
- Release/Solutions/Solution DSMs/D2-SAM/SAM-4 DSM.xlsx
- __MACOSX/Release/Solutions/Solution DSMs/D2-SAM/._SAM-4 DSM.xlsx
- Release/Solutions/Solution DSMs/D2-SAM/SAM-5 DSM.xlsx
- __MACOSX/Release/Solutions/Solution DSMs/D2-SAM/._SAM-5 DSM.xlsx
- Release/Solutions/Solution DSMs/D2-SAM/SAM-6 DSM.xlsx
- __MACOSX/Release/Solutions/Solution DSMs/D2-SAM/._SAM-6 DSM.xlsx
- Release/Solutions/Solution DSMs/D5-EBD/EBD-5 DSM.xlsx
- __MACOSX/Release/Solutions/Solution DSMs/D5-EBD/._EBD-5 DSM.xlsx
- Release/Solutions/Solution DSMs/D5-EBD/EBD-8 DSM.xlsx
- __MACOSX/Release/Solutions/Solution DSMs/D5-EBD/._EBD-8 DSM.xlsx
- Release/Solutions/Solution DSMs/D5-EBD/EBD-2 DSM.xlsx
- __MACOSX/Release/Solutions/Solution DSMs/D5-EBD/._EBD-2 DSM.xlsx
- Release/Solutions/Solution DSMs/D5-EBD/EBD-3 DSM.xlsx
- __MACOSX/Release/Solutions/Solution DSMs/D5-EBD/._EBD-3 DSM.xlsx
- Release/Solutions/Solution DSMs/D5-EBD/EBD-6 DSM.xlsx
- __MACOSX/Release/Solutions/Solution DSMs/D5-EBD/._EBD-6 DSM.xlsx
- Release/Solutions/Solution DSMs/D5-EBD/EBD-23 DSM.xlsx
- __MACOSX/Release/Solutions/Solution DSMs/D5-EBD/._EBD-23 DSM.xlsx
- Release/Solutions/Solution DSMs/D5-EBD/EBD-22 DSM.xlsx
- __MACOSX/Release/Solutions/Solution DSMs/D5-EBD/._EBD-22 DSM.xlsx
- Release/Solutions/Solution DSMs/D5-EBD/EBD-16 DSM.xlsx
- __MACOSX/Release/Solutions/Solution DSMs/D5-EBD/._EBD-16 DSM.xlsx
- Release/Solutions/Solution DSMs/D5-EBD/EBD-4 DSM .xlsx
- __MACOSX/Release/Solutions/Solution DSMs/D5-EBD/._EBD-4 DSM .xlsx
- Release/Solutions/Solution DSMs/D5-EBD/EBD-1 DSM.xlsx
- __MACOSX/Release/Solutions/Solution DSMs/D5-EBD/._EBD-1 DSM.xlsx
- Release/Solutions/Solution DSMs/D1-SRA/SRA-16 DSM.xlsx
- __MACOSX/Release/Solutions/Solution DSMs/D1-SRA/._SRA-16 DSM.xlsx
- Release/Solutions/Solution DSMs/D1-SRA/SRA-10 DSM.xlsx
- __MACOSX/Release/Solutions/Solution DSMs/D1-SRA/._SRA-10 DSM.xlsx
- Release/Solutions/Solution DSMs/D1-SRA/SRA-6 DSM.xlsx
- __MACOSX/Release/Solutions/Solution DSMs/D1-SRA/._SRA-6 DSM.xlsx
- Release/Solutions/Solution DSMs/D1-SRA/SRA-15 DSM.xlsx
- __MACOSX/Release/Solutions/Solution DSMs/D1-SRA/._SRA-15 DSM.xlsx
- Release/Solutions/Solution DSMs/D1-SRA/SRA-14 DSM.xlsx
- __MACOSX/Release/Solutions/Solution DSMs/D1-SRA/._SRA-14 DSM.xlsx
- Release/Solutions/Solution DSMs/D1-SRA/SRA-7 DSM .xlsx
- __MACOSX/Release/Solutions/Solution DSMs/D1-SRA/._SRA-7 DSM .xlsx
- Release/Solutions/Solution DSMs/D1-SRA/SRA-9 DSM.xlsx
- __MACOSX/Release/Solutions/Solution DSMs/D1-SRA/._SRA-9 DSM.xlsx
- Release/Solutions/Solution DSMs/D1-SRA/SRA-5 DSM.xlsx
- __MACOSX/Release/Solutions/Solution DSMs/D1-SRA/._SRA-5 DSM.xlsx
- Release/Solutions/Solution DSMs/D1-SRA/SRA-18 DSM.xlsx
- __MACOSX/Release/Solutions/Solution DSMs/D1-SRA/._SRA-18 DSM.xlsx
- Release/Solutions/Solution DSMs/D1-SRA/SRA-19 DSM.xlsx
- __MACOSX/Release/Solutions/Solution DSMs/D1-SRA/._SRA-19 DSM.xlsx
- Release/Solutions/Solution DSMs/D5-AM/AM-1 DSM.xlsx
- __MACOSX/Release/Solutions/Solution DSMs/D5-AM/._AM-1 DSM.xlsx
- Release/Solutions/Solution DSMs/D5-AM/AM-17 DSM .xlsx
- __MACOSX/Release/Solutions/Solution DSMs/D5-AM/._AM-17 DSM .xlsx
- Release/Solutions/Solution DSMs/D5-AM/AM-10 DSM.xlsx
- __MACOSX/Release/Solutions/Solution DSMs/D5-AM/._AM-10 DSM.xlsx
- Release/Solutions/Solution DSMs/D5-AM/AM-11 DSM.xlsx
- __MACOSX/Release/Solutions/Solution DSMs/D5-AM/._AM-11 DSM.xlsx
- Release/Solutions/Solution DSMs/D5-AM/AM-6 DSM.xlsx
- __MACOSX/Release/Solutions/Solution DSMs/D5-AM/._AM-6 DSM.xlsx
- Release/Solutions/Solution DSMs/D5-AM/AM-16 DSM .xlsx
- __MACOSX/Release/Solutions/Solution DSMs/D5-AM/._AM-16 DSM .xlsx
- Release/Solutions/Solution DSMs/D5-AM/AM-8 DSM.xlsx
- __MACOSX/Release/Solutions/Solution DSMs/D5-AM/._AM-8 DSM.xlsx
- Release/Solutions/Solution DSMs/D5-AM/AM-15 DSM.xlsx
- __MACOSX/Release/Solutions/Solution DSMs/D5-AM/._AM-15 DSM.xlsx
- Release/Solutions/Solution DSMs/D5-AM/AM-3 DSM.xlsx
- __MACOSX/Release/Solutions/Solution DSMs/D5-AM/._AM-3 DSM.xlsx
- Release/Solutions/Solution DSMs/D5-AM/AM-2 DSM.xlsx
- __MACOSX/Release/Solutions/Solution DSMs/D5-AM/._AM-2 DSM.xlsx
- Release/Solutions/Solution DSMs/D5-AM/AM-12 DSM.xlsx
- __MACOSX/Release/Solutions/Solution DSMs/D5-AM/._AM-12 DSM.xlsx
- Release/Solutions/Solution DSMs/D5-AM/AM-4 DSM.xlsx
- __MACOSX/Release/Solutions/Solution DSMs/D5-AM/._AM-4 DSM.xlsx
- Release/Solutions/Solution DSMs/D5-AM/AM-5 DSM.xlsx
- __MACOSX/Release/Solutions/Solution DSMs/D5-AM/._AM-5 DSM.xlsx
- Release/Solutions/Solution DSMs/D3-SCA/SCA-9 DSM.xlsx
- __MACOSX/Release/Solutions/Solution DSMs/D3-SCA/._SCA-9 DSM.xlsx
- Release/Solutions/Solution DSMs/D3-SCA/SCA-8 DSM.xlsx
- __MACOSX/Release/Solutions/Solution DSMs/D3-SCA/._SCA-8 DSM.xlsx
- Release/Solutions/Solution DSMs/D3-SCA/SCA-2 DSM.xlsx
- __MACOSX/Release/Solutions/Solution DSMs/D3-SCA/._SCA-2 DSM.xlsx
- Release/Solutions/Solution DSMs/D4-RASA/RASA-6 DSM.xlsx
- __MACOSX/Release/Solutions/Solution DSMs/D4-RASA/._RASA-6 DSM.xlsx
- Release/Solutions/Solution DSMs/D4-RASA/RASA-1 DSM.xlsx
- __MACOSX/Release/Solutions/Solution DSMs/D4-RASA/._RASA-1 DSM.xlsx
- Release/Solutions/Solution DSMs/D4-RASA/RASA-4 DSM.xlsx
- __MACOSX/Release/Solutions/Solution DSMs/D4-RASA/._RASA-4 DSM.xlsx
- Release/Solutions/Solution DSMs/D4-RASA/RASA-5 DSM.xlsx
- __MACOSX/Release/Solutions/Solution DSMs/D4-RASA/._RASA-5 DSM.xlsx
- Release/Solutions/Solution DSMs/D5-EDC/EDC-10 DSM.xlsx
- __MACOSX/Release/Solutions/Solution DSMs/D5-EDC/._EDC-10 DSM.xlsx
- Release/Solutions/Solution DSMs/D5-EDC/EDC-2 DSM.xlsx
- __MACOSX/Release/Solutions/Solution DSMs/D5-EDC/._EDC-2 DSM.xlsx
- Release/Solutions/Solution DSMs/D5-EDC/EDC 3 DSM.xlsx
- __MACOSX/Release/Solutions/Solution DSMs/D5-EDC/._EDC 3 DSM.xlsx
- Release/Solutions/Solution DSMs/D5-EDC/EDC-9 DSM.xlsx
- __MACOSX/Release/Solutions/Solution DSMs/D5-EDC/._EDC-9 DSM.xlsx
- Release/Solutions/Solution DSMs/D5-EDC/EDC-8 DSM.xlsx
- __MACOSX/Release/Solutions/Solution DSMs/D5-EDC/._EDC-8 DSM.xlsx
- Release/Solutions/Solution DSMs/D5-EDC/EDC-7 DSM.xlsx
- __MACOSX/Release/Solutions/Solution DSMs/D5-EDC/._EDC-7 DSM.xlsx
- Release/Solutions/Solution DSMs/D5-EDC/EDC-6 DSM.xlsx
- __MACOSX/Release/Solutions/Solution DSMs/D5-EDC/._EDC-6 DSM.xlsx
- Release/Solutions/Solution DSMs/D4-CDPD/CDPD-4 DSM.xlsx
- __MACOSX/Release/Solutions/Solution DSMs/D4-CDPD/._CDPD-4 DSM.xlsx
- Release/Solutions/Solution DSMs/D4-CDPD/CDPD-5 DSM.xlsx
- __MACOSX/Release/Solutions/Solution DSMs/D4-CDPD/._CDPD-5 DSM.xlsx
- Release/Solutions/Solution DSMs/D4-CDPD/CDPD-2 DSM.xlsx
- __MACOSX/Release/Solutions/Solution DSMs/D4-CDPD/._CDPD-2 DSM.xlsx
- Release/Solutions/Solution DSMs/D4-CDPD/CDPD-1 DSM.xlsx
- __MACOSX/Release/Solutions/Solution DSMs/D4-CDPD/._CDPD-1 DSM.xlsx
- Release/Solutions/Solution DSMs/D5-SDM/SDM-9 DSM.xlsx
- __MACOSX/Release/Solutions/Solution DSMs/D5-SDM/._SDM-9 DSM.xlsx
- Release/Solutions/Solution DSMs/D5-SDM/SDM-14 DSM.xlsx
- __MACOSX/Release/Solutions/Solution DSMs/D5-SDM/._SDM-14 DSM.xlsx
- Release/Solutions/Solution DSMs/D5-SDM/SDM-15 DSM.xlsx
- __MACOSX/Release/Solutions/Solution DSMs/D5-SDM/._SDM-15 DSM.xlsx
- Release/Solutions/Solution DSMs/D5-SDM/SDM-3 DSM.xlsx
- __MACOSX/Release/Solutions/Solution DSMs/D5-SDM/._SDM-3 DSM.xlsx
- Release/Solutions/Solution DSMs/D5-SDM/SDM-2 DSM.xlsx
- __MACOSX/Release/Solutions/Solution DSMs/D5-SDM/._SDM-2 DSM.xlsx
- Release/Solutions/Solution DSMs/D5-SDM/SDM-19 DSM.xlsx
- __MACOSX/Release/Solutions/Solution DSMs/D5-SDM/._SDM-19 DSM.xlsx
- Release/Solutions/Solution DSMs/D5-SDM/SDM-18 DSM.xlsx
- __MACOSX/Release/Solutions/Solution DSMs/D5-SDM/._SDM-18 DSM.xlsx
- Release/Solutions/Solution DSMs/D5-SDM/SDM-12 DSM.xlsx
- __MACOSX/Release/Solutions/Solution DSMs/D5-SDM/._SDM-12 DSM.xlsx
- Release/Solutions/Solution DSMs/D5-SDM/SDM-4 DSM.xlsx
- __MACOSX/Release/Solutions/Solution DSMs/D5-SDM/._SDM-4 DSM.xlsx
- Release/Solutions/Solution DSMs/D5-SDM/SDM-5 DSM.xlsx
- __MACOSX/Release/Solutions/Solution DSMs/D5-SDM/._SDM-5 DSM.xlsx
- Release/Solutions/Solution DSMs/D5-SDM/SDM-17 DSM.xlsx
- __MACOSX/Release/Solutions/Solution DSMs/D5-SDM/._SDM-17 DSM.xlsx
- Release/Solutions/Solution DSMs/D5-SDM/SDM-11 DSM.xlsx
- __MACOSX/Release/Solutions/Solution DSMs/D5-SDM/._SDM-11 DSM.xlsx
- Release/Solutions/Solution DSMs/D5-SDM/SDM-6 DSM.xlsx
[truncated: 111 more entries]
