# Supplementary material for: Linking solver characteristics, solving processes and solution attributes: A data explainer for an open innovation generated robotic design dataset
Source: Data Brief. 2023 Sep 6;50:109547. doi: 10.1016/j.dib.2023.109547 (PMC10518673; doi:10.1016/j.dib.2023.109547)
Supplement: Supplementary file 1 [file mmc1.zip › Release/Solutions/Submissions.csv]

Record_ID	User_ID	Challenge	Extraction_ID	Solution_ID	FOM_Units	FOM_SelfReported	Completeness_Rating
170	882	AM		AM			Incomplete
211	6619	AM		AM			Incomplete
72	175	AM	1	AM 1	Mass(kg)	0.853	Mixed
97	1925	AM	10	AM 10	Mass(kg)	1.42	Detailed
172	1967	AM	11	AM 11	Mass(kg)	0.0869	Detailed
31	251	AM	12	AM 12	Mass(kg)	0.19	Detailed
58	157	AM	13	AM 13	Mass(kg)	0.146	Mixed
95	5737	AM	14	AM 14			Conceptually Complete
162	2542	AM	15	AM 15	Mass(kg)	0.066	Detailed
84	257	AM	16	AM 16	Mass(kg)	0.27	Detailed
83	257	AM	17	AM 17	Mass(kg)	0.23	Detailed
191	3579	AM	20	AM 20	Mass(kg)	0.06568	Detailed
71	175	AM	2	AM 20	Mass(kg)	0.409	Mixed
208	6498	AM	3	AM 3	Mass(kg)	0.0582	Detailed
108	3759	AM	30	AM 30	Mass(kg)	0.566	Mixed
98	1217	AM	4	AM 4	Mass(kg)	4.682	Detailed
182	3564	AM	5	AM 5	Mass(kg)	0.17556	Detailed
99	3569	AM	6	AM 6	Mass(kg)	0.26	Detailed
43	237	AM	7	AM 7			Conceptually Complete
116	6153	AM	8	AM 8	Mass(kg)	0.3	Detailed
53	5780	AM	9	AM 9	Mass(kg)	0.23819	Detailed
907	999999	AM	99	AM 99	Mass(kg)	0.029	Detailed
146	16130	BMA		BMA			Conceptually Complete
139	3421	BMA	1	BMA 1			Conceptually Complete
165	2542	BMA	2	BMA 2	Mass(kg)	0.168	Detailed
244	15985	BMA	4	BMA 4			Incomplete
253	16013	BMA	5	BMA 5			Conceptually Complete
255	14328	BMA	7	BMA 7	Mass(kg)	0.0798	Detailed
263	16003	BMA	8	BMA 8	Mass(kg)	0.12273	Mixed
262	15856	CDPD		CDPD			Incomplete
75	14372	CDPD		CDPD			Incomplete
212	15590	CDPD		CDPD			Incomplete
229	14177	CDPD		CDPD			Incomplete
259	15256	CDPD		CDPD			Incomplete
52	15599	CDPD	1	CDPD 1	Power-Mass Normalized	0.8923	Mixed
250	12607	CDPD	2	CDPD 2	Power-Mass Normalized	2.42	Detailed
261	15780	CDPD	3	CDPD 3			Conceptually Complete
12	14196	CDPD	4	CDPD 4	Power-Mass Normalized	1.72	Mixed
237	11872	CDPD	5	CDPD 5	Power-Mass Normalized	3.9	Mixed
905	999999	CDPD	99	CDPD 99	Mass(kg)	0.049	Detailed
51	14332	EBD		EBD			Incomplete
136	14061	EBD		EBD			Incomplete
228	14177	EBD		EBD			Incomplete
232	14068	EBD		EBD			Incomplete
92	14927	EBD	1	EBD 1	Mass(kg)	0.191037	Detailed
18	12101	EBD	10	EBD 10	Mass(kg)	0.1380377	Detailed
137	14117	EBD	11	EBD 11	Mass(kg)	0.0858	Detailed
8	62	EBD	12	EBD 12	Mass(kg)	0.14343	Detailed
36	14345	EBD	13	EBD 13	Mass(kg)	0.04913	Detailed
260	15179	EBD	14	EBD 14			Conceptually Complete
254	14328	EBD	15	EBD 15			Conceptually Complete
236	11872	EBD	16	EBD 16	Mass(kg)	0.25	Detailed
258	14235	EBD	2	EBD 2	Mass(kg)	0.119	Detailed
20	14141	EBD	20	EBD 20	Mass(kg)	0.20346	Mixed
147	2487	EBD	21	EBD 21	Mass(kg)	0.0605	Mixed
249	12607	EBD	22	EBD 22	Mass(kg)	0.078	Detailed
257	14308	EBD	23	EBD 23	Mass(kg)	0.18286	Detailed
256	13719	EBD	3	EBD 3	Mass(kg)	0.183571865	Detailed
25	14335	EBD	4	EBD 4	Mass(kg)	0.25838	Detailed
248	12607	EBD	5	EBD 5	Mass(kg)	0.069	Detailed
226	9029	EBD	6	EBD 6	Mass(kg)	0.27409449	Detailed
65	14769	EBD	7	EBD 7			Conceptually Complete
6	204	EBD	8	EBD 8	Mass(kg)	0.12346	Detailed
80	14303	EBD	9	EBD 9			Conceptually Complete
9	8045	EDC		EDC			Incomplete
46	8939	EDC		EDC			Incomplete
128	8206	EDC	1	EDC 1	Mass(kg)	0.85	Mixed
81	257	EDC	10	EDC 10	Mass(kg)	0.17	Detailed
175	3564	EDC	2	EDC 2	Mass(kg)	0.133947	Detailed
215	8082	EDC	20	EDC 20	Mass(kg)	0.39	Mixed
148	2461	EDC	21	EDC 21	Mass(kg)	0.32	Detailed
109	6153	EDC	3	EDC 3	Mass(kg)	0.12	Detailed
149	2461	EDC	5	EDC 5	Mass(kg)	0.2691	Detailed
15	3059	EDC	6	EDC 6	Mass(kg)	0.15	Detailed
13	8455	EDC	7	EDC 7	Mass(kg)	0.14	Detailed
217	8184	EDC	8	EDC 8	Mass(kg)	0.1124	Detailed
198	6271	EDC	9	EDC 9	Mass(kg)	0.186157	Detailed
909	999999	EDC	99	EDC 99	Mass(kg)	0.029	Detailed
78	3258	EMA		EMA			Conceptually Complete
88	12301	EMA		EMA			Incomplete
101	7396	EMA		EMA			Incomplete
106	12442	EMA		EMA			Incomplete
131	8206	EMA	1	EMA 1	Mass(kg)	1.47	Detailed
40	237	EMA	10	EMA 10			Conceptually Complete
49	10967	EMA	11	EMA 11	Mass(kg)	0.32	Mixed
225	8979	EMA	12	EMA 12	Mass(kg)	0.8965	Detailed
240	12044	EMA	13	EMA 13	Mass(kg)	0.157	Detailed
218	8184	EMA	14	EMA 14	Mass(kg)	0.2784	Detailed
161	2542	EMA	15	EMA 15	Mass(kg)	0.127	Detailed
213	7040	EMA	16	EMA 16			Conceptually Complete
127	7004	EMA	17	EMA 17			Incomplete
100	1572	EMA	18	EMA 18			Incomplete
241	11834	EMA	2	EMA 2	Mass(kg)	1.5	Detailed
35	11142	EMA	3	EMA 3	Mass(kg)	1.15	Detailed
143	7726	EMA	30	EMA 30			Conceptually Complete
105	9712	EMA	4	EMA 4	Mass(kg)	0.793	Detailed
113	6153	EMA	5	EMA 5	Mass(kg)	0.47	Detailed
242	11991	EMA	6	EMA 6			Incomplete
179	3564	EMA	7	EMA 7	Mass(kg)	0.480278	Detailed
227	9686	EMA	8	EMA 8	Mass(kg)	0.259	Detailed
233	11872	EMA	9	EMA 9	Mass(kg)	0.68	Detailed
906	999999	EMA	99	EMA 99	Mass(kg)	0.421	Detailed
66	14185	HMSA	1	HMSA 1			Incomplete
1	13528	HMSA	2	HMSA 2	LOC	10000	Detailed
55	13759	HMSA	3	HMSA 3	LOC	515	Detailed
37	14827	HMSA	4	HMSA 4			Conceptually Complete
76	14210	HMSA	5	HMSA 5	LOC	122000	Detailed
235	11872	HMSA	6	HMSA 6	LOC	53	Detailed
19	2007	HMSA	7	HMSA 7	LOC		Detailed
23	15079	HMSA	8	HMSA 8			Conceptually Complete
912	999999	HMSA	99	HMSA 99	LOC	50	Detailed
135	8206	MDC	1	MDC 1	Mass(kg)	1.41748	Detailed
17	3059	MDC	10	MDC 10	Mass(kg)	0.1	Detailed
220	8184	MDC	11	MDC 11	Mass(kg)	0.0748	Detailed
209	6498	MDC	12	MDC 12	Mass(kg)	0.0331	Detailed
14	8455	MDC	13	MDC 13	Mass(kg)	0.3	Detailed
223	8669	MDC	14	MDC 14	Mass(kg)	0.266	Detailed
163	2542	MDC	15	MDC 15	Mass(kg)	0.096	Detailed
174	1967	MDC	16	MDC 16	Mass(kg)	0.07	Detailed
138	3421	MDC	18	MDC 18	Mass(kg)	0.06	Mixed
221	8184	MDC	19	MDC 19	Mass(kg)	0.1306	Detailed
91	2679	MDC	2	MDC 2			Conceptually Complete
204	6271	MDC	20	MDC 20	Mass(kg)	0.1	Detailed
184	3564	MDC	3	MDC 3	Mass(kg)	0.131485	Detailed
104	2550	MDC	4	MDC 4			Conceptually Complete
45	8299	MDC	5	MDC 5	Mass(kg)	0.5	Detailed
155	2461	MDC	6	MDC 6			Conceptually Complete
216	8103	MDC	7	MDC 7	Mass(kg)	0.0492	Detailed
119	6153	MDC	8	MDC 8	Mass(kg)	0.12	Detailed
908	999999	MDC	99	MDC 99	Mass(kg)	0.029	Detailed
7	199	MIS		MIS			Incomplete
251	12793	MIS	1	MIS 1	Force (N)	135	Detailed
247	12607	MIS	10	MIS 10	Force (N)	39.54	Detailed
22	520	MIS	11	MIS 11	Force (N)	164.53	Detailed
57	3315	MIS	12	MIS 12	Force (N)	90	Detailed
164	2542	MIS	13	MIS 13	Force (N)	3	Detailed
2	13346	MIS	14	MIS 14	Force (N)	63	Detailed
205	6271	MIS	15	MIS 15	Force (N)	112.5	Detailed
87	257	MIS	2	MIS 2	Force (N)	214.29	Detailed
21	6809	MIS	3	MIS 3	Force (N)	59.5	Detailed
86	257	MIS	4	MIS 4	Force (N)	105.72	Detailed
26	2014	MIS	5	MIS 5			Conceptually Complete
230	13186	MIS	6	MIS 6	Force (N)	64.285	Detailed
252	13300	MIS	7	MIS 7	Force (N)	63	Detailed
120	6153	MIS	8	MIS 8	Force (N)	82	Detailed
214	12791	MIS	9	MIS 9	Force (N)	0	Detailed
90	2679	PSA		PSA			Incomplete
167	3739	PSA		PSA			Detailed
183	3564	PSA	1	PSA 1	Cyclomatic		Mixed
118	6153	PSA	2	PSA 2	Cyclomatic	17	Mixed
134	8206	PSA	3	PSA 3			Conceptually Complete
173	1967	PSA	4	PSA 4	Cyclomatic	36	Detailed
63	5977	PSA	5	PSA 5	Cyclomatic	19	Detailed
73	6533	PSA	6	PSA 6			Conceptually Complete
911	999999	PSA	99	PSA 99	LOC	70	Detailed
24	7020	RASA	1	RASA 1	LOC	145	Detailed
197	6301	RASA	2	RASA 2			Conceptually Complete
231	13186	RASA	3	RASA 3	LOC	50	Mixed
64	5977	RASA	4	RASA 4	LOC	70	Detailed
222	8184	RASA	5	RASA 5	LOC	172	Detailed
206	6271	RASA	6	RASA 6	LOC	150	Detailed
910	999999	RASA	99	RASA 99	LOC	120	Detailed
59	3085	SAM		SAM			Incomplete
166	1646	SAM		SAM			Conceptually Complete
193	6877	SAM		SAM			Incomplete
68	175	SAM	1	SAM 1			Conceptually Complete
194	6301	SAM	10	SAM 10	Mass(kg)	0.9	Mixed
210	6619	SAM	11	SAM 11	Mass(kg)	0.26	Detailed
93	5737	SAM	12	SAM 12	Mass(kg)	0.76	Mixed
150	2461	SAM	13	SAM 13	Mass(kg)	1.19	Mixed
38	237	SAM	2	SAM 2			Conceptually Complete
238	11872	BMA	3	SAM 3	Mass(kg)	0.849	Detailed
110	6153	SAM	3	SAM 3	Mass(kg)	0.32	Detailed
176	3564	SAM	4	SAM 4	Mass(kg)	0.190087	Detailed
158	2542	SAM	5	SAM 5	Mass(kg)	0.231	Mixed
171	1967	SAM	6	SAM 6	Mass(kg)	0.0869	Mixed
27	756	SAM	7	SAM 7	Mass(kg)	4.9	Mixed
29	251	SAM	8	SAM 8	Mass(kg)	0.51	Detailed
82	257	SAM	9	SAM 9	Mass(kg)	0.26	Detailed
902	999999	SAM	99	SAM 99	Mass(kg)	0.041	Detailed
67	7420	SCA		SCA			Incomplete
129	8206	SCA	1	SCA 1	Mass(kg)	3	Mixed
111	6153	SCA	2	SCA 2	Mass(kg)	0.21	Detailed
123	9443	SCA	3	SCA 3			Conceptually Complete
151	2461	SCA	4	SCA 4			Conceptually Complete
177	3564	SCA	5	SCA 5			Conceptually Complete
11	11152	SCA	6	SCA 6	Mass(kg)		Detailed
159	2542	SCA	7	SCA 7	Mass(kg)	0.179	Mixed
125	2378	SCA	8	SCA 8	Mass(kg)	0.351	Mixed
199	6271	SCA	9	SCA 9	Mass(kg)	0.42	Detailed
903	999999	SCA	99	SCA 99	Mass(kg)	0.265	Detailed
33	111	SDM		SDM			Incomplete
60	3085	SDM		SDM			Incomplete
61	3025	SDM		SDM			Incomplete
169	194	SDM		SDM			Incomplete
192	3617	SDM		SDM			Incomplete
32	111	SDM	1	SDM 1			Conceptually Complete
186	1153	SDM	10	SDM 10			Incomplete
47	771	SDM	11	SDM 11	Mass(kg)	0.5	Detailed
115	6153	SDM	12	SDM 12	Mass(kg)	0.76	Mixed
28	756	SDM	13	SDM 13			Conceptually Complete
70	175	SDM	14	SDM 14	Mass(kg)	0.62	Mixed
30	251	SDM	15	SDM 15	Mass(kg)	0.75	Detailed
34	182	SDM	16	SDM 16			Conceptually Complete
77	1141	SDM	17	SDM 17	Mass(kg)	0.33	Detailed
202	6271	SDM	18	SDM 18	Mass(kg)	0.21	Mixed
185	326	SDM	19	SDM 19	Mass(kg)	0.203	Detailed
94	5737	SDM	20	SDM 20			Conceptually Complete
69	175	SDM	2	SDM 2	Mass(kg)	0.332	Mixed
181	3564	SDM	3	SDM 3	Mass(kg)	0.265	Detailed
16	3059	SDM	4	SDM 4	Mass(kg)	0.03	Detailed
48	771	SDM	5	SDM 5	Mass(kg)	0.53	Detailed
189	3281	SDM	6	SDM 6	Mass(kg)	10.45	Mixed
42	237	SDM	7	SDM 7			Conceptually Complete
188	2186	SDM	8	SDM 8			Incomplete
96	1925	SDM	9	SDM 9	Mass(kg)	0.88	Detailed
4	11955	SFA		SFA			Incomplete
156	9263	SFA		SFA			Incomplete
130	8206	SFA	1	SFA 1	Mass(kg)	1.47	Mixed
152	2461	SFA	2	SFA 2			Conceptually Complete
112	6153	SFA	3	SFA 3	Mass(kg)	0.32	Detailed
178	3564	SFA	4	SFA 4	Mass(kg)	0.456022	Mixed
124	9443	SFA	5	SFA 5			Conceptually Complete
39	237	SFA	6	SFA 6	Mass(kg)	0.76	Detailed
200	6271	SFA	7	SFA 7	Mass(kg)	0.35	Detailed
160	2542	SFA	8	SFA 8	Mass(kg)	0.165	Mixed
901	999999	SFA	99	SFA 99	Mass(kg)	0.408	Detailed
3	403	SPAM		SPAM			Incomplete
10	6304	SPAM		SPAM			Incomplete
54	5780	SPAM		SPAM			Incomplete
102	7442	SPAM		SPAM			Incomplete
154	2461	SPAM	1	SPAM 1			Conceptually Complete
187	2380	SPAM	10	SPAM 10			Incomplete
196	6301	SPAM	11	SPAM 11	Mass(kg)	0.257	Detailed
140	7133	SPAM	12	SPAM 12	Mass(kg)	0.68	Mixed
190	3424	SPAM	13	SPAM 13	Mass(kg)	1.64	Detailed
203	6271	SPAM	14	SPAM 14	Mass(kg)	0.39	Detailed
85	257	SPAM	15	SPAM 15	Mass(kg)	2.381	Mixed
126	2378	SPAM	16	SPAM 16	Mass(kg)	0.774	Mixed
141	2061	SPAM	2	SPAM 2	Mass(kg)	0.086	Mixed
44	237	SPAM	3	SPAM 3			Conceptually Complete
157	2119	SPAM	4	SPAM 4	Mass(kg)	0.99	Detailed
122	7257	SPAM	5	SPAM 5			Conceptually Complete
89	2679	SPAM	6	SPAM 6			Conceptually Complete
117	6153	SPAM	7	SPAM 7	Mass(kg)	0.26	Detailed
103	2550	SPAM	8	SPAM 8	Mass(kg)	2.06	Detailed
145	7726	SPAM	9	SPAM 9	Mass(kg)	0.03417	Mixed
904	999999	SPAM	99	SPAM 99	Mass(kg)	0.258	Detailed
5	11955	SRA		SRA			Incomplete
50	10967	SRA		SRA			Incomplete
74	9567	SRA		SRA			Incomplete
79	3258	SRA		SRA			Incomplete
107	12442	SRA		SRA			Incomplete
142	9880	SRA		SRA			Incomplete
168	9418	SRA		SRA			Incomplete
239	11444	SRA		SRA			Incomplete
243	11991	SRA		SRA			Incomplete
153	2461	SRA	1	SRA 1	Mass(kg)	0.792	Mixed
246	12607	SRA	10	SRA 10	Mass(kg)	0.218	Detailed
41	237	SRA	11	SRA 11	Mass(kg)	0.18	Detailed
62	5977	SRA	12	SRA 12	Mass(kg)	3.73	Detailed
121	3163	SRA	13	SRA 13	Mass(kg)	0.35	Detailed
234	11872	SRA	14	SRA 14	Mass(kg)	0.71	Mixed
56	3315	SRA	15	SRA 15	Mass(kg)	0.27	Detailed
195	6301	SRA	16	SRA 16	Mass(kg)	0.21621	Detailed
144	7726	SRA	17	SRA 17	Mass(kg)	0.085	Mixed
219	8184	SRA	18	SRA 18	Mass(kg)	0.3344	Detailed
201	6271	SRA	19	SRA 19	Mass(kg)	0.3724	Detailed
132	8206	SRA	2	SRA 2	Mass(kg)	3	Mixed
133	8206	SRA	3	SRA 3	Mass(kg)	1.47	Mixed
114	6153	SRA	5	SRA 5	Mass(kg)	0.56	Detailed
245	12607	SRA	6	SRA 6	Mass(kg)	0.25	Detailed
224	8941	SRA	7	SRA 7	Mass(kg)	0.38	Mixed
207	9730	SRA	8	SRA 8	Mass(kg)	3.976	Mixed
180	3564	SRA	9	SRA 9	Mass(kg)	0.509897	Detailed
900	999999	SRA	99	SRA 99	Mass(kg)	0.47	Detailed
