# Supplementary material for: Linking solver characteristics, solving processes and solution attributes: A data explainer for an open innovation generated robotic design dataset
Source: Data Brief. 2023 Sep 6;50:109547. doi: 10.1016/j.dib.2023.109547 (PMC10518673; doi:10.1016/j.dib.2023.109547)
Supplement: Supplementary file 1 [file mmc1.zip › Release/Process/Click Database.csv]

Record_ID	User_ID	Challenge	Viewed_Attachment	Submitted	Solution_ID
0	10172		FALSE	FALSE
1	12368		FALSE	FALSE
2	9093		FALSE	FALSE
3	9313		FALSE	FALSE
4	10830	SRA	TRUE	FALSE
5	12124	SRA	TRUE	FALSE
6	454		FALSE	FALSE
7	9840		FALSE	FALSE
8	7141	SPAM	TRUE	FALSE
9	15209		FALSE	FALSE
10	8774	EDC	TRUE	FALSE
11	8198	MDC	TRUE	FALSE
12	8198	PSA	TRUE	FALSE
13	8198	SCA	TRUE	FALSE
14	8198	SFA	TRUE	FALSE
15	44		FALSE	FALSE
16	13943		FALSE	FALSE
18	13528	HMSA	TRUE	TRUE	HMSA 2
19	2829	SPAM	TRUE	FALSE
20	239	SPAM	TRUE	FALSE
21	9327	SFA	TRUE	FALSE
22	9327	SRA	TRUE	FALSE
23	11249	RASA	TRUE	FALSE
24	11249	EDC	TRUE	FALSE
25	445		FALSE	FALSE
26	1504	SAM	TRUE	FALSE
27	682		FALSE	FALSE
28	420	SDM	TRUE	FALSE
29	3689	SDM	TRUE	FALSE
30	3689	SAM	TRUE	FALSE
31	3689	SPAM	TRUE	FALSE
32	16	SPAM	TRUE	FALSE
33	3778	SDM	TRUE	FALSE
34	8176		FALSE	FALSE
35	13141	MIS	TRUE	FALSE
36	1624	SDM	TRUE	FALSE
37	9493		FALSE	FALSE
38	12788	MIS	TRUE	FALSE
39	13692		FALSE	FALSE
40	13519		FALSE	FALSE
41	333		FALSE	FALSE
42	260	SPAM	TRUE	FALSE
43	260	AM	TRUE	FALSE
44	13677		FALSE	FALSE
45	14354	CDPD	TRUE	FALSE
46	360	SDM	TRUE	FALSE
47	348	SDM	TRUE	FALSE
48	8177	PSA	TRUE	FALSE
49	8060		FALSE	FALSE
50	479	SDM	TRUE	FALSE
51	14188		FALSE	FALSE
52	9653	SRA	TRUE	FALSE
53	12126	SRA	TRUE	FALSE
54	13588		FALSE	FALSE
55	12802	RASA	TRUE	FALSE
56	7021		FALSE	FALSE
57	319		FALSE	FALSE
58	3682		FALSE	FALSE
59	13511		FALSE	FALSE
60	14344	EBD	TRUE	FALSE
61	14344	CDPD	TRUE	FALSE
62	13331		FALSE	FALSE
63	15283	HMSA	TRUE	FALSE
64	14297		FALSE	FALSE
65	13679		FALSE	FALSE
66	8931		FALSE	FALSE
67	7322		FALSE	FALSE
68	3780	SDM	TRUE	FALSE
69	279		FALSE	FALSE
70	489		FALSE	FALSE
71	9248	SFA	TRUE	FALSE
72	9248	SRA	TRUE	FALSE
73	9248	EMA	TRUE	FALSE
74	220	EBD	TRUE	FALSE
75	220	SDM	TRUE	FALSE
76	220	SAM	TRUE	FALSE
77	220	SPAM	TRUE	FALSE
78	220	AM	TRUE	FALSE
79	3297	SPAM	TRUE	FALSE
80	8900	SRA	TRUE	FALSE
81	160	SAM	TRUE	FALSE
82	15794	CDPD	TRUE	FALSE
83	9512	SRA	TRUE	FALSE
84	9512	EMA	TRUE	FALSE
85	9120		FALSE	FALSE
86	12362		FALSE	FALSE
87	669		FALSE	FALSE
88	2414	AM	TRUE	FALSE
89	8123	MDC	TRUE	FALSE
90	8123	SFA	TRUE	FALSE
91	3096		FALSE	FALSE
92	495	SDM	TRUE	FALSE
93	9910	SRA	TRUE	FALSE
94	8846		FALSE	FALSE
95	13708		FALSE	FALSE
96	275		FALSE	FALSE
97	2423		FALSE	FALSE
98	5	SDM	TRUE	FALSE
99	5	SAM	TRUE	FALSE
100	5	AM	TRUE	FALSE
101	12240	SRA	TRUE	FALSE
102	13683	EBD	TRUE	FALSE
103	13683	CDPD	TRUE	FALSE
104	13887	EBD	TRUE	FALSE
105	13887	CDPD	TRUE	FALSE
106	6724		FALSE	FALSE
107	736	SDM	TRUE	FALSE
108	177	SPAM	TRUE	FALSE
109	7345	SPAM	TRUE	FALSE
110	2087		FALSE	FALSE
111	8038		FALSE	FALSE
112	6719		FALSE	FALSE
113	1883	SAM	TRUE	FALSE
114	1883	AM	TRUE	FALSE
115	9115	SRA	TRUE	FALSE
116	3587	SAM	TRUE	FALSE
117	3587	SFA	TRUE	FALSE
118	3587	SRA	TRUE	FALSE
119	3587	EDC	TRUE	FALSE
120	12678		FALSE	FALSE
121	6665	SDM	TRUE	FALSE
122	11471		FALSE	FALSE
123	6859	SPAM	TRUE	FALSE
124	13587	RASA	TRUE	FALSE
125	522		FALSE	FALSE
126	3361		FALSE	FALSE
127	75	SAM	TRUE	FALSE
128	75	SPAM	TRUE	FALSE
129	2701		FALSE	FALSE
130	672		FALSE	FALSE
131	3012		FALSE	FALSE
132	15816		FALSE	FALSE
133	3246	SDM	TRUE	FALSE
134	265		FALSE	FALSE
135	14200		FALSE	FALSE
136	12785	RASA	TRUE	FALSE
137	7707	PSA	TRUE	FALSE
138	7707	SPAM	TRUE	FALSE
139	7707	EMA	TRUE	FALSE
140	8575	MDC	TRUE	FALSE
141	8575	SCA	TRUE	FALSE
142	8575	SFA	TRUE	FALSE
143	8575	SRA	TRUE	FALSE
144	7965	SPAM	TRUE	FALSE
145	7965	EDC	TRUE	FALSE
146	7965	EMA	TRUE	FALSE
147	13684		FALSE	FALSE
148	2302	SDM	TRUE	FALSE
149	2302	AM	TRUE	FALSE
150	12170		FALSE	FALSE
151	150		FALSE	FALSE
152	8144	PSA	TRUE	FALSE
153	8144	SFA	TRUE	FALSE
154	2912	SDM	TRUE	FALSE
155	2912	SPAM	TRUE	FALSE
156	266	SDM	TRUE	FALSE
157	266	SRA	TRUE	FALSE
158	12832		FALSE	FALSE
159	7669		FALSE	FALSE
160	12825	RASA	TRUE	FALSE
161	14266	HMSA	TRUE	FALSE
162	9090		FALSE	FALSE
163	13346	MIS	TRUE	TRUE	MIS 14
164	310		FALSE	FALSE
165	6772		FALSE	FALSE
166	7235		FALSE	FALSE
167	7328		FALSE	FALSE
168	7048	EMA	TRUE	FALSE
169	7049		FALSE	FALSE
170	8354	PSA	TRUE	FALSE
171	8889		FALSE	FALSE
172	12976	RASA	TRUE	FALSE
173	2664		FALSE	FALSE
174	11931	SRA	TRUE	FALSE
175	15622		FALSE	FALSE
176	13062	MIS	TRUE	FALSE
177	14356		FALSE	FALSE
178	15121		FALSE	FALSE
179	508	SDM	TRUE	FALSE
180	12861	RASA	TRUE	FALSE
181	10292	SRA	TRUE	FALSE
182	10292	EMA	TRUE	FALSE
183	325		FALSE	FALSE
184	2890	SDM	TRUE	FALSE
185	9589		FALSE	FALSE
186	13699		FALSE	FALSE
187	206	SPAM	TRUE	FALSE
188	206	EMA	TRUE	FALSE
189	6556	SPAM	TRUE	FALSE
190	6556	SRA	TRUE	FALSE
191	14115		FALSE	FALSE
192	9355		FALSE	FALSE
193	8252	SCA	TRUE	FALSE
194	8252	SFA	TRUE	FALSE
195	7855		FALSE	FALSE
196	10113	SCA	TRUE	FALSE
197	10113	SFA	TRUE	FALSE
198	10113	SRA	TRUE	FALSE
199	10113	EMA	TRUE	FALSE
200	12919	MIS	TRUE	FALSE
201	6900		FALSE	FALSE
202	7392	SPAM	TRUE	FALSE
203	277		FALSE	FALSE
204	15871		FALSE	FALSE
205	11173	EMA	TRUE	FALSE
206	15465	CDPD	TRUE	FALSE
207	3098	SDM	TRUE	FALSE
208	11560	SCA	TRUE	FALSE
209	383		FALSE	FALSE
210	264		FALSE	FALSE
211	6712		FALSE	FALSE
212	722		FALSE	FALSE
213	11925		FALSE	FALSE
214	11013	SRA	TRUE	FALSE
215	8954		FALSE	FALSE
216	7883	SPAM	TRUE	FALSE
217	13734	CDPD	TRUE	FALSE
218	13734	HMSA	TRUE	FALSE
219	294	SDM	TRUE	FALSE
220	263	PSA	TRUE	FALSE
221	9430		FALSE	FALSE
222	7137		FALSE	FALSE
223	11725		FALSE	FALSE
224	7237	SDM	TRUE	FALSE
225	7237	AM	TRUE	FALSE
226	278	SDM	TRUE	FALSE
227	2269		FALSE	FALSE
228	1021		FALSE	FALSE
229	10882	SRA	TRUE	FALSE
230	10882	EMA	TRUE	FALSE
231	9049		FALSE	FALSE
232	293		FALSE	FALSE
233	12185	SRA	TRUE	FALSE
234	1865		FALSE	FALSE
235	403	SDM	TRUE	TRUE
236	403	SPAM	TRUE	TRUE
238	7804		FALSE	FALSE
239	230	SAM	TRUE	FALSE
240	6580	SAM	TRUE	FALSE
241	529		FALSE	FALSE
242	7053		FALSE	FALSE
243	6956	SPAM	TRUE	FALSE
244	15476	CDPD	TRUE	FALSE
245	6217	EMA	TRUE	FALSE
246	15187	EBD	TRUE	FALSE
247	350		FALSE	FALSE
248	9281		FALSE	FALSE
249	9056		FALSE	FALSE
250	316		FALSE	FALSE
251	2037	SDM	TRUE	FALSE
252	9970	SRA	TRUE	FALSE
253	8819		FALSE	FALSE
254	3273		FALSE	FALSE
255	280		FALSE	FALSE
256	3596	SDM	TRUE	FALSE
257	6818		FALSE	FALSE
258	18		FALSE	FALSE
259	9343	SRA	TRUE	FALSE
260	2804		FALSE	FALSE
261	13248		FALSE	FALSE
262	11757	EBD	TRUE	FALSE
263	11757	SRA	TRUE	FALSE
264	3787	SDM	TRUE	FALSE
265	289		FALSE	FALSE
266	8191	MDC	TRUE	FALSE
267	8191	PSA	TRUE	FALSE
268	8191	EDC	TRUE	FALSE
269	1053		FALSE	FALSE
270	8488		FALSE	FALSE
271	954		FALSE	FALSE
272	485		FALSE	FALSE
273	7783		FALSE	FALSE
274	15090	EBD	TRUE	FALSE
275	15366		FALSE	FALSE
276	393	CDPD	TRUE	FALSE
277	8494		FALSE	FALSE
278	840		FALSE	FALSE
279	961		FALSE	FALSE
280	740		FALSE	FALSE
281	446		FALSE	FALSE
282	2585		FALSE	FALSE
283	35	MIS	TRUE	FALSE
284	35	SPAM	TRUE	FALSE
285	142		FALSE	FALSE
286	1248		FALSE	FALSE
287	3461	SDM	TRUE	FALSE
288	11531	SRA	TRUE	FALSE
289	11693		FALSE	FALSE
290	7444	SAM	TRUE	FALSE
291	343		FALSE	FALSE
292	167	SDM	TRUE	FALSE
293	95	SPAM	TRUE	FALSE
294	3460		FALSE	FALSE
295	15414	CDPD	TRUE	FALSE
296	9130	SRA	TRUE	FALSE
297	9921		FALSE	FALSE
298	13720		FALSE	FALSE
299	9303	EMA	TRUE	FALSE
300	7947	SPAM	TRUE	FALSE
301	359		FALSE	FALSE
302	12992		FALSE	FALSE
303	145		FALSE	FALSE
304	380		FALSE	FALSE
305	297		FALSE	FALSE
306	398		FALSE	FALSE
307	13687	HMSA	TRUE	FALSE
308	14315	EBD	TRUE	FALSE
309	993		FALSE	FALSE
310	7139	EMA	TRUE	TRUE
311	1376		FALSE	FALSE
312	5363		FALSE	FALSE
313	553	SDM	TRUE	FALSE
314	8086	SPAM	TRUE	FALSE
315	283		FALSE	FALSE
316	14123	EBD	TRUE	FALSE
317	6794		FALSE	FALSE
318	7326	SPAM	TRUE	FALSE
319	416		FALSE	FALSE
320	3019		FALSE	FALSE
321	11955	SFA	TRUE	TRUE
322	11955	SRA	TRUE	TRUE
323	3683		FALSE	FALSE
324	9133		FALSE	FALSE
325	13688		FALSE	FALSE
326	10070	SFA	TRUE	FALSE
327	204	EBD	TRUE	TRUE	EBD 8
329	3593		FALSE	FALSE
330	185	MIS	TRUE	FALSE
331	185	SAM	TRUE	FALSE
332	185	SPAM	TRUE	FALSE
333	185	SRA	TRUE	FALSE
334	185	EMA	TRUE	FALSE
335	14222	CDPD	TRUE	FALSE
336	11906	SFA	TRUE	FALSE
337	11906	SRA	TRUE	FALSE
338	11906	EMA	TRUE	FALSE
339	7741	SPAM	TRUE	FALSE
340	15449		FALSE	FALSE
341	6696		FALSE	FALSE
342	13685	HMSA	TRUE	FALSE
343	6895	SAM	TRUE	FALSE
344	6895	SPAM	TRUE	FALSE
345	375	SDM	TRUE	FALSE
346	1907	SDM	TRUE	FALSE
347	6834	RASA	TRUE	FALSE
348	6834	SPAM	TRUE	FALSE
349	6834	AM	TRUE	FALSE
350	6834	EDC	TRUE	FALSE
351	9012	SRA	TRUE	FALSE
352	3948		FALSE	FALSE
353	13975	EBD	TRUE	FALSE
354	267	SDM	TRUE	FALSE
355	276		FALSE	FALSE
356	14154		FALSE	FALSE
357	6773		FALSE	FALSE
358	8874		FALSE	FALSE
359	328	SPAM	TRUE	FALSE
360	481		FALSE	FALSE
361	8589		FALSE	FALSE
362	6925	SAM	TRUE	FALSE
363	327		FALSE	FALSE
364	13120	MIS	TRUE	FALSE
365	9226	SRA	TRUE	FALSE
366	465		FALSE	FALSE
367	9378		FALSE	FALSE
368	11203		FALSE	FALSE
369	6870		FALSE	FALSE
370	354	SPAM	TRUE	FALSE
371	272		FALSE	FALSE
372	568	SDM	TRUE	FALSE
373	308		FALSE	FALSE
374	9147	SFA	TRUE	FALSE
375	9147	SRA	TRUE	FALSE
376	9147	EMA	TRUE	FALSE
377	5824		FALSE	FALSE
378	6421		FALSE	FALSE
379	8092	SPAM	TRUE	FALSE
380	9920		FALSE	FALSE
381	6725	EBD	TRUE	FALSE
382	6725	SAM	TRUE	FALSE
383	6725	SCA	TRUE	FALSE
384	6725	SFA	TRUE	FALSE
385	6725	SRA	TRUE	FALSE
386	6725	EDC	TRUE	FALSE
387	2466	SDM	TRUE	FALSE
388	203	PSA	TRUE	FALSE
389	203	SDM	TRUE	FALSE
390	203	SPAM	TRUE	FALSE
391	271		FALSE	FALSE
392	15433		FALSE	FALSE
393	7009	SPAM	TRUE	FALSE
394	7009	AM	TRUE	FALSE
395	7009	EMA	TRUE	FALSE
396	270	SDM	TRUE	FALSE
397	270	SPAM	TRUE	FALSE
398	270	AM	TRUE	FALSE
399	12663		FALSE	FALSE
400	3669	PSA	TRUE	FALSE
401	284	SDM	TRUE	FALSE
402	7921		FALSE	FALSE
403	27		FALSE	FALSE
404	3685		FALSE	FALSE
405	15345		FALSE	FALSE
406	13293	MIS	TRUE	FALSE
407	10141	SRA	TRUE	FALSE
408	10141	EDC	TRUE	FALSE
409	9709	SFA	TRUE	FALSE
410	9709	SRA	TRUE	FALSE
411	1078	SDM	TRUE	FALSE
412	1078	SPAM	TRUE	FALSE
413	7760	PSA	TRUE	FALSE
414	13686		FALSE	FALSE
415	3633		FALSE	FALSE
416	1506	EBD	TRUE	FALSE
417	1506	SDM	TRUE	FALSE
418	1506	SFA	TRUE	FALSE
419	1506	SPAM	TRUE	FALSE
420	1506	SRA	TRUE	FALSE
421	1506	EDC	TRUE	FALSE
422	7578	MIS	TRUE	FALSE
423	7578	SAM	TRUE	FALSE
424	250	EBD	TRUE	FALSE
425	79		FALSE	FALSE
426	6578		FALSE	FALSE
427	7609	EBD	TRUE	FALSE
428	5828	SPAM	TRUE	FALSE
429	281		FALSE	FALSE
430	7061	CDPD	TRUE	FALSE
431	11442	SRA	TRUE	FALSE
432	11442	EMA	TRUE	FALSE
433	379		FALSE	FALSE
434	13080	RASA	TRUE	FALSE
435	949		FALSE	FALSE
436	10133	SFA	TRUE	FALSE
437	10133	SRA	TRUE	FALSE
438	650		FALSE	FALSE
439	13142	MIS	TRUE	FALSE
440	9581	SRA	TRUE	FALSE
441	9254		FALSE	FALSE
442	478		FALSE	FALSE
443	268		FALSE	FALSE
444	6813	SAM	TRUE	FALSE
445	12237		FALSE	FALSE
446	1822		FALSE	FALSE
447	10034	SRA	TRUE	FALSE
448	2346	SDM	TRUE	FALSE
449	8040	SPAM	TRUE	FALSE
450	14374		FALSE	FALSE
451	13680		FALSE	FALSE
452	11242		FALSE	FALSE
453	178	PSA	TRUE	FALSE
454	178	SPAM	TRUE	FALSE
455	178	AM	TRUE	FALSE
456	593	SDM	TRUE	FALSE
457	593	SPAM	TRUE	FALSE
458	15127	HMSA	TRUE	FALSE
459	273		FALSE	FALSE
460	9102	SRA	TRUE	FALSE
461	9201		FALSE	FALSE
462	887	SDM	TRUE	FALSE
463	13902		FALSE	FALSE
464	290	SDM	TRUE	FALSE
465	13690		FALSE	FALSE
466	15316		FALSE	FALSE
467	455	SDM	TRUE	FALSE
468	3149		FALSE	FALSE
469	335	SPAM	TRUE	FALSE
470	12081		FALSE	FALSE
471	9210	SRA	TRUE	FALSE
472	6927		FALSE	FALSE
473	6249		FALSE	FALSE
474	12045	SRA	TRUE	FALSE
475	582		FALSE	FALSE
476	6371		FALSE	FALSE
477	2085		FALSE	FALSE
478	14300	EBD	TRUE	FALSE
479	6350	SPAM	TRUE	FALSE
480	317	SDM	TRUE	FALSE
481	317	SPAM	TRUE	FALSE
482	11402		FALSE	FALSE
483	9247		FALSE	FALSE
484	7134		FALSE	FALSE
485	11	MIS	TRUE	FALSE
486	11	RASA	TRUE	FALSE
487	2773		FALSE	FALSE
488	6985	SRA	TRUE	FALSE
489	6985	EMA	TRUE	FALSE
490	358	SDM	TRUE	FALSE
491	3603	SPAM	TRUE	FALSE
492	6792	SDM	TRUE	FALSE
493	6792	SAM	TRUE	FALSE
494	6792	SCA	TRUE	FALSE
495	746		FALSE	FALSE
496	468		FALSE	FALSE
497	10142		FALSE	FALSE
498	13962		FALSE	FALSE
499	618		FALSE	FALSE
500	3207		FALSE	FALSE
501	3582		FALSE	FALSE
502	664		FALSE	FALSE
503	344		FALSE	FALSE
504	13700	CDPD	TRUE	FALSE
505	13700	HMSA	TRUE	FALSE
506	8029		FALSE	FALSE
507	11238		FALSE	FALSE
508	12746		FALSE	FALSE
509	13218	MIS	TRUE	FALSE
510	8873	MIS	TRUE	FALSE
511	8873	SFA	TRUE	FALSE
512	13689		FALSE	FALSE
513	9805	SRA	TRUE	FALSE
514	199	MIS	TRUE	TRUE
516	62	EBD	TRUE	TRUE	EBD 12
518	11779		FALSE	FALSE
519	307		FALSE	FALSE
520	13682	CDPD	TRUE	FALSE
521	56		FALSE	FALSE
522	1790	SDM	TRUE	FALSE
523	15415	CDPD	TRUE	FALSE
524	11571	SRA	TRUE	FALSE
525	6997	PSA	TRUE	FALSE
526	6997	SAM	TRUE	FALSE
527	2209		FALSE	FALSE
528	1999		FALSE	FALSE
529	13200	MIS	TRUE	FALSE
530	540		FALSE	FALSE
531	274		FALSE	FALSE
532	8540	PSA	TRUE	FALSE
533	5995		FALSE	FALSE
534	12221	SRA	TRUE	FALSE
535	9068		FALSE	FALSE
536	564		FALSE	FALSE
537	13681		FALSE	FALSE
538	7791	SPAM	TRUE	FALSE
539	8037		FALSE	FALSE
540	11491	SRA	TRUE	FALSE
541	11491	EMA	TRUE	FALSE
542	292		FALSE	FALSE
543	9720	SRA	TRUE	FALSE
544	7063		FALSE	FALSE
545	12275	EMA	TRUE	FALSE
546	11433		FALSE	FALSE
547	6322		FALSE	FALSE
548	12047	EMA	TRUE	FALSE
549	6963		FALSE	FALSE
550	516	SDM	TRUE	FALSE
551	13755	EBD	TRUE	FALSE
552	7384		FALSE	FALSE
553	6663	SPAM	TRUE	FALSE
554	9654		FALSE	FALSE
555	13357	RASA	TRUE	FALSE
556	286	SDM	TRUE	FALSE
557	586	SDM	TRUE	FALSE
558	586	SAM	TRUE	FALSE
559	586	AM	TRUE	FALSE
560	9562	SRA	TRUE	FALSE
561	9562	EDC	TRUE	FALSE
562	3036		FALSE	FALSE
563	3340		FALSE	FALSE
564	9634	SFA	TRUE	FALSE
565	7459		FALSE	FALSE
566	13438		FALSE	FALSE
567	983		FALSE	FALSE
568	675		FALSE	FALSE
569	15372		FALSE	FALSE
570	8881		FALSE	FALSE
571	9121	SCA	TRUE	FALSE
572	9121	EMA	TRUE	FALSE
573	7056		FALSE	FALSE
574	3466	SAM	TRUE	FALSE
575	3466	SPAM	TRUE	FALSE
576	3466	AM	TRUE	FALSE
577	6513		FALSE	FALSE
578	15402		FALSE	FALSE
579	7520		FALSE	FALSE
580	7132		FALSE	FALSE
581	3051		FALSE	FALSE
582	228		FALSE	FALSE
583	12962	RASA	TRUE	FALSE
584	578	SDM	TRUE	FALSE
585	14018	HMSA	TRUE	FALSE
586	14163	EBD	TRUE	FALSE
587	14163	HMSA	TRUE	FALSE
588	3806	AM	TRUE	FALSE
589	8045	EDC	TRUE	TRUE
590	3210		FALSE	FALSE
591	15160	HMSA	TRUE	FALSE
592	7757		FALSE	FALSE
593	1342	SPAM	TRUE	FALSE
594	898		FALSE	FALSE
595	14065		FALSE	FALSE
596	6304	SPAM	TRUE	TRUE
605	532	SPAM	TRUE	FALSE
606	10098		FALSE	FALSE
607	295		FALSE	FALSE
608	2504		FALSE	FALSE
609	14322	HMSA	TRUE	FALSE
610	3803	SPAM	TRUE	FALSE
611	9059	SRA	TRUE	FALSE
612	9059	EMA	TRUE	FALSE
613	13235	RASA	TRUE	FALSE
614	11935	SRA	TRUE	FALSE
615	9323		FALSE	FALSE
616	7017		FALSE	FALSE
617	13379		FALSE	FALSE
618	9979		FALSE	FALSE
619	671		FALSE	FALSE
620	8424		FALSE	FALSE
621	137	SDM	TRUE	FALSE
622	137	SAM	TRUE	FALSE
623	137	AM	TRUE	FALSE
624	3817	SDM	TRUE	FALSE
625	342	SDM	TRUE	FALSE
626	14		FALSE	FALSE
627	517	RASA	TRUE	FALSE
628	517	SDM	TRUE	FALSE
629	3159		FALSE	FALSE
630	6561	SRA	TRUE	FALSE
631	6561	EMA	TRUE	FALSE
632	304		FALSE	FALSE
633	8729	MDC	TRUE	FALSE
634	8729	SCA	TRUE	FALSE
635	6285	SRA	TRUE	FALSE
636	10136		FALSE	FALSE
637	458	SDM	TRUE	FALSE
638	14362	HMSA	TRUE	FALSE
639	13523		FALSE	FALSE
640	5151		FALSE	FALSE
641	10080		FALSE	FALSE
642	14116	EBD	TRUE	FALSE
643	14116	HMSA	TRUE	FALSE
644	367		FALSE	FALSE
645	11152	SCA	TRUE	TRUE	SCA 6
646	12747		FALSE	FALSE
647	6854	CDPD	TRUE	FALSE
648	6854	SDM	TRUE	FALSE
649	291		FALSE	FALSE
650	6968	SPAM	TRUE	FALSE
651	303		FALSE	FALSE
652	906		FALSE	FALSE
653	13769	HMSA	TRUE	FALSE
654	7928		FALSE	FALSE
655	339		FALSE	FALSE
656	3028		FALSE	FALSE
657	15892		FALSE	FALSE
658	11387		FALSE	FALSE
659	14963		FALSE	FALSE
660	15588	CDPD	TRUE	FALSE
661	8485		FALSE	FALSE
662	639		FALSE	FALSE
663	300	SDM	TRUE	FALSE
664	300	SAM	TRUE	FALSE
665	300	SPAM	TRUE	FALSE
666	300	AM	TRUE	FALSE
667	300	EMA	TRUE	FALSE
668	311		FALSE	FALSE
669	13087	MIS	TRUE	FALSE
670	13937	EBD	TRUE	FALSE
671	13937	CDPD	TRUE	FALSE
672	13937	HMSA	TRUE	FALSE
673	2628		FALSE	FALSE
674	3227		FALSE	FALSE
675	525	SPAM	TRUE	FALSE
676	525	AM	TRUE	FALSE
677	9106		FALSE	FALSE
678	6161		FALSE	FALSE
679	376		FALSE	FALSE
680	10255		FALSE	FALSE
681	8718	SFA	TRUE	FALSE
682	8718	EDC	TRUE	FALSE
683	13207	MIS	TRUE	FALSE
684	7007		FALSE	FALSE
685	12179		FALSE	FALSE
686	7469	SPAM	TRUE	FALSE
687	7469	EMA	TRUE	FALSE
688	164	SPAM	TRUE	FALSE
689	13223	RASA	TRUE	FALSE
690	3630		FALSE	FALSE
691	8153	SFA	TRUE	FALSE
692	288		FALSE	FALSE
693	11522		FALSE	FALSE
694	13304	MIS	TRUE	FALSE
695	6946	SAM	TRUE	FALSE
696	14296		FALSE	FALSE
697	10263		FALSE	FALSE
698	14323	EBD	TRUE	FALSE
699	2416	AM	TRUE	FALSE
700	12439	SRA	TRUE	FALSE
701	312		FALSE	FALSE
702	13093		FALSE	FALSE
703	6426		FALSE	FALSE
704	331		FALSE	FALSE
705	12708	SRA	TRUE	FALSE
706	9125		FALSE	FALSE
707	5826		FALSE	FALSE
708	15123		FALSE	FALSE
709	8200	MDC	TRUE	FALSE
710	8200	EDC	TRUE	FALSE
711	792		FALSE	FALSE
712	13255	MIS	TRUE	FALSE
713	6815		FALSE	FALSE
714	10051		FALSE	FALSE
715	9257		FALSE	FALSE
716	9061	SRA	TRUE	FALSE
717	318	SDM	TRUE	FALSE
718	340	SDM	TRUE	FALSE
719	340	SPAM	TRUE	FALSE
720	340	EMA	TRUE	FALSE
721	11488		FALSE	FALSE
722	10979	EMA	TRUE	TRUE
723	10194		FALSE	FALSE
724	3068	SDM	TRUE	FALSE
725	3068	SAM	TRUE	FALSE
726	3068	SPAM	TRUE	FALSE
727	13971	EBD	TRUE	FALSE
728	12210		FALSE	FALSE
729	8982	SRA	TRUE	FALSE
730	8830	MIS	TRUE	FALSE
731	8830	SFA	TRUE	FALSE
732	8741		FALSE	FALSE
733	323	EMA	TRUE	FALSE
734	337		FALSE	FALSE
735	3136		FALSE	FALSE
736	370		FALSE	FALSE
737	2430		FALSE	FALSE
738	13693		FALSE	FALSE
739	9749		FALSE	FALSE
740	11841	SRA	TRUE	FALSE
741	6949		FALSE	FALSE
742	15498		FALSE	FALSE
743	301	SDM	TRUE	FALSE
744	301	AM	TRUE	FALSE
745	314		FALSE	FALSE
746	8961	SCA	TRUE	FALSE
747	2172	SAM	TRUE	FALSE
748	7299	SDM	TRUE	FALSE
749	7299	SPAM	TRUE	FALSE
750	3050		FALSE	FALSE
751	5482	EBD	TRUE	FALSE
752	5482	RASA	TRUE	FALSE
753	5482	SDM	TRUE	FALSE
754	5482	SPAM	TRUE	FALSE
755	5482	EMA	TRUE	FALSE
756	2245	SDM	TRUE	FALSE
757	2245	SPAM	TRUE	FALSE
758	3345	SDM	TRUE	FALSE
759	3345	SPAM	TRUE	FALSE
760	1241	SDM	TRUE	FALSE
761	2936		FALSE	FALSE
762	6496		FALSE	FALSE
763	2291		FALSE	FALSE
764	1387	SDM	TRUE	FALSE
765	1387	SAM	TRUE	FALSE
766	1387	SPAM	TRUE	FALSE
767	685		FALSE	FALSE
768	15613	CDPD	TRUE	FALSE
769	9984	SRA	TRUE	FALSE
770	674		FALSE	FALSE
771	8734		FALSE	FALSE
772	13896	EBD	TRUE	FALSE
773	15404	CDPD	TRUE	FALSE
774	9440		FALSE	FALSE
775	610		FALSE	FALSE
776	4036	SDM	TRUE	FALSE
777	11946		FALSE	FALSE
778	552	SDM	TRUE	FALSE
779	847		FALSE	FALSE
780	330		FALSE	FALSE
781	15122		FALSE	FALSE
782	7619	SDM	TRUE	FALSE
783	15615	CDPD	TRUE	FALSE
784	321	SDM	TRUE	FALSE
785	7663		FALSE	FALSE
786	2602	SDM	TRUE	FALSE
787	6944		FALSE	FALSE
788	9105		FALSE	FALSE
789	7911	CDPD	TRUE	FALSE
790	7911	PSA	TRUE	FALSE
791	258		FALSE	FALSE
792	3512		FALSE	FALSE
793	2593		FALSE	FALSE
794	440		FALSE	FALSE
795	15967		FALSE	FALSE
796	3674	SDM	TRUE	FALSE
797	554		FALSE	FALSE
798	422		FALSE	FALSE
799	179	SDM	TRUE	FALSE
800	313		FALSE	FALSE
801	14176	HMSA	TRUE	FALSE
802	299		FALSE	FALSE
803	7024	SAM	TRUE	FALSE
804	7024	SPAM	TRUE	FALSE
805	2787		FALSE	FALSE
806	621		FALSE	FALSE
807	6407	SDM	TRUE	FALSE
808	7464		FALSE	FALSE
809	1588		FALSE	FALSE
810	13083		FALSE	FALSE
811	355	SDM	TRUE	FALSE
812	14242	EBD	TRUE	FALSE
813	14242	CDPD	TRUE	FALSE
814	7008	SPAM	TRUE	FALSE
815	322		FALSE	FALSE
816	15392		FALSE	FALSE
817	6760	SDM	TRUE	FALSE
818	6760	SPAM	TRUE	FALSE
819	13238	MIS	TRUE	FALSE
820	13238	RASA	TRUE	FALSE
821	12250		FALSE	FALSE
822	1481		FALSE	FALSE
823	9066		FALSE	FALSE
824	10086		FALSE	FALSE
825	349		FALSE	FALSE
826	6969		FALSE	FALSE
827	3226	SPAM	TRUE	FALSE
828	646		FALSE	FALSE
829	13390	RASA	TRUE	FALSE
830	305		FALSE	FALSE
831	464		FALSE	FALSE
832	7195	SAM	TRUE	FALSE
833	2258	SDM	TRUE	FALSE
834	2038		FALSE	FALSE
835	11741	SRA	TRUE	FALSE
836	3428		FALSE	FALSE
837	10079		FALSE	FALSE
838	9311		FALSE	FALSE
839	6290	HMSA	TRUE	FALSE
840	1867		FALSE	FALSE
841	6641		FALSE	FALSE
842	11861	SFA	TRUE	FALSE
843	3404		FALSE	FALSE
844	1295	MIS	TRUE	FALSE
845	13215		FALSE	FALSE
846	9112		FALSE	FALSE
847	3278	SDM	TRUE	FALSE
848	3278	SAM	TRUE	FALSE
849	3278	SPAM	TRUE	FALSE
850	3278	AM	TRUE	FALSE
851	2478		FALSE	FALSE
852	12665	SRA	TRUE	FALSE
853	309		FALSE	FALSE
854	561		FALSE	FALSE
855	9721	SRA	TRUE	FALSE
856	7571	SPAM	TRUE	FALSE
857	7571	AM	TRUE	FALSE
858	622		FALSE	FALSE
859	7666	PSA	TRUE	FALSE
860	421	SDM	TRUE	FALSE
861	421	SPAM	TRUE	FALSE
862	9903	SCA	TRUE	FALSE
863	9903	SFA	TRUE	FALSE
864	9903	SRA	TRUE	FALSE
865	9903	EMA	TRUE	FALSE
866	634	SAM	TRUE	FALSE
867	6991	SCA	TRUE	FALSE
868	6991	EMA	TRUE	FALSE
869	302	SDM	TRUE	FALSE
870	13603	RASA	TRUE	FALSE
871	14970		FALSE	FALSE
872	9296	SFA	TRUE	FALSE
873	9296	SRA	TRUE	FALSE
874	9894		FALSE	FALSE
875	9674		FALSE	FALSE
876	329	SDM	TRUE	FALSE
877	151	CDPD	TRUE	FALSE
878	151	MIS	TRUE	FALSE
879	151	SDM	TRUE	FALSE
880	151	SAM	TRUE	FALSE
881	151	SRA	TRUE	FALSE
882	151	AM	TRUE	FALSE
883	2459		FALSE	FALSE
884	473		FALSE	FALSE
885	3198		FALSE	FALSE
886	491	SDM	TRUE	FALSE
887	10210		FALSE	FALSE
888	401		FALSE	FALSE
889	396	SDM	TRUE	FALSE
890	396	SAM	TRUE	FALSE
891	396	AM	TRUE	FALSE
892	3436	SDM	TRUE	FALSE
893	3436	SFA	TRUE	FALSE
894	3436	AM	TRUE	FALSE
895	3436	EDC	TRUE	FALSE
896	12664	SRA	TRUE	FALSE
897	336	SDM	TRUE	FALSE
898	233	EBD	TRUE	FALSE
899	233	MIS	TRUE	FALSE
900	233	MDC	TRUE	FALSE
901	233	PSA	TRUE	FALSE
902	233	SPAM	TRUE	FALSE
903	233	SRA	TRUE	FALSE
904	233	EDC	TRUE	FALSE
905	233	EMA	TRUE	FALSE
906	604	SDM	TRUE	FALSE
907	2133		FALSE	FALSE
908	83		FALSE	FALSE
909	506	SAM	TRUE	FALSE
910	506	AM	TRUE	FALSE
911	2106	SDM	TRUE	FALSE
912	12963		FALSE	FALSE
913	908		FALSE	FALSE
914	15826	CDPD	TRUE	FALSE
915	407		FALSE	FALSE
916	3177	SDM	TRUE	FALSE
917	3177	AM	TRUE	FALSE
918	10040		FALSE	FALSE
919	7698	SPAM	TRUE	FALSE
920	14196	CDPD	TRUE	TRUE	CDPD 4
921	7671		FALSE	FALSE
922	2934		FALSE	FALSE
923	338		FALSE	FALSE
924	3789	SAM	TRUE	FALSE
925	15827	CDPD	TRUE	FALSE
926	11385	SFA	TRUE	FALSE
927	11385	SRA	TRUE	FALSE
928	11385	EMA	TRUE	FALSE
929	216	RASA	TRUE	FALSE
930	216	SPAM	TRUE	FALSE
931	2417	SDM	TRUE	FALSE
932	2417	SAM	TRUE	FALSE
933	2417	SPAM	TRUE	FALSE
934	2417	AM	TRUE	FALSE
935	8972		FALSE	FALSE
936	6627		FALSE	FALSE
937	864		FALSE	FALSE
938	1374	SDM	TRUE	FALSE
939	341		FALSE	FALSE
940	14230		FALSE	FALSE
941	845	SFA	TRUE	FALSE
942	845	SRA	TRUE	FALSE
943	5620		FALSE	FALSE
944	347		FALSE	FALSE
945	76		FALSE	FALSE
946	11022		FALSE	FALSE
947	11765		FALSE	FALSE
948	149	CDPD	TRUE	FALSE
949	149	SPAM	TRUE	FALSE
950	149	SRA	TRUE	FALSE
951	149	EMA	TRUE	FALSE
952	2683	SDM	TRUE	FALSE
953	2683	SPAM	TRUE	FALSE
954	3681	SDM	TRUE	FALSE
955	483		FALSE	FALSE
956	2298	SDM	TRUE	FALSE
957	2298	SAM	TRUE	FALSE
958	2298	SPAM	TRUE	FALSE
959	14293		FALSE	FALSE
960	535	SAM	TRUE	FALSE
961	13702		FALSE	FALSE
962	469		FALSE	FALSE
963	14098	EBD	TRUE	FALSE
964	357		FALSE	FALSE
965	13737	CDPD	TRUE	FALSE
966	13737	HMSA	TRUE	FALSE
967	11361	SRA	TRUE	FALSE
968	1209		FALSE	FALSE
969	822	SDM	TRUE	FALSE
970	14381		FALSE	FALSE
971	6700	SPAM	TRUE	FALSE
972	351		FALSE	FALSE
973	9690	SCA	TRUE	FALSE
974	9690	SRA	TRUE	FALSE
975	9690	EDC	TRUE	FALSE
976	8581		FALSE	FALSE
977	8090		FALSE	FALSE
978	9548		FALSE	FALSE
979	9631	RASA	TRUE	FALSE
980	9631	SRA	TRUE	FALSE
981	12857	MIS	TRUE	FALSE
982	3455		FALSE	FALSE
983	13865	EBD	TRUE	FALSE
984	13865	HMSA	TRUE	FALSE
985	6639		FALSE	FALSE
986	7926	SPAM	TRUE	FALSE
987	710		FALSE	FALSE
988	11902	SRA	TRUE	FALSE
989	701	SDM	TRUE	FALSE
990	8307		FALSE	FALSE
991	11100	SRA	TRUE	FALSE
992	9345		FALSE	FALSE
993	2086	SPAM	TRUE	FALSE
994	7971	PSA	TRUE	FALSE
995	1607		FALSE	FALSE
996	8085	RASA	TRUE	FALSE
997	8085	SPAM	TRUE	FALSE
998	3516	SDM	TRUE	FALSE
999	8571	SCA	TRUE	FALSE
1000	466		FALSE	FALSE
1001	15873		FALSE	FALSE
1002	13732		FALSE	FALSE
1003	15020		FALSE	FALSE
1004	385	SPAM	TRUE	FALSE
1005	11247	SRA	TRUE	FALSE
1006	368	SDM	TRUE	FALSE
1007	12092	SRA	TRUE	FALSE
1008	1019		FALSE	FALSE
1009	2194	SAM	TRUE	FALSE
1010	2353		FALSE	FALSE
1011	1229		FALSE	FALSE
1012	6461	SAM	TRUE	FALSE
1013	3595	SDM	TRUE	FALSE
1014	3595	SPAM	TRUE	FALSE
1015	12666		FALSE	FALSE
1016	384		FALSE	FALSE
1017	8455	MDC	TRUE	TRUE	MDC 13
1018	8455	EDC	TRUE	TRUE	EDC 7
1019	15548		FALSE	FALSE
1020	755		FALSE	FALSE
1021	7629	SPAM	TRUE	FALSE
1022	521		FALSE	FALSE
1023	373		FALSE	FALSE
1024	6734		FALSE	FALSE
1025	10010	SFA	TRUE	FALSE
1026	10010	EMA	TRUE	FALSE
1027	6386	SAM	TRUE	FALSE
1028	13581		FALSE	FALSE
1029	6313		FALSE	FALSE
1030	9312		FALSE	FALSE
1031	13015	RASA	TRUE	FALSE
1032	510		FALSE	FALSE
1033	10319	SRA	TRUE	FALSE
1034	10319	EDC	TRUE	FALSE
1035	2247		FALSE	FALSE
1036	9523		FALSE	FALSE
1037	1959	SPAM	TRUE	FALSE
1038	12223		FALSE	FALSE
1039	2144	SDM	TRUE	FALSE
1040	14044	HMSA	TRUE	FALSE
1041	12765		FALSE	FALSE
1042	346		FALSE	FALSE
1043	3023		FALSE	FALSE
1044	12072	SFA	TRUE	FALSE
1045	12072	SRA	TRUE	FALSE
1046	12072	EMA	TRUE	FALSE
1047	361		FALSE	FALSE
1048	9796	SRA	TRUE	FALSE
1049	13069	RASA	TRUE	FALSE
1050	447		FALSE	FALSE
1051	10174		FALSE	FALSE
1052	15436		FALSE	FALSE
1053	1982		FALSE	FALSE
1054	551		FALSE	FALSE
1055	15286		FALSE	FALSE
1056	391		FALSE	FALSE
1057	8197	MIS	TRUE	FALSE
1058	8197	PSA	TRUE	FALSE
1059	450	SDM	TRUE	FALSE
1060	365		FALSE	FALSE
1061	12374		FALSE	FALSE
1062	549	AM	TRUE	FALSE
1063	12222	SRA	TRUE	FALSE
1064	7011	SPAM	TRUE	FALSE
1065	3715		FALSE	FALSE
1066	7462	SPAM	TRUE	FALSE
1067	7462	SRA	TRUE	FALSE
1068	1573	SPAM	TRUE	FALSE
1069	1311		FALSE	FALSE
1070	9468		FALSE	FALSE
1071	372		FALSE	FALSE
1072	3521	SAM	TRUE	FALSE
1073	3521	SPAM	TRUE	FALSE
1074	8692		FALSE	FALSE
1075	11359		FALSE	FALSE
1076	12750	SRA	TRUE	FALSE
1077	6987		FALSE	FALSE
1078	13416	RASA	TRUE	FALSE
1079	13530		FALSE	FALSE
1080	14233		FALSE	FALSE
1081	8838	SFA	TRUE	FALSE
1082	13168		FALSE	FALSE
1083	11434		FALSE	FALSE
1084	8522	PSA	TRUE	FALSE
1085	8522	SFA	TRUE	FALSE
1086	14289		FALSE	FALSE
1087	11727	SFA	TRUE	FALSE
1088	426		FALSE	FALSE
1089	7013		FALSE	FALSE
1090	9553	SFA	TRUE	FALSE
1091	6993		FALSE	FALSE
1092	8739		FALSE	FALSE
1093	55		FALSE	FALSE
1094	1293		FALSE	FALSE
1095	6469	AM	TRUE	FALSE
1096	1054	SPAM	TRUE	FALSE
1097	6938		FALSE	FALSE
1098	7615		FALSE	FALSE
1099	2531		FALSE	FALSE
1100	399	SDM	TRUE	FALSE
1101	546	SDM	TRUE	FALSE
1102	9074		FALSE	FALSE
1103	392	AM	TRUE	FALSE
1104	15781		FALSE	FALSE
1105	14307	EBD	TRUE	FALSE
1106	3720		FALSE	FALSE
1107	282		FALSE	FALSE
1108	363	SPAM	TRUE	FALSE
1109	3095	SDM	TRUE	FALSE
1110	8345	SFA	TRUE	FALSE
1111	12717	SRA	TRUE	FALSE
1112	381	SDM	TRUE	FALSE
1113	1515	SDM	TRUE	FALSE
1114	9139	EMA	TRUE	FALSE
1115	364		FALSE	FALSE
1116	15018		FALSE	FALSE
1117	3580		FALSE	FALSE
1118	865	MDC	TRUE	FALSE
1119	13504		FALSE	FALSE
1120	6535		FALSE	FALSE
1121	14271	EBD	TRUE	FALSE
1122	14271	CDPD	TRUE	FALSE
1123	3799		FALSE	FALSE
1124	397		FALSE	FALSE
1125	619	SPAM	TRUE	FALSE
1126	12231	SRA	TRUE	FALSE
1127	15442		FALSE	FALSE
1128	12893	MIS	TRUE	FALSE
1129	85	SDM	TRUE	FALSE
1130	211	SDM	TRUE	FALSE
1131	15965		FALSE	FALSE
1132	11652		FALSE	FALSE
1133	6867		FALSE	FALSE
1134	7031	SPAM	TRUE	FALSE
1135	1948		FALSE	FALSE
1136	2635	SDM	TRUE	FALSE
1137	243	SDM	TRUE	FALSE
1138	12866		FALSE	FALSE
1139	1548		FALSE	FALSE
1140	213	SDM	TRUE	FALSE
1141	6640	SPAM	TRUE	FALSE
1142	1845	SDM	TRUE	FALSE
1143	698		FALSE	FALSE
1145	3059	MDC	TRUE	TRUE	MDC 10
1146	3059	SDM	TRUE	TRUE	SDM 4
1149	3059	AM	TRUE	TRUE
1150	3059	EDC	TRUE	TRUE	EDC 6
1151	9144	EMA	TRUE	FALSE
1152	13172		FALSE	FALSE
1153	3341		FALSE	FALSE
1154	1986		FALSE	FALSE
1155	452		FALSE	FALSE
1156	8109	PSA	TRUE	FALSE
1157	8109	SFA	TRUE	FALSE
1158	7761	SPAM	TRUE	FALSE
1159	3193	SAM	TRUE	FALSE
1160	9284		FALSE	FALSE
1161	8155		FALSE	FALSE
1162	378		FALSE	FALSE
1163	12101	EBD	TRUE	TRUE	EBD 10
1164	474		FALSE	FALSE
1165	544	SDM	TRUE	FALSE
1166	544	SPAM	TRUE	FALSE
1167	7984	PSA	TRUE	FALSE
1168	7984	SPAM	TRUE	FALSE
1169	395		FALSE	FALSE
1170	8338	EDC	TRUE	FALSE
1171	10969	SCA	TRUE	FALSE
1172	15479	CDPD	TRUE	FALSE
1173	12871		FALSE	FALSE
1174	850		FALSE	FALSE
1175	9546	SRA	TRUE	FALSE
1176	6909		FALSE	FALSE
1177	13728	EBD	TRUE	FALSE
1178	13728	CDPD	TRUE	FALSE
1179	13728	HMSA	TRUE	FALSE
1180	9605		FALSE	FALSE
1181	567	SAM	TRUE	FALSE
1182	567	SRA	TRUE	FALSE
1183	567	AM	TRUE	FALSE
1184	12714	MIS	TRUE	FALSE
1185	12714	SRA	TRUE	FALSE
1186	815	SDM	TRUE	FALSE
1187	12801	RASA	TRUE	FALSE
1188	9225		FALSE	FALSE
1189	390		FALSE	FALSE
1190	9799		FALSE	FALSE
1191	9489		FALSE	FALSE
1192	2853	SDM	TRUE	FALSE
1193	2853	SAM	TRUE	FALSE
1194	2853	SPAM	TRUE	FALSE
1195	10017		FALSE	FALSE
1196	2876		FALSE	FALSE
1197	6800	CDPD	TRUE	FALSE
1198	6800	SDM	TRUE	FALSE
1199	6800	SRA	TRUE	FALSE
1200	6800	EMA	TRUE	FALSE
1201	9855		FALSE	FALSE
1202	6896		FALSE	FALSE
1203	1544		FALSE	FALSE
1204	8620	EDC	TRUE	FALSE
1205	2610	SPAM	TRUE	FALSE
1206	15670	CDPD	TRUE	FALSE
1207	8727		FALSE	FALSE
1208	8016	SPAM	TRUE	FALSE
1209	1550	SDM	TRUE	FALSE
1210	12816		FALSE	FALSE
1211	467		FALSE	FALSE
1212	2488	SDM	TRUE	FALSE
1213	2488	AM	TRUE	FALSE
1214	9169		FALSE	FALSE
1215	6210	SAM	TRUE	FALSE
1216	427	SDM	TRUE	FALSE
1217	13510	RASA	TRUE	FALSE
1218	2376		FALSE	FALSE
1219	9259		FALSE	FALSE
1220	8178	MDC	TRUE	FALSE
1221	8178	PSA	TRUE	FALSE
1222	8178	EDC	TRUE	FALSE
1223	6739		FALSE	FALSE
1224	918		FALSE	FALSE
1225	511	SDM	TRUE	FALSE
1226	8827		FALSE	FALSE
1227	2907	SDM	TRUE	FALSE
1228	2907	SAM	TRUE	FALSE
1229	2907	SPAM	TRUE	FALSE
1230	2907	AM	TRUE	FALSE
1231	7990	PSA	TRUE	FALSE
1232	6520		FALSE	FALSE
1233	8312		FALSE	FALSE
1234	800		FALSE	FALSE
1235	3784		FALSE	FALSE
1236	3228		FALSE	FALSE
1237	3011		FALSE	FALSE
1238	3590		FALSE	FALSE
1239	7041	CDPD	TRUE	FALSE
1240	7041	PSA	TRUE	FALSE
1241	3242		FALSE	FALSE
1242	830		FALSE	FALSE
1243	382		FALSE	FALSE
1244	9792	SCA	TRUE	FALSE
1245	9792	SFA	TRUE	FALSE
1246	9792	SRA	TRUE	FALSE
1247	9792	EDC	TRUE	FALSE
1248	2748		FALSE	FALSE
1249	835		FALSE	FALSE
1250	254	MIS	TRUE	FALSE
1251	254	SPAM	TRUE	FALSE
1252	254	SRA	TRUE	FALSE
1253	254	AM	TRUE	FALSE
1254	6235	SDM	TRUE	FALSE
1255	557		FALSE	FALSE
1256	371		FALSE	FALSE
1257	12012	EMA	TRUE	FALSE
1258	3696	SPAM	TRUE	FALSE
1259	12482		FALSE	FALSE
1260	1543		FALSE	FALSE
1261	3369		FALSE	FALSE
1262	1251		FALSE	FALSE
1263	7485		FALSE	FALSE
1264	8223		FALSE	FALSE
1265	418	SDM	TRUE	FALSE
1266	418	SPAM	TRUE	FALSE
1267	8192	MDC	TRUE	FALSE
1268	12363		FALSE	FALSE
1269	400		FALSE	FALSE
1270	12677	SRA	TRUE	FALSE
1271	13063		FALSE	FALSE
1272	12757		FALSE	FALSE
1273	377		FALSE	FALSE
1274	2369	SDM	TRUE	FALSE
1275	2369	SPAM	TRUE	FALSE
1276	2374	SDM	TRUE	FALSE
1277	12507	MIS	TRUE	FALSE
1278	12507	RASA	TRUE	FALSE
1279	12507	SRA	TRUE	FALSE
1280	12507	EMA	TRUE	FALSE
1281	632		FALSE	FALSE
1282	524	SAM	TRUE	FALSE
1283	524	SPAM	TRUE	FALSE
1284	2642		FALSE	FALSE
1285	74		FALSE	FALSE
1286	11452	SFA	TRUE	FALSE
1287	11452	SRA	TRUE	FALSE
1288	11452	EMA	TRUE	FALSE
1289	2007	HMSA	TRUE	TRUE	HMSA 7
1290	6306		FALSE	FALSE
1291	1447		FALSE	FALSE
1292	7668	PSA	TRUE	FALSE
1293	1881		FALSE	FALSE
1294	7269		FALSE	FALSE
1295	637	SDM	TRUE	FALSE
1296	13589		FALSE	FALSE
1297	12415	EMA	TRUE	FALSE
1298	262		FALSE	FALSE
1299	14141	EBD	TRUE	TRUE	EBD 20
1300	2761		FALSE	FALSE
1301	13696		FALSE	FALSE
1302	7938	PSA	TRUE	FALSE
1303	14211		FALSE	FALSE
1304	9013	EBD	TRUE	FALSE
1305	501	SDM	TRUE	FALSE
1306	501	SAM	TRUE	FALSE
1307	12667		FALSE	FALSE
1308	7018		FALSE	FALSE
1309	14279		FALSE	FALSE
1310	3710		FALSE	FALSE
1311	7801	SPAM	TRUE	FALSE
1312	12347	EMA	TRUE	FALSE
1313	3401	SDM	TRUE	FALSE
1314	65	MIS	TRUE	FALSE
1315	65	SDM	TRUE	FALSE
1316	65	SAM	TRUE	FALSE
1317	65	SPAM	TRUE	FALSE
1318	65	AM	TRUE	FALSE
1319	3334	SDM	TRUE	FALSE
1320	3334	SAM	TRUE	FALSE
1321	3334	SPAM	TRUE	FALSE
1322	3334	AM	TRUE	FALSE
1323	13355	RASA	TRUE	FALSE
1324	415		FALSE	FALSE
1325	2232		FALSE	FALSE
1326	6954	SPAM	TRUE	FALSE
1327	9610	EDC	TRUE	FALSE
1328	9610	EMA	TRUE	FALSE
1329	11047		FALSE	FALSE
1330	14702		FALSE	FALSE
1331	9067		FALSE	FALSE
1332	2559	SAM	TRUE	FALSE
1333	2559	SPAM	TRUE	FALSE
1334	2559	AM	TRUE	FALSE
1335	13289	MIS	TRUE	FALSE
1336	3092		FALSE	FALSE
1337	3248		FALSE	FALSE
1338	12718	SRA	TRUE	FALSE
1339	2283		FALSE	FALSE
1340	12858		FALSE	FALSE
1341	9660		FALSE	FALSE
1342	13618		FALSE	FALSE
1343	10253	SRA	TRUE	FALSE
1344	394		FALSE	FALSE
1345	6751	SPAM	TRUE	FALSE
1346	15829		FALSE	FALSE
1347	3694		FALSE	FALSE
1348	1464		FALSE	FALSE
1349	9117		FALSE	FALSE
1350	14226		FALSE	FALSE
1351	2041		FALSE	FALSE
1352	444	SDM	TRUE	FALSE
1353	444	SPAM	TRUE	FALSE
1354	13780	EBD	TRUE	FALSE
1355	13780	CDPD	TRUE	FALSE
1356	13780	HMSA	TRUE	FALSE
1357	9871		FALSE	FALSE
1358	6978	SPAM	TRUE	FALSE
1359	404		FALSE	FALSE
1360	14048		FALSE	FALSE
1361	3844	EBD	TRUE	FALSE
1362	3844	SPAM	TRUE	FALSE
1363	3844	AM	TRUE	FALSE
1364	9143	SRA	TRUE	FALSE
1365	13709		FALSE	FALSE
1366	9667		FALSE	FALSE
1367	558	SDM	TRUE	FALSE
1368	15611		FALSE	FALSE
1369	12216	EMA	TRUE	FALSE
1370	3324		FALSE	FALSE
1371	7840		FALSE	FALSE
1372	11311		FALSE	FALSE
1373	2915		FALSE	FALSE
1374	2424	SPAM	TRUE	FALSE
1375	482	SDM	TRUE	FALSE
1376	482	SCA	TRUE	FALSE
1377	482	SFA	TRUE	FALSE
1378	482	EDC	TRUE	FALSE
1379	530		FALSE	FALSE
1380	6553	SAM	TRUE	FALSE
1381	14568	CDPD	TRUE	TRUE
1382	411		FALSE	FALSE
1383	13412		FALSE	FALSE
1384	12669	SRA	TRUE	FALSE
1385	128	EMA	TRUE	TRUE
1386	588		FALSE	FALSE
1387	605		FALSE	FALSE
1388	1642		FALSE	FALSE
1389	8120		FALSE	FALSE
1390	8114		FALSE	FALSE
1391	1016		FALSE	FALSE
1392	6464		FALSE	FALSE
1393	2126		FALSE	FALSE
1394	1546	SDM	TRUE	FALSE
1395	1546	SPAM	TRUE	FALSE
1396	13931	EBD	TRUE	FALSE
1397	14135	EBD	TRUE	FALSE
1398	14373		FALSE	FALSE
1399	6383	SAM	TRUE	FALSE
1400	6383	SPAM	TRUE	FALSE
1401	6383	AM	TRUE	FALSE
1402	1969		FALSE	FALSE
1403	11489	SFA	TRUE	FALSE
1404	11489	SRA	TRUE	FALSE
1405	11489	EMA	TRUE	FALSE
1406	640	SDM	TRUE	FALSE
1407	640	SAM	TRUE	FALSE
1408	640	SPAM	TRUE	FALSE
1409	439		FALSE	FALSE
1410	1414	SPAM	TRUE	FALSE
1411	3546	SDM	TRUE	FALSE
1412	14257	HMSA	TRUE	FALSE
1413	1413	SDM	TRUE	FALSE
1414	8991	SRA	TRUE	FALSE
1415	8991	EDC	TRUE	FALSE
1416	8617		FALSE	FALSE
1417	7		FALSE	FALSE
1418	12630	SRA	TRUE	FALSE
1419	6692	MDC	TRUE	FALSE
1420	6692	SAM	TRUE	FALSE
1421	6692	SPAM	TRUE	FALSE
1422	6692	EMA	TRUE	FALSE
1423	512		FALSE	FALSE
1424	1781		FALSE	FALSE
1425	7767		FALSE	FALSE
1426	6809	MIS	TRUE	TRUE	MIS 3
1428	1571	SDM	TRUE	FALSE
1429	13695		FALSE	FALSE
1430	2263	SDM	TRUE	FALSE
1431	573		FALSE	FALSE
1432	462		FALSE	FALSE
1433	8039		FALSE	FALSE
1434	2323	AM	TRUE	FALSE
1435	600	SDM	TRUE	FALSE
1436	600	SAM	TRUE	FALSE
1437	600	SPAM	TRUE	FALSE
1438	2698		FALSE	FALSE
1439	13610		FALSE	FALSE
1440	9737	SRA	TRUE	FALSE
1441	6662		FALSE	FALSE
1442	3158		FALSE	FALSE
1443	13704	EBD	TRUE	FALSE
1444	13704	HMSA	TRUE	FALSE
1445	2725	SPAM	TRUE	FALSE
1446	15165	CDPD	TRUE	FALSE
1447	13396		FALSE	FALSE
1448	1106		FALSE	FALSE
1449	15555		FALSE	FALSE
1450	13531		FALSE	FALSE
1451	13703	EBD	TRUE	FALSE
1452	13306		FALSE	FALSE
1453	428	SDM	TRUE	FALSE
1454	30	SAM	TRUE	FALSE
1455	880	SPAM	TRUE	FALSE
1456	10189		FALSE	FALSE
1457	6409	SPAM	TRUE	FALSE
1458	6299	SPAM	TRUE	FALSE
1459	13432		FALSE	FALSE
1460	15410	CDPD	TRUE	FALSE
1461	547	SDM	TRUE	FALSE
1462	14693		FALSE	FALSE
1463	548		FALSE	FALSE
1464	520	MIS	TRUE	TRUE	MIS 11
1465	429	EMA	TRUE	FALSE
1466	9318		FALSE	FALSE
1467	539	SDM	TRUE	FALSE
1468	8058	MIS	TRUE	FALSE
1469	8058	SFA	TRUE	FALSE
1470	8058	SPAM	TRUE	FALSE
1471	8058	EDC	TRUE	FALSE
1472	15825		FALSE	FALSE
1473	477		FALSE	FALSE
1474	6801	RASA	TRUE	FALSE
1475	6801	SAM	TRUE	FALSE
1476	423		FALSE	FALSE
1477	9232		FALSE	FALSE
1478	2638		FALSE	FALSE
1479	412		FALSE	FALSE
1480	448		FALSE	FALSE
1481	9540		FALSE	FALSE
1482	10219	EBD	TRUE	FALSE
1483	10219	CDPD	TRUE	FALSE
1484	10219	HMSA	TRUE	FALSE
1485	10219	SFA	TRUE	FALSE
1486	10219	SRA	TRUE	FALSE
1487	10219	EMA	TRUE	FALSE
1488	402		FALSE	FALSE
1489	9429		FALSE	FALSE
1490	12930		FALSE	FALSE
1491	9350	SRA	TRUE	FALSE
1492	9350	EMA	TRUE	FALSE
1493	6643		FALSE	FALSE
1494	8937	SRA	TRUE	FALSE
1495	1586		FALSE	FALSE
1496	9457		FALSE	FALSE
1497	2301		FALSE	FALSE
1498	453		FALSE	FALSE
1499	8055	SCA	TRUE	FALSE
1500	8055	SPAM	TRUE	FALSE
1501	2393	SDM	TRUE	FALSE
1502	441		FALSE	FALSE
1503	15440		FALSE	FALSE
1504	6855		FALSE	FALSE
1505	9119	SFA	TRUE	FALSE
1506	13513	RASA	TRUE	FALSE
1507	1030		FALSE	FALSE
1508	15168	CDPD	TRUE	FALSE
1509	15168	HMSA	TRUE	FALSE
1510	198		FALSE	FALSE
1511	6008	MDC	TRUE	FALSE
1512	6008	SDM	TRUE	FALSE
1513	6008	SFA	TRUE	FALSE
1514	6008	SPAM	TRUE	FALSE
1515	3738	SDM	TRUE	FALSE
1516	3738	SAM	TRUE	FALSE
1517	3738	SPAM	TRUE	FALSE
1518	6310		FALSE	FALSE
1519	8053		FALSE	FALSE
1520	1109		FALSE	FALSE
1521	13535		FALSE	FALSE
1522	579		FALSE	FALSE
1523	9081		FALSE	FALSE
1524	6832	SAM	TRUE	FALSE
1525	6832	SPAM	TRUE	FALSE
1526	940	SDM	TRUE	FALSE
1527	940	SPAM	TRUE	FALSE
1528	6522	SCA	TRUE	FALSE
1529	425		FALSE	FALSE
1530	507	SDM	TRUE	FALSE
1531	6247	AM	TRUE	FALSE
1532	11686	SFA	TRUE	FALSE
1533	11686	SRA	TRUE	FALSE
1534	11686	EMA	TRUE	FALSE
1535	9301		FALSE	FALSE
1536	13016		FALSE	FALSE
1537	935		FALSE	FALSE
1538	15113		FALSE	FALSE
1539	612	SDM	TRUE	FALSE
1540	1004		FALSE	FALSE
1541	2865	SDM	TRUE	FALSE
1542	2865	SPAM	TRUE	FALSE
1543	2865	AM	TRUE	FALSE
1544	476	SDM	TRUE	FALSE
1545	476	SPAM	TRUE	FALSE
1546	7626	SPAM	TRUE	FALSE
1547	3609	SAM	TRUE	FALSE
1548	3609	SPAM	TRUE	FALSE
1549	603	SAM	TRUE	FALSE
1550	603	SPAM	TRUE	FALSE
1551	3675	SDM	TRUE	FALSE
1552	6846		FALSE	FALSE
1553	12309		FALSE	FALSE
1554	8514	MDC	TRUE	FALSE
1555	13061		FALSE	FALSE
1556	13698		FALSE	FALSE
1557	12888	RASA	TRUE	FALSE
1558	14352	HMSA	TRUE	FALSE
1559	7083	SPAM	TRUE	FALSE
1560	9428		FALSE	FALSE
1561	10218	EDC	TRUE	FALSE
1562	10218	EMA	TRUE	FALSE
1563	6776	SDM	TRUE	FALSE
1564	6929	SPAM	TRUE	FALSE
1565	6929	EMA	TRUE	FALSE
1566	536	SPAM	TRUE	FALSE
1567	424	SDM	TRUE	FALSE
1568	6387		FALSE	FALSE
1569	6149	SDM	TRUE	FALSE
1570	9936	SFA	TRUE	FALSE
1571	9936	EMA	TRUE	FALSE
1572	2473	SDM	TRUE	FALSE
1573	6714	SPAM	TRUE	FALSE
1574	13184	EBD	TRUE	FALSE
1575	13184	MIS	TRUE	FALSE
1576	10021	SRA	TRUE	FALSE
1577	3399		FALSE	FALSE
1578	8855		FALSE	FALSE
1579	7278	SPAM	TRUE	FALSE
1580	6422		FALSE	FALSE
1581	8876		FALSE	FALSE
1582	12554		FALSE	FALSE
1583	12342	SRA	TRUE	FALSE
1584	12342	EMA	TRUE	FALSE
1585	12716	SRA	TRUE	FALSE
1586	686	SDM	TRUE	FALSE
1587	438		FALSE	FALSE
1588	643	SDM	TRUE	FALSE
1589	643	SAM	TRUE	FALSE
1590	643	AM	TRUE	FALSE
1591	3467	SDM	TRUE	FALSE
1592	3467	SPAM	TRUE	FALSE
1593	15714	CDPD	TRUE	FALSE
1594	14346	EBD	TRUE	FALSE
1595	14346	HMSA	TRUE	FALSE
1596	11732		FALSE	FALSE
1597	430	SDM	TRUE	FALSE
1598	430	SPAM	TRUE	FALSE
1599	10414		FALSE	FALSE
1600	11418	SFA	TRUE	FALSE
1601	3430		FALSE	FALSE
1602	3007		FALSE	FALSE
1603	11395		FALSE	FALSE
1604	387	SDM	TRUE	FALSE
1605	387	AM	TRUE	FALSE
1606	12974	MIS	TRUE	FALSE
1607	10970		FALSE	FALSE
1608	6697	SPAM	TRUE	FALSE
1609	2248		FALSE	FALSE
1610	13520	RASA	TRUE	FALSE
1611	13617	EBD	TRUE	FALSE
1612	7475	SAM	TRUE	FALSE
1613	7475	SPAM	TRUE	FALSE
1614	3706	AM	TRUE	FALSE
1615	9128	SFA	TRUE	FALSE
1616	575		FALSE	FALSE
1617	599		FALSE	FALSE
1618	2116		FALSE	FALSE
1619	2754	SDM	TRUE	FALSE
1620	9267		FALSE	FALSE
1621	1037	SPAM	TRUE	FALSE
1622	9096		FALSE	FALSE
1623	2345		FALSE	FALSE
1624	3692	SDM	TRUE	FALSE
1625	12325	EMA	TRUE	FALSE
1626	413		FALSE	FALSE
1627	11784	SRA	TRUE	FALSE
1628	11784	EMA	TRUE	FALSE
1629	15079	HMSA	TRUE	TRUE	HMSA 8
1630	8117		FALSE	FALSE
1631	417		FALSE	FALSE
1632	6472	SDM	TRUE	FALSE
1633	6472	AM	TRUE	FALSE
1634	14247	HMSA	TRUE	FALSE
1635	449		FALSE	FALSE
1636	677		FALSE	FALSE
1637	8818	SCA	TRUE	FALSE
1638	2953		FALSE	FALSE
1639	545		FALSE	FALSE
1640	9705		FALSE	FALSE
1641	6048		FALSE	FALSE
1642	437		FALSE	FALSE
1643	559		FALSE	FALSE
1644	9134		FALSE	FALSE
1645	15290	EBD	TRUE	FALSE
1646	15290	CDPD	TRUE	FALSE
1647	8419	PSA	TRUE	FALSE
1648	15797	CDPD	TRUE	FALSE
1649	3277	SDM	TRUE	FALSE
1650	3277	AM	TRUE	FALSE
1651	3714	SDM	TRUE	FALSE
1652	3714	SPAM	TRUE	FALSE
1653	15483	CDPD	TRUE	FALSE
1654	555		FALSE	FALSE
1655	5244		FALSE	FALSE
1656	853		FALSE	FALSE
1657	8852	MIS	TRUE	FALSE
1658	8852	MDC	TRUE	FALSE
1659	8852	RASA	TRUE	FALSE
1660	8852	SCA	TRUE	FALSE
1661	8852	SFA	TRUE	FALSE
1662	8852	SRA	TRUE	FALSE
1663	8852	EDC	TRUE	FALSE
1664	8852	EMA	TRUE	FALSE
1665	470		FALSE	FALSE
1666	3644	SDM	TRUE	FALSE
1667	9856	SFA	TRUE	FALSE
1668	9856	SRA	TRUE	FALSE
1669	9856	EMA	TRUE	FALSE
1670	9919	SRA	TRUE	FALSE
1671	15626		FALSE	FALSE
1672	3270	SDM	TRUE	FALSE
1673	9122		FALSE	FALSE
1674	13766		FALSE	FALSE
1675	2643		FALSE	FALSE
1676	1349		FALSE	FALSE
1677	775		FALSE	FALSE
1678	443		FALSE	FALSE
1679	226	SDM	TRUE	FALSE
1680	1077	SDM	TRUE	FALSE
1681	6155		FALSE	FALSE
1682	3118	SPAM	TRUE	FALSE
1683	9024	RASA	TRUE	FALSE
1684	9024	SRA	TRUE	FALSE
1685	9024	EDC	TRUE	FALSE
1686	2968		FALSE	FALSE
1687	1188	SDM	TRUE	FALSE
1688	556		FALSE	FALSE
1689	11776	SRA	TRUE	FALSE
1690	3656		FALSE	FALSE
1691	3087		FALSE	FALSE
1692	9825		FALSE	FALSE
1693	8205	MDC	TRUE	FALSE
1694	457		FALSE	FALSE
1695	9016	SRA	TRUE	FALSE
1696	500		FALSE	FALSE
1697	8596	EDC	TRUE	FALSE
1698	14236		FALSE	FALSE
1699	9086	SFA	TRUE	FALSE
1700	9086	SRA	TRUE	FALSE
1701	10688	SRA	TRUE	FALSE
1702	625		FALSE	FALSE
1703	13678		FALSE	FALSE
1704	2100		FALSE	FALSE
1705	9288		FALSE	FALSE
1706	6085		FALSE	FALSE
1707	461	SPAM	TRUE	FALSE
1708	13541		FALSE	FALSE
1709	8622	EDC	TRUE	FALSE
1710	7993		FALSE	FALSE
1711	6425		FALSE	FALSE
1712	3641		FALSE	FALSE
1713	13706		FALSE	FALSE
1714	3391		FALSE	FALSE
1715	9648	SRA	TRUE	FALSE
1716	12993	MIS	TRUE	FALSE
1717	5946	SDM	TRUE	FALSE
1718	5946	SPAM	TRUE	FALSE
1719	6019	SDM	TRUE	FALSE
1720	1949	SDM	TRUE	FALSE
1721	585	SDM	TRUE	FALSE
1722	1173		FALSE	FALSE
1723	925	SDM	TRUE	FALSE
1724	1127		FALSE	FALSE
1725	7099	SRA	TRUE	FALSE
1726	7099	EMA	TRUE	FALSE
1727	15616		FALSE	FALSE
1728	696		FALSE	FALSE
1729	498		FALSE	FALSE
1730	7014	SAM	TRUE	FALSE
1731	7014	SPAM	TRUE	FALSE
1732	8190	PSA	TRUE	FALSE
1733	9791		FALSE	FALSE
1734	1042		FALSE	FALSE
1735	13363		FALSE	FALSE
1736	7992	PSA	TRUE	FALSE
1737	9004	SRA	TRUE	FALSE
1738	7638	CDPD	TRUE	FALSE
1739	8977	SRA	TRUE	FALSE
1740	7456		FALSE	FALSE
1741	14341		FALSE	FALSE
1742	497		FALSE	FALSE
1743	11269	SRA	TRUE	FALSE
1744	11269	EMA	TRUE	FALSE
1745	14295	EBD	TRUE	FALSE
1746	14295	CDPD	TRUE	FALSE
1747	14295	HMSA	TRUE	FALSE
1748	13490		FALSE	FALSE
1749	6482		FALSE	FALSE
1750	13710	EBD	TRUE	FALSE
1751	13710	HMSA	TRUE	FALSE
1752	6960		FALSE	FALSE
1753	12236		FALSE	FALSE
1754	9608	SRA	TRUE	FALSE
1755	9608	EDC	TRUE	FALSE
1756	1454		FALSE	FALSE
1757	11562	SRA	TRUE	FALSE
1758	8457	MDC	TRUE	FALSE
1759	9626		FALSE	FALSE
1760	11717	EDC	TRUE	FALSE
1761	53	SCA	TRUE	FALSE
1762	53	EMA	TRUE	FALSE
1763	6451	SDM	TRUE	FALSE
1764	577		FALSE	FALSE
1765	13233		FALSE	FALSE
1766	12989	RASA	TRUE	FALSE
1767	7393		FALSE	FALSE
1768	6876	MDC	TRUE	FALSE
1769	6920	MDC	TRUE	FALSE
1770	6920	SPAM	TRUE	FALSE
1771	712	SAM	TRUE	FALSE
1772	712	SPAM	TRUE	FALSE
1773	712	AM	TRUE	FALSE
1774	8636	EDC	TRUE	FALSE
1775	8636	EMA	TRUE	FALSE
1776	15328	CDPD	TRUE	FALSE
1777	526		FALSE	FALSE
1778	748		FALSE	FALSE
1779	3347	SPAM	TRUE	FALSE
1780	3347	EDC	TRUE	FALSE
1781	3347	EMA	TRUE	FALSE
1782	2407	SDM	TRUE	FALSE
1783	1084		FALSE	FALSE
1784	10186		FALSE	FALSE
1785	13371		FALSE	FALSE
1786	2388	SDM	TRUE	FALSE
1787	2388	SPAM	TRUE	FALSE
1788	2552		FALSE	FALSE
1789	13707	HMSA	TRUE	FALSE
1790	3786	SDM	TRUE	FALSE
1791	3626		FALSE	FALSE
1792	786		FALSE	FALSE
1793	9289		FALSE	FALSE
1794	589	SDM	TRUE	FALSE
1795	6180		FALSE	FALSE
1796	6884	SAM	TRUE	FALSE
1797	6884	SPAM	TRUE	FALSE
1798	480	EBD	TRUE	FALSE
1799	480	MDC	TRUE	FALSE
1800	1308		FALSE	FALSE
1801	514		FALSE	FALSE
1802	493	SAM	TRUE	FALSE
1803	493	AM	TRUE	FALSE
1804	13295	CDPD	TRUE	FALSE
1805	13295	MIS	TRUE	FALSE
1806	334	SPAM	TRUE	FALSE
1807	8150		FALSE	FALSE
1808	519	SDM	TRUE	FALSE
1809	146		FALSE	FALSE
1810	12457		FALSE	FALSE
1811	11446	SRA	TRUE	FALSE
1812	1802		FALSE	FALSE
1813	1810		FALSE	FALSE
1814	1909		FALSE	FALSE
1815	10167	SRA	TRUE	FALSE
1816	10167	EMA	TRUE	FALSE
1817	9166	SFA	TRUE	FALSE
1818	9166	SRA	TRUE	FALSE
1819	9166	EMA	TRUE	FALSE
1820	503		FALSE	FALSE
1821	10030		FALSE	FALSE
1822	486		FALSE	FALSE
1823	3162	SDM	TRUE	FALSE
1824	3162	SAM	TRUE	FALSE
1825	3162	AM	TRUE	FALSE
1826	708	PSA	TRUE	FALSE
1827	708	RASA	TRUE	FALSE
1828	708	SDM	TRUE	FALSE
1829	708	SAM	TRUE	FALSE
1830	11420		FALSE	FALSE
1831	5702	AM	TRUE	FALSE
1832	3702	SPAM	TRUE	FALSE
1833	12469	SRA	TRUE	FALSE
1834	8927	SRA	TRUE	FALSE
1835	872	SDM	TRUE	FALSE
1836	2840	SDM	TRUE	FALSE
1837	8592	MDC	TRUE	FALSE
1838	7805	SPAM	TRUE	FALSE
1839	562		FALSE	FALSE
1840	620	SDM	TRUE	FALSE
1841	689	SDM	TRUE	FALSE
1842	12088	SRA	TRUE	FALSE
1843	8013	MIS	TRUE	FALSE
1844	8013	MDC	TRUE	FALSE
1845	8013	SPAM	TRUE	FALSE
1846	8013	EMA	TRUE	FALSE
1847	15521		FALSE	FALSE
1848	667		FALSE	FALSE
1849	2121		FALSE	FALSE
1850	492		FALSE	FALSE
1851	8348	SCA	TRUE	FALSE
1852	8348	SFA	TRUE	FALSE
1853	8348	SRA	TRUE	FALSE
1854	2940		FALSE	FALSE
1855	3313	SDM	TRUE	FALSE
1856	3313	SPAM	TRUE	FALSE
1857	10110	SRA	TRUE	FALSE
1858	13597	RASA	TRUE	FALSE
1859	9158	SRA	TRUE	FALSE
1860	3966	SDM	TRUE	FALSE
1861	7942	MDC	TRUE	FALSE
1862	5524		FALSE	FALSE
1863	528	SDM	TRUE	FALSE
1864	964		FALSE	FALSE
1865	11330	SCA	TRUE	FALSE
1866	11330	EMA	TRUE	FALSE
1867	533		FALSE	FALSE
1868	515		FALSE	FALSE
1869	12031	SRA	TRUE	FALSE
1870	3585	SPAM	TRUE	FALSE
1871	9558		FALSE	FALSE
1872	32	EBD	TRUE	FALSE
1873	32	SAM	TRUE	FALSE
1874	32	SPAM	TRUE	FALSE
1875	32	SRA	TRUE	FALSE
1876	13118		FALSE	FALSE
1877	2288		FALSE	FALSE
1878	12997		FALSE	FALSE
1879	7447	SDM	TRUE	FALSE
1880	9173		FALSE	FALSE
1881	9839	SRA	TRUE	FALSE
1882	12755	SRA	TRUE	FALSE
1883	6151	SDM	TRUE	FALSE
1884	6151	AM	TRUE	FALSE
1885	15310		FALSE	FALSE
1886	737		FALSE	FALSE
1887	8906	SFA	TRUE	FALSE
1888	8906	SRA	TRUE	FALSE
1889	7020	RASA	TRUE	TRUE	RASA 1
1892	657	MDC	TRUE	FALSE
1893	657	PSA	TRUE	FALSE
1894	657	SDM	TRUE	FALSE
1895	657	SAM	TRUE	FALSE
1896	657	SCA	TRUE	FALSE
1897	657	SFA	TRUE	FALSE
1898	657	SPAM	TRUE	FALSE
1899	657	SRA	TRUE	FALSE
1900	657	AM	TRUE	FALSE
1901	657	EDC	TRUE	FALSE
1902	657	EMA	TRUE	FALSE
1903	2115		FALSE	FALSE
1904	8430		FALSE	FALSE
1905	14382	HMSA	TRUE	FALSE
1906	12459		FALSE	FALSE
1907	1690		FALSE	FALSE
1908	7806	PSA	TRUE	FALSE
1909	7806	SPAM	TRUE	FALSE
1910	9679	RASA	TRUE	FALSE
1911	9679	SRA	TRUE	FALSE
1912	1271		FALSE	FALSE
1913	12766		FALSE	FALSE
1914	3148	SDM	TRUE	FALSE
1915	630		FALSE	FALSE
1916	11597		FALSE	FALSE
1917	679	SDM	TRUE	FALSE
1918	494		FALSE	FALSE
1919	8149		FALSE	FALSE
1920	12876		FALSE	FALSE
1921	1167	SDM	TRUE	FALSE
1922	1167	AM	TRUE	FALSE
1923	8999		FALSE	FALSE
1924	1088		FALSE	FALSE
1925	14619		FALSE	FALSE
1926	9145		FALSE	FALSE
1927	11740	SFA	TRUE	FALSE
1928	2705	AM	TRUE	FALSE
1929	11397	EMA	TRUE	FALSE
1930	8732	CDPD	TRUE	FALSE
1931	8732	SFA	TRUE	FALSE
1932	15051		FALSE	FALSE
1933	903	SPAM	TRUE	FALSE
1934	1915		FALSE	FALSE
1935	12241		FALSE	FALSE
1936	509		FALSE	FALSE
1937	2438		FALSE	FALSE
1938	2911	EMA	TRUE	FALSE
1939	926		FALSE	FALSE
1940	11806	SRA	TRUE	FALSE
1941	6732	SAM	TRUE	FALSE
1942	7644		FALSE	FALSE
1943	541	SDM	TRUE	FALSE
1944	504		FALSE	FALSE
1945	2013	SPAM	TRUE	FALSE
1946	6258	SFA	TRUE	FALSE
1947	14726		FALSE	FALSE
1948	13049	MIS	TRUE	FALSE
1949	12135		FALSE	FALSE
1950	513	SDM	TRUE	FALSE
1951	433		FALSE	FALSE
1952	649		FALSE	FALSE
1953	531		FALSE	FALSE
1954	3637		FALSE	FALSE
1955	1214		FALSE	FALSE
1956	3557	SDM	TRUE	FALSE
1957	15697		FALSE	FALSE
1958	7477	PSA	TRUE	FALSE
1959	7477	SPAM	TRUE	FALSE
1960	7477	SRA	TRUE	FALSE
1961	7477	EMA	TRUE	FALSE
1962	14085		FALSE	FALSE
1963	9298		FALSE	FALSE
1964	757	SDM	TRUE	FALSE
1965	15072		FALSE	FALSE
1966	642		FALSE	FALSE
1967	9603		FALSE	FALSE
1968	386	SAM	TRUE	FALSE
1969	12152	SRA	TRUE	FALSE
1970	14335	EBD	TRUE	TRUE	EBD 4
1972	224	SPAM	TRUE	FALSE
1973	15446		FALSE	FALSE
1974	9725	SRA	TRUE	FALSE
1975	7001	EBD	TRUE	FALSE
1976	7001	SAM	TRUE	FALSE
1977	7001	SPAM	TRUE	FALSE
1978	7001	AM	TRUE	FALSE
1979	13801		FALSE	FALSE
1980	505		FALSE	FALSE
1981	7369		FALSE	FALSE
1982	7081		FALSE	FALSE
1983	890		FALSE	FALSE
1984	3364		FALSE	FALSE
1985	1566		FALSE	FALSE
1986	13701		FALSE	FALSE
1987	13761	EBD	TRUE	FALSE
1988	11742	SRA	TRUE	FALSE
1989	566		FALSE	FALSE
1990	8790	EBD	TRUE	FALSE
1991	8790	EMA	TRUE	FALSE
1992	138		FALSE	FALSE
1993	125		FALSE	FALSE
1994	706	SDM	TRUE	FALSE
1995	15672		FALSE	FALSE
1996	7094	SDM	TRUE	FALSE
1997	7094	SAM	TRUE	FALSE
1998	1712	SAM	TRUE	FALSE
1999	1712	SPAM	TRUE	FALSE
2000	10055	SRA	TRUE	FALSE
2001	10055	EDC	TRUE	FALSE
2002	13447		FALSE	FALSE
2003	126	SAM	TRUE	FALSE
2004	2286		FALSE	FALSE
2005	14705		FALSE	FALSE
2006	1384	SRA	TRUE	FALSE
2007	1384	EMA	TRUE	FALSE
2008	2014	MIS	TRUE	TRUE	MIS 5
2009	6457	AM	TRUE	FALSE
2010	8857		FALSE	FALSE
2011	7092		FALSE	FALSE
2012	14218		FALSE	FALSE
2013	594		FALSE	FALSE
2014	13499		FALSE	FALSE
2015	13994	EBD	TRUE	FALSE
2016	13994	CDPD	TRUE	FALSE
2017	6633	AM	TRUE	FALSE
2018	8928	SRA	TRUE	FALSE
[truncated: 9,541 more rows]
