# Supplementary material for: Linking solver characteristics, solving processes and solution attributes: A data explainer for an open innovation generated robotic design dataset
Source: Data Brief. 2023 Sep 6;50:109547. doi: 10.1016/j.dib.2023.109547 (PMC10518673; doi:10.1016/j.dib.2023.109547)
Supplement: Supplementary file 1 [file mmc1.zip › Release/Process/Challenge Attributes.csv]

Architecture	Wave	Challenge	Prize_level	Start_Date	End_Date	Quality_Type
5	1	SDM	250.00	5/31/2018	6/18/2018	Mass
5	1	AM	500.00	5/31/2018	6/25/2018	Mass
2	1	SAM	1500.00	5/31/2018	7/2/2018	Mass
3	1	SPAM	4000.00	5/31/2018	7/19/2018	Mass
4	1a	PSA	500.00	6/28/2018	7/26/2018	LOC
5	2	MDC	250.00	7/18/2018	8/6/2018	Mass
5	2	EDC	250.00	7/18/2018	8/13/2018	Mass
3	2	SCA	1500.00	7/18/2018	9/1/2018	Mass
2	2	SFA	4000.00	7/18/2018	9/12/2018	Mass
4	3	EMA	4000.00	8/10/2018	9/24/2018	Mass
1	3	SRA	5000.00	8/10/2018	10/31/2018	Mass
5	4	MIS	500.00	10/17/2018	11/8/2018	Force
4	4	RASA	1500.00	10/17/2018	11/14/2018	LOC
5	5	EBD	250.00	2/8/2019	3/4/2019	Mass
4	5	HMSA	250.00	2/8/2019	3/4/2019	LOC
4	5	CDPD	1500.00	2/8/2019	3/28/2019	Mass
5	6	BMA	250.00	4/29/2019	5/16/2019	Mass
