# Supplementary material for: Linking solver characteristics, solving processes and solution attributes: A data explainer for an open innovation generated robotic design dataset
Source: Data Brief. 2023 Sep 6;50:109547. doi: 10.1016/j.dib.2023.109547 (PMC10518673; doi:10.1016/j.dib.2023.109547)
Supplement: Supplementary file 1 [file mmc1.zip › Release/Solutions/Datum Solutions/SRA-Datum DSM v2.xlsx]

## Sheet: S1 - BOM
Component	Group	Note	Quantity	Removable		Component	Group	Notes	Column1
Baseplate	Base plate		1			Baseplate	Base plate				Row Labels	Sum of Quantity
Polulu Gear Motor	Base plate		1			Polulu Gear Motor	Base plate				(blank)
Polulu Rotation Sensor	Base plate		1			Polulu Rotation Sensor	Base plate				Base plate	11
McMaster Metal Worm Gear	Base plate		1			McMaster Metal Worm Gear	Base plate				Turret	37
McMaster Plastic Worm Gear	Base plate		1			McMaster Plastic Worm Gear	Base plate				Forearm	25
Adapter and Thumbwheel	Base plate		1			Adapter and Thumbwheel	Base plate				Gripper/Wrist	28
Electronics Assembly	Base plate		1			Electronics Assembly	Base plate				Grand Total	101
Electronics Top Cover	Base plate		1			Electronics Top Cover	Base plate
18-8 Hex drive	Base plate		3	X		18-8 Hex drive	Base plate
Thrust Needle Roller Bearing	Turret		2			18-8 Hex drive	Base plate
Cradle	Turret		1			18-8 Hex drive	Base plate
Hand Knob	Turret		1	X		Thrust Needle Roller Bearing	Turret
Thruster Washer Capture	Turret		1			Thrust Needle Roller Bearing	Turret				Row Labels	Count of Component
Carrier plate	Turret		1			Cradle	Turret				(blank)
Straight Linkage	Turret		2			Hand Knob	Turret				Base plate	11
Straight Linkage with Cuout	Turret		2			Thruster Washer Capture	Turret				Turret	37
Polulu Gear Motor	Turret		1			Carrier plate	Turret				Forearm	25
Polulu Rotation Sensor	Turret		1			Straight Linkage	Turret				Gripper/Wrist	28
Polulu Horn	Turret		1			Straight Linkage	Turret				Grand Total	101
Carrier Polulu Holder	Turret		1			Straight Linkage with Cuout	Turret
Carrier Pin	Turret		1	X		Straight Linkage with Cuout	Turret
4mm Washer	Turret		12			Polulu Gear Motor	Turret		1
Captive Pin	Turret		8	X		Polulu Rotation Sensor	Turret		1
18-8 Hex Screw	Turret		2	X		Polulu Horn	Turret		1
Dynamixel	Forearm		2			Carrier Polulu Holder	Turret		1
Arm Extension	Forearm		1			Carrier Pin	Turret		1
Arm Cover	Forearm		1			4mm Washer	Turret		12
Gripper Adapter	Forearm		1			4mm Washer	Turret
Servo Horn	Forearm		2			4mm Washer	Turret
Hex Drive Screw	Forearm		2	X		4mm Washer	Turret
Hex Drive Screws	Forearm		16	X		4mm Washer	Turret
Gripper Frame	Gripper/Wrist		1			4mm Washer	Turret
Cover	Gripper/Wrist		1			4mm Washer	Turret
Finger Middle Link	Gripper/Wrist		2			4mm Washer	Turret
Finter Tip Outside	Gripper/Wrist		1			4mm Washer	Turret
Finger Tip Inside	Gripper/Wrist		1			4mm Washer	Turret
SG-90 Servo	Gripper/Wrist		1			4mm Washer	Turret
Pulley	Gripper/Wrist		1			4mm Washer	Turret
Large Pad	Gripper/Wrist		2			Captive Pin	Turret
Small Pad	Gripper/Wrist		2			Captive Pin	Turret
Small Torsional Spring	Gripper/Wrist		4			Captive Pin	Turret
McMaster Captive Pin Long	Gripper/Wrist		2	X		Captive Pin	Turret
McMaster Captive Pin Short	Gripper/Wrist		2	X		Captive Pin	Turret
Hex Drive Screws	Gripper/Wrist		8	X		Captive Pin	Turret
						Captive Pin	Turret
						Captive Pin	Turret
						18-8 Hex Screw	Turret
						18-8 Hex Screw	Turret
						Dynamixel	Forearm
						Dynamixel	Forearm
						Arm Extension	Forearm		1
						Arm Cover	Forearm		1
						Gripper Adapter	Forearm		1
						Servo Horn	Forearm		2
						Servo Horn	Forearm
						Hex Drive Screw (long)	Forearm
						Hex Drive Screw (long)	Forearm
						Hex Drive Screws	Forearm
						Hex Drive Screws	Forearm
						Hex Drive Screws	Forearm
						Hex Drive Screws	Forearm
						Hex Drive Screws	Forearm
						Hex Drive Screws	Forearm
						Hex Drive Screws	Forearm
						Hex Drive Screws	Forearm
						Hex Drive Screws	Forearm
						Hex Drive Screws	Forearm
						Hex Drive Screws	Forearm
						Hex Drive Screws	Forearm
						Hex Drive Screws	Forearm
						Hex Drive Screws	Forearm
						Hex Drive Screws	Forearm
						Hex Drive Screws	Forearm
						Gripper Frame	Gripper/Wrist
						Cover	Gripper/Wrist
						Finger Middle Link	Gripper/Wrist
						Finger Middle Link	Gripper/Wrist
						Finter Tip Outside	Gripper/Wrist
						Finger Tip Inside	Gripper/Wrist
Total			101			SG-90 Servo	Gripper/Wrist
						Pulley	Gripper/Wrist
						Large Pad	Gripper/Wrist
						Large Pad	Gripper/Wrist
						Small Pad	Gripper/Wrist
						Small Pad	Gripper/Wrist
						Small Torsional Spring	Gripper/Wrist
						Small Torsional Spring	Gripper/Wrist
						Small Torsional Spring	Gripper/Wrist
						Small Torsional Spring	Gripper/Wrist
						McMaster Captive Pin Long	Gripper/Wrist
						McMaster Captive Pin Short	Gripper/Wrist
						McMaster Captive Pin Long	Gripper/Wrist
						McMaster Captive Pin Short	Gripper/Wrist
						Hex Drive Screws	Gripper/Wrist
						Hex Drive Screws	Gripper/Wrist
						Hex Drive Screws	Gripper/Wrist
						Hex Drive Screws	Gripper/Wrist
						Hex Drive Screws	Gripper/Wrist
						Hex Drive Screws	Gripper/Wrist
						Hex Drive Screws	Gripper/Wrist
						Hex Drive Screws	Gripper/Wrist
						101

## Sheet: S2 - Subsys
	Base plate	Turret	Forearm	Gripper/Wrist
Base plate		Physically connected, rotates around	Power Connection	Power Connection
Turret	Physically connected, rotates around		Physically affixed
Forearm	Power, data connection	Physically affixed		Physically affixed
Gripper/Wrist	Power, data conneciton		Physically affixed

## Sheet: S3 - SubDSM
	Baseplate	Polulu Gear Motor	Polulu Rotation Sensor	McMaster Metal Worm Gear	McMaster Plastic Worm Gear	Adapter and Thumbwheel	Electronics Assembly	Electronics Top Cover	18-8 Hex drive	18-8 Hex drive	18-8 Hex drive
Baseplate		Alligned and affixed inside	Alligned with hole	Alligned with hole in motor holder	Alligned with hole in the baseplate	Rotates in hole	Assembled to	Affixed through hole	Screws into	Screws into	Screws into	Touches and alligned with hole
Polulu Gear Motor	Alligned and affixed inside		Affixed to end	Alligned with		Alligned with	Communicates to
Polulu Rotation Sensor	Alligned with hole	Affixed to end		Alligned with		Alligned with	Communication power
McMaster Metal Worm Gear (motor)	Alligned with hole in motor holder	Alligned with	Alligned with		Worm Gear connection	Alligned with and sits ontop of
McMaster Plastic Worm Gear (Core)	Alligned with hole in the baseplate			Worm Gear connection				Alligned with hole				Affixes to the carrier plate
Adapter and Thumbwheel	Rotates in hole	Alligned with	Alligned with	Alligned with and sits ontop of
Electronics Assembly	Assembled to	Communicates to	Communication power									Connects to other devices
Electronics Top Cover	Affixed through hole				Alligned with hole				Hole fit/pass through	Hole fit/pass through	Hole fit/pass through
18-8 Hex drive	Screws into							Hole fit/pass through
18-8 Hex drive	Screws into							Hole fit/pass through
18-8 Hex drive	Screws into							Hole fit/pass through
	Touches and alligned with hole				Affixes to the carrier plate		Connects to other devices
	Thrust Needle Roller Bearing	Thrust Needle Roller Bearing	Thruster Washer Capture	Hand Knob	Cradle	Carrier Polulu Holder	18-8 Hex Screw	Polulu Gear Motor	Polulu Rotation Sensor	Polulu Horn	18-8 Hex Screw	Straight Linkage with Cuout	4mm Washer	4mm Washer	Captive Pin	Straight Linkage	4mm Washer	4mm Washer	4mm Washer	Captive Pin	4mm Washer	Captive Pin	Carrier Pin	Straight Linkage with Cuout	4mm Washer	4mm Washer	Captive Pin	Straight Linkage	4mm Washer	4mm Washer	4mm Washer	Captive Pin	4mm Washer	Captive Pin	Carrier plate
Thrust Needle Roller Bearing		Slides on	Alligned with hole	Alligned with hole	Alligned with hole
Thrust Needle Roller Bearing	Slides on		Fits inside	Alligned	Alligned with hole, touches frame
Thruster Washer Capture	Alligned with hole	Fits inside		Alligned, captures through screw	Alligned with hole
Hand Knob	Alligned with hole	Alligned	Alligned, captures through screw		Alligned with hole
Cradle	Alligned with hole	Alligned with hole, touches frame	Alligned with hole	Alligned with hole		Touches	Screws into	Alligned with a hole	Alligned with hole	Touches, alligned with		Touches				Alligned with	Touches	Alligned with	Alligned with	Alligned with and Touches			Alligned with and touches	Touches				Alligned with and touches	Touches	Alligned with	Alligned with	Alligned with and captured
Carrier Polulu Holder					Touches		Pin through	Affixes inside	Alligned with hole	Alligned with hole		Alligned with
18-8 Hex Screw					Screws into	Pin through
Polulu Gear Motor					Alligned with a hole	Affixes inside			Affixed to	affixed to output shaft		Alligned with											Alligned
Polulu Rotation Sensor					Alligned with hole	Alligned with hole		Affixed to		alligned with		alligned with											Alligned
Polulu Horn					Touches, alligned with	Alligned with hole		affixed to output shaft	alligned with		Pin through	Touches											Alligned
18-8 Hex Screw										Pin through		Screws into
R Straight Linkage with Cuout					Touches	Alligned with		Alligned with	alligned with	Touches	Screws into		Touches	Alligned with top	Touches/Passes through									Parallel and Alligned
R 4mm Washer												Touches		Alligned with top	Touches/Passes through										Alligned	Alligned	Alligned								Touches
R 4mm Washer												Alligned with top	Alligned with top		Touches/Passes through										Alligned	Alligned	Alligned								Alligned
R Captive Pin												Touches/Passes through	Touches/Passes through	Touches/Passes through											Alligned	Alligned	Alligned								Alligned
R Straight Linkage					Alligned with												Alligned	Alligned	Touches	Touches	Touches	Alligned						Parallel
R 4mm Washer					Touches											Alligned		Touches	Alligned	Alligned									Alligned	Alligned	Alligned	Alligned
R 4mm Washer					Alligned with											Alligned	Touches		Touches	Alligned									Alligned	Alligned	Alligned	Alligned
R 4mm Washer					Alligned with											Touches	Alligned	Touches		Alligned									Alligned	Alligned	Alligned	Alligned
Captive Pin					Alligned with and Touches											Touches	Alligned	Alligned	Alligned										Alligned	Alligned	Alligned	Alligned
R 4mm Washer																Touches						Touches											Alligned	Alligned	Touches
Captive Pin																Alligned					Touches												Alligned	Alligned	Alligned
Carrier Pin					Alligned with and touches			Alligned	Alligned	Alligned
Straight Linkage with Cuout					Touches							Parallel and Alligned											Touching and Parallel		Touches	Alligned with top	Touches/Passes through
4mm Washer													Alligned	Alligned	Alligned									Touches		Alligned with top	Touches/Passes through								Touches
4mm Washer													Alligned	Alligned	Alligned									Alligned with top	Alligned with top		Touches/Passes through								Alligned
Captive Pin													Alligned	Alligned	Alligned									Touches/Passes through	Touches/Passes through	Touches/Passes through									Alligned
Straight Linkage					Alligned with and touches											Parallel													Alligned	Alligned	Touches	Touches	Touches	Alligned
4mm Washer					Touches												Alligned	Alligned	Alligned	Alligned								Alligned		Touches	Alligned	Alligned
4mm Washer					Alligned with												Alligned	Alligned	Alligned	Alligned								Alligned	Touches		Touches	Alligned
4mm Washer					Alligned with												Alligned	Alligned	Alligned	Alligned								Touches	Alligned	Touches		Alligned
Captive Pin					Alligned with and captured												Alligned	Alligned	Alligned	Alligned								Touches	Alligned	Alligned	Alligned
4mm Washer																					Alligned	Alligned						Touches						Touches	Touches
Captive Pin																					Alligned	Alligned						Alligned					Touches		Alligned
Carrier plate													Touches	Alligned	Alligned						Touches	Alligned			Touches	Alligned	Alligned						Touches	Alligned
	Hex Drive Screws	Hex Drive Screws	Hex Drive Screws	Hex Drive Screws	Dynamixel	Servo Horn	Hex Drive Screws	Hex Drive Screws	Hex Drive Screws	Hex Drive Screws	Servo Horn	Hex Drive Screws	Hex Drive Screws	Hex Drive Screws	Hex Drive Screws	Arm Extension	Arm Cover	Hex Drive Screw (long)	Hex Drive Screw (long)	Dynamixel	Hex Drive Screws	Hex Drive Screws	Hex Drive Screws	Hex Drive Screws	Gripper Adapter
Hex Drive Screws					Screw into
Hex Drive Screws					Screw into
Hex Drive Screws					Screw into
Hex Drive Screws					Screw into
Dynamixel	Screw into	Screw into	Screw into	Screw into		Alligned and touching	Screw into	Screw into	Screw into	Screw into	Alligned and touching	Screw into	Screw into	Screw into	Screw into	Captured and Alligned
Servo Horn					Alligned and touching		Pin through	Pin through	Pin through	Pin through						Captured and Touching
Hex Drive Screws					Screw into	Pin through										Captured
Hex Drive Screws					Screw into	Pin through										Captured
Hex Drive Screws					Screw into	Pin through										Captured
Hex Drive Screws					Screw into	Pin through										Captured
Servo Horn					Alligned and touching							Pin through	Pin through	Pin through	Pin through	Captured and Touching
Hex Drive Screws					Screw into						Pin through					Captured
Hex Drive Screws					Screw into						Pin through					Captured
Hex Drive Screws					Screw into						Pin through					Captured
Hex Drive Screws					Screw into						Pin through					Captured
Arm Extension					Captured and Alligned	Captured and Touching	Captured	Captured	Captured	Captured	Captured and Touching	Captured	Captured	Captured	Captured		Sits on	Screws into	Screws into	Alligned to and fits in	Pin through	Pin through	Pin through	Pin through
Arm Cover																Sits on		Captured	Captured
Hex Drive Screw (long)																Screws into	Captured
Hex Drive Screw (long)																Screws into	Captured
Dynamixel																Alligned to and fits in					Screw into	Screw into	Screw into	Screw into	Attached to at end
Hex Drive Screws																Pin through				Screw into
Hex Drive Screws																Pin through				Screw into
Hex Drive Screws																Pin through				Screw into
Hex Drive Screws																Pin through				Screw into
Gripper Adapter																				Attached to at end
	Hex Drive Screws	Hex Drive Screws	Hex Drive Screws	Hex Drive Screws	Hex Drive Screws	Hex Drive Screws	Gripper Frame	Cover	Hex Drive Screws	Hex Drive Screws	SG-90 Servo	Pulley			McMaster Captive Pin Long	Small Torsional Spring	Finger Middle Link	Large Pad	McMaster Captive Pin Short	Small Torsional Spring	Finter Tip Outside	Small Pad	McMaster Captive Pin Long	Small Torsional Spring	Finger Middle Link	Large Pad	McMaster Captive Pin Short	Small Torsional Spring	Finger Tip Inside	Small Pad
Hex Drive Screws
Hex Drive Screws
Hex Drive Screws				Alligned			Screw Through
Hex Drive Screws			Alligned				Screw Through
Hex Drive Screws						Alligned	Screw Through
Hex Drive Screws							Screw Through
Gripper Frame			Screw Through	Screw Through	Screw Through	Screw Through		Sits on	Screws into	Screws into	Fit into		Passes through	Passes through	Pin through	Alligned with and springs off of	Alligned to hole						Pin through	Alligned with and springs off of	Alligned to hole
Cover							Sits on		Pin through	Pin Through
Hex Drive Screws							Screws into	Pin through
Hex Drive Screws							Screws into	Pin through
SG-90 Servo							Fit into					Attached
Pulley											Attached		Attached	Attached
Left Active Line							Passes through					Attached					Passes through				Attached
Right Active Line							Passes through					Attached													Passes through				Attached
McMaster Captive Pin Long							Pin through									Pin through the connection	Pinned connection and alligned
Small Torsional Spring							Alligned with and springs off of								Pin through the connection		Pushes off of it and alligned
Finger Middle Link							Alligned to hole						Passes through		Pinned connection and alligned	Pushes off of it and alligned		Attached	Pin through connection	Alligned with and pushes off of	Alligned with and pushes off of
Large Pad																	Attached
McMaster Captive Pin Short																	Pin through connection			Pushed off of and alligned	Pin through connection
Small Torsional Spring																	Alligned with and pushes off of		Pushed off of and alligned		Alligned and pushes off of
Finter Tip Outside													Attached				Alligned with and pushes off of		Pin through connection	Alligned and pushes off of		Attached
Small Pad																					Attached
McMaster Captive Pin Long							Pin through																	Pin through the connection	Pinned connection and alligned
Small Torsional Spring							Alligned with and springs off of																Pin through the connection		Pushes off of it and alligned
Finger Middle Link							Alligned to hole							Passes through									Pinned connection and alligned	Pushes off of it and alligned		Attached	Pin through connection	Alligned with and pushes off of	Alligned with and pushes off of
Large Pad																									Attached
McMaster Captive Pin Short																									Pin through connection			Pushed off of and alligned	Pin through connection
Small Torsional Spring																									Alligned with and pushes off of		Pushed off of and alligned		Alligned and pushes off of
Finger Tip Inside														Attached											Alligned with and pushes off of		Pin through connection	Alligned and pushes off of		Attached
Small Pad																													Attached

## Sheet: S4-DSM
	Baseplate	Electronics Top Cover	18-8 Hex drive	18-8 Hex drive	18-8 Hex drive	Polulu Gear Motor	Polulu Rotation Sensor	McMaster Metal Worm Gear	McMaster Plastic Worm Gear	Adapter and Thumbwheel	Electronics Assembly	Thrust Needle Roller Bearing	Thrust Needle Roller Bearing	Thruster Washer Capture	Hand Knob	Cradle	Carrier Polulu Holder	18-8 Hex Screw	Polulu Gear Motor	Polulu Rotation Sensor	Polulu Horn	18-8 Hex Screw	Straight Linkage with Cuout	4mm Washer	4mm Washer	Captive Pin	Straight Linkage	4mm Washer	4mm Washer	4mm Washer	Captive Pin	4mm Washer	Captive Pin	Carrier Pin	Straight Linkage with Cuout	4mm Washer	4mm Washer	Captive Pin	Straight Linkage	4mm Washer	4mm Washer	4mm Washer	Captive Pin	4mm Washer	Captive Pin	Carrier plate	Hex Drive Screws	Hex Drive Screws	Hex Drive Screws
Baseplate		Affixed through hole	Screws into	Screws into	Screws into	Alligned and affixed inside	Alligned with hole	Alligned with hole in motor holder	Alligned with hole in the baseplate	Rotates in hole	Assembled to	Alligned with hole, sits on top of	Alligned	Alligned	Screws nto	Alligned
Electronics Top Cover	Affixed through hole		Hole fit/pass through	Hole fit/pass through	Hole fit/pass through				Alligned with hole
18-8 Hex drive	Screws into	Hole fit/pass through
18-8 Hex drive	Screws into	Hole fit/pass through
18-8 Hex drive	Screws into	Hole fit/pass through
Polulu Gear Motor	Alligned and affixed inside						Affixed to end	Alligned with		Alligned with	Communicates to
Polulu Rotation Sensor	Alligned with hole					Affixed to end		Alligned with		Alligned with	Communication power
McMaster Metal Worm Gear (motor)	Alligned with hole in motor holder					Alligned with	Alligned with		Worm Gear connection	Alligned with and sits ontop of
McMaster Plastic Worm Gear (Core)	Alligned with hole in the baseplate	Alligned with hole						Worm Gear connection				Rolls on top of	Alligned	Aligned	Pin throughs and connects	Alligned and attached to the bolt
Adapter and Thumbwheel	Rotates in hole					Alligned with	Alligned with	Alligned with and sits ontop of
Electronics Assembly	Assembled to					Communicates to	Communication power												Power, Data	Power
Thrust Needle Roller Bearing	Alligned with hole, sits on top of								Rolls on top of				Slides on	Alligned with hole	Alligned with hole	Alligned with hole
Thrust Needle Roller Bearing	Alligned								Alligned			Slides on		Fits inside	Alligned	Alligned with hole, touches frame
Thruster Washer Capture	Alligned								Aligned			Alligned with hole	Fits inside		Alligned, captures through screw	Alligned with hole
Hand Knob	Screws nto								Pin throughs and connects			Alligned with hole	Alligned	Alligned, captures through screw		Alligned with hole
Cradle	Alligned								Alligned and attached to the bolt			Alligned with hole	Alligned with hole, touches frame	Alligned with hole	Alligned with hole		Touches	Screws into	Alligned with a hole	Alligned with hole	Touches, alligned with		Touches				Alligned with	Touches	Alligned with	Alligned with	Alligned with and Touches			Alligned with and touches	Touches				Alligned with and touches	Touches	Alligned with	Alligned with	Alligned with and captured
Carrier Polulu Holder																Touches		Pin through	Affixes inside	Alligned with hole	Alligned with hole		Alligned with
18-8 Hex Screw																Screws into	Pin through
Polulu Gear Motor											Power, Data					Alligned with a hole	Affixes inside			Affixed to	affixed to output shaft		Alligned with											Alligned
Polulu Rotation Sensor											Power					Alligned with hole	Alligned with hole		Affixed to		alligned with		alligned with											Alligned
Polulu Horn																Touches, alligned with	Alligned with hole		affixed to output shaft	alligned with		Pin through	Touches											Alligned
18-8 Hex Screw																					Pin through		Screws into
R Straight Linkage with Cuout																Touches	Alligned with		Alligned with	alligned with	Touches	Screws into		Touches	Alligned with top	Touches/Passes through									Parallel and Alligned
R 4mm Washer																							Touches		Alligned with top	Touches/Passes through										Alligned	Alligned	Alligned								Touches
R 4mm Washer																							Alligned with top	Alligned with top		Touches/Passes through										Alligned	Alligned	Alligned								Alligned
R Captive Pin																							Touches/Passes through	Touches/Passes through	Touches/Passes through											Alligned	Alligned	Alligned								Alligned
R Straight Linkage																Alligned with												Alligned	Alligned	Touches	Touches	Touches	Alligned						Parallel
R 4mm Washer																Touches											Alligned		Touches	Alligned	Alligned									Alligned	Alligned	Alligned	Alligned
R 4mm Washer																Alligned with											Alligned	Touches		Touches	Alligned									Alligned	Alligned	Alligned	Alligned
R 4mm Washer																Alligned with											Touches	Alligned	Touches		Alligned									Alligned	Alligned	Alligned	Alligned
Captive Pin																Alligned with and Touches											Touches	Alligned	Alligned	Alligned										Alligned	Alligned	Alligned	Alligned
R 4mm Washer																											Touches						Touches											Alligned	Alligned	Touches
Captive Pin																											Alligned					Touches												Alligned	Alligned	Alligned
Carrier Pin																Alligned with and touches			Alligned	Alligned	Alligned														Touching and Parallel
Straight Linkage with Cuout																Touches							Parallel and Alligned											Touching and Parallel		Touches	Alligned with top	Touches/Passes through
4mm Washer																								Alligned	Alligned	Alligned									Touches		Alligned with top	Touches/Passes through								Touches
4mm Washer																								Alligned	Alligned	Alligned									Alligned with top	Alligned with top		Touches/Passes through								Alligned
Captive Pin																								Alligned	Alligned	Alligned									Touches/Passes through	Touches/Passes through	Touches/Passes through									Alligned
Straight Linkage																Alligned with and touches											Parallel													Alligned	Alligned	Touches	Touches	Touches	Alligned
4mm Washer																Touches												Alligned	Alligned	Alligned	Alligned								Alligned		Touches	Alligned	Alligned
4mm Washer																Alligned with												Alligned	Alligned	Alligned	Alligned								Alligned	Touches		Touches	Alligned
4mm Washer																Alligned with												Alligned	Alligned	Alligned	Alligned								Touches	Alligned	Touches		Alligned
Captive Pin																Alligned with and captured												Alligned	Alligned	Alligned	Alligned								Touches	Alligned	Alligned	Alligned
4mm Washer																																Alligned	Alligned						Touches						Touches	Touches
Captive Pin																																Alligned	Alligned						Alligned					Touches		Alligned
Carrier plate																								Touches	Alligned	Alligned						Touches	Alligned			Touches	Alligned	Alligned						Touches	Alligned		Passes through	Passes through	Passes through
Hex Drive Screws																																														Passes through
Hex Drive Screws																																														Passes through
Hex Drive Screws																																														Passes through
Hex Drive Screws																																														Passes through
Dynamixel											Power, Data																																			Touches and affixed to	Screw into	Screw into	Screw into
Servo Horn
Hex Drive Screws
Hex Drive Screws
Hex Drive Screws
Hex Drive Screws
Servo Horn
Hex Drive Screws
Hex Drive Screws
Hex Drive Screws
Hex Drive Screws
Arm Extension
Arm Cover
Hex Drive Screw (long)
Hex Drive Screw (long)
Dynamixel											Power, Data
Hex Drive Screws
Hex Drive Screws
Hex Drive Screws
Hex Drive Screws
Gripper Adapter
Hex Drive Screws
Hex Drive Screws
Hex Drive Screws
Hex Drive Screws
Hex Drive Screws
Hex Drive Screws
Gripper Frame
Cover
Hex Drive Screws
Hex Drive Screws
SG-90 Servo											Power, Data
Pulley
Left Active Line
Right Active Line
McMaster Captive Pin Long
Small Torsional Spring
Finger Middle Link
Large Pad
McMaster Captive Pin Short
Small Torsional Spring
Finter Tip Outside
Small Pad
McMaster Captive Pin Long
Small Torsional Spring
Finger Middle Link
Large Pad
McMaster Captive Pin Short
Small Torsional Spring
Finger Tip Inside
Small Pad
	Touches and alligned										Power, Data
[truncated: 52 more columns]

## Sheet: S5-Coded DSM
558		1	2	3	4	5	6	7	8	9	10	11	12	13	14	15	16	17	18	19	20	21	22	23	24	25	26	27	28	29	30	31	32	33	34	35	36	37	38	39	40	41	42	43	44	45	46	47	48
Baseplate	1		1	1	1	1	1	1	1	1	1	1	1	1	1	1	1
Electronics Top Cover	2	1		1	1	1				1
18-8 Hex drive	3	1	1
18-8 Hex drive	4	1	1
18-8 Hex drive	5	1	1
Polulu Gear Motor	6	1						1	1		1	1
Polulu Rotation Sensor	7	1					1		1		1	1
McMaster Metal Worm Gear (motor)	8	1					1	1		1	1
McMaster Plastic Worm Gear (Core)	9	1	1						1				1	1	1	1	1
Adapter and Thumbwheel	10	1					1	1	1
Electronics Assembly	11	1					1	1												1	1
Thrust Needle Roller Bearing	12	1								1				1	1	1	1
Thrust Needle Roller Bearing	13	1								1			1		1	1	1
Thruster Washer Capture	14	1								1			1	1		1	1
Hand Knob	15	1								1			1	1	1		1
Cradle	16	1								1			1	1	1	1		1	1	1	1	1		1				1	1	1	1	1			1	1				1	1	1	1	1
Carrier Polulu Holder	17																1		1	1	1	1		1
18-8 Hex Screw	18																1	1
Polulu Gear Motor	19											1					1	1			1	1		1											1
Polulu Rotation Sensor	20											1					1	1		1		1		1											1
Polulu Horn	21																1	1		1	1		1	1											1
18-8 Hex Screw	22																					1		1
R Straight Linkage with Cuout	23																1	1		1	1	1	1		1	1	1									1
R 4mm Washer	24																							1		1	1										1	1	1								1
R 4mm Washer	25																							1	1		1										1	1	1								1
R Captive Pin	26																							1	1	1											1	1	1								1
R Straight Linkage	27																1												1	1	1	1	1	1						1
R 4mm Washer	28																1											1		1	1	1									1	1	1	1
R 4mm Washer	29																1											1	1		1	1									1	1	1	1
R 4mm Washer	30																1											1	1	1		1									1	1	1	1
Captive Pin	31																1											1	1	1	1										1	1	1	1
R 4mm Washer	32																											1						1											1	1	1
Captive Pin	33																											1					1												1	1	1
Carrier Pin	34																1			1	1	1														1
Straight Linkage with Cuout	35																1							1											1		1	1	1
4mm Washer	36																								1	1	1									1		1	1								1
4mm Washer	37																								1	1	1									1	1		1								1
Captive Pin	38																								1	1	1									1	1	1									1
Straight Linkage	39																1											1													1	1	1	1	1	1
4mm Washer	40																1												1	1	1	1								1		1	1	1
4mm Washer	41																1												1	1	1	1								1	1		1	1
4mm Washer	42																1												1	1	1	1								1	1	1		1
Captive Pin	43																1												1	1	1	1								1	1	1	1
4mm Washer	44																																1	1						1						1	1
Captive Pin	45																																1	1						1					1		1
Carrier plate	46																								1	1	1						1	1			1	1	1						1	1		1	1
Hex Drive Screws	47																																														1
Hex Drive Screws	48																																														1
Hex Drive Screws	49																																														1
Hex Drive Screws	50																																														1
Dynamixel	51											1																																			1	1	1
Servo Horn	52
Hex Drive Screws	53
Hex Drive Screws	54
Hex Drive Screws	55
Hex Drive Screws	56
Servo Horn	57
Hex Drive Screws	58
Hex Drive Screws	59
Hex Drive Screws	60
Hex Drive Screws	61
Arm Extension	62
Arm Cover	63
Hex Drive Screw (long)	64
Hex Drive Screw (long)	65
Dynamixel	66											1
Hex Drive Screws	67
Hex Drive Screws	68
Hex Drive Screws	69
Hex Drive Screws	70
Gripper Adapter	71
Hex Drive Screws	72
Hex Drive Screws	73
Hex Drive Screws	74
Hex Drive Screws	75
Hex Drive Screws	76
Hex Drive Screws	77
Gripper Frame	78
Cover	79
Hex Drive Screws	80
Hex Drive Screws	81
SG-90 Servo	82											1
Pulley	83
Left Active Line	84
Right Active Line	85
McMaster Captive Pin Long	86
Small Torsional Spring	87
Finger Middle Link	88
Large Pad	89
McMaster Captive Pin Short	90
Small Torsional Spring	91
Finter Tip Outside	92
Small Pad	93
McMaster Captive Pin Long	94
Small Torsional Spring	95
Finger Middle Link	96
Large Pad	97
McMaster Captive Pin Short	98
Small Torsional Spring	99
Finger Tip Inside	100
Small Pad	101
		1										1
[truncated: 53 more columns]

## Sheet: S6 - Elect SubDSM
	5V regulator	11 Volt regulator	3.3 Volt regulator	USB serial converter	Microcontroller	Temperature sensor	Load Switch -gripper	Load switch - turret	load switch - extension	Current Limiter	Gripper Servo Driver	Turret Polulu Driver	Extension polulu Driver	Comm transceiver
5V regulator							Power	Power	Power						Power Bus
11 Volt regulator							Power	Power	Power						Power Bus, Dynamixels
3.3 Volt regulator				Power		Power, Data									Power Bus
USB serial converter			Power												Data bus
Microcontroller										Data	Data	Data	Data	Data	Rotation sensors
Temperature sensor			Power, Data
Load Switch -gripper	Power	Power									Power
Load switch - turret	Power	Power										Power
load switch - extension	Power	Power											Power
Current Limiter					Data						Data	Data	Data
Gripper Servo Driver					Data		Power			Data					Gripper
Turret Polulu Driver					Data			Power		Data					Turret
Extension polulu Driver					Data				Power	Data					Extension
Comm transceiver					Data										Dynamixels
	Power Bus	Power Bus, Dynamixels	Power Bus	Data bus	Rotation sensors						Gripper	Turret	Extension	Dynamixels

## Sheet: S7-Soft SubDSM
	Initialize	Assess State	Wait for Command	Error Detection	Command Receive	Attach Detection	Attach	Stow	Pan	Tilt	Drive polulu	Drive servo	Drive dynamixel	If then	ROS initialize	ROS Query	Initialize drivers	Wait	5V regulator	11 Volt regulator	3.3 Volt regulator	USB serial converter	Microcontroller	Temperature sensor	Load Switch -gripper	Load switch - turret	load switch - extension	Current Limiter	Gripper Servo Driver	Turret Polulu Driver	Extension polulu Driver	Comm transceiver
Initialize
Assess State	X
Wait for Command		X		X		X	X	X
Error Detection			X
Command Receive			X
Attach Detection					X
Attach					X
Stow					X
Pan						X
Tilt						X
Drive polulu				X			X	X
Drive servo				X			X	X
Drive dynamixel				X			X	X	X	X
If then				X	X	X
ROS initialize	X
ROS Query							X	X	X	X
Initialize drivers	X
Wait			X				X	X	X	X
5V regulator																									Power	Power	Power						Power Bus
11 Volt regulator																									Power	Power	Power						Power Bus, Dynamixels
3.3 Volt regulator																						Power		Power, Data									Power Bus
USB serial converter																					Power												Data bus
Microcontroller																												Data	Data	Data	Data	Data	Rotation sensors
Temperature sensor																					Power, Data
Load Switch -gripper																			Power	Power									Power
Load switch - turret																			Power	Power										Power
load switch - extension																			Power	Power											Power
Current Limiter																							Data						Data	Data	Data
Gripper Servo Driver																							Data		Power			Data					Gripper
Turret Polulu Driver																							Data			Power		Data					Turret
Extension polulu Driver																							Data				Power	Data					Extension
Comm transceiver																							Data										Dynamixels
																			Power Bus	Power Bus, Dynamixels	Power Bus	Data bus	Rotation sensors						Gripper	Turret	Extension	Dynamixels

## Sheet: S8-Full
94		1	2	3	4	5	6	7	8	9	10	11	12	13	14	15	16	17	18	19	20	21	22	23	24	25	26	27	28	29	30	31	32	33	34	35	36	37	38	39	40	41	42	43	44	45	46	47	48
Initialize	1
Assess State	2	1
Wait for Command	3		1		1		1	1	1
Error Detection	4			1
Command Receive	5			1
Attach Detection	6					1
Attach	7					1
Stow	8					1
Pan	9						1
Tilt	10						1
Drive polulu	11				1			1	1
Drive servo	12				1			1	1
Drive dynamixel	13				1			1	1	1	1
If then	14				1	1	1
ROS initialize	15	1
ROS Query	16							1	1	1	1
Initialize drivers	17	1
Wait	18			1				1	1	1	1
5V regulator	19																									1	1	1																1
11 Volt regulator	20																									1	1	1																1
3.3 Volt regulator	21																						1		1																			1
USB serial converter	22																					1																						1
Microcontroller	23	1	1	1	1	1	1	1	1	1	1	1	1	1	1	1	1	1	1										1	1	1	1	1											1
Temperature sensor	24																					1																						1
Load Switch -gripper	25																			1	1									1														1
Load switch - turret	26																			1	1										1													1
load switch - extension	27																			1	1											1												1
Current Limiter	28																							1						1	1	1												1
Gripper Servo Driver	29																							1		1			1															1
Turret Polulu Driver	30																							1			1		1															1
Extension polulu Driver	31																							1				1	1															1
Comm transceiver	32																							1																				1
Baseplate	33																																		1	1	1	1	1	1	1	1	1	1	1	1	1	1	1
Electronics Top Cover	34																																	1		1	1	1				1
18-8 Hex drive	35																																	1	1
18-8 Hex drive	36																																	1	1
18-8 Hex drive	37																																	1	1
Polulu Gear Motor	38																																	1						1	1		1	1
Polulu Rotation Sensor	39																																	1					1		1		1	1
McMaster Metal Worm Gear (motor)	40																																	1					1	1		1	1
McMaster Plastic Worm Gear (Core)	41																																	1	1						1				1	1	1	1	1
Adapter and Thumbwheel	42																																	1					1	1	1
Electronics Assembly	43																			1	1	1	1	1	1	1	1	1	1	1	1	1	1	1					1	1
Thrust Needle Roller Bearing	44																																	1								1				1	1	1	1
Thrust Needle Roller Bearing	45																																	1								1			1		1	1	1
Thruster Washer Capture	46																																	1								1			1	1		1	1
Hand Knob	47																																	1								1			1	1	1		1
Cradle	48																																	1								1			1	1	1	1
Carrier Polulu Holder	49																																																1
18-8 Hex Screw	50																																																1
Polulu Gear Motor	51																																											1					1
Polulu Rotation Sensor	52																																											1					1
Polulu Horn	53																																																1
18-8 Hex Screw	54
R Straight Linkage with Cuout	55																																																1
R 4mm Washer	56
R 4mm Washer	57
R Captive Pin	58
R Straight Linkage	59																																																1
R 4mm Washer	60																																																1
R 4mm Washer	61																																																1
R 4mm Washer	62																																																1
Captive Pin	63																																																1
R 4mm Washer	64
Captive Pin	65
Carrier Pin	66																																																1
Straight Linkage with Cuout	67																																																1
4mm Washer	68
4mm Washer	69
Captive Pin	70
Straight Linkage	71																																																1
4mm Washer	72																																																1
4mm Washer	73																																																1
4mm Washer	74																																																1
Captive Pin	75																																																1
4mm Washer	76
Captive Pin	77
Carrier plate	78
Hex Drive Screws	79
Hex Drive Screws	80
Hex Drive Screws	81
Hex Drive Screws	82
Dynamixel	83																																											1
Servo Horn	84
Hex Drive Screws	85
Hex Drive Screws	86
Hex Drive Screws	87
Hex Drive Screws	88
Servo Horn	89
Hex Drive Screws	90
Hex Drive Screws	91
Hex Drive Screws	92
Hex Drive Screws	93
Arm Extension	94
Arm Cover	95
Hex Drive Screw (long)	96
Hex Drive Screw (long)	97
Dynamixel	98																																											1
Hex Drive Screws	99
Hex Drive Screws	100
Hex Drive Screws	101
Hex Drive Screws	102
Gripper Adapter	103
Hex Drive Screws	104
Hex Drive Screws	105
Hex Drive Screws	106
Hex Drive Screws	107
Hex Drive Screws	108
Hex Drive Screws	109
Gripper Frame	110
Cover	111
Hex Drive Screws	112
Hex Drive Screws	113
SG-90 Servo	114																																											1
Pulley	115
Left Active Line	116
Right Active Line	117
McMaster Captive Pin Long	118
Small Torsional Spring	119
Finger Middle Link	120
Large Pad	121
McMaster Captive Pin Short	122
Small Torsional Spring	123
Finter Tip Outside	124
Small Pad	125
McMaster Captive Pin Long	126
Small Torsional Spring	127
Finger Middle Link	128
Large Pad	129
McMaster Captive Pin Short	130
Small Torsional Spring	131
Finger Tip Inside	132
Small Pad	133
External																																		1										1
[truncated: 85 more columns]

## Sheet: S8-Full-Low Detail
94		1	2	3	4	5	6	7	8	9	10	11	12	13	14	15	16	17	18	19	20	21	22	23	24	25	26	27	28	29	30	31	32	1	2	3	4	5	6	7	8	9	10	11	12	13	14	15	16
Initialize	1
Assess State	2	1
Wait for Command	3		1		1		1	1	1
Error Detection	4			1
Command Receive	5			1
Attach Detection	6					1
Attach	7					1
Stow	8					1
Pan	9						1
Tilt	10						1
Drive polulu	11				1			1	1
Drive servo	12				1			1	1
Drive dynamixel	13				1			1	1	1	1
If then	14				1	1	1
ROS initialize	15	1
ROS Query	16							1	1	1	1
Initialize drivers	17	1
Wait	18			1				1	1	1	1
5V regulator	19																									1	1	1													1
11 Volt regulator	20																									1	1	1													1
3.3 Volt regulator	21																						1		1																1
USB serial converter	22																					1																			1
Microcontroller	23	1	1	1	1	1	1	1	1	1	1	1	1	1	1	1	1	1	1										1	1	1	1	1								1
Temperature sensor	24																					1																			1
Load Switch -gripper	25																			1	1									1											1
Load switch - turret	26																			1	1										1										1
load switch - extension	27																			1	1											1									1
Current Limiter	28																							1						1	1	1									1
Gripper Servo Driver	29																							1		1			1												1
Turret Polulu Driver	30																							1			1		1												1
Extension polulu Driver	31																							1				1	1												1
Comm transceiver	32																							1																	1
Baseplate	33																																		1	1	1	1	1	1	1	1	1	1	1
Electronics Top Cover	34																																	1					1
Polulu Gear Motor	35																																	1			1	1		1	1
Polulu Rotation Sensor	36																																	1		1		1		1	1
McMaster Metal Worm Gear (motor)	37																																	1		1	1		1	1
McMaster Plastic Worm Gear (Core)	38																																	1	1			1				1	1	1	1
Adapter and Thumbwheel	39																																	1		1	1	1
Electronics Assembly	40																			1	1	1	1	1	1	1	1	1	1	1	1	1	1	1		1	1										1	1
Thrust Needle Roller Bearing	41																																	1					1				1	1	1
Thrust Needle Roller Bearing	42																																	1					1			1		1	1
Thruster Washer Capture	43																																	1					1			1	1		1
Cradle	44																																	1					1			1	1	1		1	1	1	1
Carrier Polulu Holder	45																																												1		1	1	1
Polulu Gear Motor	46																																								1				1	1		1	1
Polulu Rotation Sensor	47																																								1				1	1	1		1
Polulu Horn	48																																												1	1	1	1
R Straight Linkage with Cuout	49																																												1	1	1	1	1
R Straight Linkage	50																																												1
Straight Linkage with Cuout	51																																												1
Straight Linkage	52																																												1
Carrier plate	53
Dynamixel	54																																								1
Servo Horn	55
Servo Horn	56
Arm Extension	57
Arm Cover	58
Dynamixel	59																																								1
Gripper Adapter	60
Gripper Frame	61
Cover	62
SG-90 Servo	63																																								1
Pulley	64
Left Active Line	65
Right Active Line	66
Small Torsional Spring	67
Finger Middle Link	68
Large Pad	69
Small Torsional Spring	70
Finter Tip Outside	71
Small Pad	72
Small Torsional Spring	73
Finger Middle Link	74
Large Pad	75
Small Torsional Spring	76
Finger Tip Inside	77
Small Pad	78
External																																		1							1
[truncated: 30 more columns]
