# Supplementary material for: Linking solver characteristics, solving processes and solution attributes: A data explainer for an open innovation generated robotic design dataset
Source: Data Brief. 2023 Sep 6;50:109547. doi: 10.1016/j.dib.2023.109547 (PMC10518673; doi:10.1016/j.dib.2023.109547)
Supplement: Supplementary file 1 [file mmc1.zip › Release/Solutions/Datum Solutions/SRA Datum Mass.xlsx]

## Sheet: SRA_Mass_template
Input values for your SRA design in green cells
			Is this a powered component?	Estimated Mass per Unit (kg)	Quantity (# units)	Mass (kg)	Basis of Estimate	Other Notes or Comments
1.0						0
						0
						0
						0
						0
						0
2.0						0
						0
						0
						0
						0
						0
						0
						0
						0
						0
						0
						0
Add additional rows for all components
					Total Mass	0	kg

## Sheet: SRA_EXAMPLE_Mass
Input values for your SRA design in green cells
			Powered?	grams	Estimated Mass per Unit (kg)	Quantity (# units)	Mass (kg)	Basis of Estimate				Decomposition	Challenge	Mass [Kg]	[Grams]	Base Module	Turret and Extensions	Forearm	Gripper and Wrist	Electronics
1.0	Base Module						0.12869					1	SRA	0.47	470	X	X	X	X	X
	Baseplate			39.34	0.03934	1	0.03934	ULTEM-9085 3D printed with 80% infill - CAD Model				2	SFA	0.40756	407.56	X	X	X		0.75
	Polulu Gear Motor		Yes	9.5	0.0095	1	0.0095	Catalog Lookup					SAM	0.04131	41.31				X	0.25
	Polulu Rotation Sensor		Yes	5	0.005	1	0.005	Catalog Lookup				3	SCA	0.26483	264.83	X	X			0.5
	McMaster 57545K624 Metal Worm Gear			X	0.00134	1	0.00134	Catalog Lookup					SPAM	0.25754	257.54			X	X	0.5
	McMaster 4037N117 Plastic Worm Gear			X	0.01	1	0.01	Catalog Lookup				4	CDPD	0.049	49					1
	Adapter and Thumbwheel			0.93	0.00093	1	0.00093	ULTEM-9085 3D printed with 80% infill - CAD Model					EMA	0.421	421	X	X	X	X	0
	Electronics Assembly		Yes	49	0.049	1	0.049	Estimate based on number of components (14 grams for board, 25 grams for components					AM/ MDC/ EDC	0.02906	29.06				X	0
	Electronics Top Cover			13.46	0.01346	1	0.01346	ULTEM-9085 3D printed with 80% infill - CAD Model
	McMaster 97763A414-18-8 SS Hex Drive Screws			0.04	4e-05	3	0.00012	Catalog Lookup
1.0	Turret and Extensions						0.11164
	McMaster 5909K110 Thrust Needle Roller Bearing			0.43	0.00043	2	0.00086	Catalog Lookup
	New Cradle			27	0.027	1	0.027	Folded 2 mm Aluminum 6061-T6 - CAD Model
	McMaster 92552A434 Knurled Hand Knob			0.89	0.00089	1	0.00089	Catalog Lookup
	Thrust Washer Capture			0.53	0.00053	1	0.00053	ULTEM-9085 3D printed with 80% infill - CAD Model
	Carrier Plate			49	0.049	1	0.049	Folded 2 mm Aluminum 6061-T6 - CAD Model
	Straight Linkage			3.14	0.00314	2	0.00628	2 mm Aluminum 6061-T6 - CAD Model
	Straight Linkage with cutout			3.53	0.00353	2	0.00706	2 mm Aluminum 6061-T6 - CAD Model
	Polulu Gear Motor		Yes	9.5	0.0095	1	0.0095	Catalog Lookup
	Polulu Rotation Sensor		Yes	5	0.005	1	0.005	Catalog Lookup
	Polulu Horn			0.23	0.00023	1	0.00023	ULTEM-9085 3D printed with 80% infill - CAD Model
	Carrier Polulu Holder			0.52	0.00052	1	0.00052	ULTEM-9085 3D printed with 80% infill - CAD Model
	Carrier Pin			0.09	9e-05	1	9e-05	ULTEM-9085 3D printed with 80% infill - CAD Model
	4mm washer			0.27	0.00027	12	0.00324	2 mm Aluminum 6061-T6 - CAD Model
	McMaster 95648A703 Captive Pin			0.17	0.00017	8	0.00136	Catalog Lookup
	McMaster 97763A414-18-8 SS Hex Drive Screws			0.04	4e-05	2	8e-05	Catalog Lookup
1.0	Forearm						0.20398
	Dynamixel XM430		Yes	82	0.082	2	0.164	Catalog Lookup
	Arm Extension			35.47	0.03547	1	0.03547	ULTEM-9085 3D printed with 80% infill - CAD Model
	Arm Cover			1.22	0.00122	1	0.00122	ULTEM-9085 3D printed with 80% infill - CAD Model
	Gripper Adapter			1.99	0.00199	1	0.00199	ULTEM-9085 3D printed with 80% infill - CAD Model
	Servo Horn			0.24	0.00024	2	0.00048	ULTEM-9085 3D printed with 80% infill - CAD Model
	McMaster 92095A115-18-8 SS Hex Drive Screws			0.09	9e-05	2	0.00018	Catalog Lookup
	McMaster 97763A414-18-8 SS Hex Drive Screws			0.04	4e-05	16	0.00064	Catalog Lookup
1.0	Gripper and Wrist						0.02906
	Gripper Frame			9.11	0.00911	1	0.00911	ULTEM-9085 3D printed with 80% infill - CAD Model
	Finger Middle Link			2.88	0.00288	2	0.00576	ULTEM-9085 3D printed with 80% infill - CAD Model
	Finger Tip Outside			1.49	0.00149	1	0.00149	ULTEM-9085 3D printed with 80% infill - CAD Model
	Finger Tip Inside			1.49	0.00149	1	0.00149	ULTEM-9085 3D printed with 80% infill - CAD Model
	SG-90 Servo		Yes	5.39	0.00539	1	0.00539	Catalog Lookup
	Pulley			0.08	8e-05	1	8e-05	ULTEM-9085 3D printed with 80% infill - CAD Model
	Large Pad			0.2	0.0002	2	0.0004	Custom Rubber Pad - CAD Model
	Small Pad			0.12	0.00012	2	0.00024	Custom Rubber Pad - CAD Model
	Small Torsional Spring			1	0.001	4	0.004	Aluminum 6061-T6 Custom Design - CAD Model
	McMaster 95648A703 Captive Pin			0.17	0.00017	2	0.00034	Catalog Lookup
	McMaster 95648A704 Captive Pin			0.22	0.00022	2	0.00044	Catalog Lookup
	McMaster 97763A414-18-8 SS Hex Drive Screws			0.04	4e-05	8	0.00032	Catalog Lookup
						Total Mass	0.47337	kg

## Sheet: Lines of Code
										Step	LOC	Rationale
										Initialize ROS	20
										Initialize Motor Drivers	30	5 lines/motor
										Assess Motor State	10	calculate configuration
										Wait for Command	1
										Knock Off or Error	5	3 lines for loading, 2 lines for error handling
										Deactive Arm	40	initialize + shutdown commands
										Receive Command	5	receive and condition signal
										send confirmation	5
										Attach sequence	32	4 lines per command
										pan command	4	2 lines per command
										tilt command	4	2 lines per command
										stow command	24	4 lines per command
										Subtotal	180
										20% Margin	40
										Estimate	220
