# Supplementary material for: Linking solver characteristics, solving processes and solution attributes: A data explainer for an open innovation generated robotic design dataset
Source: Data Brief. 2023 Sep 6;50:109547. doi: 10.1016/j.dib.2023.109547 (PMC10518673; doi:10.1016/j.dib.2023.109547)
Supplement: Supplementary file 1 [file mmc1.zip › Release/Solutions/Datum Solutions/SRA Datum Power.xlsx]

## Sheet: SPAMExample_Power Usage Profile
Input values for your SPAM design in green cells							Astrobee Voltage (V) =	14
Description of power modes
	Power Mode Description
Mode 1	ROS Query
Mode 2	Extension Drive
Mode 3	Dynamixel Move (pan, tilt movement)
Mode 4	Turret Move + Dynamixel
Mode 5	Extension + Turret + Dynamixel (For planar grasping movement) + Gripper Energize
Mode 6	Energize Gripper
			Mode 1	Mode 2	Mode 3	Mode 4	Mode 5	Mode 6
List of Powered Elements			Current (A)	Current (A)	Current (A)	Current (A)	Current (A)	Current (A)
1.0	Base Module
	Polulu Gear Rotation					0.2	0.2
	Polulu Rotation Sensor		0.1	0.1	0	0.1	0.1	0.1
	Electronics Assembly		0.4	0.2	0	0.2	0.2	0.2
1.0	Turret and Extension
	Polulu Gear Extension			0.2			0.2
	Polulu Rotation Sensor		0.1	0.1	0	0.1	0.1	0.1
1.0	Base Module
	Dynamixel Tilt		0.4	0.4	0.5	0.5	0.5	0.4
	Dynamixel Pan		0.4	0.4	0.5	0.4	0.5	0.4
1.0	Gripper Module
	SG-90 Servo						0.1	0.1
		Total steady-state current (A):	1.4	1.4	1	1.5	1.9	1.3
			Mode 1	Mode 2	Mode 3	Mode 4	Mode 5	Mode 6				add graph with thresholds
	Note: Threshold for steady state current = 2 A											check 8 w threshold
Power Profile for Sequence of Operations													Check 14 V bus foltage
(1) Attach to a Handrail at (160, 50, -95)													Generate snapshot for submission guideline
(2) Remain attached for 60 minutes													Lock worksheet for example
(3) Retract to the Stowed configuration													create input worksheet (empty)
				Which Power Mode	Time On (s)	Energy (W)
(1) Attach to Handrail													14	v
	ROS and Startup			Mode 1	30	0.163333							#REF!	W
	Extension Drive			Mode 2	15	0.0816667
	Dynamixel Move (Tilt, then Pan)			Mode 3	15	0.0583333							8	whr
	Energize Gripper			Mode 6	10	0.0505556							#REF!
	Allign turret			Mode 4	30	0.175							#REF!	min of operations
	Extend and Close			Mode 5	30	0.221667
				Time to complete (min)	2.16667
(2) Remain Attached (60 min)
	Wait for next command (using a low power mode)			Mode 3/10	3600	1.4
(3) Retract to Stowed configuration
	ROS and Startup			Mode 1	30	0.163333
	Open and Retract			Mode 5	30	0.221667
	Allign base			Mode 4	10	0.0583333
	Dynamixel Move			Mode 3	15	0.0583333
	Retract back			Mode 2	1	0.00544444
				Time to complete (min)	1.43333
					Total Energy for Operational Sequence (W-hr)	2.65767
					Note: Threshold for total energy	8	W-hr

## Sheet: Template_Power Usage Profile
						Operations:	Attach			Orient/Pan and Tilt			Stow			Total Energy
					Power draw while active	Power draw while waiting for next operation	Voltage (V)	Average Current (A)	Total time on (s)	Voltage (V)	Average Current (A)	Total time on (s)	Voltage (V)	Average Current (A)	Total time on (s)
Element #
1.0
1.01							14
1.02							14
1.03							14
1.04							14
2.0
2.01
							14
							14
							14
2.02
							14
							14
2.03
							14
							14
							14
2.04
							14
						Average Power (W)
						Total Energy (W-hr)
Power Profile
Time (s)	Current (A)	Power (W)

## Sheet: exRA_Power Usage Profile
					Attach			Orient/Pan and Tilt			Stow			Total Energy
					Voltage (V)	Average Current (A)	Total time on (s)	Voltage (V)	Average Current (A)	Total time on (s)	Voltage (V)	Average Current (A)	Total time on (s)
Robotic Arm Assembly – D4
Element #
1.0	Control and Power System
1.01		Processing Unit
1.02		Sensor interface box
1.03		Power supply and conditioning
1.04		Motor control boards
2.0	Mechanical Assembly
2.01		Upper Arm Assembly
			Actuator #1
			Sensor #1-a (position/velocity)
			Sensor #1-b (force/torque)
2.02		Forearm Assembly
			Actuator #2
2.03		Wrist Assembly
			Wrist Pitch Actuator
			Wrist Roll Actuator
			Wrist Yaw Actuator
2.04		End-Effector
			Pincer Actuator
Note for problem description
Would like to see lowpower, standby mode
Control flow diagram
Motor control (encoder servo ) example
Higher level vision/force torque sensor trajectory planning example; GA?

## Sheet: D1_Ops-2.2
5				If there is an x below, this phase includes peak values	Descent All hardware checkouts repeated all subsystems powered					0.5				If there is an x below, this phase includes peak values	Touch down - CRS active to close on landing pose					0.5				If there is an x below, this phase includes peak values	Post Landing imaging					1				If there is an x below, this phase includes peak values	Capture Arm #1: Maneuver to grasp boulder - peak load					1.5				If there is an x below, this phase includes peak values	Capture Arm #1: Maneuver to grasp boulder - active to boulder contact
						28V	100V	Heater	Total							28V	100V	Heater	Total							28V	100V	Heater	Total							28V	100V	Heater	Total							28V	100V	Heater	Total
					Sum:	#REF!	#REF!	#REF!	#REF!						Sum:	#REF!	#REF!	#REF!	#REF!						Sum:	#REF!	#REF!	#REF!	#REF!						Sum:	#REF!	#REF!	#REF!	#REF!						Sum:	#REF!	#REF!	#REF!	#REF!
					Peak:	#REF!	#REF!	#REF!	#REF!						Peak:	#REF!	#REF!	#REF!	#REF!						Peak:	#REF!	#REF!	#REF!	#REF!					x	Peak:	#REF!	#REF!	#REF!	#REF!						Peak:	#REF!	#REF!	#REF!	#REF!
					x	28V	100V		Total						x	28V	100V		Total						x	28V	100V		Total						x	28V	100V		Total						x	28V	100V		Total
PCC				Off - Surv						PCC				Off - Surv						PCC				Off - Surv						PCC				Off - Surv						PCC				Off - Surv
				On	x	#REF!	#REF!	#REF!	#REF!					On	x	#REF!	#REF!	#REF!	#REF!					On	x	#REF!	#REF!	#REF!	#REF!					On	x	#REF!	#REF!	#REF!	#REF!					On	x	#REF!	#REF!	#REF!	#REF!
PSU				Off - Surv						RIU				Off - Surv						RIU				Off - Surv						RIU				Off - Surv						RIU				Off - Surv
				On	x	#REF!	#REF!	#REF!	#REF!					On	x	#REF!	#REF!	#REF!	#REF!					On	x	#REF!	#REF!	#REF!	#REF!					On	x	#REF!	#REF!	#REF!	#REF!					On	x	#REF!	#REF!	#REF!	#REF!
VDSU				Off - Surv						VDSU				Off - Surv						VDSU				Off - Surv						VDSU				Off - Surv						VDSU				Off - Surv
				On	x	#REF!	#REF!	#REF!	#REF!					On	x	#REF!	#REF!	#REF!	#REF!					On	x	#REF!	#REF!	#REF!	#REF!					On	x	#REF!	#REF!	#REF!	#REF!					On	x	#REF!	#REF!	#REF!	#REF!
				On Peak										On Peak										On Peak										On Peak										On Peak
Capture Arm #1				Off - Surv						Capture Arm #1				Off - Surv						Capture Arm #1				Off - Surv						Capture Arm #1				Off - Surv						Capture Arm #1				Off - Surv
				On (Monitor)	x	#REF!	#REF!	#REF!	#REF!					On (Monitor)	x	#REF!	#REF!	#REF!	#REF!					On (Monitor)	x	#REF!	#REF!	#REF!	#REF!					On (Monitor)										On (Monitor)
				Active (Peak)										Active (Peak)										Active (Peak)										Active (Peak)	x	#REF!	#REF!	#REF!	#REF!					Active (Peak)
				Active (Motion)										Active (Motion)										Active (Motion)										Active (Motion)										Active (Motion)	x	#REF!	#REF!	#REF!	#REF!
Capture Arm #2				Off - Surv						Capture Arm #2				Off - Surv						Capture Arm #2				Off - Surv						Capture Arm #2				Off - Surv						Capture Arm #2				Off - Surv
				On (Monitor)	x	#REF!	#REF!	#REF!	#REF!					On (Monitor)	x	#REF!	#REF!	#REF!	#REF!					On (Monitor)	x	#REF!	#REF!	#REF!	#REF!					On (Monitor)	x	#REF!	#REF!	#REF!	#REF!					On (Monitor)	x	#REF!	#REF!	#REF!	#REF!
				Active (Peak)										Active (Peak)										Active (Peak)										Active (Peak)										Active (Peak)
				Active (Motion)										Active (Motion)										Active (Motion)										Active (Motion)										Active (Motion)
CRS Limb #1				Off - Surv						CRS Limb #1				Off - Surv						CRS Limb #1				Off - Surv						CRS Limb #1				Off - Surv						CRS Limb #1				Off - Surv
				On (Monitor)	x	#REF!	#REF!	#REF!	#REF!					On (Monitor)										On (Monitor)	x	#REF!	#REF!	#REF!	#REF!					On (Monitor)	x	#REF!	#REF!	#REF!	#REF!					On (Monitor)	x	#REF!	#REF!	#REF!	#REF!
				Active - Peak										Active - Peak										Active - Peak										Active - Peak										Active - Peak
				Active										Active	x	#REF!	#REF!	#REF!	#REF!					Active										Active										Active
CRS Limb #2				Off - Surv						CRS Limb #2				Off - Surv						CRS Limb #2				Off - Surv						CRS Limb #2				Off - Surv						CRS Limb #2				Off - Surv
				On (Monitor)	x	#REF!	#REF!	#REF!	#REF!					On (Monitor)										On (Monitor)	x	#REF!	#REF!	#REF!	#REF!					On (Monitor)	x	#REF!	#REF!	#REF!	#REF!					On (Monitor)	x	#REF!	#REF!	#REF!	#REF!
				Active - Peak										Active - Peak										Active - Peak										Active - Peak										Active - Peak
				Active										Active	x	#REF!	#REF!	#REF!	#REF!					Active										Active										Active
CRS Limb #3				Off - Surv						CRS Limb #3				Off - Surv						CRS Limb #3				Off - Surv						CRS Limb #3				Off - Surv						CRS Limb #3				Off - Surv
				On (Monitor)	x	#REF!	#REF!	#REF!	#REF!					On (Monitor)										On (Monitor)	x	#REF!	#REF!	#REF!	#REF!					On (Monitor)	x	#REF!	#REF!	#REF!	#REF!					On (Monitor)	x	#REF!	#REF!	#REF!	#REF!
				Active - Peak										Active - Peak										Active - Peak										Active - Peak										Active - Peak
				Active										Active	x	#REF!	#REF!	#REF!	#REF!					Active										Active										Active
REU (CRS)				Off - Surv						REU (CRS)				Off - Surv						REU (CRS)				Off - Surv						REU (CRS)				Off - Surv						REU (CRS)				Off - Surv
				On	x	#REF!	#REF!	#REF!	#REF!					On	x	#REF!	#REF!	#REF!	#REF!					On	x	#REF!	#REF!	#REF!	#REF!					On	x	#REF!	#REF!	#REF!	#REF!					On	x	#REF!	#REF!	#REF!	#REF!
ATDS #1				Off - Surv						ATDS #1				Off - Surv						ATDS #1				Off - Surv						ATDS #1				Off - Surv						ATDS #1				Off - Surv
				On (I/O Eng)	x	#REF!	#REF!	#REF!	#REF!					On (I/O Eng)	x	#REF!	#REF!	#REF!	#REF!					On (I/O Eng)	x	#REF!	#REF!	#REF!	#REF!					On (I/O Eng)	x	#REF!	#REF!	#REF!	#REF!					On (I/O Eng)	x	#REF!	#REF!	#REF!	#REF!
				Active CPM										Active CPM										Active CPM										Active CPM										Active CPM
				Active Core - Peak										Active Core - Peak										Active Core - Peak										Active Core - Peak										Active Core - Peak
				Active Core -SS										Active Core -SS										Active Core -SS										Active Core -SS										Active Core -SS
ATDS #2				Off - Surv						ATDS #2				Off - Surv						ATDS #2				Off - Surv						ATDS #2				Off - Surv						ATDS #2				Off - Surv
				On (I/O Eng)	x	#REF!	#REF!	#REF!	#REF!					On (I/O Eng)	x	#REF!	#REF!	#REF!	#REF!					On (I/O Eng)	x	#REF!	#REF!	#REF!	#REF!					On (I/O Eng)	x	#REF!	#REF!	#REF!	#REF!					On (I/O Eng)	x	#REF!	#REF!	#REF!	#REF!
				Active CPM										Active CPM										Active CPM										Active CPM										Active CPM
				Active Core - Peak										Active Core - Peak										Active Core - Peak										Active Core - Peak										Active Core - Peak
				Active Core - SS										Active Core - SS										Active Core - SS										Active Core - SS										Active Core - SS
RPO				Off - Surv						RPO				Off - Surv						RPO				Off - Surv						RPO				Off - Surv	x	#REF!	#REF!	#REF!	#REF!	RPO				Off - Surv	x	#REF!	#REF!	#REF!	#REF!
				On	x	#REF!	#REF!	#REF!	#REF!					On	x	#REF!	#REF!	#REF!	#REF!					On	x	#REF!	#REF!	#REF!	#REF!					On										On
VSS				Off - Surv						VSS				Off - Surv						VSS				Off - Surv						VSS				Off - Surv						VSS				Off - Surv
				On	x	#REF!	#REF!	#REF!	#REF!					On	x	#REF!	#REF!	#REF!	#REF!					On	x	#REF!	#REF!	#REF!	#REF!					On	x	#REF!	#REF!	#REF!	#REF!					On	x	#REF!	#REF!	#REF!	#REF!
	Time (min)	dT	28V	100V	Heater	Total	Event
	0		#REF!	#REF!	#REF!	#REF!	Peak
A	0	5	#REF!	#REF!	#REF!	#REF!	Descent All hardware checkouts repeated all subsystems powered
	5		#REF!	#REF!	#REF!	#REF!
	5		#REF!	#REF!	#REF!	#REF!	Peak																								4.2 Surface Ops Power Profile:
K	5	0.5	#REF!	#REF!	#REF!	#REF!	Touch down - CRS active to close on landing pose																									Descent: Checkouts performed, entering state is all subsystems powered on. Boulder selected and CRS and Capture Arms moved to final positions
	5.5		#REF!	#REF!	#REF!	#REF!																										Touchdown: CRS actuates to close on landing
	5.5		#REF!	#REF!	#REF!	#REF!	Peak																									Post landing images
U	5.5	0.5	#REF!	#REF!	#REF!	#REF!	Post Landing imaging																									Capture Arm #1
	6		#REF!	#REF!	#REF!	#REF!																											Maneuver Capture Arm - peak load
	6		#REF!	#REF!	#REF!	#REF!	Peak																										Maneuver Capture Arm - motion until boulder contact
AE	6	1	#REF!	#REF!	#REF!	#REF!	Capture Arm #1: Maneuver to grasp boulder - peak load																									Boulder capture (Capture Arm in Monitor, ATDS drive)
	7		#REF!	#REF!	#REF!	#REF!																										Boulder drill (Capture Arm in Monitor, ATDS peak drill)
	7		#REF!	#REF!	#REF!	#REF!	Peak																									Capture Arm in monitor mode
AO	7	1.5	#REF!	#REF!	#REF!	#REF!	Capture Arm #1: Maneuver to grasp boulder - active to boulder contact																									Capture Arm #2:
	8.5		#REF!	#REF!	#REF!	#REF!																											Maneuver Capture Arm - peak load
	8.5		#REF!	#REF!	#REF!	#REF!	Peak																										Maneuver Capture Arm - motion until boulder contact
AY	8.5	1	#REF!	#REF!	#REF!	#REF!	Capture Arm #1: Boulder Capture (CA - Monitor; ATDS active)																									Boulder capture (Capture Arm in Monitor, ATDS drive)
	9.5		#REF!	#REF!	#REF!	#REF!																										Boulder drill (Capture Arm in Monitor, ATDS peak drill)
	9.5		#REF!	#REF!	#REF!	#REF!	Peak																									Capture Arm in monitor mode
BI	9.5	8	#REF!	#REF!	#REF!	#REF!	Capture Arm #1: Boulder Anchor/Drill (CA - Monitor; ATDS peak)																									Post Capture Imaging
	17.5		#REF!	#REF!	#REF!	#REF!																										Ascent
	17.5		#REF!	#REF!	#REF!	#REF!	Peak																									Capture Arm move boulder against Cradles
BS	17.5	1	#REF!	#REF!	#REF!	#REF!	Capture Arm #1: Boulder captured - monitor mode																									Capture Arm Monitor mode
	18.5		#REF!	#REF!	#REF!	#REF!																										CRS Restraint
	18.5		#REF!	#REF!	#REF!	#REF!	Peak																									CRS Monitor
CC	18.5	0.5	#REF!	#REF!	#REF!	#REF!	Capture Arm #2: Maneuver to grasp boulder - peak load
	19		#REF!	#REF!	#REF!	#REF!
	19		#REF!	#REF!	#REF!	#REF!	Peak
CM	19	1.5	#REF!	#REF!	#REF!	#REF!	Capture Arm #2: Maneuver to grasp boulder - active to boulder contact
	20.5		#REF!	#REF!	#REF!	#REF!
	20.5		#REF!	#REF!	#REF!	#REF!	Peak
CW	20.5	1	#REF!	#REF!	#REF!	#REF!	Capture Arm #2: Boulder Capture (CA - Monitor; ATDS active)
	21.5		#REF!	#REF!	#REF!	#REF!
	21.5		#REF!	#REF!	#REF!	#REF!	Peak
DG	21.5	8	#REF!	#REF!	#REF!	#REF!	Capture Arm #2: Boulder Anchor/Drill (CA - Monitor; ATDS peak)
	29.5		#REF!	#REF!	#REF!	#REF!
	29.5		#REF!	#REF!	#REF!	#REF!	Peak
DQ	29.5	1	#REF!	#REF!	#REF!	#REF!	Capture Arm #2: Boulder captured - monitor mode
	30.5		#REF!	#REF!	#REF!	#REF!
	30.5		#REF!	#REF!	#REF!	#REF!	Peak
EA	30.5	0.2	#REF!	#REF!	#REF!	#REF!	Ascent CRS - Active (Peak)
	30.7		#REF!	#REF!	#REF!	#REF!
	30.7		#REF!	#REF!	#REF!	#REF!	Peak
EK	30.7	0.3	#REF!	#REF!	#REF!	#REF!	Ascent CRS - Active (Motion)
	31		#REF!	#REF!	#REF!	#REF!
	31		#REF!	#REF!	#REF!	#REF!	Peak
EU	31	3	#REF!	#REF!	#REF!	#REF!	Reach Escape Velocity / Altitude
	34		#REF!	#REF!	#REF!	#REF!
	34		#REF!	#REF!	#REF!	#REF!	Peak
FE	34	2	#REF!	#REF!	#REF!	#REF!	Capture Arms: Draw Boulder to Cradles
	36		#REF!	#REF!	#REF!	#REF!
	36		#REF!	#REF!	#REF!	#REF!	Peak
FO	36	2	#REF!	#REF!	#REF!	#REF!	Boulder Restrain CRS - Motion Capture Arm - Monitor
	38		#REF!	#REF!	#REF!	#REF!
	38		#REF!	#REF!	#REF!	#REF!	Peak
FY	38	1	#REF!	#REF!	#REF!	#REF!	CAPM Monitor Mode
	39		#REF!	#REF!	#REF!	#REF!
[truncated: 168 more columns]
