# Supplementary material for: Linking solver characteristics, solving processes and solution attributes: A data explainer for an open innovation generated robotic design dataset
Source: Data Brief. 2023 Sep 6;50:109547. doi: 10.1016/j.dib.2023.109547 (PMC10518673; doi:10.1016/j.dib.2023.109547)
Supplement: Supplementary file 1 [file mmc1.zip › Release/Solvers/Survey Responses/Exit Survey.csv]

Record	Solution_ID	Q4_Problem Similiarity	Q6_EquipmentAcquisition	Q9_DifficultyComparison	Q10_SimiliarityComparison	Q15_SelfReport	Q15_Hours
182	SCA 6	5	2	4	4	6	6
258	MIS 11	3	2	5	3	80 hours	80
209	EMA 13	3	1	4	1	36	36
280	HMSA 1	2	2	1	6	72 hrs	72
240	MIS 3	2	2	4	5	1 hour	1
158	EDC 10	5	2	4	2	10	10
336	EBD 14	3	1	5	5	18	18
65	AM 13	4	1	4	4	28	28
177	SFA 2	5	2	7	3	7 days	56
64	AM 11	2	2	5	5	75	75
75	SAM 3	3	1	4	4	15	15
50	AM 4	3	2	5	4	8	8
127	MDC 3	3	2	3	6	12 hours, non straight	12
91	SPAM 3	3	1	4	4	35-40	37.5
119	EDC 1	5	2	4	7	5	5
144	MDC 13	3	1	7	1	32	32
28	SDM 10	2	1	7	3	20	20
210	EMA 15	3	2	4	4	130	130
300	EBD 6	2	2	5	6	~12+ (incl CAD design)	12
74	SAM 13	3	2	5	5	12	12
67	AM 12	1	2	6	5	60	60
14	SDM 6	4	1	4	4	I past 1.5 days	12
77	SAM 6	3	2	5	5	125	125
205	EMA 10	3	2	4	4	50 hours	50
223	SRA 12	3	1	5	4	312	312
230	SRA 16	3	1	4	4	90	90
304	HMSA 4	2	1	5	5	approx. 2 hours	2
146	MDC 14	3	2	6	5	60	60
88	SAM 7	4	1	5	5	from 22nd June 10 days 5-7 hrs each.	60
195	SFA 8	3	2	4	4	120	120
123	PSA 6	3	1	5	4	50	50
55	AM 6	2	1	5	4	30 hours	30
228	SRA 11	3	2	4	4	50 Hours	50
233	EMA 18	2	1	4	7	80	80
110	SPAM 10	4	1	4	5	35	35
206	EMA 8	4	1	6	2	30	30
116	PSA 2	3	1	4	4	15	15
86	AM 15	2	2	2	6	80	80
59	AM 8	3	1	6	4	35	35
260	MIS 13	5	1	4	2	32	32
270	RASA 6	2	2	4	4	45	45
155	EDC 6	4	2	4	3	35	35
301	HMSA 2	3	2	4	6	2	2
253	BMA 7	5	2	4	1	a couple of hours. No more than 5	5
352	CDPD 1	2	2	5	7	50	50
337	EBD 15	3	1	5	3	36 hours	36
32	SDM 15	3	1	7	4	28	28
294	EBD 22	3	2	4	6	3.5	3.5
68	AM 20	2	1	4	5	12 hours a day	12
278	EBD 9	3	2	4	5	8	8
212	EMA 30	3	1	4	4	100+	100
251	RASA 1	5	2	2	3	8.5	8.5
80	SAM 8	3	1	7	4	80	80
313	EBD 1	2	2	4	6	8	8
143	MDC 12	3	1	4	3	8	8
340	EBD 23	2	2	5	6	8	8
160	SCA 4	4	2	7	3	15 days	120
279	EBD 2	3	2	3	6	20	20
224	SRA 15	3	1	5	3	90	90
105	SPAM 13	4	1	6	4	50	50
16	SDM 5	4	1	6	4	30hrs	30
48	AM 16	4	1	6	2	8 (in addition to previous submission)	8
163	SCA 3	4	1	4	4	40 hours	40
156	EDC 20	2	1	3	6	20	20
115	PSA 1	3	2	4	5	12hours non-straigt	12
196	EMA 4	4	2	6	2	150	150
93	SPAM 1	4	2	6	3	10	10
247	RASA 4	2	1	5	5	80	80
18	AM 7	3	1	4	4	Till from the time it got displayed
60	AM 9	5	1	4	4	84	84
34	SDM 19	4	1	4	2	40	40
66	AM 14	3	1	4	4	48 hrs	48
262	MIS 15	4	2	4	4	35	35
217	EMA 16	5	2	6	3	About 1.5 days	12
249	MIS 8	3	2	5	3	15	15
211	EMA 12	2	2	5	3	35	35
134	MDC 8	3	2	4	4	15	15
232	SRA 18	4	1	6	3	60	60
235	SRA 14	3	1	5	3	80+ HOURS	80
133	MDC 10	4	1	2	4	1 hour for this ideal, 30 hours for the drawing.	31
148	MDC 20	3	1	4	5	75	75
49	AM 3	4	1	5	2	14	14
310	EBD 21	2	1	4	3	24	24
103	SPAM 11	3	1	5	4	40	40
141	MDC 18	4	2	6	1	72	72
203	EMA 5	3	2	5	5
315	HMSA 6	2	1	2	6	30 hours	30
130	MDC 4	3	2	4	4	5	5
194	SRA 2	3	1	4	7	5	5
329	EBD 13	2	2	5	6	3-4 hrs	3.5
102	SPAM 9	3	1	5	4	62	62
284	EBD 4	3	2	4	5	14	14
204	EMA 6	5	1	7	1	48	48
322	HMSA 7	4	2	4	5	7	7
79	SAM 11	3	1	4	5	73	73
84	SAM 12	3	1	4	4	50 hts	50
98	SPAM 4	3	1	2	6	44	44
222	SRA 5	3	2	4	3	35	35
129	MDC 5	4	1	5	4	32 Hours	32
30	SDM 12	2	1	3	5	10	10
53	SAM 5	4	1	4	2	80	80
95	SPAM 5	5	1	4	1	48	48
100	SPAM 7	2	1	5	5	50	50
108	SPAM 15	4	1	5	2	20 - 25	22.5
87	SAM 9	5	1	4	2	10	10
207	EMA 7	3	2	4	5	48 - 60 non straight hours	54
188	EMA 1	3	2	4	7	5	5
23	SDM 9	3	1	4	4	11	11
189	SRA 3	3	2	4	7	5	5
159	EDC 8	4	2	6	3	25	25
257	MIS 9	3	2	3	6	30	30
226	SRA 7	4	1	5	3	16	16
19	SDM 7	3	1	4	4	from the time when it is displayed.
354	CDPD 2	5	1	5	2	20	20
35	SDM 20	3	1	4	4	24	24
125	PSA 4	1	2	4	7	20	20
238	MIS 1	3	2	4	4	1	1
106	SPAM 16	4	1	4	6	96	96
157	EDC 9	3	2	4	6	60	60
357	CDPD 5	2	1	6	5	1200 hours	1200
302	HMSA 3	2	2	4	6	16 hours	16
229	SRA 13	4	1	7	4	117	117
29	SDM 13	4	1	6	3	120	120
184	SCA 9	4	2	4	5	80	80
198	SFA 5	4	1	4	4	40 Hours	40
305	EBD 7	3	1	1	7	3-4 hours	3.5
153	EDC 5	5	2	6	5	10 days	80
241	MIS 2	5	1	5	2	6	6
131	MDC 7	4	1	5	4	7days	56
192	SFA 6	3	1	4	4
261	MIS 14	5	1	2	6	1	1
140	EDC 2	2	2	3	6	24-48 hours none straight	36
283	EBD 3	4	1	2	6	8 hours	8
215	SRA 17	3	1	4	4	100+	100
173	SCA 2	3	2	5	5	30	30
293	AM 1
33	SDM 16	2	2	4	5	20	20
231	SRA 19	4	2	4	4	85	85
213	EMA 14	4	2	6	3	40	40
202	EMA 3	4	1	2	3	40	40
147	MDC 15	2	2	2	4	56	56
259	MIS 12	3	1	4	3	16	16
62	AM 10	3	1	4	4	20	20
355	CDPD 4	2	2	4	6	12	12
10	SDM 3	2	2	3	6	24-48 non straight hours	36
191	SFA 4	3	2	4	5	96 hours non-straight	96
326	EBD 12	2	2	3	3	1	1
97	SPAM 2	3	2	4	3	40	40
52	AM 5	2	2	4	6	48-72 hours non straight	60
311	EBD 10	2	2	5	7	18-20 hours	19
117	PSA 3	5	2	4	7	3 hours	3
256	MIS 10	4	2	3	4	8	8
11	SDM 4	4	1	5	2	for ideal, it's almost 2 hrs; for drawing and submission documents, it's over 16 hrs.	16
219	EMA 17	4	2	4	5	336	336
38	AM 17	5	1	5	2	~10-15	12.5
307	HMSA 5	5	1	4	7	8	8
152	EDC 3	3	2	4	4	15hrs	15
76	SAM 4	2	2	4	6	24 - 48 hours non-straight	36
214	EMA 9	2	1	5	5	40 hours	40
111	SPAM 12	2	2	5	5	50	50
20	SDM 8	2	1	5	6	7	7
37	SDM 18	4	2	4	6	40	40
85	SAM 10	3	1	3	5	36	36
185	SCA 8	4	1	6	4	72	72
306	EBD 8	3	1	3	5	28	28
183	SRA 1	4	2	6	4	7 days	56
271	RASA 2	2	2	3	7	30	30
61	SAM 2	3	1	4	4	35-40 hours	37.5
122	PSA 5	3	1	5	4	36	36
120	SCA 1	4	2	4	7	8	8
132	MDC 6	4	2	6	4	7 days	56
193	SFA 3	3	2	4	4	50	50
121	MDC 2	3	2	3	3	2	2
353	CDPD 3	3	2	4	5	30	30
118	MDC 1	5	2	4	7	5	5
142	MDC 11	4	2	6	3	35	35
104	SPAM 14	3	2	4	4	120	120
248	MIS 6	1	1	4	4	5-6 hours per day (total 3day)	16.5
149	MDC 16	2	2	5	6	35	35
225	SRA 8	2	1	5	5	40	40
339	HMSA 8	4	2	5	5	4	4
221	SRA 10	3	1	4	4	20	20
178	SCA 5	3	2	4	5	120 non straight hours	120
200	EMA 2	3	1	7	4	200	200
151	MDC 19	4	2	5	3	22	22
26	SDM 11	3	1	4	3	60Hrs	60
199	SFA 7	3	2	4	4	70	70
338	EBD 16	2	1	4	5	24 hours	24
99	SPAM 6	3	1	5	4	20 hrs	20
31	SDM 14	3	2	4	4	8	8
39	SDM 17	3	1	3	6	24	24
321	EBD 11	2	1	3	4	43623
227	SRA 9	3	2	4	5	24 - 48 none straight hours	36
243	MIS 4	5	2	4	2	6	6
314	EBD 20	3	1	4	4	20	20
250	MIS 7	5	2	1	4	1 Hour	1
208	EMA 11	1	1	7	7	7 days.	56
267	RASA 3	4	1	4	1	5-6 hours per day	5.5
6	SAM 1	3	2	4	4	20	20
320	BMA 3
268	RASA 5	3	2	5	5	70	70
