# Supplementary material for: Linking solver characteristics, solving processes and solution attributes: A data explainer for an open innovation generated robotic design dataset
Source: Data Brief. 2023 Sep 6;50:109547. doi: 10.1016/j.dib.2023.109547 (PMC10518673; doi:10.1016/j.dib.2023.109547)
Supplement: Supplementary file 1 [file mmc1.zip › Release/Solvers/Survey Responses/Registration.csv]

User_ID	Progress	R03_Gender	R04_Age	R05_Country	R06_Education_HighSchool	R06_Education_HighSchool_Detail	R06_Education_AssocDeg	R06_Education_AssocDeg_Detail	R06_Education_BachDeg	R06_Education_BachDeg_Detail	R06_Education_MastDeg	R06_Education_MastDeg_Detail	R06_Education_ProfDeg	R06_Education_ProfDeg_Detail	R06_Education_DoctDeg	R06_Education_DoctDeg_Detail	R06_Education_Other	R06_Education_Other_Detail	R06_Education_Other_Text	R07_Experience_Architecture_Design	R07_Experience_Art	R07_Experience_Business_Finance	R07_Experience_Education	R07_Experience_Engineering_Science	R07_Experience_Aerospace_Defense	R07_Experience_ITServices	R07_Experience_Law	R07_Experience_Maintenance_Repair	R07_Experience_Medicine	R07_Experience_Production_Manufacturing	R07_Experience_Other	R07_Experience_Other_DetailText	R08_Specialization_ElectricalEngineering	R08_Specialization_ElectricalEngineering_Years	R08_Specialization_EngineeringDrawing	R08_Specialization_EngineeringDrawing_Years	R08_Specialization_Design	R08_Specialization_Design_Years	R08_Specialization_IndustrialEngineering	R08_Specialization_IndustrialEngineering_Years	R08_Specialization_Manufacturing	R08_Specialization_Manufacturing_Years	R08_Specialization_MaterialScience_Engineering	R08_Specialization_MaterialScience_Engineering_Years	R08_Specialization_MechanicalEngineering	R08_Specialization_MechanicalEngineering_Years	R08_Specialization_ProjectManagement	R08_Specialization_ProjectManagement_Years	R08_Specialization_Robotics_Mechatronics
10172	100	1	4	187	1	N/A	1	Web Technology	2	N/A	2	N/A	2	N/A	2	N/A	2	N/A						1		1							2	0	2	0	1	2	2	0	2	0	2	0	2	0	2	0	2
12368	100	1	5	78	2	N/A	2	N/A	1	N/A	2	N/A	2	N/A	2	N/A	2	N/A			1												2	0	2	0	2	0	2	0	2	0	2	0	2	0	2	0	2
9093	100	1	4	78	1	multiple	1	multiple	1	commerce	1	finance	1	investments	2	N/A	2	N/A				1	1										2	0	2	0	2	0	2	0	2	0	2	0	2	0	1	15	2
9313	100	1	4	142	1	Mathematics, Phisics	2	N/A	1	Applied Electronics	2	N/A	2	N/A	2	N/A	2	N/A								1							2	0	2	0	2	0	2	0	2	0	2	0	2	0	2	0	2
10830	100	1	4	78	2	N/A	2	N/A	1	Electronics & Communication	2	N/A	2	N/A	2	N/A	2	N/A						1	1	1							2	0	2	0	2	0	2	0	2	0	2	0	2	0	2	0	2
12124	100	1	4	14	1	Science	1	Science	1	Mechanical Engineering	2	N/A	2	N/A	2	N/A	2	N/A		1	1			1						1	1	3D design and animation	2	0	2	0	1	10	2	0	2	0	2	0	2	0	1	2	2
454	100	2	4	78	1	N/A	2	N/A	1	Architecture	1	Civil engineering	2	N/A	2	N/A	1	N/A	CAPM, LEED	1	1												2	0	2	0	1	12	2	0	2	0	2	0	2	0	2	0	2
9840	100	1	4	192	1	N/A	2	N/A	1	Mechanical	1	Computer Science	2	N/A	2	N/A	2	N/A					1										2	0	2	0	2	0	2	0	2	0	2	0	2	0	2	0	2
3540	60	1	5	126	1	N/A	2	N/A	1	WATER MANGEMENT	2	N/A	2	N/A	2	N/A	2	N/A													1	ENVIRONMENTAL MANAGEMENT	2	0	2	0	2	0	2	0	2	0	2	0	2	0	2	0	2
7141	100	1	6	2	1	N/A	1	N/A	1	N/A	1	Electronics engineer	2	N/A	2	N/A	2	N/A						1						1			1	10	2	0	2	0	1	5	2	0	2	0	2	0	2	0	1
15209	100	1	4	31	1	History	1	Math	1	Math, Programming	2	N/A	2	N/A	2	N/A	2	N/A								1				1			2	0	2	0	2	1	2	0	2	1	2	0	2	0	2	0	2
8774	100	1	4	142	1	Designer	2	N/A	2	N/A	2	N/A	2	N/A	2	N/A	2	N/A		1	1									1			2	0	2	0	1	19	2	0	1	19	2	0	2	0	2	0	2
13110	87	1	3	130	1	Computer Science	2	N/A	2	N/A	2	N/A	2	N/A	2	N/A	2	N/A		1	1					1							2	0	2	0	1	18	2	0	2	0	2	0	2	0	2	0	2
8198	100	1	3	79	2	N/A	2	N/A	1	Electronics	1	Control Systems	2	N/A	2	N/A	2	N/A						1									1	1	1	1	2	0	2	0	2	0	2	0	2	0	2	0	2
44	100	1	3	187	1	N/A	1	N/A	1	Computer Science	2	N/A	2	N/A	2	N/A	2	N/A						1		1		1					2	0	2	0	2	0	2	0	2	0	2	0	2	0	1	2	2
13943	100	1	6	163	1	N/A	2	N/A	2	N/A	1	N/A	2	N/A	2	N/A	2	N/A		1	1					1					1	Marketing	2	0	2	0	1	40	2	0	2	0	2	0	2	0	1	7	2
3814	87	1	4	78	1	N/A	2	N/A	2	N/A	2	N/A	2	N/A	2	N/A	2	N/A						1		1							2	0	2	0	2	0	2	0	2	0	2	0	2	0	1	0	2
13528	100	2	4	78	1	Physics, Chemistry, Mathematics, Biology	2	N/A	1	Computers	2	N/A	2	N/A	2	N/A	2	N/A								1							2	0	2	0	2	0	2	0	2	0	2	0	2	0	2	0	2
8680	87	1	4	164	1	N/A	2	N/A	2	N/A	2	N/A	2	N/A	2	N/A	1	N/A	Diploma in Comuter System Design							1							2	0	2	0	2	0	2	0	2	0	2	0	2	0	2	0	2
15604	60	1	4	42	1	N/A	2	N/A	2	N/A	2	N/A	2	N/A	2	N/A	2	N/A						1		1		1					2	0	2	0	2	0	2	0	2	0	2	0	2	0	2	0	2
9868	87	1	3	78	1	Physics, Chemistry, Mathematics, Biology, English	2	N/A	1	Computer Applications	1	Master of Computer Application	2	N/A	2	N/A	2	N/A								1					1	Web Development	2	0	2	0	2	0	2	0	2	0	2	0	2	0	2	0	2
2829	100	1	3	187	1	science	1	business	1	business	1	mass communication	1	PGD in business	2	N/A	1	multimedia arts	PGD		1	1											2	0	2	0	1	3	2	0	2	0	2	0	2	0	2	0	2
14416	87	1	4	104	1	N/A	1	N/A	1	Acoountancy	2	N/A	2	N/A	2	N/A	2	N/A								1							2	0	2	0	2	0	2	0	2	0	2	0	2	0	2	0	2
12778	87	1	4	64	1	N/A	2	N/A	2	N/A	2	N/A	2	N/A	2	N/A	2	N/A		1													1	0	2	0	2	0	2	0	2	0	2	0	2	0	2	0	2
239	100	1	5	78	1	Arts	2	N/A	2	N/A	2	N/A	1	Diploma in Computer Applications	2	N/A	2	N/A			1					1							2	0	2	0	1	10	2	0	2	0	2	0	2	0	2	0	2
3820	87	1	4	78	2	N/A	2	N/A	1	Chemical Engineering	2	N/A	2	N/A	2	N/A	2	N/A				1		1									2	0	2	0	2	0	2	0	2	0	2	0	2	0	2	0	2
9327	100	1	5	142	2	N/A	2	N/A	2	N/A	1	N/A	1	N/A	2	N/A	2	N/A						1				1		1			2	0	2	0	2	0	2	0	2	0	2	0	2	0	2	0	2
11249	100	1	5	183	2	N/A	2	N/A	2	N/A	1	N/A	2	N/A	2	N/A	2	N/A						1		1		1		1			1	10	2	0	2	0	2	0	2	5	2	0	2	0	2	0	2
3870	73	1	4	78	1	N/A	2	N/A	2	N/A	2	N/A	2	N/A	2	N/A	1	N/A													1	Accountant	2	0	2	0	2	0	2	0	2	0	2	0	2	0	2	0	2
445	100	1	4	185	2	N/A	2	N/A	1	BSC	1	MSC	2	N/A	2	N/A	2	N/A			1		1			1							2	0	2	0	1	8	2	0	2	0	2	0	2	0	1	3	2
5714	87	2	4	78	2	N/A	2	N/A	1	Fine Arts	2	N/A	2	N/A	2	N/A	2	N/A		1	1	1	1		1	1			1	1			2	0	1	1	1	12	2	0	1	2	2	0	2	0	1	5	2
1504	100	1	4	78	2	N/A	2	N/A	1	Computer Science and Engineering	2	N/A	2	N/A	2	N/A	2	N/A		1				1		1							2	0	2	0	2	0	2	0	2	0	2	0	2	0	2	0	2
14463	87	1	4	187	1	N/A	2	N/A	1	N/A	1	N/A	2	N/A	2	N/A	2	N/A						1									1	0	2	0	2	0	2	0	2	0	2	0	2	0	2	0	2
682	100	1	4	104	1	N/A	1	N/A	1	N/A	1	N/A	2	N/A	2	N/A	2	N/A								1							2	0	2	0	2	0	2	0	2	0	2	0	2	0	2	0	2
420	100	1	5	153	1	telecommunications	2	N/A	2	N/A	2	N/A	2	N/A	2	N/A	2	N/A		1	1					1				1			1	7	1	5	1	15	2	0	2	0	2	0	2	0	1	3	2
3689	100	1	4	192	1	N/A	2	N/A	2	N/A	2	N/A	2	N/A	2	N/A	2	N/A						1									1	20	2	0	2	0	2	0	2	0	2	0	2	0	2	0	2
16	100	3	5	138	1	Arts and Design	1	N/A	1	Oil Painting	2	N/A	2	N/A	2	N/A	2	N/A		1	1												2	0	2	0	1	13	2	0	2	0	2	0	2	0	1	13	2
3778	100	1	5	136	1	N/A	2	N/A	1	Mass Communication	2	N/A	2	N/A	2	N/A	2	N/A			1	1				1							2	0	2	0	2	0	2	0	2	0	2	0	2	0	2	0	1
12935	87	1	5	7	1	Tecnico electrotecnico	2	N/A	1		2	N/A	2	N/A	2	N/A	2	N/A					1			1							2	0	2	0	2	0	2	0	1	2	2	0	2	0	2	0	2
8176	100	1	3	130	1	Pre-Engineering	2	N/A	1	Computer Science	2	N/A	2	N/A	2	N/A	2	N/A								1							2	0	2	0	2	0	2	0	2	0	2	0	2	0	2	0	2
13141	100	2	4	130	2	N/A	2	N/A	2	N/A	1	N/A	2	N/A	2	N/A	2	N/A		1	1					1							2	0	2	0	1	12	2	0	2	0	2	0	2	0	2	0	2
1624	100	1	3	183	2	N/A	2	N/A	2	N/A	1	Software development	2	N/A	2	N/A	2	N/A								1							2	0	2	0	2	0	2	0	2	0	2	0	2	0	2	0	2
9493	100	1	7	185	1	Math, English Lit, English Lan, Science, Resistant Materials, Art & Design	1	Multimedia Design	1	Media Writing & Production	2	N/A	2	N/A	2	N/A	2	N/A		1	1	1						1					2	0	1	1	1	17	2	0	2	0	2	0	2	0	1	6	2
12788	100	2	4	183	1	N/A	1	N/A	1	N/A	1	N/A	1	N/A	2	N/A	1	N/A	From under-PhD to laundress =)			1	1	1		1	1				1	Research Institute, Ministry of Justice, Freelance, laundry	2	0	1	1	2	0	2	0	1	2	2	0	2	0	1	7	2
13692	100	1	5	75	1	N/A	1	N/A	1	N/A	2	N/A	2	N/A	2	N/A	1	N/A	Pro. Dip in Power Plant	1				1		1		1		1	1	Railway, Automation	1	20	1	10	1	10	1	10	1	5	1	10	1	10	1	10	1
13519	100	1	3	142	1	Mathematics - Computer Science	2	N/A	1	Mathematics	2	N/A	2	N/A	2	N/A	2	N/A						1									2	0	2	0	2	0	2	0	2	0	2	0	2	0	2	0	2
12742	87	1	4	78	1	N/A	2	N/A	1	Electrical & Telecommunication	2	N/A	2	N/A	2	N/A	2	N/A						1		1							1	0	1	0	1	0	2	0	2	0	1	0	1	0	1	0	2
12631	87	1	3	78	1	N/A	2	N/A	1	Computer	2	N/A	2	N/A	2	N/A	1	Electronics	Diploma							1							1	0	2	0	2	0	2	0	1	0	2	0	2	0	2	0	2
3642	60	1	3	187	1	N/A	2	N/A	1	Engineering	2	N/A	2	N/A	2	N/A	2	N/A						1									2	0	2	0	2	0	2	0	2	0	2	0	2	0	2	0	2
333	100	1	4	153	1	N/A	1	N/A	1	N/A	1	N/A	2	N/A	2	N/A	2	N/A					1	1		1		1	1	1			1	7	2	0	1	1	1	1	1	1	2	0	2	0	1	1	2
260	100	1	4	65	1	Math, Physics/A	2	N/A	1	Computer Programming	2	N/A	2	N/A	2	N/A	2	N/A								1							2	0	2	0	2	0	2	0	2	0	2	0	2	0	2	0	2
13677	100	1	5	26	2	N/A	2	N/A	2	N/A	1	IT	1	Finance	2	N/A	1	PM				1		1		1							2	0	2	0	1	5	2	0	2	0	2	0	2	0	1	10	2
12042	87	1	3	78	1	hindi english social science science drawing	2		1	Electronics	2	N/A	2	N/A	2	N/A	1	CCNA	CCNA							1							2	0	2	0	2	0	2	0	2	0	2	0	2	0	2	0	2
14354	100	2	4	136	2	N/A	2	N/A	1	N/A	2	N/A	2	N/A	2	N/A	2	N/A		1			1	1									2	0	2	0	2	0	2	0	2	0	2	0	2	0	2	0	2
360	100	1	3	142	1	Electronics	2	N/A	2	N/A	1	MEDICAL-ELECTRONICS	1	PCB LAYOUT DESIGNER	2	N/A	2	N/A						1									1	10	1	2	1	5	2	0	1	5	2	0	1	5	1	5	1
15074	73	1	4	14	1	N/A	2	N/A	2	N/A	2	N/A	2	N/A	2	N/A	2	N/A					1			1		1					2	0	2	0	2	0	2	0	2	0	2	0	2	0	2	0	2
348	100	1	4	185	1	N/A	1	N/A	1	Computer Science	1	Computer Science	2	N/A	2	N/A	2	N/A								1							2	0	2	0	2	0	2	0	2	0	2	0	2	0	2	0	2
8177	100	1	3	187	1	N/A	2	N/A	2	N/A	2	N/A	2	N/A	2	N/A	2	N/A						1									2	0	2	0	2	0	2	0	2	0	2	0	2	0	2	0	2
8060	100	1	4	78	2	N/A	2	N/A	2	N/A	2	N/A	1	Systems	2	N/A	2	N/A		1	1	1				1							2	0	2	0	1	0	2	0	2	0	2	0	2	0	1	0	2
14417	87	1	6	187	2	N/A	2	N/A	2	N/A	1	Psych	2	N/A	2	N/A	2	N/A						1									2	0	2	0	1	12	2	0	2	0	2	0	2	0	2	0	2
479	100	1	5	130	1	Physics, Chemistry, Maths	2	N/A	2	N/A	2	N/A	2	N/A	2	N/A	2	N/A	Graphics Design		1										1	Print Industry	2	0	2	0	2	0	2	0	2	0	2	0	2	0	2	0	2
14188	100	1	4	130	1	science	1	pre engineering	1	computer science	2	N/A	2	N/A	2	N/A	2	N/A								1							2	0	2	0	2	0	2	0	2	0	2	0	2	0	1	8	2
15378	87	1	3	183	1	N/A	2	N/A	2	N/A	2	N/A	2	N/A	2	N/A	2	N/A		1						1							2	0	2	0	1	10	2	0	2	0	2	0	2	0	2	0	2
3949	87	1	5	187	1	N/A	2	N/A	1	N/A	2	N/A	1	N/A	2	N/A	2	N/A				1		1		1							2	0	2	0	2	0	2	0	2	0	2	0	2	0	2	0	2
9653	100	1	3	85	1	N/A	2	N/A	2	N/A	2	N/A	2	N/A	2	N/A	1	N/A			1												2	0	2	0	1	18	2	0	2	0	2	0	2	0	2	0	2
12126	100	1	3	24	1	Industrial Mechanical	1	Computer Engineering	2	N/A	2	N/A	2	N/A	2	N/A	2	N/A		1				1		1		1		1			2	0	1	7	1	2	1	2	1	7	2	0	2	0	1	2	2
13588	100	1	3	130	1	Science	2	N/A	1	Computer Sciences	1	Information Technology	2	N/A	2	N/A	2	N/A					1	1		1		1					2	0	2	0	2	0	2	0	2	0	2	0	2	0	2	0	2
8321	87	1	3	130	1	N/A	1	N/A	1	N/A	2	N/A	2	N/A	2	N/A	2	N/A								1							2	0	2	0	2	0	2	0	2	0	2	0	2	0	1	4	2
12802	100	1	4	14	1	N/A	2	N/A	1	Computer Science & Engineering	2	N/A	2	N/A	2	N/A	2	N/A			1		1	1		1							2	0	2	0	2	0	2	0	2	0	2	0	2	0	2	0	2
10287	87	1	4	9	2	N/A	2	N/A	1	Engineering	2	N/A	2	N/A	2	N/A	2	N/A								1							2	0	2	0	2	0	2	0	2	0	2	0	2	0	2	0	2
12492	87	1	4	78	2	N/A	2	N/A	2	N/A	2	N/A	2	N/A	1	N/A	2	N/A						1									2	0	2	0	2	0	2	0	2	0	2	0	2	0	2	0	2
10343	87	1	4	78	2	N/A	2	N/A	1	N/A	2	N/A	2	N/A	2	N/A	2	N/A						1									2	0	2	0	1	0	2	0	1	0	2	0	1	0	2	0	2
7021	100	1	4	79	1	N/A	2	N/A	1	N/A	2	N/A	2	N/A	2	N/A	2	N/A	Graphic/Digital Design Basic Core	1	1										1	UX and UI designer	2	0	2	0	1	8	2	0	2	0	2	0	2	0	2	0	2
319	100	1	3	61	1	BAC	1	CRF	1	CNC	1	ENAC	2	N/A	2	N/A	2	N/A				1		1		1		1			1	Aeronautics	2	0	2	0	2	0	2	0	2	0	2	0	2	0	1	5	2
3907	53	1	5	153	2	N/A	2	N/A	1	N/A	2	N/A	2	N/A	2	N/A	2	N/A									1
11997	87	1	3	78	2	N/A	2	N/A	1	BE (COMPUTER SCIENCE)	2	N/A	2	N/A	2	N/A	2	N/A		1				1		1							2	0	2	0	1	2	2	0	2	0	2	0	2	0	2	0	2
3682	100	1	4	42	1	N/A	1	N/A	1	N/A	2	N/A	2	N/A	2	N/A	2	N/A		1		1	1			1							2	0	2	0	2	0	2	0	2	0	2	0	2	0	2	0	2
13511	100	1	6	78	1	N/A	2	N/A	2	N/A	2	N/A	2	N/A	2	N/A	1	Civil	Diploma	1				1		1							2	0	1	15	2	0	2	0	2	0	2	0	2	0	2	0	1
14344	100	1	4	14	2	N/A	2	N/A	2	N/A	2	N/A	1	N/A	2	N/A	2	N/A		1	1			1	1	1							1	10	1	5	1	15	1	4	2	0	2	0	1	3	1	7	2
11608	87	1	5	126	1	N/A	2	N/A	1	biochemistty	1	biochemistry/medicinal chemistry	2	N/A	1	medicinal chemistry	2	N/A					1	1		1				1			2	0	1	0	2	0	2	0	1	0	2	0	2	0	1	0	1
13331	100	1	5	187	1	N/A	2	N/A	1	N/A	2	N/A	2	N/A	2	N/A	2	N/A						1				1		1			1	10	2	5	2	8	2	1	2	2	2	0	2	0	2	0	2
15283	100	1	4	79	1	N/A	2	N/A	1	Electrica Engineering	2	N/A	2	N/A	2	N/A	2	N/A								1							2	0	2	0	2	0	2	0	2	0	2	0	2	0	2	0	2
14297	100	2	1	78	2	N/A	2	N/A	2	N/A	2	N/A	2	N/A	2	N/A	2	N/A			1												2	0	2	0	2	0	2	0	2	0	2	0	2	0	2	0	2
13679	100	2	4	78	1	N/A	2	N/A	1	N/A	2	N/A	2	N/A	2	N/A	2	N/A						1									1	0	2	0	2	0	2	0	2	0	2	0	2	0	2	0	2
8931	100	1	4	9	2	N/A	2	N/A	1	N/A	2	N/A	2	N/A	2	N/A	2	N/A						1									2	0	1	0	2	0	2	0	2	0	2	0	1	0	2	0	2
4238	87	1	3	110	1	N/A	1	N/A	1	N/A	2	N/A	2	N/A	2	N/A	2	N/A				1				1							2	0	2	0	2	0	2	0	2	0	2	0	2	0	2	3	2
7322	100	1	5	183	2	N/A	2	N/A	2	N/A	1	radiocommunication	2	N/A	2	N/A	1	Computer hardware	Sylvan Prometric							1		1					2	20	2	0	2	0	2	0	2	0	2	0	2	0	2	0	2
3780	100	1	3	53	1	N/A	2	N/A	1	Chemistry & Biochemistry	1	Biochemistry & Molecular Biology	2	N/A	2	N/A	2	N/A					1								1	Cancer and Biomedical research	2	0	2	0	2	0	2	0	2	0	2	0	2	0	2	0	2
279	100	1	3	136	1	N/A	1	N/A	1	BS MIS	2	Currently taking	2	N/A	2	N/A	2	N/A	Teradata				1			1							2	0	2	0	1	3	2	0	2	0	2	0	2	0	1	3	1
3812	87	1	3	78	2	Computers	2	N/A	1	N/A	2	N/A	2	N/A	2	N/A	2	N/A								1							2	0	2	0	2	0	2	0	2	0	2	0	2	0	2	0	2
489	100	1	4	164	2	N/A	1	N/A	2	N/A	2	N/A	2	N/A	2	N/A	2	N/A		1	1					1							2	0	2	0	1	15	2	0	2	0	2	0	2	0	2	0	2
9248	100	1	4	153	1	Technical school	2	Industrial management	2	N/A	2	N/A	2	N/A	2	N/A	2	N/A		1	1					1				1			2	0	1	3	1	10	2	0	1	1	2	0	2	0	2	0	2
3856	87	1	1	78	2	N/A	2	N/A	2	N/A	1	N/A	1	N/A	1	N/A	2	N/A								1							1	0	1	0	1	0	1	0	1	0	1	0	1	0	1	0	1
220	100	1	3	22	1	N/A	1	N/A	1	N/A	1	N/A	2	N/A	2	N/A	2	N/A						1						1			2	0	1	2,5	1	2,5	1	2,5	1	2,5	1	2,5	1	2,5	2	0	2
15365	87	1	4	7	1	N/A	1	N/A	1	N/A	1	N/A	2	N/A	2	N/A	2	N/A		1	1					1							2	0	2	0	1	15	2	0	2	0	2	0	2	0	1	3	2
3297	100	1	5	187	1	N/A	2	N/A	1	Mechanical Engineering	1	Biomedical Engineering	2	N/A	1	Mechanical Engineering	2	N/A						1		1				1			2	0	1	10	2	0	2	0	2	0	2	0	1	25	2	0	1
4027	47	2	2	78	1	N/A	2	N/A	1	N/A	1	N/A	2	N/A	2	N/A	1	N/A
8900	100	1	4	78	1	Maths, Physics	1	Maths, Physics	1	Electronics	2	N/A	2	N/A	2	N/A	2	N/A						1									1	3	1	2	1	7	2	0	2	0	2	0	2	0	1	2	1
160	100	1	5	8	2	N/A	2	N/A	2	N/A	2	N/A	1	Fine Art	2	N/A	2	N/A		1	1										1	graphic designer	2	0	2	0	1	18	2	0	2	0	2	0	2	0	2	0	2
15794	100	1	5	187	1	N/A	2	N/A	2	N/A	2	N/A	2	N/A	2	N/A	2	N/A		1				1		1		1		1			1	0	1	0	1	0	1	0	1	0	1	0	1	0	1	0	1
9512	100	1	5	14	2	N/A	2	N/A	1	N/A	2	N/A	2	N/A	2	N/A	2	N/A			1												2	0	2	0	1	20	2	0	2	0	2	0	2	0	2	0	2
9120	100	1	3	78	1	N/A	2	N/A	2	N/A	2	N/A	2	N/A	2	N/A	2	N/A			1					1							2	0	2	0	2	0	2	0	2	0	2	0	2	0	2	0	2
6187	87	1	4	138	1	N/A	2	N/A	2	N/A	2	N/A	2	N/A	2	N/A	2	N/A		1	1					1		1					2	0	2	0	2	0	2	0	2	0	2	0	2	0	2	0	2
12362	100	1	3	26	1	N/A	2	N/A	2	N/A	2	N/A	2	N/A	2	N/A	2	N/A		1						1							2	0	2	0	1	10	2	0	2	0	2	0	2	0	2	0	2
669	100	1	3	24	1	N/A	2	N/A	1	N/A	2	N/A	2	N/A	2	N/A	2	N/A		1	1					1		1					2	0	2	0	1	10	2	0	2	0	2	0	2	0	1	10	2
2414	100	1	4	136	1	N/A	1	N/A	2	N/A	2	N/A	2	N/A	2	N/A	2	N/A		1	1			1		1		1		1			2	0	2	0	1	15	2	0	2	0	2	0	1	2	2	0	2
8123	100	1	3	14	1	SSC	1	HSC	1	B. Arch	2	N/A	2	N/A	2	N/A	2	N/A		1													2	0	1	8	1	8	2	0	2	0	2	0	2	0	1	6	2
3096	100	1	4	184	1	N/A	1	N/A	1	Computer Engineering	2	N/A	2	N/A	2	N/A	2	N/A						1	1								2	0	2	0	1	6	2	0	2	0	2	0	2	0	1	4	2
495	100	1	4	187	1	N/A	2	N/A	1	Computer Science	2	N/A	2	N/A	2	N/A	2	N/A								1				1			2	0	2	0	2	0	2	0	2	0	2	0	2	0	2	0	2
9910	100	1	4	78	1	N/A	2	N/A	1	N/A	2	N/A	2	N/A	2	N/A	2	N/A	ba		1												2	0	2	0	1	0	2	0	2	0	2	0	2	0	2	0	2
8846	100	1	4	15	1	Art	2	N/A	2	N/A	2	N/A	2	N/A	2	N/A	2	N/A		1	1												2	0	2	0	1	12	2	0	2	0	2	0	2	0	2	0	2
13708	100	1	4	78	1	mathematics	2	N/A	1	computer science	2	N/A	2	N/A	2	N/A	2	N/A								1							2	0	2	0	2	0	2	0	2	0	2	0	2	0	2	0	2
15529	60	1	2	78	1	N/A	2	N/A	2	N/A	2	N/A	2	N/A	2	N/A	2	N/A		1													2	0	2	0	2	0	2	0	2	0	2	0	2	0	2	0	2
275	100	1	4	26	1	Electronics	2	N/A	2	N/A	2	N/A	2	N/A	2	N/A	2	Physics	Studied Physics in university for two years					1	1								1	1	2	0	2	0	2	0	2	0	2	0	2	0	1	3	2
13102	87	1	4	78	1	Physics, chemistry,maths	2	N/A	1	Telecommunication,DSP	2	N/A	2	N/A	2	N/A	1	Linux, C, Microcontroller	Embedded Systems					1		1							2	0	2	0	1	8	2	0	2	0	2	0	2	0	2	0	1
3838	87	1	3	9	1	N/A	2	N/A	2	N/A	2	N/A	2	N/A	2	N/A	2	N/A			1												1	2	2	0	2	0	2	0	2	0	2	0	2	0	2	0	2
2423	100	1	3	164	2	N/A	2	N/A	1	B.Tech	2	N/A	2	N/A	2	N/A	2	N/A						1		1				1			1	10	1	1	2	0	2	0	1	1	2	0	2	0	2	0	2
5	100	1	4	79	2	N/A	1	Design Engineering	2	N/A	2	N/A	2	N/A	2	N/A	2	N/A												1			2	0	2	0	1	11	2	0	1	2	2	0	2	0	2	0	2
12240	100	1	3	13	2	N/A	2	N/A	1	Artificial Intelligence, Software Engineering, Compiler Construction, Numerical Analysis, Computer Architectrure, Statistics, Data mining	2	N/A	2	N/A	2	N/A	1	Autonomous car (perception, controls, Deep Learning, Sensor Fusion)	SDCND	1											1	Construction and Smart Homes (IoT)	2	0	2	0	1	0	2	0	2	0	2	0	2	0	1	1	1
13683	100	1	5	79	1	science	2	N/A	1	applied physics	2	N/A	2	N/A	2	N/A	2	N/A								1							2	0	1	1	2	0	2	0	2	0	2	0	2	0	2	0	2
13887	100	1	6	78	2	N/A	2	N/A	1	N/A	2	N/A	2	N/A	2	N/A	2	N/A		1				1		1		1		1			1	30	2	30	2	0	2	0	1	30	2	0	2	0	2	0	2
7624	87	1	3	192	2	N/A	2	N/A	1	N/A	2	N/A	2	N/A	2	N/A	2	N/A						1									2	0	2	0	2	0	2	0	2	0	2	0	2	0	2	0	2
10759	87	1	4	153	1	N/A	2	N/A	1	Ecconomy	1	Ecconomy	2	N/A	2	N/A	2	N/A		1		1		1		1					1	Real estate	1	5	1	4	1	10	2	0	2	0	2	0	1	2	2	0	1
6724	100	1	4	48	1	N/A	2	N/A	2	N/A	2	N/A	2	N/A	2	N/A	2	N/A						1	1								2	0	2	0	1	15	2	0	2	0	2	0	2	0	1	5	2
736	100	1	4	184	1	Science	1	Electronics	2	N/A	2	N/A	2	N/A	2	N/A	2	N/A		1				1				1		1			1	13.8	1	7	1	2	1	3.5	1	3.5	2	0	1	10	1	7	1
177	100	1	3	142	1	Arts	2	N/A	1	Arts	2	N/A	2	N/A	2	N/A	2	N/A		1	1									1			2	0	2	0	1	1	2	0	2	0	2	0	2	0	2	0	2
7345	100	1	4	26	1	Industrial electronics	2	N/A	2	N/A	2	N/A	2	N/A	2	N/A	1	Graphic design / Classic animation	college	1													2	0	2	0	1	15	2	0	2	0	2	0	2	0	2	0	2
14461	73	1	4	14	1	N/A	2	N/A	1	Bengali Literature	2	N/A	2	N/A	2	N/A	2	N/A								1					1	Graphic Design, Web Development, Software Development	2	0	2	0	1	10	2	0	2	0	2	0	2	0	2	0	2
7427	40	1	5	153
7465	87	1	3	110	2	N/A	1	Manufacturing Technology	1	Design and Technology	2	N/A	2	N/A	2	N/A	2	N/A					1	1						1	1	Printing Industry	2	0	2	0	2	0	1	1	1	1	2	0	2	0	1	2	2
2087	100	1	4	142	1	N/A	1	N/A	1	N/A	1	N/A	1	N/A	2	N/A	2	N/A	Robotics					1									2	0	2	0	1	2	1	2	1	2	2	0	1	4	1	2	1
8038	100	1	5	161	1	N/A	2	N/A	1	N/A	1	N/A	1	N/A	2	N/A	2	N/A		1		1		1						1			2	0	2	0	2	0	2	0	1	9	2	0	2	0	1	25	2
6719	100	2	3	187	1	N/A	1	N/A	1	N/A	2	N/A	2	N/A	2	N/A	1	N/A	Gemology	1	1			1									2	0	1	6	1	20	1	5	1	3	2	0	2	0	1	10	2
1883	100	1	5	187	1	N/A	2	N/A	1	N/A	2	N/A	2	N/A	2	N/A	1	N/A	Stanford Entrepreneurship Certification	1	1			1		1					1	User Experience Design	2	0	1	10	1	20	2	0	2	0	2	0	2	0	1	15	2
3813	87	1	5	153	1	Mathematics	2	N/A	2	N/A	2	N/A	2	N/A	2	N/A	2	N/A								1							2	0	2	0	2	0	2	0	2	0	2	0	2	0	2	0	2
9115	100	1	3	78	1	N/A	2	N/A	1	N/A	1	N/A	2	N/A	2	N/A	2	N/A						1		1							2	0	2	0	2	0	2	0	2	0	2	0	2	0	2	0	2
3587	100	1	6	187	2	N/A	2	N/A	1	Arch.-Engineering	2	N/A	2	N/A	2	N/A	1	N/A	Cred. in math.	1	1		1	1		1					1	Science	1	1	1	2	1	2	1	0.5	1	2	1	1	1	1	1	10	2
12678	100	1	3	153	1	Mechanical	1	Mechanical Engineering	2	N/A	2	N/A	2	N/A	2	N/A	2	N/A						1									2	0	1	8	2	0	2	0	1	5	2	0	1	5	2	0	2
12005	60	1	4	7	1	N/A	2	N/A	2	N/A	2	N/A	1	N/A	2	N/A	2	N/A								1							2	0	2	0	2	0	2	0	2	0	2	0	2	0	2	0	2
7460	87	1	4	183	1	N/A	2	N/A	2	N/A	2	N/A	2	N/A	2	N/A	2	N/A		1	1	1											2	0	2	0	1	10	2	0	2	0	2	0	2	0	1	5	2
6665	100	1	3	104	1	science	1	science	1	mechanical	2	N/A	2	N/A	2	N/A	2	N/A						1				1		1			2	0	1	8	1	8	1	8	2	0	1	8	1	8	1	3	1
11471	100	1	5	187	1	N/A	1	N/A	2	N/A	2	N/A	2	N/A	2	N/A	2	N/A						1						1			1	30	1	30	1	30	1	30	1	30	1	30	1	30	1	30	1
11792	87	1	3	14	2	N/A	2	N/A	1	N/A	2	N/A	2	N/A	2	N/A	2	N/A								1							2	0	2	0	2	0	2	0	2	0	2	0	2	0	2	0	2
6859	100	1	3	14	1	Science	2	N/A	1	Computer Science	2	N/A	2	N/A	2	N/A	1	Electronics	Diploma	1				1		1		1		1			2	0	2	0	1	5	2	0	2	0	2	0	2	0	2	0	2
10779	87	1	3	130	1	Engineering	2	N/A	1	Business	2	N/A	2	N/A	2	N/A	2	N/A						1		1		1					2	0	2	0	2	0	2	0	2	0	1	5	1	5	2	0	2
13587	100	1	5	158	1	computer sience	1	computer sience	2	N/A	1	computer sience	2	N/A	2	N/A	2	N/A		1				1		1							2	0	2	0	2	0	2	0	2	0	2	0	2	0	1	15	1
522	100	2	3	187	1	N/A	1	Maths	1	Electrical & Electronics Engineering	2	N/A	2	N/A	2	N/A	2	N/A						1		1							2	0	2	0	2	0	2	0	2	0	2	0	2	0	2	0	2
3361	100	1	5	3	1	N/A	2	N/A	2	N/A	2	N/A	2	N/A	2	N/A	2	N/A								1							2	0	2	0	2	0	2	0	2	0	2	0	2	0	2	0	2
75	100	1	3	14	1	N/A	2	N/A	1	N/A	2	N/A	2	N/A	2	N/A	2	N/A		1													2	0	2	0	2	0	2	0	2	0	2	0	2	0	2	0	2
2701	100	1	3	187	1	N/A	1	N/A	1	N/A	2	N/A	2	N/A	2	N/A	2	N/A								1							2	0	2	0	2	0	2	0	2	0	2	0	2	0	1	5	2
672	100	2	4	24	1	N/A	2	N/A	1	Language	2	N/A	2	N/A	2	N/A	2	N/A					1								1	Secretariat	2	0	2	0	2	0	2	0	2	0	2	0	2	0	2	0	2
3012	100	2	4	187	1	N/A	2	N/A	2	N/A	2	N/A	2	N/A	2	N/A	1	N/A	Six sigma green belt; Drafting and multiple computer software programs etc..	1		1	1		1	1							2	0	2	0	2	0	2	0	2	0	2	0	2	0	2	0	2
6362	87	1	3	78	1	N/A	2	N/A	1	Dropout	2	N/A	2	N/A	2	N/A	2	N/A								1					1	Share Market	2	0	2	0	2	0	2	0	2	0	2	0	2	0	2	0	2
15816	100	1	3	14	1	N/A	1	N/A	1	N/A	2	N/A	2	N/A	2	N/A	2	N/A						1									1	7	2	0	1	7	2	0	2	0	2	0	2	0	2	0	1
12355	73	1	4	142	1	Foreign languages	2	N/A	2	N/A	2	N/A	2	N/A	2	N/A	1	Computer operator		1		1								1			2	0	2	0	1	5	2	0	1	2	2	0	2	0	2	0	2
3246	100	1	4	185	2	N/A	2	N/A	1	N/A	2	N/A	2	N/A	2	N/A	2	N/A										1			1	Lithuanian railway	1	3	2	0	2	0	2	0	2	0	2	0	1	2	2	0	2
5462	87	1	3	122	1	N/A	1	N/A	1	N/A	1	N/A	2	N/A	2	N/A	2	N/A								1							2	0	2	0	2	0	2	0	2	0	2	0	2	0	2	0	2
7677	73	1	3	118	2	N/A	2	N/A	2	N/A	2	N/A	2	N/A	2	N/A	2	N/A								1							2	0	2	0	2	0	2	0	2	0	2	0	2	0	2	0	2
265	100	1	4	142	1	Physics	2	N/A	1	Mechatornics engineering	2	N/A	2	N/A	2	N/A	2	N/A						1				1		1			2	0	1	2	2	0	1	8	2	0	2	0	1	2	2	0	2
14200	100	1	5	78	1	Maths and Sciences	1	Maths, Physics, Chemistry	1	Electronics & Communication Engg.	2	N/A	2	N/A	2	N/A	1	Microprocessor, Digital Signal Processing	Learned Software Embedded Systems					1									1	15	2	0	2	0	2	0	2	0	2	0	2	0	1	2	2
12785	100	2	3	164	2	N/A	2	N/A	1	Electronics	1	Medical Robotics	2	N/A	2	N/A	2	N/A						1									2	4	2	0	2	0	2	0	2	0	2	0	2	0	2	0	2
3463	87	1	3	130	1	N/A	1	N/A	1	N/A	1	N/A	2	N/A	2	N/A	2	N/A						1						1			2	0	1	3	1	5	1	2	1	5	2	0	1	5	1	6	1
7707	100	1	4	193	2	N/A	2	N/A	1	N/A	2	N/A	2	N/A	2	N/A	2	N/A					1	1		1							2	0	2	0	2	0	2	0	2	0	2	0	2	0	1	0	2
14634	87	1	4	78	2	N/A	2	N/A	1	IT	2	N/A	2	N/A	2	N/A	2	N/A								1							2	0	2	0	2	0	2	0	2	0	2	0	2	0	2	0	2
8575	100	1	3	84	2	N/A	2	N/A	2	N/A	1	Engineering	2	N/A	2	N/A	2	N/A						1									2	0	2	0	2	0	2	0	2	0	2	0	1	0	2	0	2
7965	100	1	4	78	1	N/A	1	N/A	2	N/A	2	N/A	2	N/A	2	N/A	1	Mechanical		1		1	1				1	1					1	0	2	0	1	0	2	0	2	0	1	0	1	0	2	0	2
11627	87	1	3	24	1	N/A	2	N/A	2	N/A	2	N/A	2	N/A	2	N/A	2	N/A			1			1		1							1	1	2	0	1	2	2	0	2	0	2	0	2	0	1	1	2
13684	100	1	6	22	1	Gimnazija	2	N/A	2	N/A	2	N/A	2	N/A	2	N/A	2	N/A								1		1					2	0	2	0	2	0	2	0	2	0	2	0	2	0	2	0	2
2302	100	1	3	187	1	N/A	2	N/A	2	N/A	2	N/A	2	N/A	2	N/A	2	N/A		1						1				1			2	0	1	1	2	0	2	0	1	4	2	0	2	0	2	0	2
12170	100	1	4	79	1	IPA	1	elektro	2	N/A	2	N/A	2	N/A	2	N/A	2	N/A				1	1	1		1		1					1	1	2	0	2	0	2	0	2	0	2	0	2	0	2	0	2
150	100	1	3	22	1	Electro-technic	2	N/A	1	EECS	2	N/A	2	N/A	2	N/A	2	N/A						1		1							1	1	2	0	2	0	2	0	2	0	2	0	2	0	2	0	2
8144	100	1	3	45	1	N/A	2	N/A	1	Applied Mathematics	1	Applied Mathematics	2	N/A	2	N/A	2	N/A						1		1							1	3	2	0	1	1	2	0	2	0	2	0	2	0	2	0	1
2912	100	1	4	187	1	N/A	2	N/A	1	Computer Information Systems	2	N/A	2	N/A	2	N/A	2	N/A					1			1					1	Geographical Information Systems for USGS	2	0	2	0	2	0	2	0	2	0	2	0	2	0	2	0	2
266	100	1	4	111	1	N/A	2	N/A	2	N/A	2	N/A	2	N/A	2	N/A	2	N/A													1	Electronics	1	18	1	18	1	18	2	0	1	10	2	0	2	0	2	0	1
12832	100	1	4	78	1	Physics, Chemistry, Mathematics	2	N/A	1	Computer Application	2	N/A	2	N/A	2	N/A	2	N/A		1													2	0	2	0	2	0	2	0	2	0	2	0	2	0	2	0	2
7669	100	1	4	111	1	N/A	1	N/A	1	N/A	2	N/A	2	N/A	2	N/A	1	N/A	JavaScript	1	1					1							2	0	2	0	1	14	2	0	2	0	2	0	2	0	2	0	2
12825	100	1	3	179	1	N/A	1	N/A	1	N/A	1	N/A	1	N/A	1	Otolaryngology	2	N/A											1				2	0	2	0	2	0	2	0	2	0	2	0	2	0	2	0	2
8428	87	1	4	161	1	N/A	2	N/A	2	N/A	2	N/A	2	N/A	2	N/A	2	N/A						1		1							2	1	2	8	2	8	2	0	2	0	2	0	2	0	2	0	2
14266	100	1	4	57	1	N/A	2	N/A	1	N/A	1	N/A	1	N/A	2	N/A	2	N/A						1		1		1					1	5	1	5	1	0	2	0	2	0	1	1	1	1	1	10	2
9090	100	1	2	143	1	Math	2	Computer science & engineering	1	N/A	2	N/A	2	N/A	2	N/A	2	N/A		1													2	0	2	0	2	0	2	0	2	0	2	0	2	0	2	0	2
13346	100	1	4	78	1	N/A	2	N/A	1	N/A	2	N/A	2	N/A	2	N/A	1	N/A	Auto Cad, Proe, Solid works and Ansys	1				1	1					1			2	0	1	0	1	0	1	0	1	0	2	0	1	0	2	0	2
310	100	1	3	14	1	N/A	1	Building design and interior decoration	1	Architecture	2	N/A	2	N/A	2	N/A	2	N/A		1													2	0	1	11	1	6	2	0	2	0	2	0	2	0	2	0	2
6902	53	1	4	14	2	N/A	2	N/A	1	N/A	2	N/A	2	N/A	2	N/A	2	N/A				1
6772	100	2	4	87	1	Scientific	2	N/A	1	Industrial Engineering	2	N/A	2	N/A	2	N/A	2	N/A				1		1		1				1			2	0	2	0	2	0	1	8	1	8	2	0	2	0	1	5	2
8847	87	1	4	130	1	Sciences	2	N/A	1	Mechanical Engineering	1	Thermal Power Engineering	2	N/A	2	N/A	1	Marine Engineering	ME	1				1	1								2	0	1	10	1	10	2	0	2	0	2	0	1	12	1	3	2
7235	100	3	3	100	1	N/A	2	N/A	2	N/A	2	N/A	2	N/A	2	N/A	2	N/A						1		1							2	0	2	0	2	0	2	0	2	0	2	0	2	0	2	0	2
7328	100	1	3	183	1	N/A	1	N/A	1	N/A	1	N/A	2	N/A	2	N/A	2	N/A		1	1								1	1			2	0	2	0	1	0	2	0	2	0	2	0	2	0	1	0	1
7048	100	1	3	78	1	N/A	2	N/A	1	N/A	2	N/A	2	N/A	2	N/A	1	N/A	Designer	1	1		1										2	0	2	0	1	6	2	0	2	0	2	0	2	0	2	0	2
7049	100	1	3	76	1	maths, phisics	2	N/A	1	civil enginerng	2	N/A	2	N/A	2	N/A	2	N/A		1	1			1				1			1	automotive, logistics&procurement, 3D art	2	0	2	0	2	0	2	0	2	0	2	0	2	0	2	0	2
4024	87	1	5	142	2	N/A	2	N/A	2	N/A	2	N/A	2	N/A	1	N/A	2	N/A						1									2	0	2	0	2	0	2	0	2	0	2	0	2	0	2	0	1
8354	100	1	3	78	1	N/A	2	N/A	1	N/A	2	N/A	2	N/A	2	N/A	2	N/A								1							2	0	2	0	2	0	2	0	2	0	2	0	2	0	2	0	2
3818	60	1	3	184	2	N/A	2	N/A	1	Electronics Engineering	2	N/A	2	N/A	2	N/A	2	N/A							1								2	0	2	0	2	0	2	0	2	0	2	0	2	0	1	5	2
8889	100	1	3	114	1	N/A	2	N/A	1	Software Dev	2	N/A	2	N/A	2	N/A	2	N/A		1													2	0	2	0	1	10	2	0	2	0	2	0	2	0	2	0	2
12976	100	1	3	164	1	N/A	1	Chemistry,Physics,Mathematics	1	BSc. Engineering	2	N/A	2	N/A	2	N/A	1	CSWP	Solidworks					1									2	0	1	2	1	3	2	0	2	0	2	0	1	3	2	0	1
2664	100	1	4	78	1	science	1	commerce	1	commerce	2	N/A	2	N/A	2	N/A	2	N/A			1							1		1			2	0	2	0	1	4	2	0	2	4	2	0	2	0	2	3	2
7991	87	2	3	78	1	N/A	2	N/A	1	N/A	2	N/A	2	N/A	2	N/A	2	N/A		1													2	0	2	0	1	8	2	0	2	0	2	0	2	0	2	0	2
3987	87	1	4	179	2	N/A	2	N/A	2	N/A	2	N/A	2	N/A	2	N/A	2	N/A						1		1							2	0	2	0	2	0	2	0	2	0	2	0	2	0	1	5	2
11931	100	1	5	185	1	Maths, Physics, Chemistry	2	N/A	2	N/A	2	N/A	1	B/Tec Electronics	2	N/A	2	N/A						1		1		1		1			1	10	2	0	2	0	2	0	2	0	2	0	2	0	2	0	2
15622	100	1	3	123	1	N/A	2	N/A	1	Chemistry and Computational Chemistry	2	N/A	2	N/A	2	N/A	2	N/A						1		1				1			2	0	2	0	2	0	2	0	2	0	2	6	2	0	2	0	2
13062	100	1	3	53	1	N/A	1	N/A	1	N/A	2	N/A	2	N/A	2	N/A	2	N/A		1	1			1						1			2	0	1	9	1	4	2	0	1	4	2	0	2	0	2	0	2
8339	53	3	8	187	1	N/A	2	N/A	2	N/A	2	N/A	2	N/A	2	N/A	2	N/A						1						1
8489	87	1	3	83	2	N/A	2	N/A	1	N/A	2	N/A	2	N/A	2	N/A	2	N/A		1													2	0	2	0	1	4	2	0	2	0	2	0	2	0	2	0	2
16021	100	1	6	78	2	N/A	2	N/A	1	Commerce	2	N/A	2	N/A	2	N/A	2	N/A				1	1	1		1			1		1	Earth Sciences	2	0	2	0	2	0	1	20	1	20	1	20	1	20	2	0	2
10819	87	1	1	24	1	IT	2	N/A	2	N/A	2	N/A	2	N/A	2	N/A	2	N/A								1							2	0	2	0	2	0	2	0	2	0	2	0	2	0	2	0	2
11156	87	1	3	14	2	N/A	2	N/A	1	N/A	2	N/A	2	N/A	2	N/A	2	N/A		1													2	0	2	0	1	3	2	0	2	0	2	0	2	0	2	0	2
14356	100	1	4	78	2	N/A	2	N/A	2	N/A	1	Construction engineering and management	2	N/A	2	N/A	2	N/A						1									2	0	1	3	2	0	2	0	2	0	2	0	2	0	1	4	2
8438	87	1	3	78	1	N/A	2	N/A	1	N/A	1	N/A	2	N/A	2	N/A	2	N/A						1	1								1	0.5	1	1	1	6	2	0	2	0	2	0	1	0.5	2	0	2
14570	87	2	6	78	1	N/A	2	N/A	1	N/A	2	N/A	2	N/A	2	N/A	2	N/A		1													2	0	2	0	2	0	2	0	2	0	2	0	2	0	2	0	2
15121	100	3	3	78	1	N/A	1	N/A	1	N/A	2	N/A	2	N/A	2	N/A	2	N/A								1							2	0	2	0	1	10	2	0	2	0	2	0	2	0	2	0	2
3859	87	1	4	189	1	N/A	2	N/A	1	N/A	1	N/A	2	N/A	2	N/A	2	N/A				1											2	0	2	0	1	0	2	0	2	0	2	0	2	0	2	0	2
508	100	1	3	126	1	N/A	1	N/A	1	N/A	2	N/A	2	N/A	2	N/A	2	N/A				1	1	1		1							2	0	2	0	1	0	2	0	1	0	1	0	2	0	2	0	2
12861	100	1	3	78	1	Maths	2	Maths	1	Computer Engineering	2	N/A	1	Marketing	2	N/A	2	N/A				1				1							2	0	2	0	2	0	2	0	2	0	2	0	2	0	2	0	2
10292	100	1	3	137	1	N/A	2	N/A	2	N/A	2	N/A	2	N/A	2	N/A	2	N/A		1	1				1								2	0	2	0	1	8	2	0	2	0	2	0	2	0	2	0	2
10348	87	1	3	192	2	N/A	2	N/A	1	Technology	2	N/A	2	N/A	2	N/A	2	N/A			1					1							2	0	2	0	1	8	2	0	2	0	2	0	2	0	1	4	2
12007	87	2	3	53	1	Math	2	N/A	1	Engineering/Architecture	2	N/A	2	N/A	2	N/A	1	Architecture	PG.Diploma	1													2	0	1	10	1	10	2	0	2	0	2	0	2	0	2	0	2
12245	87	1	4	37	1	N/A	2	N/A	1	N/A	1	N/A	2	N/A	2	N/A	2	N/A						1									2	0	2	0	2	0	2	0	2	0	2	0	2	0	2	0	2
325	100	1	3	14	1	Electrical Works	1	Computer in Engineering	1	Computer Science and Engineering	2	N/A	2	N/A	2	N/A	1	CCNA					1	1		1		1					2	0	2	0	2	0	2	0	2	0	2	0	2	0	2	0	2
2890	100	1	4	37	1	N/A	1	N/A	1	N/A	2	N/A	2	N/A	2	N/A	1	N/A	Computer's technician		1		1					1					2	5	2	0	2	0	2	0	2	0	2	0	2	0	2	0	2
9589	100	1	7	187	1	N/A	2	N/A	1	Business Management	2	N/A	2	N/A	2	N/A	2	N/A				1				1				1	1	Project Management	2	0	2	0	2	0	1	4	1	4	2	0	2	0	1	7	2
13699	100	1	3	130	1	N/A	1	N/A	1	N/A	1	N/A	2	N/A	2	N/A	2	N/A		1		1	1			1							2	0	2	0	2	0	2	0	2	0	2	0	2	0	2	0	2
206	100	1	4	78	2	N/A	2	N/A	1	arts and IT	2	N/A	2	N/A	2	N/A	2	N/A			1					1							2	0	2	0	2	0	2	0	2	0	2	0	2	0	2	0	2
6556	100	1	3	65	1	Science	2	N/A	1	Civil engineering	1	Applied Mathematics	2	N/A	2	N/A	2	N/A					1	1									2	0	2	0	1	1.5	2	0	2	0	2	0	2	0	2	0	2
8470	87	1	3	164	1	N/A	2	N/A	2	N/A	2	N/A	2	N/A	2	N/A	2	N/A		1	1					1		1					2	0	2	0	1	0	2	0	2	0	2	0	2	0	2	0	2
13498	87	1	3	78	2	N/A	2	N/A	1	N/A	2	N/A	2	N/A	2	N/A	1	N/A	Mcp					1									1	0	2	0	2	0	2	0	2	0	2	0	1	0	2	0	2
14115	100	1	3	14	1	N/A	2	N/A	1	N/A	2	N/A	2	N/A	2	N/A	1	N/A	udemy,edx,teachable				1	1		1							2	0	2	0	1	5	2	0	2	0	2	0	2	0	1	2	2
3926	87	1	4	187	1	N/A	2	N/A	2	N/A	2	N/A	2	N/A	2	N/A	2	N/A				1				1		1			1	RF cellular, fabrication, recording studio recording engineer	1	0	1	0	1	0	1	0	1	0	1	0	1	0	1	0	1
9355	100	1	3	53	2	N/A	2	N/A	1	business administration	2	N/A	2	N/A	2	N/A	2	N/A				1		1		1		1					2	0	2	0	2	0	2	0	2	0	2	0	2	0	2	0	1
8252	100	1	5	187	1	Electrical	1	Electronics	1	Electronics	2	Robotics	2	N/A	2	N/A	1	Computer Aided Design	AutoCAD	1				1						1	1	Automotive, Flight Simulation, Entertainment, Streaming Media, Movie	1	7	1	26	1	21	1	21	1	21	1	26	1	17	2	23	2
4173	87	1	4	9	2	N/A	2	N/A	1	N/A	2	N/A	2	N/A	2	N/A	2	N/A								1							2	0	2	0	2	0	2	0	2	0	2	0	2	0	2	0	2
7855	100	1	3	130	1	N/A	1	N/A	1	N/A	2	N/A	2	N/A	2	N/A	1	N/A	ACCP-EE ADIT	1	1					1							2	0	2	0	1	4	2	0	2	0	2	0	2	0	2	0	2
3827	87	1	4	78	2	N/A	2	N/A	2	N/A	2	N/A	1	Operations	2	N/A	2	N/A								1							2	0	2	0	2	0	2	0	2	0	2	0	2	0	1		2
13537	87	1	4	78	2	N/A	2	N/A	2	N/A	2	Information Technology	2	N/A	2	N/A	2	Computer Science/Application	A- Level from Department of Electronics and Accreditation of Computer Classes	1						1							2	0	2	0	2	0	2	0	2	0	2	0	2	0	2	0	2
10113	100	1	4	67	1	N/A	1	N/A	1	N/A	1	N/A	2	N/A	1	N/A	2	N/A						1									1	0	2	0	1	0	1	0	2	0	1	0	1	0	1	0	1
12919	100	1	4	53	2	N/A	2	N/A	2	Arch Enginering	1	N/A	1	N/A	1	N/A	1	N/A		1	1												2	0	1	1	1	16	2	0	2	0	2	0	2	0	1	4	2
6900	100	2	6	187	1	N/A	2	N/A	1	architecture	2	N/A	1	architecture	2	N/A	2	N/A		1	1		1					1					2	0	1	10	1	10	2	0	2	0	2	0	2	0	2	0	2
7392	100	1	4	64	1	N/A	1	N/A	1	N/A	1	N/A	2	N/A	1	biophysics	2	N/A		1				1		1		1		1			2	0	2	0	2	20	2	0	2	0	2	0	2	0	2	0	2
277	100	1	3	187	1	GED	2	CyberSecurity	2	Programming	2	N/A	2	N/A	2	N/A	2	N/A						1		1				1			2	0	1	1	1	0	2	0	1	2	2	0	2	0	2	0	1
15871	100	1	4	78	2	N/A	2	N/A	2	N/A	2	N/A	2	N/A	2	N/A	2	N/A	diploma		1		1			1				1			2	0	2	0	2	3	2	0	2	0	2	0	2	0	2	0	2
4224	87	2	3	123	1	N/A	2	N/A	1	Trade Logistics and Supply Chain	2	N/A	2	N/A	2	N/A	1	Business	Postgrad Diploma			1	1			1							2	0	2	0	2	0	2	0	2	0	2	0	2	0	2	0	2
11173	100	1	3	76	1	N/A	2	N/A	1	N/A	2	N/A	2	N/A	2	N/A	2	N/A						1						1			2	0	1	6	1	6	2	0	1	6	2	0	1	6	2	0	1
15465	100	1	3	61	1	Science	1	Science	1	Computer Science	1	Computer Science	2	N/A	2	N/A	2	N/A				1		1						1			2	0	2	0	2	0	2	0	2	0	2	0	2	0	2	0	1
6382	87	1	4	164	2	N/A	2	N/A	1	BSc(Engineering) in Computer	2	N/A	2	N/A	2	N/A	2	N/A	MySQL Administration Certificate							1							2	0	2	0	2	0	2	0	2	0	2	0	2	0	2	0	2
3098	100	1	3	78	1	Physics, Chemistry, Maths, English, History, Geography, Civics	2	N/A	1	Multimedia	2		1	MBA in Human Resourses	2	N/A	2	N/A		1	1												2	0	2	0	1	12	2	0	2	0	2	0	2	0	2	0	2
11560	100	1	4	14	2	N/A	2	N/A	2	N/A	1	N/A	2	N/A	2	N/A	2	N/A			1	1				1							2	0	2	0	1	10	2	0	2	0	2	0	2	0	2	0	2
383	100	1	4	122	2	N/A	2	N/A	1	php/mysql	1	php/mysql	1	php/mysql	2	N/A	1	Ethical hacking	ethical hacking							1					1	programming	2	0	2	0	2	0	2	0	2	0	2	0	2	0	2	0	2
264	100	1	4	78	1	N/A	2	N/A	1	N/A	2	N/A	2	N/A	2	N/A	2	N/A			1										1	animation and films	2	0	2	0	1	0	2	0	2	0	2	0	2	0	2	0	2
6712	100	1	4	104	1	N/A	2	N/A	2	N/A	2	N/A	2	N/A	2	N/A	2	N/A													1	Actor	2	0	2	0	2	0	2	0	2	0	2	0	2	0	2	0	2
722	100	1	4	40	1	N/A	2	N/A	1	N/A	2	N/A	2	N/A	2	N/A	2	N/A						1		1		1					1	1	1	2	2	0	2	0	2	0	2	0	1	1	2	0	1
11925	100	1	3	80	1	Math	2	N/A	2	N/A	2	N/A	2	N/A	2	N/A	2	N/A						1		1							2	0	2	0	2	0	2	0	2	0	2	0	2	0	1	1	2
11013	100	1	3	42	1	N/A	2	N/A	1	Mathematics	1	Mathematics	2	N/A	2	N/A	2	N/A								1							2	0	2	0	2	0	2	0	2	0	2	0	2	0	2	0	2
8954	100	1	4	143	1	Programming, DataBases	2	N/A	2	N/A	2	N/A	2	N/A	2	N/A	2	N/A		1		1	1	1		1		1	1	1			2	0	2	0	1	4	2	0	2	0	2	0	2	0	1	5	2
7883	100	1	4	78	1	N/A	2	N/A	1	N/A	2	N/A	2	N/A	2	N/A	2	N/A			1												2	0	2	0	1	11	2	0	2	0	2	0	2	0	2	0	2
13734	100	1	2	187	1	N/A	2	N/A	1	Computer and Information Science	1	Information Technology	2	N/A	2	N/A	2	N/A						1	1	1		1		1			2	0	2	0	2	0	2	0	1	2	2	0	2	0	1	7	2
294	100	1	4	78	1	N/A	1	N/A	1	Economic	2	N/A	2	N/A	2	N/A	1	Web/Graphic Designing	Diploma in Web Engineering		1					1							2	0	2	0	1	0	2	0	2	0	2	0	2	0	2	0	2
263	100	1	4	78	1	N/A	2	N/A	2	N/A	2	N/A	2	N/A	2	N/A	2	N/A			1			1		1				1			2	0	2	0	1	0	2	0	1	0	2	0	1	0	2	0	1
11314	87	1	3	164	2	N/A	2	N/A	1	N/A	2	N/A	2	N/A	2	N/A	2	N/A						1		1							2	0	2	0	2	0	2	0	2	0	2	0	2	0	2	0	2
9430	100	1	4	115	1	N/A	2	N/A	1	Electronics	1	Electronics	2	N/A	2	N/A	2	N/A						1		1	1	1					1	1	1	1	1	3	2	0	2	0	2	0	2	0	1	5	2
3875	87	1	4	9	1	N/A	1	N/A	1	N/A	1	Maths/Stats & BioMedical	2	N/A	2	N/A	2	N/A						1		1				1			2	0	2	0	1	5	2	0	2	0	2	0	2	0	2	0	1
7137	100	1	3	79	1	Social science	2	N/A	1	management/marketing	2	N/A	2	N/A	2	N/A	2	N/A					1										2	0	2	0	2	1	2	0	2	0	2	0	2	0	1	1	2
11725	100	1	5	111	1	N/A	2	N/A	1	N/A	1	N/A	2	N/A	2	N/A	2	N/A				1	1	1		1							2	0	2	0	2	0	2	0	2	0	2	0	2	0	2	0	2
11911	87	1	4	78	2	N/A	2	N/A	1	Electronics	2	N/A	2	N/A	2	N/A	2	N/A		1						1							2	0	2	0	2	0	2	0	2	0	2	0	2	0	2	0	1
7237	100	1	3	183	1	N/A	2	N/A	1	Engineering	1	Engineering	2	N/A	2	N/A	2	N/A						1	1								2	0	1	7	1	7	1	2	2	0	2	0	1	7	2	0	1
278	100	1	4	153	1	Mechanics	2	N/A	1	Mechanics	2	N/A	2	N/A	2	N/A	2	N/A										1		1			2	0	1	5	2	0	2	0	2	0	2	0	1	5	1	3	2
2269	100	1	3	164	1	Combined mathematics, Physics and Chemistry	2	N/A	1	Quantity Surveying and Construction Management	1	Quantity Surveying	2	N/A	2	N/A	2	N/A		1				1							1	Construction and Cost Estimating	2	0	2	0	2	0	2	0	2	0	2	0	2	0	1	2	2
1021	100	1	5	111	1	N/A	1	N/A	1	Computer Information Science	2	N/A	1	MBA	2	N/A	2	N/A				1	1			1							2	0	2	0	2	0	2	0	2	0	2	0	2	2	2	3	2
14731	87	1	3	78	2	N/A	2	N/A	1	B.Tech(IT)	2	N/A	2	N/A	2	N/A	2	N/A						1									2	0	2	0	2	0	2	0	2	0	2	0	2	0	2	0	2
16035	100	1	2	67	1	N/A	1	N/A	1	Engineering	2	N/A	2	N/A	2	N/A	2	N/A		1	1			1						1			2	0	1	2	1	3	1	3	1	2	1	2	1	2	2	0	2
7979	87	1	3	89	2	N/A	2	N/A	1	Economics and Accounting	2	N/A	2	N/A	2	N/A	2	N/A				1											2	0	2	0	2	0	2	0	2	0	2	0	2	0	2	0	2
10882	100	1	3	36	2	N/A	2	N/A	1	Physics	2	N/A	2	N/A	2	N/A	2	N/A						1		1							1	8	2	0	1	6	2	0	2	0	2	0	2	0	2	0	2
9049	100	1	4	104	2	N/A	2	N/A	1	art & design	2	N/A	2	N/A	2	N/A	2	N/A		1	1	1	1										2	0	2	0	1	5	2	0	2	0	2	0	2	0	2	0	2
11663	53	1	3	179	1	N/A	2	N/A	1	Mechanical	1	Gears	2	N/A	2	N/A	2	N/A		1				1						1	1	programming languages
293	100	1	3	126	1	N/A	2	N/A	1	Materials Engineering	1	Materials Engineering	1	Logistics & Supply Chain Management	2	N/A	2	N/A					1	1		1							2	0	1	1	1	1	2	0	2	0	1	2	2	0	2	0	1
12185	100	2	4	130	2	N/A	2	N/A	2	N/A	1	English Literature	2	N/A	2	N/A	2	N/A					1										2	0	2	0	2	0	2	0	2	0	2	0	2	0	2	0	2
10878	87	1	4	24	1	N/A	2	N/A	2	N/A	2	N/A	2	N/A	2	N/A	2	N/A				1	1			1			1				2	0	2	0	2	0	1	0	2	0	2	0	2	0	2	0	2
1865	100	1	3	14	1	Science	1	Science	1	Software Engineering	1	Software Engineering	2		2	N/A	2	N/A								1							2	0	2	0	1	9	2	0	2	0	2	0	2	0	1	8	2
403	100	1	4	14	1	N/A	2	N/A	2	N/A	2	N/A	2	N/A	2	N/A	1	N/A	ellectronix,computer									1					2	0	2	0	1	16	2	0	2	0	2	0	2	0	2	0	2
7804	100	1	5	111	1	Accounting	2	N/A	1	Electronics	2	Telecommunications	2	N/A	2	N/A	2	N/A		1			1	1		1				1			1	2	2	0	2	0	2	0	1	4	2	0	2	0	1	8	2
230	100	1	3	136	1	N/A	2	N/A	2	N/A	2	N/A	2	N/A	2	N/A	1	N/A	undergrad	1	1	1	1	1	1	1	1	1	1	1	1	anything i like possible and needed	2	0	2	0	1	10	2	0	2	0	2	0	2	0	2	0	2
7675	87	1	5	9	1	N/A	2	N/A	2	N/A	2	N/A	2	N/A	2	N/A	2	N/A								1							2	0	2	0	1	10	2	0	1	3	2	0	2	0	2	0	2
6580	100	1	3	130	2	N/A	2	N/A	2	N/A	1	Mechanical	2	N/A	2	N/A	2	N/A						1									2	0	2	0	2	0	2	0	2	0	2	0	1	5	2	0	2
529	100	1	3	52	1	Mathematics	2	N/A	1	Computer Science	2	N/A	2	N/A	2	N/A	2	N/A		1				1		1							2	0	2	0	2	0	1	2	2	0	2	0	2	0	2	0	2
7646	87	1	3	53	1	N/A	2	N/A	1	engineering	2	N/A	2	N/A	2	N/A	2	N/A						1									2	0	2	0	2	0	2	0	1	5	2	0	2	0	2	0	1
3873	87	1	3	138	1	N/A	2	N/A	1	N/A	2	N/A	1	N/A	2	N/A	2	N/A								1							2	0	2	0	2	0	2	0	2	0	2	0	2	0	2	0	2
7053	100	2	3	185	1	N/A	2	N/A	1	Engineering	1	Engineering	2	N/A	2	N/A	2	N/A					1	1									1	6	2	0	2	0	2	0	2	0	2	0	2	0	1	6	1
6956	100	1	4	86	1	N/A	2	N/A	2	Business Economics	2	N/A	2	N/A	2	N/A	2	N/A		1		1									1	Art Direction, UX Design, Frontend Development	2	0	2	0	1	20	2	0	2	0	2	0	2	0	2	0	2
7509	87	1	2	130	1	Mathematics	1	N/A	1	Software Engineering	2	N/A	2	N/A	2	N/A	2	N/A		1	1					1							2	0	2	0	2	0	2	0	2	0	2	0	2	0	2	0	2
15476	100	2	4	78	1	Math and Biology	2	N/A	1	Telecommunication Engineering	1	Electrical and Computer Engineering	2	N/A	2	N/A	2	N/A						1		1			1				1	2	1	1	1	1	2	0	2	0	1	2	2	0	1	2	2
6217	100	2	4	111	2	N/A	2	N/A	1	Industrial Design	2	N/A	2	N/A	2	N/A	2	Solid Works Expert Certification	Solid Works Expert Certification	1				1						1			2	0	1	5	1	10	1	5	1	8	1	8	1	5	1	8	1
11908	87	1	5	187	1	N/A	2	N/A	1	Electrical Engineering	1	Systems Engineering	2	N/A	2	N/A	2	N/A						1	1								1	27	2	0	2	0	2	0	2	0	1	2	2	0	1	1	1
8161	87	1	3	1	1	N/A	2	N/A	1	N/A	2	N/A	2	N/A	2	N/A	2	N/A		1	1					1							2	0	2	0	2	0	2	0	2	0	2	0	2	0	2	0	2
15187	100	1	4	183	1	N/A	2	N/A	2	N/A	1	N/A	2	N/A	2	N/A	2	N/A								1							2	0	2	0	1	10	2	0	2	0	2	0	2	0	2	0	2
350	100	1	3	164	1	N/A	1	N/A	1	N/A	2	N/A	2	N/A	2	N/A	2	N/A						1									2	0	2	0	2	0	2	0	2	0	2	0	2	0	2	0	1
9281	100	2	6	61	2	N/A	2	N/A	2	N/A	1	N/A	2	N/A	2	N/A	2	N/A	ENGLISH				1								1	ENGLISH	2	0	2	0	2	0	2	0	2	0	2	0	2	0	2	0	2
11883	87	1	4	128	1	N/A	2	N/A	1	Mathematics	2	N/A	2	N/A	2	N/A	2	N/A		1	1	1	1					1	1	1	1	Marketing	2	0	2	0	2	0	2	0	2	0	2	0	2	0	2	0	2
10347	87	1	3	80	1	N/A	1	N/A	1	Software Engineering	1	Software Engineering	2	N/A	2	N/A	2	N/A								1							2	0	2	0	1	5	2	0	2	0	2	0	2	0	1	2	2
9056	100	1	3	79	1	N/A	2	N/A	2	Informatics	2	N/A	2	N/A	2	N/A	2	N/A								1							2	0	2	0	2	0	2	0	2	0	2	0	2	0	2	0	2
316	100	2	7	187	1	N/A	2	N/A	1	N/A	1	N/A	2	N/A	2	N/A	1	N/A	Teacher's Certifications, ELL, Indorsment				1	1			1		1		1	Supervisor, of Claim Management, Respiratory Technican	2	0	1	1	1	1	1	1	1	1	1	1	2	0	1	1	2
4578	47	1	3	3	1	maths	1	IT	1	N/A	1	N/A	2	N/A	2	N/A	2	N/A
2037	100	1	3	78	2	N/A	2	N/A	1	Computer science and Engineering	2	N/A	2	N/A	2	N/A	2	N/A								1							2	0	2	0	2	0	2	0	2	0	2	0	2	0	2	0	2
9970	100	1	4	78	1	N/A	2	N/A	1	N/A	2	N/A	2	N/A	2	N/A	2	N/A				1	1	1	1	1							2	0	2	0	2	0	2	0	2	0	2	0	2	0	2	0	2
15490	87	1	5	78	1	Maths, Biology, Physical Science, Chemistry	2	N/A	1	Arts	2	N/A	2	N/A	2	N/A	2	N/A		1	1				1								2	0	2	0	1	9	2	0	2	0	2	0	2	0	2	0	2
6399	73	1	4	126	1	Sciences	2	N/A	1	Agriculture	1	Environmental sciences	2	N/A	2	N/A	2	N/A	Graphic design		1	1	1			1				1			2	0	2	0	1	7	2	0	2	0	2	0	2	0	1	6	2
8819	100	1	3	136	1	N/A	1	N/A	1	N/A	2	N/A	2	N/A	2	N/A	2	N/A		1				1		1							2	0	1	9	1	8	2	0	2	0	2	0	2	0	2	0	2
3273	100	1	6	123	1	N/A	2	N/A	1	N/A	2	N/A	2	N/A	2	N/A	2	N/A						1		1							1	10	2	0	2	0	2	0	2	0	2	0	2	0	1	10	2
280	100	1	4	78	1	N/A	2	N/A	2	N/A	2	N/A	2	N/A	2	N/A	1	N/A	Computer Diploma					1		1							2	0	1	1	2	0	2	0	2	0	2	0	2	0	1	10	2
3596	100	1	2	164	1	Physical Science	2	N/A	1	Undergratuate	2	N/A	2	N/A	2	N/A	2	N/A						1									2	0	2	0	2	0	2	0	2	0	2	0	2	0	2	0	2
6818	100	1	3	183	1	N/A	2	N/A	1	Dynamic and stretch machines	1	Dynamic and stretch machines	2	N/A	2	N/A	2	N/A								1		1					2	0	2	0	2	0	2	0	2	0	2	0	2	0	2	0	2
10329	87	1	3	192	2	N/A	2	N/A	1	N/A	2	N/A	2	N/A	2	N/A	2	N/A		1		1				1				1			2	0	2	0	1	0	2	0	2	0	2	0	2	0	1	0	2
3824	87	1	3	78	1	N/A	1	N/A	1	N/A	1	N/A	2	N/A	2	N/A	2	N/A								1							2	0	2	0	1	0	2	0	2	0	2	0	2	0	2	0	2
3826	87	2	8	78	1	N/A	2	N/A	1	N/A	2	N/A	2	N/A	2	N/A	2	N/A					1	1		1							2	0	2	0	2	0	2	0	2	0	2	0	2	0	1	4	2
18	100	1	3	164	2	N/A	2	N/A	1	Electronics	2	N/A	2	N/A	2	N/A	2	N/A						1									1	5	2	0	2	0	2	0	2	0	2	0	2	0	2	0	1
9343	100	1	4	153	1	N/A	1	N/A	1	Mechanical engineering - automation division	2	N/A	2	N/A	2	N/A	2	N/A						1				1		1			1	6	1	10	1	10	1	10	1	14	2	0	1	21	1	10	1
2804	100	1	3	24	1	N/A	1	N/A	2	N/A	2	N/A	2	N/A	2	N/A	1	N/A	MOS (Microsoft Office Specialist), Autocad 2D & 3D, Windows, Linux, Autodesk and Adobe products	1	1		1	1		1							2	0	1	11	2	0	1	2	2	0	2	0	2	0	1	2	2
13248	100	2	3	136	2	N/A	2	N/A	1	Mktg	2	N/A	2	N/A	2	N/A	2	N/A				1		1		1				1			1	2	2	0	1	2	2	0	1	2	2	0	2	0	1	2	2
5794	87	2	3	14	2	N/A	2	N/A	2	N/A	1	N/A	2	N/A	2	N/A	2	N/A			1												1	3	1	3	1	5	2	0	2	0	2	0	2	0	2	0	2
11757	100	1	3	26	1	N/A	1	N/A	1	N/A	1	Engineering	2	N/A	2	N/A	2	N/A		1				1						1			2	0	1	6	1	3	2	0	1	6	2	0	1	6	2	0	2
3787	100	2	5	78	1	Science	2	N/A	1	Civil Engineering	2	N/A	1	M.B.A (Finance)	2	N/A	2	N/A		1		1	1	1									2	0	1	1	2	0	2	0	2	0	2	0	1	1	1	4	2
11802	53	2	4	78	2	N/A	2	N/A	2	N/A	1	Marketing	2	N/A	2	N/A	2	N/A		1	1					1			1
289	100	1	3	78	2	N/A	2	N/A	1	Electronics and Telecommunications	2	N/A	2	N/A	2	N/A	2	N/A								1							2	0	2	0	2	0	2	0	2	0	2	0	2	0	2	0	2
8191	100	1	3	31	1	Aircraft Structure Design	2	Finite element analysis	1	Mechatronic Degree	1	Aerospace master of engineering	2	Advanced Fluid Mechanics	2	3d modelling	2	advanced manufacturing		1				1						1			2	0	1	8	1	8	2	0	2	0	2	0	1	8	1	2	1
1053	100	2	4	187	1	N/A	2	N/A	1	N/A	1	N/A	2	N/A	2	N/A	2	N/A					1										2	0	2	0	2	0	2	0	2	0	2	0	2	0	2	0	2
15866	87	1	3	14	2	N/A	2	N/A	2	N/A	1	Geography & Environment	2	N/A	2	N/A	2	N/A		1	1		1			1			1				2	0	2	0	1	2	2	0	2	0	2	0	2	0	2	0	2
8488	100	1	3	142	1	Mathematics and physics	2	N/A	1	Systems engineering	1	Systems engineering	2	N/A	2	N/A	2	N/A					1	1									2	0	2	0	2	0	2	0	2	0	2	0	2	0	2	0	2
954	100	1	4	172	1	N/A	2	N/A	1	Computer Science	1	Computer Engineering	2	N/A	2	N/A	2	N/A		1	1	1	1	1	1	1	1	1	1	1	1		2	0	2	0	2	3	2	0	2	0	2	0	2	0	2	7	2
4023	87	1	3	78	2	N/A	2	N/A	1	N/A	2	N/A	2	N/A	2	N/A	2	N/A						1						1			2	0	1	3	1	3	2	0	2	0	1	1	1	2	1	1	2
485	100	1	2	121	1	N/A	2	N/A	1	Computer Engineering	2	N/A	2	N/A	2	N/A	2	N/A								1							2	0	2	0	2	0	2	0	2	0	2	0	2	0	2	0	2
7783	100	1	3	187	1	Diploma	2	N/A	1	Industrial design	2	N/A	2	N/A	2	N/A	1	Parts specialist	Automotive Society of Excellence	1	1												2	0	2	0	1	10	2	0	2	0	2	0	2	0	2	0	2
15090	100	1	4	78	1	N/A	2	N/A	1	N/A	2	N/A	2	N/A	2	N/A	1	N/A	Cad/Cam	1				1		1				1			2	0	1	0	1	0	1	0	1	0	1	0	1	0	1	0	1
15366	100	1	3	64	2	N/A	1	Mathematics	2	N/A	2	N/A	2	N/A	2	N/A	2	N/A						1		1							1	1	2	0	2	0	2	0	2	0	2	0	2	0	2	0	1
14413	87	1	4	142	1	N/A	1	N/A	1	N/A	1	N/A	2	N/A	2	N/A	2	N/A				1				1							2	0	2	0	1	2	1	0	2	0	1	0	2	0	2	0	2
393	100	1	4	78	1	Mathematics	2	N/A	1	Computer Science	1	Information Technology	2	N/A	2	N/A	2	N/A			1										1	3D Graphic Design	2	0	2	0	2	0	2	0	2	0	2	0	2	0	2	0	2
15653	87	1	5	78	1	Science, Maths, English, Hindi, Biology	1	Physics, Chemistry, Maths	1	Electronics & Instrumentation Engineering	2	N/A	2	N/A	2	N/A	2	N/A					1	1		1		1					1	8	2	0	1	6	2	0	2	0	2	0	2	0	1	8	2
8494	100	1	3	78	2	N/A	2	N/A	1	Aero	2		2	N/A	2	N/A	2	N/A						1	1								2	0	1	1	1	2	2	0	2	0	2	0	1	5	1	3	2
840	100	1	8	78	1	N/A	1	N/A	1	N/A	2	N/A	2	N/A	2	N/A	2	N/A		1			1	1	1	1		1		1	1	cybersecurity	1	0	1	0	1	0	1	0	1	0	1	0	1	0	1	0	1
961	100	1	3	164	1	Biology	2	N/A	2	N/A	2	N/A	2	N/A	2	N/A	2	N/A		1						1							2	0	2	0	1	2	2	0	2	0	2	0	2	0	2	0	2
740	100	1	4	136	1	N/A	2	N/A	2	N/A	2	N/A	2	N/A	2	N/A	2	N/A		1	1												2	0	1	5	1	11	2	0	2	0	2	0	2	0	2	0	2
446	100	1	3	78	1	Science	2	N/A	1	Electrical	2	N/A	2	N/A	2	N/A	2	N/A						1		1							2	0	2	0	2	0	2	0	2	0	2	0	2	0	2	0	2
11315	87	1	3	164	2	N/A	1	telecommunication	1	computer networking	2	N/A	2	N/A	2	N/A	2	N/A			1			1		1							2	0	2	0	1	part time	2	0	2	0	2	0	2	0	2	0	2
2585	100	1	4	7	1	Mechanical	2	N/A	1	Electronics	2	N/A	2	N/A	2	N/A	1	Projects	PMP					1									2	0	2	0	2	0	2	0	2	0	2	0	2	0	1	5	2
35	100	1	3	24	1	N/A	2	N/A	1	Computer Science	2	N/A	2	N/A	2	N/A	2	N/A													1	CG	2	0	2	0	1	10	2	0	2	0	2	0	2	0	2	0	2
142	100	1	3	78	2	N/A	2	N/A	2	N/A	2	N/A	2	N/A	2	N/A	1	art & design		1	1												2	0	2	0	1	5+	2	0	2	0	2	0	2	0	2	0	2
1248	100	1	4	78	2	N/A	2	N/A	2	N/A	1	Manufacturering engineering	2	N/A	2	N/A	2	N/A						1		1				1			2	0	2	0	2	0	2	0	1	1	2	0	2	0	2	0	2
15662	87	1	3	53	1	N/A	1	N/A	1	N/A	2	N/A	2	N/A	2	N/A	2	N/A				1											1	0	2	0	2	0	2	0	1	0	2	0	2	0	1	0	2
3461	100	1	4	78	2	N/A	2	N/A	1	Pharm	2	N/A	2	N/A	2	N/A	2	N/A								1			1				2	0	2	0	2	0	2	0	2	0	2	0	2	0	2	0	2
3621	87	1	4	79	1	N/A	1	N/A	1	Mechanical Engineer	2	N/A	2	N/A	2	N/A	2	N/A						1				1		1			2	0	2	0	2	0	2	0	2	0	2	0	1	6	2	0	2
3883	87	1	3	78	1	N/A	1	N/A	1	N/A	1	N/A	1	N/A	2	N/A	2	N/A					1			1							2	0	2	0	2	0	2	0	2	0	2	0	2	0	2	0	2
11531	100	1	3	111	1	N/A	2	N/A	1	N/A	1	Industrial Design	2	N/A	2	N/A	1	Interior Design		1	1									1			2	0	2	0	1	2	1	2	2	0	2	0	2	0	1	2	2
11693	100	1	3	78	1	10th	1	DEEE	1	BE-Electrical and Electronics	1	ME-Power Electronics and Drives	2	N/A	2	N/A	2	N/A					1										1	5	1	2	2	0	2	0	2	0	2	0	2	0	2	0	2
7304	87	1	3	53	1	N/A	2	N/A	1	Computer science	2	N/A	2	N/A	2	N/A	2	N/A								1							2	0	2	0	2	0	2	0	2	0	2	0	2	0	2	0	2
7444	100	1	3	78	1	SSC	1	MPC	1	EEE	2	N/A	2	N/A	2	N/A	2	N/A								1							2	0	2	0	2	0	2	0	2	0	2	0	2	0	2	0	2
343	100	1	4	42	1	N/A	1	N/A	1	N/A	1	N/A	2	N/A	2	N/A	2	N/A					1	1		1							2	0	2	0	2	0	2	0	2	0	1	0	2	0	2	0	1
7484	87	1	3	130	2	N/A	2	N/A	1	Computer Sciences	2	N/A	2	N/A	2	N/A	2	N/A			1												2	0	2	0	1	3	2	0	2	0	2	0	2	0	2	0	2
167	100	2	3	7	1	Instituto Guemes	2	N/A	2	N/A	2	N/A	2	N/A	2	N/A	1	Instituto nacional de tecnologia industrial	diseÃ±o de carteles cientifico tecnicos	1	1					1				1			2	0	1	1	1	7	2	0	1	2	2	0	2	0	2	0	2
95	100	1	3	130	1	N/A	2	N/A	1	Telecom	1	Communication Engineering	2	N/A	2	N/A	2	N/A			1			1		1							2	0	2	0	2	0	2	0	2	0	2	0	2	0	2	0	2
3460	100	2	5	179	1	Science	2	N/A	1	Counceling	1	N/A	2	N/A	2	N/A	1	Painting and drawing	2nd bachalor student @ AAU		1		1								1	Hotel harpist	2	0	2	0	2	0	2	0	2	0	2	0	2	0	2	0	2
11308	87	1	5	9	2	N/A	2	N/A	1	Computer Science	2	N/A	2	N/A	2	N/A	2	N/A						1		1							2	0	2	0	2	0	2	0	2	0	2	0	2	0	2	0	2
15414	100	1	4	53	1	N/A	2	N/A	1	N/A	2	N/A	2	N/A	2	N/A	2	N/A					1	1		1							2	0	2	0	2	0	2	0	2	0	2	0	2	0	2	0	2
9130	100	1	3	78	1	N/A	2	N/A	2	N/A	2	N/A	2	N/A	2	N/A	2	N/A		1	1	1	1			1	1	1	1	1			2	0	2	0	1	0	2	0	1	0	2	0	2	0	1	0	1
5474	100	1	3	78	1	PCM	2	N/A	1	Multimedia	2	N/A	2	N/A	2	N/A	2	N/A		1											1	UI-UX design, Web design, app design, Graphic design	2	0	2	0	1	10+	2	0	2	0	2	0	2	0	2	0	2
8030	87	1	3	78	1	Maths, Science	1	Maths, Science, Computer Science	1	Computer Science and Engineering	2	N/A	2	N/A	2	N/A	2	N/A				1		1		1				1			2	0	2	0	1	2	2	0	1	4	2	0	2	0	1	5	2
9921	100	1	3	104	2	N/A	2	N/A	1	Computer Game Develoment	2	N/A	2	N/A	2	N/A	2	N/A			1					1					1	Fresh Graduate	2	0	2	0	2	0	2	0	2	0	2	0	2	0	2	0	2
13720	100	1	3	78	1	Science	2	N/A	1	Multimedia and animation	1	N/A	2	N/A	1	N/A	2	N/A			1					1							2	0	2	0	1	7	2	0	2	0	2	0	2	0	2	0	2
9303	100	1	3	78	1	N/A	1	N/A	2	N/A	2	N/A	2	N/A	2	N/A	1	N/A	DDTP		1										1	Graphic Designer	2	0	2	0	1	12	2	0	2	0	2	0	2	0	2	0	2
7947	100	1	4	78	1	N/A	1	N/A	1	N/A	2	N/A	2	N/A	2	N/A	2	N/A		1			1	1						1			2	0	1	9	1	7	1	3	1	3	1	7	1	9	1	2	1
3830	87	2	4	187	2	N/A	2	N/A	1	N/A	2	N/A	2	N/A	2	N/A	2	N/A								1							2	0	2	0	2	0	2	0	2	0	2	0	2	0	2	0	2
359	100	1	4	187	1	N/A	2	N/A	2	N/A	2	N/A	2	N/A	2	N/A	2	N/A						1		1				1			1	15	1	2	2	0	2	0	1	2	2	0	1	5	1	5	2
12992	100	2	3	187	1	N/A	1	Nursing	2	N/A	2	N/A	2	N/A	2	N/A	2	N/A											1				2	0	2	0	2	0	2	0	2	0	2	0	2	0	2	0	2
145	100	1	3	78	2	Science	2	Science	1	Computer Science	1	Computer Science	2	N/A	2	N/A	2	N/A		1						1							2	0	2	0	2	0	2	0	2	0	2	0	2	0	1	1	2
380	100	1	4	67	1	N/A	2	N/A	1	Electronics Engineering	1	Space science technologies and applications	2	N/A	2	N/A	2	N/A					1	1	1	1							2	0	2	0	2	0	2	0	2	0	2	0	1	5	2	0	1
3912	87	1	4	9	2	N/A	2	N/A	2	N/A	1	N/A	2	N/A	2	N/A	2	N/A		1		1		1		1							2	0	2	0	1	6	2	0	2	0	2	0	2	0	1	4	2
297	100	1	2	14	1	Science	2	N/A	1	Electrical and Electronic Engineering	2	N/A	2	N/A	2	N/A	2	N/A						1									1	2.5	2	0	2	0	2	0	2	0	2	0	2	0	2	0	2
12318	87	1	4	138	1	3D Artist	2	N/A	2	N/A	2	N/A	2	N/A	2	N/A	2	N/A		1	1												2	0	2	0	1	20	1	8	2	0	2	0	2	0	2	0	2
15379	87	1	4	9	1	N/A	1	N/A	1	N/A	1	N/A	1	N/A	1	N/A	1	N/A	NER					1				1		1			2	0	1	14	1	14	1	14	1	14	2	0	1	14	2	0	2
398	100	1	4	126	1	N/A	1	N/A	1	N/A	2	N/A	2	N/A	2	N/A	2	N/A		1	1			1									2	2	2	0	2	0	1	0	2	0	2	0	2	0	1	4	2
13687	100	1	3	78	2	N/A	2	N/A	1	Electronics, Mathematics, Computer Science	2	N/A	2	N/A	2	N/A	2	N/A								1							2	0	2	0	2	0	2	0	2	0	2	0	2	0	2	0	2
8863	87	1	3	142	2	N/A	2	N/A	1	N/A	2	N/A	2	N/A	2	N/A	2	N/A								1							2	0	2	0	2	0	2	0	2	0	2	0	2	0	2	0	2
14315	100	2	3	37	1	N/A	2	N/A	2	N/A	2	N/A	1	N/A	2	N/A	2	N/A		1													2	0	2	0	1	7	2	0	2	0	2	0	2	0	1	2	2
993	100	1	3	130	1	N/A	2	N/A	1	N/A	1	N/A	1	N/A	2	N/A	2	N/A				1											2	0	2	0	2	0	2	0	2	0	2	0	2	0	2	0	2
10360	87	1	2	78	2	N/A	2	N/A	1	Computer science engineering	2	N/A	2	N/A	2	N/A	2	N/A						1									2	0	2	0	2	0	2	0	2	0	2	0	2	0	2	0	1
7139	100	1	6	87	1	N/A	2	N/A	2	N/A	2	N/A	2	N/A	2	N/A	1	N/A		1	1		1			1		1					2	0	1	10	1	25	1	5	2	0	2	0	2	0	1	20	2
1376	100	1	4	138	1	N/A	2	N/A	2	N/A	2	N/A	2	N/A	2	N/A	2	N/A		1	1		1										2	0	2	0	2	0	2	0	2	0	2	0	2	0	2	0	2
5363	100	1	4	78	1	N/A	2	N/A	2	N/A	2	N/A	2	N/A	2	N/A	1	N/A		1	1												2	0	2	0	2	0	2	0	2	0	2	0	2	0	2	0	2
553	100	1	4	158	1	N/A	2	N/A	1	N/A	1	N/A	2	N/A	2	N/A	2	N/A						1						1			2	0	1	11	2	0	1	11	2	0	2	0	1	11	2	0	2
13418	73	1	3	179	1	N/A	2	N/A	2	N/A	2	N/A	2	N/A	2	N/A	2	N/A								1							2	0	2	0	2	0	2	0	2	0	2	0	2	0	2	0	2
8603	40	1	3	78
8086	100	1	3	110	1	Chemistry,Physics,Maths	1	Diploma in information systems	2	N/A	2	N/A	2	N/A	2	N/A	2	N/A								1							2	0	2	0	2	0	2	0	2	0	2	0	2	0	1	2	2
283	100	1	3	89	1	N/A	1	N/A	2	N/A	2	N/A	2	N/A	2	N/A	1	N/A		1	1	1				1							2	0	2	0	1	10	2	2	1	0	2	0	2	0	2	0	2
14123	100	1	4	163	1	N/A	1	Engineering	2	N/A	2	N/A	2	N/A	2	N/A	2	N/A						1						1			2	0	1	0	1	0	1	0	1	0	1	0	1	0	1	0	1
6794	100	1	2	185	1		2	N/A	2	N/A	1	Computer Science with Embedded Systems Engineering MEng	2	N/A	2	N/A	2	N/A						1									1	1	2	0	2	0	2	0	2	0	2	0	2	0	2	0	2
7326	100	1	4	130	2	N/A	2	N/A	1	N/A	2	N/A	2	N/A	2	N/A	2	N/A		1						1							2	0	2	0	1	5	2	0	2	0	2	0	2	0	2	0	2
416	100	1	5	187	2	N/A	2	N/A	1	Communication Arts and Design	2	N/A	2	N/A	2	N/A	2	N/A			1									1			2	0	2	0	1	0	2	0	2	0	2	0	2	0	2	0	2
3019	100	1	4	78	2	N/A	2	N/A	1	N/A	2	N/A	2	N/A	2	N/A	2	N/A			1									1			2	0	2	0	1	8	2	0	1	2	2	0	2	0	2	0	2
13185	87	1	3	142	1	N/A	2	N/A	2	N/A	2	N/A	2	N/A	2	N/A	2	N/A								1							2	0	2	0	2	0	2	0	2	0	2	0	2	0	2	0	2
3922	87	1	3	78	1	N/A	1	Scienece	1	Information Technology	2	N/A	2	N/A	2	N/A	2	N/A								1							2	0	2	0	2	0	2	0	2	0	2	0	2	0	2	0	2
14791	87	1	5	78	1	N/A	2	N/A	1	N/A	2	N/A	2	N/A	2	N/A	1	N/A	Aptech Certification				1			1							2	0	2	0	2	0	2	0	2	0	2	0	2	0	1	1	2
11955	100	1	3	14	1	N/A	2	N/A	1	N/A	2	N/A	2	N/A	2	N/A	2	N/A		1			1	1		1							2	0	2	0	1	1	2	0	2	0	2	0	2	0	2	0	2
3850	87	1	3	192	2	N/A	2	N/A	1	N/A	2	N/A	2	N/A	2	N/A	2	N/A								1							2	0	2	0	2	0	2	0	2	0	2	0	2	0	1	3	2
3683	100	1	3	31	1	N/A	2	N/A	1	Sociology/IT	2	N/A	2	N/A	2	N/A	1	Html5 Editor App	Microsoft App Award	1	1	1	1			1							2	0	2	0	1	10	2	0	2	0	2	0	2	0	1	10	2
3881	87	1	3	9	1	N/A	2	N/A	2	N/A	2	N/A	2	N/A	2	N/A	2	N/A		1				1							1	Engineering Surveyor for over 8 years & dabble in mechanic/product and tinkering	2	0	1	8	2	0	2	0	2	0	2	0	2	0	2		2
9133	100	1	4	192	1	N/A	2	N/A	1	Software Engineering	2	N/A	2	N/A	2	N/A	2	N/A				1	1	1		1				1			2	0	2	2	2	10	2	0	2	5	2	0	2	0	2	5	2
3929	87	1	5	187	1	N/A	1	Information systems	2	N/A	2	N/A	2	N/A	2	N/A	2	N/A								1							2	0	2	0	2	0	2	0	2	0	2	0	2	0	2	0	2
13688	100	1	6	130	2	N/A	2	N/A	2	N/A	2	N/A	2	N/A	2	N/A	2	N/A	A Plus certificate			1			1	1				1			2	2	2	0	2	0	2	2	2	2	2	0	2	1	2	0	2
7379	47	1	3	14	1	N/A	2	N/A	1	N/A	2	N/A	2	N/A	2	N/A	2	N/A
10070	100	1	4	83	1	N/A	2	N/A	1	mechanical eng	2	N/A	1	N/A	2	N/A	2	N/A						1	1					1			2	0	1	15	1	15	2	0	1	15	2	0	1	15	2	0	2
204	100	1	3	165	1	N/A	2	N/A	1	Mechanical Engineering	2	N/A	2	N/A	2	N/A	2	N/A						1									1	1	2	0	2	0	2	0	2	0	2	0	2	0	2	0	2
3593	100	2	3	130	1	N/A	1	N/A	1	N/A	2	N/A	2	N/A	2	N/A	1	N/A		1	1												2	0	2	0	2	0	2	0	2	0	2	0	2	0	2	0	2
185	100	1	3	187	1		1	CG Animation	1	CG Animation	2	N/A	2	N/A	2	N/A	2	N/A			1					1							2	0	2	0	1	10	2	0	2	0	2	0	2	0	2	0	2
14222	100	1	5	187	1	General	2	Business/IT	2	IT	2	N/A	2	N/A	2	N/A	2	N/A													1	Customer service, but internet connectiviy related.	2	0	2	0	2	0	2	0	2	0	2	0	2	0	2	0	2
11906	100	1	4	107	2	N/A	2	N/A	1	Electronics	1	Electronics	2	N/A	2	N/A	2	N/A					1	1		1				1			2	2	2	0	2	0	2	8	2	8	2	0	2	0	2	0	2
7741	100	1	3	183	1	N/A	2	N/A	2	N/A	2	N/A	2	N/A	2	N/A	2	N/A													1	Software Reverse Engineering	2	0	2	0	2	0	2	0	2	0	2	0	2	0	2	0	2
15449	100	1	5	142	1	Mathematics / Physics	2	N/A	1	Computer Science	1	Computer Science	2	N/A	2	N/A	2	N/A				1		1		1							2	0	2	0	2	0	2	0	2	0	2	0	2	0	1	6	2
6696	100	1	3	164	1	N/A	2	N/A	1	Electronics	2	N/A	2	N/A	2	N/A	2	N/A													1	I'm still a student.	2	0	2	0	2	0	2	0	2	0	2	0	2	0	2	0	2
13685	100	1	3	183	1	N/A	1	Chemistry	2	N/A	2	N/A	2	N/A	2	N/A	2	N/A					1			1							2	0	2	0	2	0	2	0	2	0	2	0	2	0	2	0	2
8357	87	1	3	136	2	N/A	1	N/A	2	N/A	2	N/A	2	N/A	2	N/A	2	N/A												1	1	Retail	2	0	2	0	2	0	2	0	1	1	2	0	2	0	2	0	2
6895	100	1	3	130	1	N/A	1	N/A	1	Mechanical engineering	1	Masters of Engineering Management	2	N/A	2	N/A	2	N/A			1			1						1			2	0	2	0	2	0	2	0	2	0	2	0	1	1	2	0	2
375	100	1	3	78	1	Physics, Chemistry, Mathematics	2	N/A	1	Mechanical Engineering	2	N/A	2	N/A	2	N/A	2	N/A						1						1			2	0	2	0	2	0	2	0	2	0	2	0	1	3	2	0	2
1907	100	1	5	151	2	N/A	2	N/A	1	N/A	2	N/A	2	N/A	2	N/A	2	N/A						1									1	15	1	2	2	0	1	5	2	0	2	0	2	0	1	0	2
13556	87	1	3	78	1	science	2	N/A	1	science	1	Computer Science	2	N/A	2	N/A	1	PHP programming	PHP programming							1							2	0	2	0	2	0	2	0	2	0	2	0	2	0	2	0	2
7918	60	1	3	78	1	GEOGRAPOHY	2	N/A	1	ECONOMICS	2	N/A	2	N/A	2	N/A	2	N/A													1	GRAPHIC DESIGN	2	0	2	0	1	2012	2	0	2	0	2	0	2	0	2	0	2
6834	100	1	5	187	1	N/A	2	N/A	1	Graphic Design	2	N/A	2	N/A	2	N/A	2	N/A		1											1	Graphic Design freelancer	2	0	2	0	1	5	2	0	2	0	2	0	2	0	2	0	2
9012	100	1	4	153	1	N/A	2	N/A	2	N/A	2	N/A	2	N/A	2	N/A	2	N/A		1	1			1		1				1			2	0	2	0	1	0	2	0	2	0	2	0	2	0	2	0	2
3948	100	1	3	192	1	N/A	2	N/A	1	N/A	2	N/A	2	N/A	2	N/A	1	N/A	Aptech ACCP	1		1		1		1							2	0	2	0	2	0	2	0	2	0	2	0	2	0	2	0	2
13975	100	1	4	137	1	N/A	2	N/A	1	N/A	1	N/A	2	N/A	2	N/A	2	N/A						1									1	0	1	0	1	0	1	0	1	0	2	0	2	0	2	0	2
267	100	1	5	9	1	N/A	2	N/A	1	N/A	2	N/A	1	N/A	2	N/A	2	N/A					1	1		1							1	20	1	1	2	0	2	0	2	0	2	0	2	0	2	0	2
15105	87	1	3	36	1	N/A	1	N/A	1	Computer Science	1	Computer Science	2	N/A	2	N/A	2	N/A								1							2	0	2	0	2	0	1	0	2	0	2	0	2	0	2	0	2
3829	60	1	5	179	2	N/A	2	N/A	1	N/A	2	N/A	2	N/A	2	N/A	2	N/A													1	accoutÄ±ng	2	0	2	0	2	0	2	0	2	0	2	0	2	0	2	0	2
276	100	1	3	114	2	N/A	2	N/A	2	N/A	1	Electronics	2	N/A	2	N/A	2	N/A				1		1	1	1		1		1			1	1	1	1	2	0	1	1	1	1	2	0	1	1	1	3	2
5020	87	1	3	26	1	N/A	2	N/A	2	N/A	2	N/A	2	N/A	2	N/A	2	N/A		1													2	0	2	0	1	0	2	0	2	0	2	0	2	0	2	0	2
3837	87	1	4	78	1	N/A	1	N/A	1	N/A	2	N/A	2	N/A	2	N/A	2	N/A								1					1	Banking	2	0	2	0	2	0	2	0	2	0	2	0	2	0	2	0	2
10785	73	1	3	45	2	N/A	2	N/A	2	N/A	1	Marketing	2	N/A	2	N/A	2	N/A													1	advertisement	2	0	2	0	2	0	2	0	2	0	2	0	2	0	2	0	2
14154	100	1	3	78	2	N/A	2	N/A	1	N/A	2	N/A	1	N/A	2	N/A	1	N/A	GNIIT(SOFTWARE ENGINEERING)		1		1			1	1						2	0	2	0	2	0	2	0	2	0	2	0	2	0	2	0	2
6026	47	1	3	79	1	N/A	2	N/A	2	N/A	2	N/A	2	N/A	2	N/A	2	N/A
8560	87	1	3	78	2	N/A	2	N/A	1	N/A	2	N/A	2	N/A	2	N/A	2	N/A													1	Service industry solar and fire	2	0	2	0	2	0	2	0	2	0	2	0	2	0	2	0	2
6773	100	1	3	130	1	N/A	1	N/A	1	N/A	1	N/A	2	N/A	2	N/A	2	N/A						1									2	0	2	0	2	0	2	0	2	0	2	0	2	0	2	0	2
6491	87	1	2	164	2	N/A	2	N/A	2	N/A	2	N/A	2	N/A	2	N/A	2	N/A	diploma for IT							1							2	0	2	0	2	0	2	0	2	0	2	0	2	0	2	0	2
8874	100	1	3	53	2	N/A	2	N/A	2	N/AMechanical Engineering	1	N/A	1	N/A	1	N/A	1	N/A						1									2	0	1	2	1	5	1	3	1	2	2	0	1	3	1	4	2
7318	87	1	4	135	1	N/A	1	N/A	2	N/A	2	N/A	2	N/A	2	N/A	2	N/A		1													2	0	2	0	2	0	2	0	2	0	2	0	2	0	2	0	2
328	100	1	3	164	2	N/A	2	N/A	1	IT	2	N/A	2	N/A	2	N/A	2	N/A								1							2	0	2	0	2	0	2	0	2	0	2	0	2	0	2	0	2
481	100	1	3	7	1	N/A	2	N/A	1	Electronics	2	N/A	2	N/A	2	N/A	2	N/A						1									1	2	2	0	2	0	2	0	2	0	2	0	2	0	2	0	2
8589	100	1	4	114	1	N/A	2	N/A	2	N/A	2	N/A	2	N/A	2	N/A	2	N/A					1					1					2	0	2	0	2	0	2	0	2	0	2	0	2	0	2	0	2
6925	100	2	4	183	1	Graphic Design	2	N/A	1	Marketing	2	N/A	2	N/A	2	N/A	2	N/A		1											1	Photography Styling	2	0	2	0	1	15	2	0	2	0	2	0	2	0	2	0	2
327	100	1	4	78	2	N/A	2	N/A	2	N/A	2	N/A	1	N/A	2	N/A	2	N/A		1								1					2	0	2	0	1	0	2	0	2	0	2	0	2	0	2	0	2
13120	100	1	4	111	1	N/A	1	N/A	2	N/A	2	N/A	2	N/A	2	N/A	2	N/A		1											1	Tv and Broad Casting	2	0	2	0	1	16	2	0	2	0	2	0	2	0	2	0	2
8257	87	1	3	17	1	N/A	1	N/A	1	Engineering	1	Physics	2	N/A	2	N/A	2	N/A						1									2	0	2	0	2	0	2	0	2	0	1	1	2	0	2	0	2
9226	100	1	6	9	1	N/A	2	N/A	2	N/A	2	N/A	2	N/A	2	N/A	2	N/A	Inventor, then asked to work at Bosch. 13Years at Bosch as an engineer.					1		1		1			1	What you would call mechatronics. But it didn't exist when I was younger.	1	1	1	1	1	1	2	0	1	1	1	1	1	1	1	6	2
465	100	1	3	78	1	N/A	2	N/A	1	N/A	2	N/A	2	N/A	2	N/A	2	N/A							1								2	0	2	0	1	0	2	0	2	0	2	0	1	0	2	0	2
9378	100	1	4	185	1	N/A	2	N/A	1	N/A	1	N/A	2	N/A	1	N/A	2	N/A						1		1							1	7	2	0	2	0	2	0	2	0	2	0	2	0	2	0	2
11203	100	1	6	187	1	N/A	2	N/A	2	N/A	2	N/A	2	N/A	2	N/A	2	N/A			1					1		1		1	1	Agricultural research and development	2	0	2	0	2	0	2	0	2	0	2	0	2	0	2	0	2
11036	87	1	8	78	2	N/A	2	N/A	1	N/A	2	N/A	2	N/A	2	N/A	1	N/A	HDC			1									1	BANK	2	0	2	0	2	0	2	0	2	0	2	0	2	0	2	0	2
6870	100	1	3	130	1	science	1	pre-engineering	1	Textiles	2	N/A	2	N/A	2	N/A	2	N/A		1													2	0	2	0	1	0	2	0	2	0	2	0	2	0	2	0	2
354	100	1	3	16	1	N/A	2	N/A	2	N/A	2	N/A	2	N/A	2	N/A	2	N/A		1											1	motion design	2	0	2	0	1	1	2	0	2	0	2	0	2	0	2	0	2
272	100	1	3	78	1	PHY., CHEM., BIO.	2	N/A	1	BCA [BECH. IN COMPUTER APPLI.]	1	MSc-IT	2	N/A	2	N/A	2	N/A								1							2	0	2	0	2	0	2	0	2	0	2	0	2	0	2	0	2
568	100	1	3	14	2	N/A	2	N/A	1	Computer Science & Engineering	2	N/A	2	N/A	2	N/A	2	N/A													1	Software Development	2	0	2	0	2	0	2	0	2	0	2	0	2	0	2	0	2
15975	87	1	3	78	1	N/A	2	N/A	1	Information Technology	2	N/A	2	N/A	2	N/A	2	N/A								1							2	0	2	0	2	0	2	0	2	0	2	0	2	0	1	2	2
6172	87	1	4	184	1	Math chemistry biology physics	2	N/A	1	Computer sciences	2	N/A	2	N/A	2	N/A	2	N/A		1			1	1		1							2	0	2	0	1	1	2	0	2	0	2	0	2	0	2	0	2
308	100	1	3	78	1	N/A	2	N/A	2	N/A	2	N/A	2	N/A	2	N/A	2	N/A		1													2	0	2	0	1	0	2	0	2	0	2	0	2	0	2	0	2
9147	100	1	3	78	2	N/A	2	N/A	2	N/A	1	Electronics	2	N/A	2	N/A	2	N/A						1		1							2	0	2	0	2	0	2	0	2	0	2	0	2	0	2	0	2
15678	60	1	3	53	2	N/A	2	N/A	2	N/A	2	N/A	2	N/A	2	N/A	2	N/A								1							2	0	2	0	2	0	2	0	2	0	2	0	2	0	2	0	2
5824	100	1	3	31	1	N/A	2	N/A	1	N/A	2	N/A	2	N/A	2	N/A	2	N/A		1		1				1							2	0	2	0	1	6	2	0	2	0	2	0	2	0	1	2	2
6421	100	1	4	31	1	N/A	2	N/A	2	N/A	2	N/A	2	N/A	2	N/A	2	N/A		1											1	Corporate Communications	2	0	2	0	2	0	2	0	2	0	2	0	2	0	2	0	2
3952	87	1	3	138	1	N/A	2	N/A	2	N/A	2	N/A	2	N/A	2	N/A	2	N/A								1		1		1			2	0	2	0	2	0	2	0	1	1	2	0	2	0	2	0	2
13122	87	1	6	179	2	N/A	2	N/A	2	N/A	1	N/A	2	N/A	2	N/A	2	N/A		1		1		1							1	Construction	2	0	2	0	2	0	2	0	2	0	2	0	2	0	1	0	2
8092	100	1	3	136	1	N/A	1	Information Technology	2	N/A	2	N/A	2	N/A	2	N/A	2	N/A		1						1		1					2	0	2	0	1	2	2	0	2	0	2	0	2	0	2	0	2
9920	100	2	4	187	2	N/A	2	N/A	1	m	2	N/A	2	N/A	2	N/A	2	N/A		1				1									2	0	2	0	2	0	2	0	2	0	2	0	1	12	2	0	2
6725	100	3	4	184	1	N/A	1	N/A	1	N/A	2	N/A	2	N/A	2	N/A	2	N/A		1	1	1	1	1		1							2	0	1	0	1	0	2	0	2	0	2	0	2	0	2	0	2
5228	87	1	3	78	2	N/A	2	N/A	1	Mechanical	2	N/A	2	N/A	2	N/A	2	N/A		1					1	1							2	0	1	3	2	0	2	0	2	0	2	0	1	2	2	0	2
2466	100	1	3	37	1	N/A	1	N/A	1	N/A	2	N/A	2	Biology	2	N/A	2	N/A					1								1	Biology conservation	2	0	2	0	2	0	2	0	2	0	2	0	2	0	1	4	2
7559	53	1	4	78	1	N/A	2	N/A	1	Mathematics	1	Computer Application	2	N/A	2	N/A	1	N/A	Embedded programmer			1				1
8623	87	1	5	104	2	N/A	2	N/A	1	mechanical	2	N/A	2	N/A	2	N/A	2	N/A						1									2	0	1	10	1	18	2	0	2	0	2	0	1	18	2	0	2
203	100	2	3	78	1	N/A	1	Physics,Chemistry,Maths	1	Computer Science	1	Computer Science	2	N/A	2	N/A	2	N/A								1							2	0	2	0	2	0	2	0	2	0	2	0	2	0	1	1	2
4308	87	1	4	9	1	N/A	2	N/A	1	N/A	2	N/A	2	N/A	2	N/A	2	N/A		1			1			1				1			2	0	2	0	1	8	2	0	2	0	2	0	2	0	1	5	2
271	100	1	4	78	1	Physics, chemistry, math, geology, history, geography	2	N/A	1	C, c++, java, data structure, rdbmd	1	Java,icroprocessor	2	N/A	2	N/A	1	Java	NIIT							1							2	0	2	0	2	0	2	0	2	0	2	0	2	0	2	0	2
15433	100	1	3	78	1	N/A	2	N/A	1	N/A	1	N/A	2	N/A	2	N/A	2	N/A				1	1		1	1	1						2	0	2	0	2	0	2	0	2	0	2	0	2	0	2	0	2
10880	87	1	3	78	1	Science	2	N/A	1	Computer Science	2	N/A	2	N/A	2	N/A	2	N/A						1		1							2	0	2	0	2	0	2	0	2	0	2	0	2	0	2	0	2
7009	100	1	3	142	2	N/A	2	N/A	2	N/A	2	N/A	2	N/A	2	N/A	2	N/A			1					1							2	0	2	0	1	5	2	0	2	0	2	0	2	0	2	0	2
270	100	1	4	156	1	N/A	2	N/A	1	Physics	2	N/A	2	N/A	2	N/A	2	N/A								1							2	0	2	0	2	0	2	0	2	0	2	0	2	0	2	0	2
8557	87	1	3	78	1	N/A	2	N/A	2	N/A	2	N/A	1	N/A	2	N/A	1	N/A		1	1										1		2	0	2	0	2	0	2	0	2	0	2	0	2	0	2	0	2
12663	100	1	3	94	2	N/A	2	N/A	2	N/A	2	N/A	2	N/A	2	N/A	2	N/A		1	1												2	0	2	0	1	8	2	0	2	0	2	0	2	0	2	0	2
3669	100	1	4	78	2	N/A	2	N/A	1	Electronics	2	N/A	2	N/A	2	N/A	2	N/A						1		1							1	1	2	0	2	0	2	0	2	0	2	0	2	0	1	1	2
284	100	1	3	78	2	N/A	2	N/A	1	Computer Science	2	N/A	2	N/A	2	N/A	2	N/A		1				1		1							2	0	2	0	2	0	2	0	2	0	2	0	2	0	2	0	2
7921	100	2	3	78	2	N/A	2	N/A	1	N/A	2	N/A	2	N/A	2	N/A	1	N/A	3D and 2D animation	1	1		1										2	0	2	0	1	6	2	0	2	0	2	0	2	0	2	0	2
27	100	1	3	42	1		1	N/A	1	Sociology	1	Sociology	2	N/A	2	N/A	2	N/A		1	1												2	0	2	0	1	4	2	0	2	0	2	0	2	0	2	0	2
3685	100	1	3	130	1	Chemistry, Physics, Math	2	N/A	1	Computer Science	2	N/A	2	N/A	2	N/A	2	N/A					1								1	Game Development / Application Development	2	0	2	0	2	0	2	0	2	0	2	0	2	0	2	0	2
15345	100	2	5	192	2	N/A	2	N/A	1	N/A	2	N/A	2	N/A	2	N/A	1	N/A		1			1								1		2	0	2	0	2	0	2	0	1	0	2	0	2	0	1	0	2
13293	100	1	3	79	1	N/A	1	N/A	2	N/A	2	N/A	2	N/A	2	N/A	2	N/A		1		1				1							2	0	2	0	1	0	2	0	2	0	2	0	2	0	2	0	2
6110	87	1	3	187	1	N/A	2	N/A	2	N/A	2	N/A	2	N/A	2	N/A	2	N/A													1	Pizza delivery	2	0	2	0	2	0	2	0	2	0	2	0	2	0	2	0	2
10141	100	1	4	48	2	N/A	1	Mechanical and mould engineering	2	N/A	2	N/A	2	N/A	2	N/A	2	N/A						1						1			1	7	1	19	2	0	1	19	1	19	1	19	1	19	1	14	1
15007	87	2	4	187	2	N/A	2	N/A	2	N/A	1	N/A	2	N/A	2	N/A	2	N/A						1									2	0	2	0	2	0	1	0	2	0	2	0	2	0	2	0	2
7589	87	1	3	78	2	N/A	2	N/A	1	Engineering	2	N/A	2	N/A	2	N/A	2	N/A		1	1												1	0.5	2	0	1	4	2	0	2	0	2	0	2	0	2	0	2
8209	87	1	3	14	1	Science	2	N/A	2	N/A	2	N/A	2	N/A	2	N/A	1	Graphic Design	Graphic Design	1						1							2	0	2	0	1	4	2	0	2	0	2	0	2	0	2	0	2
9709	100	1	4	31	1	N/A	2	N/A	2	N/A	2	N/A	2	N/A	2	N/A	1	3D Modeling for Film & Animation			1												2	0	2	0	2	0	2	0	2	0	2	0	2	0	2	0	2
13096	87	1	4	143	1	N/A	2	N/A	2	N/A	1		2	N/A	2	N/A	2	N/A						1	1								2	0	2	0	2	0	2	0	1	5	2	0	1	12	1	7	1
1078	100	1	2	187	1	N/A	1	N/A	1	Electrical Engineering	2	N/A	2	N/A	2	N/A	2	N/A						1						1			2	0	2	0	2	0	2	0	2	0	2	0	2	0	2	0	1
7760	100	1	3	111	1	N/A	2	N/A	1	Electronic Engineering	2	N/A	2	N/A	2	N/A	2	N/A					1			1							2	0	2	0	2	0	2	0	2	0	2	0	2	0	2	0	2
13686	100	1	5	125	1	N/A	1	Business,Mental Health, Addiction,English,Communication	1	Psychology	1	Education	2	N/A	2	N/A	2	N/A				1	1			1							2	0	2	0	2	0	2	0	2	0	2	0	2	0	2	0	2
3633	100	1	3	84	2	N/A	2	N/A	1	N/A	2	N/A	2	N/A	2	N/A	2	N/A	Comau Robotic License							1							2	0	2	0	2	0	2	0	2	0	2	0	2	0	2	0	2
1506	100	1	5	142	1	N/A	1	N/A	1	N/A	2	N/A	2	N/A	2	N/A	2	N/A		1				1	1			1		1			1	15	1	15	1	15	1	15	1	20	2	0	1	20	1	5	1
7578	100	1	2	78	1	N/A	2	N/A	1	Production and Industrial Engineering, NIT Allahabad	1	IITD, Applied Mechanics	2	N/A	2	N/A	2	N/A						1									2	0	2	0	1	0	2	0	1	0	2	0	1	0	2	0	1
16042	100	1	3	79	1	N/A	2	N/A	1	electrical engineering	1	telecommunication	2	N/A	2	N/A	2	N/A						1									1	0	2	0	2	0	2	0	2	0	2	0	2	0	2	0	2
5884	87	1	4	156	2	N/A	2	N/A	1	N/A	2	N/A	2	N/A	2	N/A	2	N/A				1								1			2	0	2	0	2	0	2	0	1	3	2	0	2	0	1	8	2
250	100	1	4	78	2	N/A	2	N/A	2	N/A	1	Product design	2	N/A	2	N/A	2	N/A		1													2	0	2	0	1	12	2	0	2	0	2	0	1	2	2	0	2
79	100	1	4	130	1	Science	1	Mechanical	1	Mechanical	1	Mechanical	2	N/A	2	N/A	2	N/A	CREO, ANSYS, AUTOCAD etc			1	1	1	1					1			1	1	1	3	1	6	1	6	1	6	1	3	1	6	1	2	1
6578	100	2	3	53	2	N/A	2	N/A	2	N/A	2	N/A	2	N/A	2	N/A	2	N/A					1			1							2	0	2	0	2	0	2	0	2	0	2	0	2	0	1	8	2
15646	87	1	4	37	1	N/A	1	N/A	1	N/A	1	N/A	1	N/A	2	N/A	2	N/A								1				1			2	0	2	0	2	0	2	0	2	0	2	0	2	0	1	3	2
7609	100	1	3	136	1	N/A	1	N/A	1	N/A	2	N/A	2	N/A	2	N/A	2	N/A		1													2	0	2	0	2	0	2	0	2	0	2	0	2	0	2	0	2
10375	87	3	4	78	1	N/A	2	N/A	2	N/A	2	N/A	2	N/A	2	N/A	2	N/A										1			1	DTP and also job work.	2	0	2	0	2	0	2	0	2	0	2	0	2	0	2	0	2
10164	87	1	3	164	2	N/A	1	Electronics & Telecommunication	1	Electronics & ElectricalN/A	2	N/A	2	N/A	2	N/A	2	N/A										1					1	5	2	0	2	0	2	0	1	5	2	0	2	0	2	0	2
6171	87	1	3	164	2	N/A	2	N/A	1	Computer Science	2	N/A	2	N/A	2	N/A	2	N/A						1		1							2	0	2	0	2	0	2	0	2	0	2	0	2	0	2	0	1
5828	100	1	3	65	1	N/A	1	N/A	1	N/A	2	N/A	1	N/A	2	N/A	1	N/A	Design	1	1			1		1				1			2	0	1	5	1	2	2	0	1	2	2	0	2	0	1	1	2
10359	87	1	3	164	1	biology	2	N/A	2	N/A	2	N/A	2	N/A	2	N/A	2	N/A								1							2	0	2	0	1	8	2	0	2	0	2	0	2	0	2	0	2
281	100	1	6	82	2	N/A	2	N/A	1	Computing	2	N/A	2	N/A	2	N/A	2	N/A					1			1				1			2	0	2	0	2	0	2	0	2	0	2	0	2	0	1	1	2
7061	100	1	4	67	1	N/A	2	N/A	1	Electronics Engineer	2	N/A	2	N/A	2	N/A	2	N/A								1							2	0	2	0	2	0	2	0	2	0	2	0	2	0	2	0	2
11442	100	2	5	67	1	N/A	2	N/A	1	MECHANICAL ENGINEER	1	QUALITY ASSURANCE	2	N/A	2	N/A	2	N/A						1	1					1			2	0	1	3	2	0	1	15	2	5	2	0	1	23	2	0	2
379	100	1	3	60	1	N/A	2	N/A	1	Computer Science	2	N/A	1	Computer Science	2	N/A	2	N/A						1		1				1			1	0	1	0	2	0	2	0	2	0	2	0	2	0	1	0	1
13080	100	1	3	14	1	N/A	1	N/A	2	N/A	2	N/A	2	N/A	2	N/A	2	N/A			1					1							2	0	2	0	1	0	2	0	2	0	2	0	2	0	2	0	2
949	100	1	3	83	1	N/A	2	N/A	2	N/A	2	N/A	2	N/A	2	N/A	2	N/A			1		1										2	0	2	0	1	3	2	0	2	0	2	0	2	0	2	0	2
15080	60	1	4	82	2	N/A	2	N/A	1	Electronics	2	N/A	2	N/A	2	N/A	2	N/A						1						1			1	2	2	0	2	0	2	0	2	0	2	0	2	0	2	0	2
10133	100	1	3	130	1	N/A	1	N/A	1	N/A	2	N/A	2	N/A	2	N/A	2	N/A						1									2	0	2	0	2	0	2	0	2	0	2	0	1	5	2	0	2
650	100	1	2	130	1	Physics, Chemistry, and biology	2	N/A	1	N/A	1	N/A	2	N/A	2	N/A	2	N/A		1	1										1	Animation, Film Making, Photography,	2	0	2	0	1	7	2	0	2	0	2	0	2	0	2	0	2
3524	53	1	3	130	1	N/A	1	N/A	1	N/A	2	N/A	2	N/A	2	N/A	2	N/A		1	1
14477	60	1	3	78	2	N/A	2	N/A	1	N/A	2	Btech	2	N/A	2	N/A	2	N/A								1							2	0	2	0	2	0	2	0	2	0	2	0	2	0	2	0	2
13142	100	1	3	78	1	N/A	1	N/A	1	N/A	2	N/A	2	N/A	2	N/A	1	N/A	Multimedia	1						1							2	0	2	0	1	6	2	0	2	0	2	0	2	0	1	3	2
9581	100	1	4	134	1	Informatics	2	N/A	1	Informatics	2	N/A	1	System Analist	2	N/A	2	N/A			1		1			1		1					2	0	2	0	2	0	2	0	2	0	2	0	2	0	1	3	2
9254	100	1	4	130	2	N/A	2	N/A	1	Computer sc	2	N/A	2	N/A	2	N/A	2	N/A								1					1		2	0	2	0	2	0	2	0	2	0	2	0	2	0	2	0	2
15030	87	1	2	79	1	N/A	2	N/A	2	N/A	2	N/A	2	N/A	2	N/A	1	N/A			1			1						1			2	0	1	0	1	0	1	0	1	0	2	0	1	0	2	0	2
478	100	1	4	187	1	Computers, Engineering	1	Physics, Film	2	N/A	2	N/A	2	N/A	2	N/A	2	N/A			1			1		1		1					1	5	2	0	1	18	2	0	1	3	2	0	2	0	1	18	1
268	100	1	4	61	1	Normal	2	N/A	1	Sociology	1	Sociology	2	N/A	2	Philosophy	2	N/A		1			1			1					1	NGO	2	0	2	0	2	0	2	0	2	0	2	0	2	0	2	0	2
11838	87	1	2	183	1	N/A	2	N/A	1	Control System	1	Control System	2	N/A	2	N/A	2	N/A						1						1			1	2	1	1	2	0	2	0	2	0	2	0	1	1	2	0	1
6813	100	2	3	14	1	N/A	2	N/A	1	N/A	2	N/A	2	N/A	2	N/A	1	N/A	Graphic Design							1							2	0	2	0	1	0	2	0	2	0	2	0	2	0	2	0	2
12237	100	1	3	14	1	Science	2	N/A	1	Chemistry	1	Chemistry	2	N/A	2	N/A	2	N/A		1			1			1		1					2	0	2	0	1	6	2	0	2	0	2	0	2	0	2	0	2
1822	100	1	3	164	2	N/A	2	N/A	1	Computing	2	N/A	2	N/A	2	N/A	2	N/A								1							2	0	2	0	1	2	2	0	2	0	2	0	2	0	2	0	2
6021	87	1	2	14	2	N/A	2	N/A	2	N/A	2	N/A	1	N/A	2	N/A	2	N/A					1										2	0	2	0	2	0	2	0	2	0	2	0	2	0	1	0	2
10034	100	1	3	14	1	Bussiness Studies	2	N/A	2	N/A	2	N/A	2	N/A	2	N/A	2	N/A							1					1			2	0	2	0	2	0	2	0	2	0	2	0	2	0	2	0	2
4160	87	1	2	31	2	N/A	2	N/A	2	N/A	2	N/A	2	N/A	2	N/A	2	N/A										1		1	1	agriculture and oilfield	2	0	2	0	2	0	2	0	1	1	2	0	2	0	2	0	2
3851	87	1	4	78	1	N/A	2	N/A	2	N/A	2	N/A	2	N/A	2	N/A	1	N/A	Animation	1	1												2	0	2	0	1	10	2	0	2	0	2	0	2	0	2	0	2
2346	100	1	3	156	2	N/A	2	N/A	1	Product Design	2	N/A	2	N/A	2	N/A	2	N/A		1													2	0	2	0	2	0	2	0	2	0	2	0	2	0	2	0	2
5976	87	2	4	14	1	Physics, chemistry, mathematics	1	Physics, chemistry, mathematics	1	Electrical & Electronic Engineering	2	N/A	2	N/A	2	N/A	2	N/A		1				1							1	Design of electrical power distribution, Design of Busbar Trunking System, Design of electrical wiring of residential, factory and commercial buildings.	1	9	1	9	1	9	2	0	2	0	2	0	2	0	2	0	2
8040	100	1	3	78	1	N/A	2	N/A	1	Electronics	1	Electronics	2	N/A	2	N/A	2	N/A						1	1	1							2	0	2	0	2	0	2	0	2	0	2	0	2	0	2	0	2
14374	100	1	3	89	1	Physics	1		2	N/A	2	N/A	2	N/A	2	N/A	2	N/A						1									2	0	1	5	1	5	2	0	2	0	2	0	2	0	1	3	2
13680	100	1	3	78	1	N/A	1	N/A	2	N/A	2	N/A	2	N/A	2	N/A	2	N/A								1							2	0	2	0	2	0	2	0	2	0	2	0	2	0	2	0	2
6441	87	1	3	78	1	N/A	1	Science	1	Mathematics	2	N/A	2	N/A	2	N/A	2	N/A				1									1	KPO	2	0	2	0	2	0	2	0	2	0	2	0	2	0	2	0	2
11242	100	1	3	123	1	N/A	2	N/A	1	Design/Animation	2	N/A	2	N/A	2	N/A	1	Computer Science/Programming	Post Graduate	1			1			1							2	0	2	0	1	5	2	0	2	0	2	0	2	0	1	3	2
178	100	1	3	79	1	N/A	2	N/A	2	N/A	2	N/A	2	N/A	2	N/A	2	N/A		1													2	0	1	5	2	0	2	0	2	0	2	0	2	0	2	0	2
12349	87	1	4	14	2	N/A	2	N/A	2	N/A	1	N/A	2	N/A	2	N/A	2	N/A	Diploma in computer Science and application		1										1	logo design	2	0	2	0	1	15	2	0	2	0	2	0	2	0	2	0	2
12605	87	1	3	14	1	N/A	1	N/A	1	N/A	2	N/A	2	N/A	2	N/A	2	N/A		1													2	0	2	0	1	9	2	0	2	0	2	0	2	0	2	0	2
593	100	2	4	24	1	Mechanical technician	2	N/A	1	Computer Information Systems	1	Engineering of Systems Innovation	2	N/A	2	N/A	1	N/A		1				1	1	1		1		1			2	0	1	2	2	0	1	3	1	1	1	2	1	3	2	0	2
15127	100	1	4	14	1	Science	1	Science	1	Computer Science	2	N/A	2	N/A	2	N/A	1	N/A	CISCO					1		1							2	0	2	0	2	0	2	0	2	0	2	0	2	0	1	2	2
273	100	1	3	16	1	physics	1	Computer engineering	1	Computer engineering	2	N/A	2	N/A	2	N/A	2	N/A		1				1		1							2	1	1	0	1	1	2	0	1	1	1	1	1	1	1	4	2
12119	87	1	3	78	1	N/A	2	N/A	1	Physics, Chemistry, Maths	2	N/A	2	N/A	2	N/A	2	N/A					1	1									2	0	2	0	1	3	2	0	2	0	2	0	2	0	2	0	1
10640	60	1	5	78	1	N/A	1	N/A	1	N/A	1	N/A	2	N/A	2	N/A	2	N/A								1							2	0	2	0	2	0	2	0	2	0	2	0	2	0	2	0	2
6638	87	1	4	78	1	N/A	1	N/A	1	Mathematics	1	Computer	2	N/A	2	N/A	2	N/A								1							2	0	2	0	2	0	2	0	2	0	2	0	2	0	2	0	2
9102	100	1	5	78	1	Science and Maths	2	N/A	1	Commerce	1	Computer	2	N/A	2	N/A	2	N/A		1						1							2	0	2	0	1	1	2	0	2	0	2	0	2	0	2	0	2
9201	100	1	6	187	1	N/A	2	N/A	2	N/A	2	N/A	2	N/A	2	N/A	1	N/A	Yes			1		1		1	1	1	1	1			1	0	2	0	1	0	1	0	1	0	2	0	2	0	1	0	1
15779	40	1	5	143
3923	87	1	3	67	1	N/A	2	N/A	1	N/A	1	N/A	2	N/A	2	N/A	2	N/A						1									2	0	2	0	2	0	2	0	2	0	2	0	2	0	2	0	2
11721	87	1	2	164	2	N/A	2	N/A	2	N/A	2	N/A	2	N/A	2	N/A	2	N/A								1							2	0	2	0	2	0	2	0	2	0	2	0	2	0	2	0	2
887	100	1	4	187	1	N/A	1	N/A	1	Computer Science	2	N/A	2	N/A	2	N/A	2	N/A						1		1							2	0	2	0	2	0	2	0	2	0	2	0	2	0	2	0	2
13902	100	1	4	31	1	N/A	2	N/A	2	N/A	2	N/A	2	N/A	2	N/A	1	N/A	Crestron programming							1							2	0	2	0	2	0	2	0	2	0	2	0	2	0	2	0	2
290	100	1	4	78	2	N/A	2	N/A	1	Computer Science	2	N/A	2	N/A	2	N/A	2	N/A						1						1			1	3	1	3	2		1	2	1	4	2	0	1	2	2	0	1
13690	100	1	4	187	1	N/A	2	N/A	2	N/A	2	N/A	2	N/A	2	N/A	2	N/A		1						1		1		1			2	0	2	0	1	20	2	0	2	0	2	0	2	0	2	0	2
15316	100	1	3	79	2	N/A	2	N/A	1	N/A	2	N/A	2	N/A	2	N/A	2	N/A		1	1	1	1	1									1	1	2	0	1	0	2	0	1	2	2	0	1	1	1	5	2
455	100	1	4	78	2	N/A	2	N/A	1	N/A	2	N/A	2	N/A	2	N/A	2	N/A						1									2	0	1	10	1	3	1	1	1	1	2	0	1	3	1	2	2
14418	87	1	6	187	2	N/A	1	N/A	2	N/A	2	N/A	2	N/A	2	N/A	2	N/A		1													2	0	2	0	1	20	2	0	2	0	2	0	2	0	2	0	2
3149	100	1	3	183	2	N/A	2	N/A	1	Computer Science	1	Computer Science	2	N/A	2	N/A	2	N/A						1	1	1					1	Software Development	2	0	1	1	2	0	2	0	2	0	2	0	2	0	1	2	2
335	100	1	5	185	2	N/A	2	N/A	2	N/A	2	N/A	2	N/A	2	N/A	2	N/A						1		1							2	0	2	0	2	0	2	0	2	0	2	0	2	0	2	0	2
12081	100	2	3	78	1	Science	2	N/A	1	B.Tech in IT	2	N/A	2	N/A	2	N/A	2	N/A						1		1					1	software programming. Basically Web application programming.	2	0	2	0	2	0	2	0	2	0	2	0	2	0	1	1	2
9210	100	1	4	187	1	N/A	2	N/A	2	N/A	2	N/A	2	N/A	2	N/A	2	N/A						1	1	1				1			2	0	2	0	1	10	2	0	1	7	2	0	2	0	1	10	2
8034	87	1	3	78	2	N/A	2	N/A	2	N/A	2	N/A	1	N/A	2	N/A	2	N/A				1		1		1							1	1	1	1	2	0	2	0	2	0	2	0	2	0	1	2	2
6927	100	1	7	187	2	N/A	2	N/A	1	Natural science	1	biology	2	N/A	2	N/A	1	health					1										2	0	2	0	1	1	2	0	2	0	2	0	2	0	1	1	2
14423	87	1	4	126	1	N/A	2	N/A	1	N/A	1	N/A	2	N/A	2	N/A	2	N/A						1		1		1					2	0	2	0	2	0	2	0	2	0	2	0	2	0	2	0	2
8735	87	1	3	3	1	N/A	1	N/A	1	N/A	1	N/A	2	N/A	2	N/A	2	N/A		1						1							2	0	2	0	1	0	2	0	2	0	2	0	2	0	2	0	1
8615	87	1	3	78	1	N/A	2	N/A	1	N/A	2	N/A	1	N/A	2	N/A	2	N/A		1						1							2	0	2	0	2	0	2	0	2	0	2	0	2	0	2	0	2
7556	60	1	3	9	1	N/A	1	N/A	1	Computers	1	Computers	2	N/A	2	N/A	2	N/A								1							2	0	2	0	2	0	2	0	2	0	2	0	2	0	2	0	2
6249	100	1	4	24	1	N/A	2	N/A	1	N/A	2	N/A	2	N/A	2	N/A	2	N/A								1							2	0	2	0	2	0	2	0	2	0	2	0	2	0	2	0	2
14677	87	1	3	84	1	Classic	2	N/A	2	N/A	2	N/A	2	N/A	2	N/A	1	N/A	Network Engineering							1							2	0	2	0	1	2	2	0	2	0	2	0	2	0	2	0	2
12045	100	1	3	78	1	Computer Science	2	N/A	1	Physics	1	Information Technology	2	N/A	2	N/A	2	N/A			1					1							2	0	2	0	1	2	2	0	2	0	2	0	2	0	2	0	2
10299	87	1	3	136	1	N/A	2	N/A	1	N/A	2	N/A	2	N/A	2	N/A	1	N/A	Google					1		1							1	0	2	0	1	0	2	0	2	0	1	0	2	0	2	0	1
7498	87	2	4	42	1	N/A	1	N/A	1	BS in Computer Science	1	Dual conc: Computer Science, MBA in Finance	2	N/A	2	N/A	2	N/A		1		1		1									2	0	2	0	1	4	2	0	2	0	2	0	2	0	1	2	1
582	100	2	5	87	2	N/A	2	N/A	1	Hotel Management	2	N/A	2	N/A	2	N/A	2	N/A													1	Events and Advertising	2	0	2	0	2	0	2	0	2	0	2	0	2	0	2	0	2
6371	100	2	3	187	1	natural sciences	2	N/A	1	Power Systems Engineering	1	Renewable Energy Sources	2	N/A	2	N/A	1	psycho-pedagogy	psycho-pedagogical module					1									2	0	2	0	2	0	2	0	2	0	2	0	2	0	2	0	2
8434	87	1	3	53	1	N/A	2	N/A	1	N/A	2	N/A	2	N/A	2	N/A	1	N/A	many online on edx and self learning on youtube	1											1	i'm also self learning programing so far I know html , css , python and currently studying Java script	2	0	2	0	1	7	2	0	2	0	2	0	2	0	2	0	2
10904	87	1	3	187	1	N/A	2	N/A	2	N/A	2	N/A	2	N/A	2	N/A	2	N/A			1					1		1					2	0	2	0	1	1	2	0	2	0	2	0	2	0	1	1	2
3972	73	1	3	89	1	N/A	2	N/A	1	N/A	2	N/A	2	N/A	2	N/A	2	N/A				1											2	0	2	0	1	1	2	0	2	0	2	0	2	0	1	1	2
2085	100	1	4	126	2	N/A	2	N/A	2	N/A	2	N/A	2	N/A	2	N/A	1	N/A	Higher National Diploma	1				1							1	AutoCAD Instructor	2	0	2	0	1	10	2	0	2	0	2	0	1	4	2	0	2
6821	87	1	3	130	1	N/A	1	Electronics	1	Computer Science	1	Computer Science	2	N/A	2	N/A	2	N/A							1	1		1					1	9	2	0	2	0	2	0	2	0	2	0	2	0	1	2	2
5758	40	1	5	78
14300	100	1	3	183	1	N/A	2	N/A	2	N/A	2	N/A	2	N/A	2	N/A	2	N/A		1	1					1							2	0	2	0	1	14	2	0	2	0	2	0	2	0	2	0	2
6350	100	1	6	187	1	General Studies	1	Computer ProgrammingN/A	1	N/Information SystemsA	1	N/AComputer Science	2	N/A	2	N/A	2	N/A					1			1							2	0	2	0	2	0	2	0	2	0	2	0	2	0	1	7	2
317	100	1	3	78	2	N/A	2	N/A	1	Electronics	2	N/A	2	N/A	2	N/A	2	N/A						1									2	0	2	0	2	0	2	0	1	1	2	0	2	0	2	0	2
11402	100	1	2	164	1	Science	2	N/A	1	Computer Science	2	N/A	2	N/A	2	N/A	2	N/A		1						1							2	0	2	0	2	0	2	0	2	0	2	0	2	0	2	0	1
9247	100	1	3	78	2	N/A	2	N/A	2	N/A	2	N/A	1	MBA(HR & Marketing)	2	N/A	2	N/A								1					1	Good Knowledge on 2d & 3d Designs	2	0	2	0	2	0	2	0	2	0	2	0	2	0	2	0	2
7134	100	1	4	187	1	N/A	2	N/A	2	N/A	2	N/A	2	N/A	2	N/A	1	N/A	Emt-B, firefighter		1							1		1	1	Graphic design	2	0	2	0	1	3	2	0	1	2	2	0	2	0	2	0	2
11	100	1	4	136	1	N/A	2	N/A	1	N/A	2	N/A	2	N/A	2	N/A	2	N/A			1					1		1					2	0	2	0	1	14	2	0	2	0	2	0	2	0	2	0	2
15820	87	1	3	78	2	N/A	2	N/A	2	N/A	1	Computer Science	2	N/A	2	N/A	2	N/A						1		1							2	0	2	0	2	0	2	0	2	0	2	0	2	0	2	0	2
15368	87	1	5	136	1	N/A	2	N/A	1	N/A	2	N/A	2	N/A	2	N/A	2	N/A		1													2	0	2	0	1	0	2	0	2	0	2	0	2	0	2	0	2
11073	60	1	6	187	1	trade crafts	1	business mgmnt	2	N/A	2	N/A	2	N/A	2	N/A	2	N/A		1	1	1		1		1		1		1			2	0	2	20	1	20	2	0	2	25	2	0	2	0	2	5	2
2773	100	1	2	130	1	Physics	1	N/A	2	N/A	2	N/A	2	N/A	2	N/A	2	N/A						1				1					1	2	2	0	2	0	2	0	2	0	2	0	2	0	2	0	2
6985	100	1	4	153	1	N/A	1	N/A	1	N/A	1	Architect	2	N/A	2	N/A	2	N/A		1	1			1	1								2	0	1	10	1	7	1	5	1	3	2	0	1	5	2	0	2
358	100	2	3	48	2	N/A	2	N/A	1	IT	2	N/A	2	N/A	2	N/A	2	N/A		1						1				1			2	0	2	0	1	3	2	0	2	0	2	0	2	0	2	0	2
16221	87	1	6	161	1	N/A	2	N/A	2	N/A	2	N/A	2	N/A	2	N/A	2	N/A	Military Education			1	1		1	1		1					1	3	1	3	1	4	2	0	2	0	2	0	1	2	1	11	2
3603	100	1	3	142	1	Mathematics-Informatics	2	N/A	1	Ecology and Environmental Protection	1	Environmental Engineering	2	N/A	2	N/A	1	Mechanical desgn	CSWA, CSWP-SM, CSWP-DT	1										1			2	0	1	1	2	2	2	0	1	2	2	0	1	2	2	0	2
6792	100	1	3	136	1	N/A	1	N/A	2	N/A	2	N/A	2	N/A	2	N/A	2	N/A			1					1		1					2	0	2	0	1	6	2	0	2	0	2	0	2	0	2	0	2
6168	87	2	3	179	1	SCIENCE	2	N/A	1	Physics Engineering	2	N/A	2	N/A	2	N/A	2	N/A	Software Development					1		1		1					2	0	2	0	2	0	2	0	2	0	2	0	2	0	2	0	2
746	100	1	3	179	2	N/A	2	N/A	1	4/2.2	2	N/A	2	N/A	2	N/A	2	N/A						1									2	0	1	3	2	0	2	0	2	0	2	0	1	1	2	0	2
7940	87	1	5	163	1	N/A	1	N/A	1	N/A	1	Electrical engineering	2	N/A	1	Electrical engineering	2	N/A					1	1									2	0	2	0	2	0	2	0	2	0	2	0	2	0	2	0	2
11495	87	1	3	87	1	N/A	1	mechanical	2	N/A	2	N/A	2	N/A	2	N/A	2	N/A		1				1						1			2	0	1	4	1	1	2	0	1	1	1	1	1	1	1	3	2
12779	87	1	3	164	2	N/A	2	N/A	1	Chemical & Process Engineering	2	N/A	2	N/A	2	N/A	2	N/A						1						1			2	0	1	0.5	1	0.5	2	0	1	1	2	0	2	0	1	0.5	2
6541	87	1	4	78	1	N/A	2	N/A	1	Electronics and commuincation	2	N/A	2	N/A	2	N/A	2	N/A					1	1		1							2	0	2	0	2	0	2	0	2	0	2	0	2	0	1	0	2
468	100	1	5	78	2	N/A	2	N/A	2	N/A	1	N/A	2	N/A	2	N/A	1	N/A	POST GRADUATE DIPLOMA IN CYBER LAWS AND CYBER FORENSICS							1	1						2	0	2	0	2	0	2	0	2	0	2	0	2	0	2	0	2
10142	100	1	3	128	1	N/A	2	N/A	1	Civil computer engineering	2	N/A	2	N/A	2	N/A	2	N/A						1									2	0	2	0	2	0	2	0	2	0	2	0	2	0	2	0	2
8422	87	1	4	3	1	N/A	2	N/A	1	N/A	2	N/A	2	N/A	2	N/A	2	N/A								1		1					2	0	2	0	2	0	2	0	2	0	2	0	2	0	2	0	2
13962	100	1	5	187	1	N/A	1	N/A	1	N/A	2	N/A	2	N/A	2	N/A	2	N/A								1					1	Software Engineering	2	0	2	0	2	0	2	0	2	0	2	0	2	0	1	0	2
618	100	1	4	35	1	N/A	2	N/A	2	N/A	2	N/A	1	N/A	2	N/A	2	N/A		1	1												2	0	2	0	1	11	2	0	2	0	2	0	2	0	2	0	2
3207	100	1	3	78	1	Science	2	N/A	1	Mechanical Eng	1	Mechatronics	2	N/A	2	N/A	2	N/A						1									2	0	2	0	2	0	2	0	2	0	2	0	2	0	2	0	1
3582	100	1	4	78	1	Science	2	N/A	2	N/A	2	N/A	2	N/A	2	N/A	1	Animation	Diploma	1	1									1	1	Film, TV Series, Gaming	2	0	2	0	1	8	2	0	2	0	2	0	2	0	1	2	2
10924	87	1	5	35	1	N/A	2	N/A	2	N/A	2	N/A	1	Computer engineering	2	N/A	2	N/A						1		1							2	0	2	0	2	0	2	0	2	0	2	0	2	0	2	0	2
664	100	1	3	78	1	N/A	2	N/A	1	Computer Science	2	N/A	2	N/A	2	N/A	2	N/A				1		1		1							2	0	1	0.6	2	0	2	0	2	0	2	0	2	0	2	0	2
8199	40	1	3	10
4069	87	1	4	87	1	N/A	2	N/A	2	N/A	1	N/A	1	N/A	2	N/A	2	N/A				1											2	0	2	0	1	0	2	0	2	0	2	0	2	0	1	0	2
344	100	3	8	185	1	N/A	1	N/A	2	N/A	2	N/A	1	N/A	2	N/A	2	N/A								1							2	0	2	0	2	0	2	0	2	0	2	0	2	0	1	2	2
13700	100	1	3	130	2	N/A	2	N/A	2	N/A	1	Electrical Engineering	2	N/A	2	N/A	2	N/A						1									1	5	1	5	2	0	2	0	2	0	2	0	2	0	2	0	1
8029	100	1	3	65	1	N/A	2	N/A	1	N/A	1	N/A	2	N/A	2	N/A	2	N/A								1							1	0	2	0	1	0	2	0	2	0	1	0	2	0	1	0	2
7861	87	1	3	130	2		2	N/A	2	BE Electronics	2	MS Embedded systems	2	N/A	2	N/A	2							1									2	6	2	0	2	0	2	0	2	0	2	0	2	0	2	0	2
11238	100	1	4	179	1	N/A	1	N/A	2	N/A	2	N/A	2	N/A	2	N/A	2	N/A		1	1	1											2	0	2	0	1	0	2	0	2	0	2	0	2	0	1	0	2
12746	100	1	3	163	1	Science	1	Science	1	Computers	1	Telecom	2	N/A	2	N/A	1	Project management	PMP	1			1	1		1				1			2	0	2	0	2	0	2	0	2	0	2	0	2	0	1	4	2
16179	53	1	3	122	1	N/A	2	N/A	1	Mechanical Engineering	2	N/A	2	N/A	2	N/A	2	N/A						1
13218	100	3	3	187	1	N/A	1	N/A	1	Design, Arts	2	N/A	2	N/A	2	N/A	2	N/A			1	1				1		1					2	0	2	0	1	9	2	0	2	0	2	0	2	0	1	3	2
8873	100	1	4	137	1	N/A	2	N/A	1	Mechanical Engineering	2	N/A	2	N/A	2	N/A	2	N/A						1						1			2	0	1	6	2	0	2	0	1	11	2	0	1	0	1	5	2
13689	100	1	5	169	1	N/A	2	N/A	1	N/A	2	N/A	2	N/A	2	N/A	2	N/A		1	1		1		1					1	1	Product design	2	0	2	0	2	0	2	0	2	0	2	0	2	0	2	0	2
3840	87	2	4	91	1	science	1	science	1	Business Administration	1	marketing	1	Business Administration/ marketing	2	N/A	2	N/A		1		1	1			1					1	Marketing online ...	2	0	2	0	1	0	2	0	2	0	2	0	2	0	1	3	2
9805	100	1	4	3	2	N/A	2	N/A	2	N/A	2	N/A	2	N/A	2	N/A	1	Informatics	Diploma of Applied Studies	1											1	Designer at printing	2	0	2	0	1	10	2	0	2	0	2	0	2	0	2	0	2
199	100	1	3	143	1	N/A	1	N/A	1	N/A	1	N/A	2	N/A	2	N/A	2	N/A						1						1			2	0	2	0	2	0	1	8	2	0	2	0	2	0	2	0	2
62	100	1	3	79	1	Science	1	Mechanical Engineering	2	N/A	2	N/A	2	N/A	2	N/A	2	N/A						1									2	0	2	0	1	6	2	0	1	3	2	0	1	9	2	0	2
3843	87	1	3	78	1	N/A	2	N/A	1	Computer Science and Engineering	2	N/A	2	N/A	2	N/A	2	N/A								1							2	0	2	0	2	0	2	0	2	0	2	0	2	0	2	0	2
12905	87	1	7	136	1	N/A	2	N/A	1	N/A	2	N/A	2	N/A	2	N/A	2	N/A								1							2	0	2	0	2	0	2	0	2	0	2	0	2	0	2	0	2
11779	100	1	3	9	1	N/A	2	N/A	1	Electronics	1	Electrical	2	N/A	2	N/A	2	N/A					1	1							1	Retail	2	0	2	0	2	0	2	0	2	0	2	0	2	0	2	0	2
307	100	1	3	78	1	N/A	1	N/A	1	Electronics	2	N/A	2	N/A	2	N/A	2	N/A		1				1		1							2	0	2	0	2	0	2	0	2	0	2	0	2	0	1	2	2
13109	87	1	6	187	1	N/A	1	N/A	1	Chemistry	2	N/A	2		1	Chemistry	2	N/A					1			1							2	0	2	0	2	0	2	0	2	0	2	0	2	0	2	0	2
11775	87	1	4	53	2	N/A	2	N/A	2	N/A	2	N/A	2	N/A	2	N/A	2	N/A	diploma		1												2	0	2	0	1	9	2	0	2	0	2	0	2	0	2	0	2
13682	100	1	3	78	1	N/A	2	N/A	1	N/A	2	N/A	2	N/A	2	N/A	2	N/A								1							2	0	2	0	1	7	2	0	2	0	2	0	2	0	2	0	2
56	100	1	3	78	2	N/A	2	N/A	1	Building Architecture	2	N/A	2	N/A	2	N/A	2	N/A		1				1		1		1					2	0	2	0	2	0	2	0	2	0	2	0	2	0	2	0	2
1790	100	1	3	162	1	N/A	2	N/A	1	Aerosapce Engineering	2	N/A	2	N/A	2	N/A	2	N/A						1	1								2	0	2	0	2	0	2	0	2	0	2	0	1	2	2	0	2
15415	100	1	5	7	1	Electronics	2	N/A	1	Electronics	2	N/A	2	N/A	2	N/A	1	Software Engineering						1									1	30	2	0	1	30	2	0	2	0	2	0	2	0	1	10	2
11571	100	1	5	7	1	Electronics Technician	2	N/A	1	System	2	N/A	2	N/A	2	N/A	2	N/A								1		1		1			1	1	2	0	1	2	2	1	2	0	2	0	2	0	1	10	2
3832	87	1	3	183	1	N/A	2	N/A	1	N/A	1	N/A	2	N/A	2	N/A	2	N/A								1							2	0	2	0	2	0	2	0	2	0	2	0	2	0	2	0	2
7853	87	2	3	179	1	N/A	1	N/A	1	N/A	2	N/A	2	N/A	2	N/A	1	N/A		1	1		1										2	0	2	0	1	6	2	0	2	0	2	0	2	0	1	2	2
6997	100	1	4	187	1	N/A	1	N/A	1	N/A	2	N/A	2	N/A	2	N/A	2	N/A						1									2	0	2	0	2	0	2	0	2	0	2	0	2	0	2	0	2
13656	73	1	3	164	1	Mathematics	1	Information Technology	1	Information Technology	1	Management	2	N/A	2	N/A	2	N/A		1		1		1		1		1		1			2	0	2	0	2	0	2	0	2	0	2	0	2	0	2	0	2
3279	100	1	3	78	1	N/A	2	N/A	2	N/A	2	N/A	2	N/A	2	N/A	1	N/A	AutoCAD draftsman	1				1				1					2	0	1	0	1	0	1	0	1	0	2	0	1	0	2	0	2
2209	100	2	3	78	1	MATHS, SCIENCE, language.	2	N/A	1	ART, ILLUSTRAION, TYPOGRAPHY	2	N/A	2	N/A	2	N/A	2	N/A			1												2	0	2	0	1	14	2	0	2	0	2	0	2	0	2	0	2
1999	100	1	2	130	2	N/A	2	N/A	1	Computer Science	2	N/A	2	N/A	2	N/A	2	N/A			1												2	0	2	0	1	4	2	0	2	0	2	0	2	0	2	0	2
10031	87	1	8	24	2	N/A	2	N/A	1	Electric	2	N/A	2	N/A	2	N/A	2	N/A						1									1	10	1	5	2	0	2	0	1	5	2	0	2	0	2	0	2
7912	87	2	3	164	2	N/A	2	N/A	1	N/A	2	N/A	2	N/A	2	N/A	2	N/A								1							2	0	2	0	1	0	2	0	2	0	2	0	2	0	2	0	2
13200	100	1	6	78	2	N/A	2	N/A	1	Commerce	2	N/A	2	N/A	2	N/A	2	N/A		1		1											2	0	2	0	2	0	2	0	2	0	2	0	2	0	2	0	2
4320	87	1	3	136	1	N/A	2	N/A	2	N/A	2	N/A	2	N/A	2	N/A	2	N/A		1	1					1							2	0	1	3	1	3	2	0	2	0	2	0	2	0	2	0	2
12969	87	2	3	130	1	N/A	1	N/A	1	N/A	2	N/A	2	N/A	2	N/A	2	N/A			1		1										2	0	2	0	1	7	2	0	2	0	2	0	2	0	2	0	2
540	100	1	7	64	1	N/A	2	N/A	2	N/A	2	N/A	2	N/A	2	N/A	2	N/A		1	1												2	0	2	0	1	0	2	0	2	0	2	0	2	0	2	0	2
274	100	2	4	78	2	N/A	2	N/A	2	N/A	1	Physics	2	N/A	2	N/A	2	Education	Bachelors in Education				1			1							2	0	2	0	2	0	2	0	2	0	2	0	2	0	2	0	2
3834	87	1	2	14	1	science	2	CES	1	N/A	2	N/A	2	N/A	2	N/A	2	N/A						1									2	0	2	0	2	0	2	0	2	0	2	0	2	0	2	0	2
8540	100	1	3	193	1	N/A	2	N/A	1	Computer and control engineering	2	N/A	2	N/A	2	N/A	2	N/A						1		1		1			1	software engineering	2	0	2	0	2	0	2	0	2	0	2	0	2	0	2	0	2
5995	100	1	3	53	1	N/A	2	N/A	1	Mechanical Engineering	2	N/A	2	N/A	2	N/A	2	N/A						1		1		1					2	0	1	3	1	3	2	0	2	0	1	3	1	5	2	0	1
12221	100	1	5	65	1	N/A	1	N/A	1	N/A	1	N/A	1	N/A	2	N/A	2	N/A		1	1												2	0	2	0	2	0	2	0	2	0	2	0	2	0	2	0	2
9068	100	1	2	79	1	N/A	2	N/A	1	N/A	2	N/A	2	N/A	2	N/A	2	N/A						1		1		1					1	0	2	0	2	0	2	0	2	0	2	0	1	1	2	0	2
14420	87	1	3	78	1	N/A	1	N/A	1	N/A	2	N/A	2	N/A	2	N/A	1	N/A	deploma				1			1							2	0	2	0	1	0	2	0	2	0	2	0	2	0	2	0	2
11325	47	1	5	142	1	N/A	2	N/A	2	N/A	1	N/A	2	N/A	2	N/A	2	N/A
564	100	1	3	187	1	N/A	1	N/A	1	N/A	2	N/A	2	N/A	2	N/A	2	N/A													1	Computer Softwares	2	0	2	0	2	0	2	0	2	0	2	0	2	0	2	0	2
13681	100	1	3	184	1	N/A	1	N/A	1	N/A	1	N/A	2	N/A	2	N/A	2	N/A						1		1							2	0	2	0	2	0	2	0	2	0	2	0	2	0	2	0	2
10204	87	1	4	134	1	Electronic Engineer	2	N/A	2	N/A	2	N/A	2	N/A	2	N/A	2	N/A								1							2	0	2	0	2	0	2	0	2	0	2	0	2	0	2	0	2
15037	60	1	3	9	1	N/A	2	N/A	2	N/A	2	N/A	2	N/A	2	N/A	2	N/A				1											1	0	2	0	2	0	2	0	2	0	2	0	2	0	2	0	2
7791	100	1	4	65	1	N/A	1	N/A	2	N/A	2	N/A	2	N/A	2	N/A	2	N/A		1				1		1							1	3	1	3	1	6	2	0	2	0	2	0	2	0	2	0	1
8037	100	1	4	126	2	N/A	2	N/A	1	Biological Sciences	2	N/A	2	N/A	2	N/A	2	N/A		1	1			1		1		1	1	1			2	0	2	0	1	7	2	0	2	0	2	0	2	0	1	2	2
11491	100	1	2	79	1	Science	2	N/A	1	Electrical Engineering	2	N/A	2	N/A	2	N/A	2	N/A		1			1	1									1	2	1	2	1	2	2	0	2	0	2	0	1	1	2	0	1
292	100	1	2	78	1	Maths, Physics, Chemistry	2	N/A	1	Information Technology	2	N/A	2	N/A	2	N/A	2	N/A								1							2	0	2	0	2	0	2	0	2	0	2	0	2	0	2	0	2
3947	87	2	3	164	1	N/A	1	N/A	1	N/A	2	N/A	2	N/A	2	N/A	2	N/A						1									2	0	2	0	2	0	2	0	2	0	2	0	2	0	2	0	2
9720	100	1	3	2	1	Computer	2	N/A	2	N/A	2	N/A	2	N/A	2	N/A	2	N/A		1													1	11	2	0	1	7	2	0	2	0	2	0	2	0	2	0	2
7063	100	2	4	53	1	N/A	2	N/A	1	N/A	2	N/A	2	N/A	2	N/A	2	N/A						1									2	0	2	0	2	0	2	0	2	0	2	0	2	0	2	0	2
15396	87	1	4	116	1	math	1	info	1	Economy	2	N/A	2	N/A	2	N/A	2	N/A		1	1	1	1			1	1			1	1	Events	2	0	2	0	1	11	2	0	2	0	2	0	2	0	1	15	2
12275	100	1	3	164	1	Maths	1	Electronic	2	Chemistry	2	Physics	2	Combined Maths	2	English	2	N/A		1	1					1							2	0	1	1	1	8	2	0	2	0	2	0	2	0	2	0	1
11433	100	1	3	37	1	Electronic	2	N/A	2	N/A	2	N/A	2	N/A	2	N/A	1	multimedia	Technologist	1	1			1		1		1					2	0	2	0	1	1	2	0	2	0	2	0	2	0	1	1	2
14138	100	1	3	164	2	N/A	2	N/A	1	N/A	2	N/A	2	N/A	2	N/A	2	N/A						1						1			1	0	1	0	2	0	2	0	2	0	2	0	2	0	2	0	1
6322	100	1	3	185	1	N/A	2	N/A	1	Geography	1	Coastal Management	2	N/A	2	N/A	2	N/A		1	1												2	0	2	0	1	10	2	0	2	0	2	0	2	0	2	0	2
12047	100	1	4	187	2	N/A	2	N/A	1	Fine Arts	2	N/A	2	N/A	2	N/A	2	N/A		1	1												2	0	2	0	1	20	2	0	2	0	2	0	2	0	2	0	2
3372	87	1	4	36	1	N/A	1	N/A	1	N/A	1	N/A	2	N/A	2	N/A	2	N/A								1							1	8	2	0	2	0	2	0	2	0	2	0	2	0	2	0	2
6963	100	1	8	130	2	N/A	2	N/A	2	N/A	1	N/A	1	N/A	2	N/A	2	N/A				1		1		1							1	22	2	0	2	0	2	0	2	0	2	0	2	0	1	10	2
516	100	1	4	78	1	Science	2	N/A	1	Mechanical Engg.	2	N/A	1	Marketing	2	N/A	2	N/A				1		1									2	0	2	0	2	0	2	0	2	0	2	0	1	3	1	10	2
4211	87	1	2	116	1	N/A	1	N/A	1	N/A	2	N/A	2	N/A	2	N/A	2	N/A		1						1							2	0	2	0	2	0	2	0	2	0	2	0	2	0	2	0	2
13755	100	1	5	24	1	N/A	2	N/A	2	N/A	2	N/A	2	N/A	2	N/A	2	N/A								1		1			1	Industrial automation.	2	0	2	0	2	0	2	0	2	0	2	0	2	0	2	0	1
7384	100	1	3	130	2	N/A	2	N/A	1	N/A	2	N/A	2	N/A	2	N/A	2	N/A								1							2	0	2	0	2	0	2	0	2	0	2	0	2	0	2	0	2
6663	100	1	3	187	1	N/A	2	N/A	1	N/A	1	N/A	2	N/A	2	N/A	2	N/A						1									2	0	2	0	2	0	2	0	2	0	2	0	2	0	2	0	2
9654	100	1	4	187	2	N/A	2	N/A	1	Electrical Engineering	2	N/A	2	N/A	2	N/A	2	N/A						1						1	1	Biotech robotic/automations	2	0	1	13	1	13	1	13	1	13	2	0	1	13	1	13	1
13357	100	1	3	53	1	GCSE	2	N/A	1	Mechatronics	2	N/A	2	N/A	2	N/A	2	N/A		1				1				1		1			1	4	1	6	1	5	1	3	1	3	2	0	1	3	2	0	1
286	100	1	4	187	1	N/A	2	N/A	2	N/A	2	N/A	2	N/A	2	N/A	2	N/A								1							2	0	2	0	2	0	2	0	2	0	2	0	2	0	2	0	2
586	100	1	4	67	2	N/A	2	N/A	2	N/A	1	Electrical/Electronics engineer	2	N/A	2	N/A	2	N/A						1						1			1	15	1	15	1	15	2	0	2	0	2	0	2	0	2	0	2
9562	100	1	5	35	2	N/A	2	N/A	2	N/A	1	computer science	2	N/A	2	N/A	2	N/A								1							2	0	2	0	2	0	2	0	2	0	2	0	2	0	2	0	2
3036	100	1	4	187	2	N/A	2	N/A	2	N/A	2	N/A	1	N/A	2	N/A	2	N/A						1	1								2	0	2	0	2	0	2	0	2	0	2	0	2	0	2	0	2
10933	40	1	4	22
3340	100	1	3	136	1	N/A	2	N/A	1	Computer Science	2	N/A	2	N/A	2	N/A	2	N/A			1			1		1							2	0	2	0	2	0	2	0	2	0	2	0	2	0	2	0	2
9634	100	1	4	78	2	N/A	2	N/A	1	B-Tech(Electronics and Communication)	2	N/A	2	N/A	2	N/A	2	N/A						1		1					1	Machine Learning, Website Development, Data Engineering	2	0	2	0	2	0	2	0	2	0	2	0	2	0	1	2	2
11681	60	1	3	7	1	N/A	1	tech	2	N/A	2	N/A	2	N/A	2	N/A	2	N/A						1		1							1	9	1	5	2	0	2	0	2	0	2	0	2	0	1	5	2
3908	87	1	5	187	1	N/A	1	N/A	2	N/A	2	N/A	2	N/A	2	N/A	1	N/A	Two Associates			1				1				1			2	0	2	0	2	0	2	0	1	5	2	0	2	0	2	0	2
3910	87	1	3	14	1	N/A	1	N/A	1	N/A	1	N/A	1	N/A	2	N/A	2	N/A				1											2	0	2	0	1	1	2	0	2	0	2	0	2	0	2	0	2
7459	100	1	7	187	1	N/A	2	N/A	2	N/A	2	N/A	2	N/A	2	N/A	2	N/A				1		1		1							2	0	2	0	2	0	2	0	2	0	2	0	2	0	1	440	2
13438	100	1	3	26	1	Robotics and Automation	2	N/A	1	Heating Ventilation and Air Conditioning	2	N/A	2	N/A	2	N/A	2	N/A		1	1			1		1		1		1			1	1	1	1	1	5	1	1	1	2	2	0	2	0	2	0	1
983	100	1	5	163	1	Electronic	2	N/A	2	N/A	2	N/A	1	Informatic	2	N/A	2	N/A										1		1			2	0	2	0	2	0	2	0	1	2	2	0	2	0	2	0	2
675	100	1	5	67	2	N/A	2	N/A	2	N/A	1	Electrical Engineer	2	N/A	2	N/A	2	N/A				1				1							1	3	1	2	2	0	2	0	2	0	2	0	2	0	1	5	2
15372	100	1	4	24	2	N/A	2	N/A	1	Computer Science	2	N/A	2	N/A	2	N/A	2	N/A								1							2	0	2	0	2	0	2	0	2	0	2	0	2	0	2	0	2
8881	100	1	6	26	1	Electronics	2	N/A	2	N/A	2	N/A	2	N/A	2	N/A	2	N/A						1	1								1	5	2	0	2	0	2	0	2	0	2	0	2	0	2	0	1
14424	53	1	4	142	1	N/A	2	N/A	1	N/A	2	N/A	2	N/A	2	N/A	2	N/A								1
9121	100	1	8	78	1	Physics, Chemistry, Biology, Maths, English, History and Geography	2	N/A	1	Architecture, Design, construction, structural mechanics, lighting and acoustics	2	N/A	2	N/A	2	N/A	1	Embedded systems design & security	Online courseware	1	1			1	1	1				1			1	20	1	20	1	20	1	10	1	4	1	5	1	5	1	5	1
7821	87	1	4	26	1	N/A	2	N/A	2	N/A	1	N/A	1	Heat and mass exchange	2	N/A	2	N/A		1	1			1		1				1			2	0	1	2	1	10	2	1	2	1	2	0	2	1	2	0	2
7056	100	2	7	185	1	N/A	2	N/A	2	N/A	2	N/A	2	N/A	2	N/A	2	Physical Sciences	Further Education	1	1	1				1	1						2	0	2	0	1	4	2	0	2	0	2	0	2	0	1	2	2
3466	100	1	6	187	1	N/A	2	N/A	1	Graphic Design	2	N/A	2	N/A	2	N/A	2	N/A		1	1		1							1			2	0	2	0	2	0	2	0	2	0	2	0	2	0	2	0	2
6513	100	1	5	142	1	N/A	1	N/A	1	Computer science	2	N/A	2	N/A	2	N/A	2	N/A					1			1							2	0	2	0	2	0	2	0	2	0	2	0	2	0	2	0	2
15402	100	1	4	179	2	N/A	2	N/A	1	Economics	2	N/A	2	N/A	2	N/A	2	N/A				1						1					2	0	2	0	2	0	2	0	1	3	2	0	2	0	2	0	2
7520	100	1	4	143	1	n/a	1	N/A	1	Information technology	1	Information technology	2	N/A	2	N/A	2	N/A								1							1	2	2	0	2	0	2	0	2	0	2	0	2	0	1	1	2
7132	100	1	4	183	1	N/A	2	N/A	1	Applied Mathematics	1	Computer Science	2	N/A	2	N/A	2	N/A				1		1		1							2	0	2	0	2	0	2	0	2	0	2	0	2	0	1	7	2
3841	87	1	5	78	1	Science	1	Science	1	Computer Science	2	N/A	2	N/A	2	N/A	2	N/A								1							2	0	2	0	2	0	2	0	2	0	2	0	2	0	2	0	2
3051	100	1	4	78	1	N/A	1	N/A	1	N/A	1	N/A	1	N/A	2	N/A	2	N/A		1				1		1							2	0	2	0	1	5	2	0	2	0	2	0	2	0	2	0	2
228	100	1	4	104	1	N/A	2	N/A	1	BEng	2	N/A	2	N/A	2	N/A	2	N/A		1				1		1		1		1			2	0	1	10	1	10	1	10	1	10	2	0	2	0	2	0	2
6672	87	1	4	78	2	N/A	2	N/A	1	Civil Engineering	2	N/A	2	N/A	2	N/A	1	N/A	Software Engineering					1		1							2	0	2	0	2	0	2	0	2	0	2	0	2	0	2	0	2
10774	87	1	4	53	1	Scientific	2	N/A	1	Computer Science	1	Computer Science	2	N/A	1	Computer Science	2	N/A						1		1							2	0	2	0	2	0	2	0	2	0	2	0	2	0	2	0	2
12962	100	1	4	142	1	N/A	1	N/A	2	N/A	2	N/A	2	N/A	2	N/A	2	N/A	ISTQB							1							2	0	2	0	2	0	2	0	2	0	2	0	2	0	1	8	2
578	100	1	4	78	1	N/A	1	N/A	1	Computers	1	Computer Application	2	N/A	2	N/A	2	N/A		1						1							2	0	2	0	2	0	2	0	2	0	2	0	2	0	2	0	2
14018	100	1	4	79	1	Physics	2	N/A	1	Computer	2	N/A	2	N/A	2	N/A	2	N/A					1			1		1					2	0	2	0	2	0	2	0	2	0	2	0	2	0	2	0	2
14163	100	1	4	187	1	N/A	1	N/A	2	N/A	2	N/A	2	N/A	2	N/A	2	N/A			1	1				1							2	0	2	0	2	0	2	0	2	0	2	0	2	0	2	0	2
3806	100	1	4	104	1	N/A	1	N/A	1	N/A	1	Data Science	2	N/A	2	N/A	1	Computer Science	Masters							1							2	0	2	0	2	0	2	0	2	0	2	0	2	0	1	3	1
8045	100	1	4	26	1	plumbing	2	N/A	2	N/A	2	N/A	2	N/A	2	N/A	2	N/A		1	1		1			1		1		1			2	0	2	0	1	5	2	0	1	5	2	0	1	3	2	0	1
3210	100	1	6	187	1	N/A	1	N/A	1	N/A	1	N/A	2	N/A	1	Computer Science	2	N/A				1	1	1	1	1				1			1	2	2	0	1	5	2	0	1	1	2	0	2	0	1	5	1
15160	100	1	4	185	1	N/A	1	N/A	1	N/A	1	N/A	2	N/A	2	N/A	2	N/A						1									2	0	2	0	2	0	2	0	2	0	2	0	2	0	2	0	2
7757	100	1	5	111	1	N/A	2	N/A	1	Technology	1	Technology	2	N/A	2	N/A	2	N/A	PMP							1							2	0	2	0	2	0	2	0	2	0	2	0	2	0	2	0	2
1342	100	1	3	187	1	N/A	1	N/A	2	N/A	2	N/A	2	N/A	2	N/A	2	N/A							1								1	0	2	0	2	0	2	0	2	0	2	0	2	0	2	0	2
898	100	1	4	78	2	N/A	2	N/A	1	Computers	1	Computers	2	N/A	2	N/A	2	N/A						1		1							2	0	2	0	2	0	2	0	2	0	2	0	2	0	2	0	2
14065	100	1	4	179	1	N/A	1	N/A	1	Mathematics	1	Mathematics	2	N/A	2	N/A	2	N/A						1		1							1	5	2	0	2	0	2	0	2	0	2	0	2	0	2	0	2
6304	100	1	4	14	1	N/A	1	N/A	2	N/A	2	N/A	2	N/A	2	N/A	1	N/A	elletrronics & computer	1													1	0	1	0	1	0	2	0	2	0	2	0	2	0	2	0	2
532	100	1	4	3	1	N/A	1	N/A	1	N/A	1	fine arts	2	N/A	2	N/A	2	N/A			1												2	0	1	3	1	12	2	0	2	0	2	0	2	0	1	3	2
10098	100	1	3	78	1	N/A	1	N/A	1	Electronics	2	N/A	2	N/A	2	N/A	2	N/A						1		1							1	2	2	0	2	0	2	0	2	0	2	0	2	0	2	0	2
295	100	1	4	67	2	N/A	2	N/A	2	chemical engineering	1	N/A	1	N/A	1	N/A	2	N/A			1	1		1		1					1	web development, UX design	1	0	1	0	2	5	1	0	1	0	1	0	2	2	2	2	1
11046	87	1	3	31	1	N/A	2	N/A	1	Computer Science	2	N/A	2	N/A	2	N/A	2	N/A						1		1				1			2	0	1	2	1	2	2	0	2	0	2	0	1	2	1	2	2
2504	100	3	3	187	1	N/A	2	N/A	1	Mechanical Engineering	1	Mechanical Engineering	2	N/A	1	Mechanical Engineering	2	N/A		1			1	1	1					1			2	0	2	0	2	0	2	0	2	0	1	6	1	10	2	0	1
14322	100	1	5	191	1	N/A	1	N/A	1	N/A	2	N/A	2	N/A	2	N/A	2	N/A		1						1							2	0	2	0	1	0	2	0	2	0	2	0	2	0	1	0	2
3803	100	1	6	187	1	N/A	2	chemistry	2	computer science	2	N/A	2	N/A	2	N/A	2	N/A				1		1		1				1	1	Bakery	1	4	2	0	2	0	2	0	1	4	2	0	2	0	1	6	2
9059	100	1	4	143	1	N/A	2	N/A	1	engineer, computer science	2	N/A	2	N/A	2	N/A	2	N/A		1				1		1				1			1	1	1	1	1	3	1	1	1	1	2	0	1	1	2	0	1
13235	100	1	5	187	1	N/A	2	N/A	1	Computer Science	2	N/A	2	N/A	2	N/A	2	N/A				1		1		1				1			2	0	2	0	2	0	2	0	2	0	2	0	2	0	1	2	1
14421	87	1	5	130	2	N/A	2	N/A	2	N/A	1	Computer Science	2	N/A	2	N/A	2	N/A								1							2	0	2	0	2	0	2	0	2	0	2	0	2	0	2	0	2
3618	87	1	3	161	1	N/A	2	N/A	1	N/A	2	N/A	2	N/A	2	N/A	2	N/A						1									2	0	2	0	2	0	2	0	2	0	2	0	2	0	2	0	2
7772	87	1	3	78	1	Science	2	N/A	1	Computer Science and Engineering	2	N/A	2	N/A	2	N/A	2	N/A		1	1					1				1			2	0	2	0	1	4	2	0	1	1	2	0	2	0	2	0	2
11935	100	1	3	78	1	N/A	2	N/A	1	N/A	2	N/A	2	N/A	2	N/A	2	N/A								1							2	0	2	0	2	0	2	0	2	0	2	0	2	0	2	0	2
9323	100	1	3	161	1	N/A	2	N/A	1	N/A	1	N/A	1	N/A	2	N/A	2	N/A		1					1								2	0	1	4	1	4	2	0	2	0	2	0	2	0	2	2	2
7017	100	1	3	53	1	N/A	2	N/A	2	N/A	2	N/A	2	N/A	2	N/A	2	N/A		1	1					1							2	0	2	0	1	6	2	0	2	0	2	0	2	0	2	0	2
13379	100	2	3	130	2	N/A	2	N/A	1	Graphic Designing, Animation	2	N/A	2	N/A	2	N/A	2	N/A			1		1										2	0	2	0	1	9	2	0	2	0	2	0	2	0	2	0	2
9979	100	1	4	79	1	Science	2	N/A	1	SE	1	Mkom	2	N/A	2	N/A	2	N/A													1	Automotive	2	0	2	0	2	0	2	0	2	0	2	0	2	0	2	0	2
671	100	1	3	26	1	Information technologies	1	N/A	1	Automation, Information technologies.	1	Hydrogen technologies	2	N/A	2	N/A	2	N/A				1		1		1		1		1	1	Hydrogen production	1	5	1	5	1	5	1	5	1	5	2	0	1	5	1	8	1
8424	100	1	3	78	1	N/A	2	N/A	1	N/A	2	N/A	2	N/A	2	N/A	2	N/A						1		1							2	0	2	0	2	0	2	0	2	0	2	0	2	0	2	0	2
10304	87	1	3	36	1	N/A	2	N/A	1	Computer Science	1	Computer Science	2	N/A	2	N/A	2	N/A						1		1							2	0	2	0	2	0	2	0	2	0	2	0	2	0	1	2	2
3839	87	1	3	126	2	N/A	2	N/A	1	Computer Science (Techology	2	Cyber security	2	N/A	2	Business administration and leadership	2	N/A								1							2	0	2	0	2	0	2	0	2	0	2	0	2	0	2	0	2
137	100	1	3	178	1	N/A	2	N/A	1	N/A	2	N/A	2	N/A	2	N/A	2	N/A		1				1						1			2	0	1	7	2	0	1	5	1	0	2	0	2	0	1	1	2
5030	87	2	4	7	1	N/A	2	N/A	1	N/A	2	N/A	2	N/A	2	N/A	1	N/A	licenciado				1			1							2	0	1	0	2	0	2	0	2	0	2	0	2	0	2	0	2
3817	100	1	3	78	1	Mathematics, Physics, Chemistry, Social Studies, English, History, Geography	1	Mathematics, Physics, Chemistry	1	Computer Science	2	N/A	2	N/A	2	N/A	2	N/A			1			1		1							2	0	1	0	1	0	2	0	2	0	2	0	2	0	2	0	2
342	100	1	3	78	2	N/A	2	N/A	2	N/A	1	N/A	2	N/A	2	N/A	2	N/A								1							2	0	2	0	2	0	2	0	2	0	2	0	2	0	2	0	2
14	100	1	3	142	1	Electrotechnics	2	N/A	1	Electronics - Artificial Intelligence	2	N/A	2	N/A	2	N/A	1	N/A	Management, Factory use and maintenance, electronics					1		1		1		1			2	0	2	0	2	0	2	5	1	7	2	0	2	0	2	4	2
517	100	1	3	78	1	N/A	1	N/A	1	N/A	1	N/A	2	N/A	2	N/A	1	N/A	PG Diploma In Embedded System				1	1									2	0	2	0	1	7	2	0	2	0	2	0	2	0	1	7	2
9002	87	1	4	137	1	N/A	2	N/A	1	economy, accountingN/A	1	economy, accounting	2	N/A	2	N/A	1	IT	MCT			1	1										2	0	2	0	2	0	2	0	2	0	2	0	2	0	2	0	2
3159	100	1	4	24	1	N/A	1	N/A	1	N/A	2	N/A	2	N/A	2	N/A	2	N/A								1							2	0	2	0	2	0	2	0	2	0	2	0	2	0	2	0	2
6561	100	1	6	161	1	Mathematics	2	N/A	2	N/A	1	Aeronatics	2	N/A	2	N/A	2	N/A						1						1			2	0	1	10	1	20	2	0	1	10	2	0	1	30	2	0	2
304	100	1	4	78	1	N/A	2	N/A	1	N/A	2	N/A	2	N/A	2	N/A	2	N/A								1							2	0	2	0	2	0	2	0	2	0	2	0	2	0	1	0	2
11394	87	1	3	164	1	N/A	2	N/A	2	N/A	2	N/A	2	N/A	2	N/A	1	N/A	Diploma Graphic Design		1		1			1							2	0	2	0	1	0	2	0	2	0	2	0	1	0	2	0	2
8729	100	1	3	80	1	N/A	2	N/A	1	N/A	2	N/A	2	N/A	2	N/A	2	N/A						1									1	10	1	10	1	8	1	2	2	0	2	0	2	0	2	0	1
6285	100	1	3	187	1	N/A	2	N/A	2	N/A	2	N/A	2	N/A	2	N/A	1	General Think Tank	Networking, Certified Ethical Hacking, Information Technology	1	1	1		1		1		1					2	0	2	0	2	0	2	0	2	0	2	0	2	0	2	0	2
11172	87	1	3	14	2	N/A	2	N/A	2	N/A	2	N/A	1	Finance	2	N/A	2	N/A		1		1				1							2	0	2	0	1	5	2	0	2	0	2	0	2	0	2	0	2
15857	87	1	3	130	2	N/A	2	N/A	2	N/A	1	Information Technology	2	N/A	2	N/A	2	N/A								1							2	0	2	0	2	0	2	0	2	0	2	0	2	0	2	0	2
3864	87	1	5	183	2	N/A	2	N/A	2	N/A	1	IT, Public Administration	2	N/A	2	N/A	2	N/A				1				1					1	Public Administration	2	0	2	0	2	0	2	0	2	0	2	0	2	0	1	10	2
10136	100	1	3	83	2	N/A	2	N/A	1	N/A	2	N/A	2	N/A	2	N/A	2	N/A			1	1			1	1							2	0	2	0	2	0	2	0	2	0	2	0	2	0	1	5	1
458	100	1	3	78	1	N/A	2	N/A	1	Computer Science	2	N/A	2	N/A	2	N/A	2	N/A								1							2	0	2	0	2	0	2	0	2	0	2	0	2	0	2	0	2
5923	60	1	4	42	1	Design	2	N/A	2	N/A	2	N/A	2	N/A	2	N/A	2	N/A			1										1	security	2	0	2	0	2	0	2	0	2	0	2	0	2	0	2	0	2
14362	100	1	4	61	1	N/A	1	N/A	1	N/A	1	N/A	2	N/A	2	N/A	2	N/A				1		1		1							2	0	2	0	2	0	2	0	2	0	2	0	2	0	2	0	2
13523	100	1	7	78	1	N/A	1	N/A	1	N/A	2	N/A	2	N/A	2	N/A	1	Microsoft Certified								1							2	0	2	0	2	0	2	0	2	0	2	0	2	0	2	0	2
5151	100	1	3	142	1	Agriculture	2	N/A	2	N/A	2	N/A	2	N/A	2	N/A	2	N/A		1	1			1		1				1			2	1	2	1	2	7	2	0	2	7	2	0	2	0	2	0	2
10080	100	3	8	187	2	N/A	2	N/A	2	N/A	2	N/A	2	N/A	2	N/A	2	N/A						1		1				1			2	0	1	1	2	0	1	3	1	5	1	5	2	0	2	0	1
5324	87	1	4	187	1	N/A	1	N/A	1	N/A	1	BS	2	N/A	2	N/A	2	N/A								1							2	0	1	10+	2	0	2	0	2	0	2	0	2	0	2	0	2
14116	100	1	2	79	1	N/A	2	N/A	2	N/A	2	N/A	2	N/A	2	N/A	2	N/A						1									1	1	2	0	2	0	2	0	2	0	2	0	2	0	2	0	1
13281	40	1	2	10
367	100	1	3	156	1	Computer Engineering	1	N/A	1	N/A	2	N/A	2	N/A	2	N/A	2	N/A					1	1									2	0	2	0	2	0	2	0	2	0	2	0	2	0	2	0	2
11152	100	1	3	187	1	N/A	2	N/A	2	N/A	2	N/A	2	N/A	2	N/A	2	N/A						1							1	Construction	1	0.5	2	0	2	0	2	0	2	0	2	0	2	0	2	0	1
12747	100	1	4	138	2	N/A	2	N/A	1	Design	2	N/A	2	N/A	2	N/A	2	N/A		1	1					1							2	0	2	0	1	3	2	0	2	0	2	0	2	0	2	0	2
7247	87	1	5	163	1	N/A	2	N/A	2	N/A	2	N/A	2	N/A	2	N/A	2	N/A													1	Advertising	2	0	2	0	2	0	2	0	2	0	2	0	2	0	2	0	2
6854	100	1	3	179	1	N/A	2	N/A	2	N/A	2	N/A	2	N/A	2	N/A	2	N/A						1						1			2	0	2	0	2	0	2	0	2	0	2	0	2	0	2	0	2
291	100	1	3	156	1	N/A	2	N/A	1	Electronics and Communication Engineering	2	N/A	2	N/A	2	N/A	1	Implementing Microsoft Azure Solutions	Microsoft Certified Professional							1							2	0	2	0	2	0	2	0	2	0	2	0	2	0	2	0	2
6968	100	1	5	126	2	N/A	2	N/A	2	N/A	2	N/A	2	N/A	2	N/A	1	Physics	Higher National Diploma					1				1			1	Graphic design	2	0	1	10	2	0	2	0	2	0	2	0	1	10	2	0	2
8318	87	1	4	185	1	N/A	2	N/A	1	Mathematics & Computing	2	N/A	2	N/A	2	N/A	2	N/A								1							2	0	2	0	2	0	2	0	2	0	2	0	2	0	2	0	2
303	100	1	2	179	2	Electronic and Communication Engineering	2	N/A	2	N/A	2	N/A	2	N/A	2	N/A	2	N/A		1				1		1							2	0	2	0	1	4	2	0	2	0	2	0	2	0	2	0	2
906	100	1	5	187	1	N/A	2	N/A	2	N/A	2	N/A	2	N/A	2	N/A	2	N/A				1		1	1	1							2	0	2	0	2	0	2	0	2	0	2	0	2	0	2	0	2
13769	100	1	3	76	1	Computer Science, Physics	2	N/A	2	N/A	2	N/A	2	N/A	2	N/A	1	Computer Science	Bachelors (Unfinished)			1				1				1	1	Tech Recruitment	2	0	2	0	2	0	2	0	1	0.5	2	0	2	0	2	2	2
7928	100	1	5	143	2	N/A	2	N/A	2	N/A	1	IT	2	N/A	2	N/A	2	N/A						1		1							2	0	2	0	2	0	2	0	2	0	2	0	2	0	2	0	2
6216	87	1	4	31	1	N/A	2	N/A	1	Commerce, Information Systems	2	N/A	2	N/A	2	N/A	2	N/A						1		1							2	0	2	0	2	0	2	0	2	0	2	0	2	0	2	0	2
15709	53	1	3	142	1	Mathematics & Informatics	2	N/A	1	Automatics and Computers	2	N/A	2	N/A	2	N/A	2	N/A						1		1
339	100	1	6	187	2	N/A	1	electrical engineeering	1	electrical/software engineering	2	N/A	2	N/A	2	N/A	2	N/A		1				1									1	11	1	3	2	0	1	10	1	10	2	0	2	0	2	0	2
14647	87	1	5	130	1	N/A	1	N/A	1	N/A	2	N/A	2	N/A	2	N/A	2	N/A	computer high level cours			1				1					1	write article, animated ,transcriptions.	2	0	2	0	2	0	2	0	1	0	2	0	2	0	2	0	2
3028	100	1	3	137	1	N/A	2	N/A	1	NComputer Science/A	1	Computer ScienceN/A	2	N/A	2	N/A	2	N/A								1							2	0	2	0	2	0	2	0	2	0	2	0	2	0	2	0	2
15892	100	2	5	187	1	N/A	1	N/A	1	IT	2	N/A	2	N/A	2	N/A	2	N/A								1							2	0	2	0	2	0	2	0	2	0	2	0	2	0	1	4	2
11387	100	1	3	7	1	N/A	1	N/A	1	Math	1	Math	2	N/A	1	Math	2	N/A					1	1									2	0	2	0	2	0	2	0	2	0	2	0	2	0	2	0	2
14963	100	1	5	78	2	N/A	2	N/A	1	N/A	2	N/A	2	N/A	2	N/A	2	N/A	B.Com			1											2	0	2	0	1	18	2	0	1	0	2	0	2	0	2	0	2
15588	100	1	4	61	1	Mathematics	2	N/A	1	Software design	2	N/A	2	N/A	2	N/A	2	N/A						1		1		1					2	0	2	0	2	0	2	0	2	0	2	0	2	0	2	0	2
3857	60	1	3	84	1	N/A	2	N/A	2	N/A	1	N/A	2	N/A	1	N/A	2	N/A											1				2	0	2	0	2	0	2	0	2	0	2	0	2	0	2	0	2
8485	100	1	3	78	1	N/A	1	N/A	1	mechanical engineer	2	N/A	2	N/A	2	N/A	2	N/A						1						1			2	0	2	0	2	0	2	0	1	2	1	2	1	4	2	0	2
639	100	1	4	79	1	science	2		1	mechanical engineering	1	mechanical engineering	2	N/A	2	N/A	2	N/A					1	1						1			1	6	1	12	1	12	2	0	1	12	2	0	1	120	2	0	2
300	100	1	3	78	2	N/A	2	N/A	2	N/A	2	N/A	2	N/A	2	N/A	1		3D Animation course	1	1	1	1										2	0	2	0	2	0	2	0	2	0	2	0	2	0	2	0	2
15943	87	1	2	78	1	N/A	1	N/A	1	N/A	2	N/A	2	N/A	2	N/A	2	N/A		1						1							2	0	2	0	1	2	2	0	2	0	2	0	2	0	2	0	2
311	100	1	3	78	2	N/A	2	N/A	1	IT	2	N/A	2	N/A	2	N/A	2	N/A								1							2	0	2	0	2	0	2	0	2	0	2	0	2	0	2	0	2
13087	100	1	2	130	1	Science	1	Commerce	1	Commerce	1	Information Technology	2	N/A	2	N/A	1	Education	B.Ed							1							2	0	2	0	2	0	2	0	2	0	2	0	2	0	2	0	2
13937	100	1	3	14	1	Science	2	N/A	1	Electrical and Electronics Engineering	2	N/A	2	N/A	2	N/A	1	N/A	PLC Certification					1									1	1	1	1	1	1	2	0	2	0	2	0	1	1	2	0	1
2628	100	1	3	65	1	N/A	1	N/A	1	N/A	1	N/A	2	N/A	2	N/A	2	N/A					1	1									2	0	2	0	2	0	2	0	2	0	2	0	2	0	2	0	1
3842	60	1	3	14	1	N/A	2	N/A	2	N/A	2	N/A	2	N/A	2	N/A	2	N/A													1	Vfx artist	2	0	2	0	2	0	2	0	2	0	2	0	2	0	2	0	2
12008	87	1	3	24	1	N/A	1	N/A	2	N/A	2	N/A	2	N/A	2	N/A	1	N/A	Professional Job		1										1	Green Life Food	2	0	2	0	1	1	2	0	2	0	2	0	2	0	2	0	2
3227	100	2	3	153	1	N/A	2	N/A	1	Marketing	2	N/A	2	N/A	2	N/A	2	N/A				1				1				1			2	0	2	0	2	0	2	0	2	0	2	0	2	0	2	0	2
4333	87	1	3	52	1	Computer Science	1	Marketing	1	Digital Graphic Design	2	N/A	2	N/A	2	N/A	2	N/A		1	1										1	Marketing and Publicity	2	0	2	0	1	11	2	0	2	0	2	0	2	0	2	0	2
7743	100	1	4	78	1	Science	1	Mechanical Engineering	1	Mechanical Engineering	2	N/A	2	N/A	2	N/A	2	N/A	Cativ V5 Certificate	1				1						1			2	0	1	2	1	2	1	3	2	3	2	0	1	6	2	0	2
525	100	1	3	88	1	Informatics	2	N/A	1	Informatics	2	N/A	2	N/A	2	N/A	2	N/A			1	1		1	1	1		1			1	Business Development	2	0	2	0	1	5	2	0	1	5	2	0	2	0	1	10	2
9106	100	1	3	78	2	N/A	2	N/A	2	N/A	2	N/A	1	N/A	2	N/A	2	N/A				1											2	0	2	0	2	0	2	0	2	0	2	0	2	0	1	3	2
6161	100	1	4	136	1	N/A	2	N/A	1	Computer Science	2	N/A	2	N/A	2	N/A	2	N/A	r			1	1			1		1			1	Real Estate, Cybersecurity, Marketing,	2	0	2	0	1	1	2	0	2	0	2	0	2	0	2	0	1
376	100	1	3	138	2	N/A	2	N/A	2	N/A	2	N/A	1	IT	2	N/A	2	N/A						1		1		1		1			2	0	1	1	2	0	1	2	1	2	2	0	1	2	2	0	2
11198	87	1	4	78	2	N/A	2	N/A	2	N/A	1	N/A	2	N/A	2	N/A	2	N/A						1		1							2	0	2	0	2	0	2	0	2	0	2	0	2	0	2	0	2
6716	87	1	2	78	1	Physics	2	N/A	2	N/A	2	N/A	2	N/A	2	N/A	2	N/A					1	1		1							2	0	2	0	2	0	2	0	2	0	2	0	2	0	2	0	2
10255	100	1	3	78	1	N/A	2	N/A	1	Computers	2	N/A	2	N/A	2	N/A	2	N/A						1									2	0	2	0	2	0	2	0	2	0	2	0	2	0	2	0	2
8718	100	1	3	158	2	N/A	2	N/A	2	N/A	1	Social Informatics	2	N/A	2	N/A	2	N/A													1	Industrial Automation	2	0	2	0	2	0	2	0	2	0	2	0	2	0	2	0	2
13207	100	2	2	183	1	N/A	2	N/A	2	N/A	2	N/A	2	N/A	2	N/A	2	N/A		1	1					1							2	0	2	0	1	0	2	0	2	0	2	0	2	0	1	0	2
7007	100	1	3	78	1	N/A	2	N/A	1	N/A	2	N/A	2	N/A	2	N/A	2	N/A								1							2	0	2	0	2	0	2	0	2	0	2	0	2	0	2	0	2
12179	100	1	2	53	1	N/A	2	N/A	1	nanotechnology	2	N/A	2	N/A	2	N/A	2	N/A						1									2	0	2	0	2	0	2	0	2	0	2	0	2	0	2	0	2
9953	87	1	2	130	1	N/A	2	N/A	2	N/A	2	N/A	2	N/A	2	N/A	2	N/A						1									1	0	2	0	2	0	2	0	2	0	2	0	2	0	2	0	2
7469	100	1	3	111	1	N/A	2	N/A	1	Graphic Design	1	Animation	2	N/A	2	N/A	2	N/A		1	1		1										2	0	2	0	1	3	1	3	2	0	2	0	2	0	2	0	2
4731	73	1	6	78	1	N/A	1	N/A	1	N/A	2	N/A	2	N/A	2	N/A	1	N/A	Chartered Accountant. DISA			1								1			2	0	2	0	2	0	2	0	1	0	2	0	2	0	1	0	2
164	100	1	3	53	1	N/A	1	N/A	1	N/A	1	Industrial Engineering	2	N/A	2	N/A	2	N/A		1		1	1	1						1			2	0	1	0	1	0	1	0	1	0	1	0	1	0	1	0	2
13223	100	1	3	14	1	N/A	2	N/A	1	Computer Science	2	N/A	2	N/A	2	N/A	2	N/A						1		1							2	0	2	0	2	0	2	0	2	0	2	0	2	0	1	2	2
4403	87	1	3	136	1	N/A	2	N/A	1	N/A	2	N/A	1	N/A	2	N/A	2	N/A									1		1				2	0	2	0	2	0	2	0	2	0	2	0	2	0	2	0	2
3630	100	1	3	136	1	N/A	2	N/A	1	Electrical	2	N/A	2	N/A	2	N/A	2	N/A						1				1		1			1	3	1	1	1	0	2	0	1	2	2	0	2	0	2	0	2
8153	100	1	4	179	1	N/A	1	N/A	1	N/A	2	N/A	2	N/A	2	N/A	2	N/A				1		1							1	Contactless payment cards systems.	2	0	2	0	2	0	2	0	2	0	2	0	2	0	2	0	1
288	100	1	4	67	2	N/A	2	N/A	2	N/A	1	IT	2	N/A	2	N/A	2	N/A								1							2	0	2	0	2	0	2	0	2	0	2	0	2	0	2	0	2
490	100	1	6	111	1	N/A	1	N/A	1	N/A	2	N/A	2	N/A	2	N/A	2	N/A		1	1			1				1		1	1	Industrial design	2	0	2	5	2	0	2	5	2	5	2	0	2	15	2	5	2
11522	100	1	5	163	1	N/A	2	N/A	2	Telecoummunications engineering	2	N/A	2	N/A	2	N/A	2									1							2	0	2	0	2	0	2	0	2	0	2	0	2	0	1	3	2
10564	87	1	3	14	2	N/A	2	N/A	1	Computer Science	2	N/A	2	N/A	2	N/A	2	N/A		1				1		1							2	0	2	0	1	1	2	0	2	0	2	0	2	0	2	0	2
13304	100	1	3	78	2	N/A	2	N/A	1	Computer Science	2	N/A	2	N/A	2	N/A	2	N/A						1		1				1			2	0	2	0	2	0	2	0	2	0	2	0	2	0	2	0	2
6946	100	1	3	24	1	N/A	2	N/A	1	Advertising	2	N/A	2	N/A	2	N/A	2	N/A		1		1				1	1			1			2	0	2	0	2	0	2	0	2	0	2	0	2	0	2	0	2
14296	100	2	4	79	1	N/A	1	ADVERTISING	1	COMMUNICATION	2	N/A	2	N/A	2	N/A	2	N/A		1											1	Marketing, Advertising, Communication	2	0	2	0	2	0	2	0	2	0	2	0	2	0	2	0	2
10263	100	1	4	7	1	Mechanical	2	N/A	1	Electronic	2	N/A	2	N/A	2	N/A	2	N/A		1				1		1		1		1			1	10	2	0	2	0	2	0	2	0	2	0	2	0	1	5	2
9904	87	1	3	153	1	N/A	1	biology	2	N/A	2	N/A	2	N/A	2	N/A	2	N/A		1	1												2	0	2	0	2	0	2	0	2	0	2	0	2	0	2	0	2
14323	100	1	4	78	2	N/A	2	N/A	2	N/A	2	N/A	2	N/A	2	N/A	1	N/A	Diploma											1			2	0	2	0	2	0	2	0	1	0	2	0	1	0	2	0	1
2416	100	1	4	79	1	physics	2	N/A	1	architecture	2	N/A	2	N/A	2	N/A	2	N/A		1				1		1		1		1			2	0	2	0	1	20	2	0	1	4	2	0	2	0	1	6	2
3921	87	1	4	78	2	N/A	2	N/A	1	Addimitted	2	N/A	2	N/A	2	N/A	1	Electronics & Telecommunication Engineering	Diploma	1				1							1	Embedded Electronics Research & Developement	2	0	2	0	1	10	1	4	1	6	2	0	2	0	2	0	2
12439	100	1	2	187	1	N/A	1	N/A	1	Engineering	2	N/A	2	N/A	2	N/A	2	N/A						1				1		1			2	0	1	1	1	1	2	0	1	2	2	0	1	0.5	2	0	2
5011	87	2	3	42	1	general high school	2	N/A	1	Management	1	Management	2	N/A	2	N/A	1	Web design	Web design - computer operator			1									1	Food industry (delivery of goods)	2	0	2	0	1	3	2	0	2	0	2	0	2	0	2	0	2
312	100	1	3	78	1	Physics, Chemistry and Mathematics	2	N/A	2	N/A	2	N/A	2	N/A	2	N/A	2	N/A				1											2	0	2	0	2	0	2	0	2	0	2	0	2	0	2	0	2
13093	100	3	3	179	1	N/A	2	N/A	1	N/A	2	N/A	2	N/A	2	N/A	2	N/A		1	1										1	advertising	2	0	2	0	1	1	2	0	2	0	2	0	2	0	2	0	2
8021	87	2	3	69	1	Computer with cientific orientation	1	Computer with cientific orientation	2	Architecture	2	N/A	2	N/A	2	N/A	2	N/A		1													2	0	1	10	2	0	2	0	2	0	2	0	2	0	2	0	2
6426	100	1	3	78	1	N/A	1	N/A	1	Information Science	2	N/A	2	N/A	2	N/A	2	N/A						1		1							2	0	2	0	2	0	2	0	2	0	2	0	2	0	1	1	1
331	100	1	4	183	2	N/A	2	N/A	2	N/A	1	engineer mechanic	2	N/A	2	N/A	2	N/A								1							2	0	2	0	2	0	2	0	2	0	2	0	2	0	1	5	2
12708	100	2	3	53	1	N/A	2	N/A	1	mechatronics	2	N/A	2	N/A	2	N/A	2	N/A						1							1	freelance jobs	2	0	2	0	2	0	2	0	2	0	2	0	2	0	2	0	2
5805	60	1	4	14	1	N/A	2	N/A	1	N/A	2	N/A	2	N/A	2	N/A	2	N/A								1							2	0	2	0	2	0	2	0	2	0	2	0	2	0	2	0	2
9125	100	1	4	78	1	N/A	2	N/A	1	N/A	1	N/A	2	N/A	2	N/A	1	N/A	PGDCA				1			1					1	Skill Development	2	0	2	0	2	0	2	0	2	0	2	0	2	0	1	0	2
16237	100	3	8	168	1	N/A	1	N/A	2	N/A	2	N/A	2	N/A	2	N/A	2	N/A								1							2	0	2	0	2	0	2	0	2	0	2	0	2	0	2	0	2
3882	60	1	3	187	2	N/A	2	N/A	1	Computer Science	2	N/A	2	N/A	2	N/A	2	N/A				1				1					1	Insurance Industry	2	0	2	0	2	0	2	0	2	0	2	0	2	0	2	0	2
5686	87	1	3	184	1	N/A	1	N/A	2	N/A	2	N/A	2	N/A	2	N/A	1	N/A	diploma in animation	1	1												2	0	2	0	2	3	2	0	2	0	2	0	2	0	2	0	2
5826	100	1	3	78	1	N/A	2	N/A	2	N/A	2	N/A	2	N/A	2	N/A	1	N/A	Diploma in CG Animaton & Designing		1												2	0	2	0	1	0	2	0	2	0	2	0	2	0	2	0	2
15123	100	1	3	179	1	N/A	1	N/A	1	Computer Science And Engineering	2	N/A	2	N/A	2	N/A	2	N/A						1		1					1	Geographic Information Systems	2	0	2	0	2	0	2	0	2	0	2	0	2	0	1	3	2
8319	87	1	3	78	2	N/A	2	N/A	2	N/A	1	N/A	2	N/A	2	N/A	2	N/A								1					1	Website Designer, UI/UX designer	2	0	2	0	1	0	2	0	2	0	2	0	2	0	2	0	2
8343	47	1	3	14	2	N/A	2	N/A	1	N/A	2	N/A	2	N/A	2	N/A	2	N/A
8200	100	1	3	42	1	mechanical engineering	2	N/A	1	mechanical engineering	1	mechanical engineering	2	N/A	2	N/A	2	N/A	in future IWE/EWE					1				1		1	1	Gas turbines, welding prepares, etc.	2	0	2	0	2	0	2	0	1	2	2	0	1	3	2	0	2
13661	60	1	3	135	1	N/A	1	N/A	1	N/A	2	N/A	2	N/A	2	N/A	2	N/A		1				1		1							2	0	2	0	2	0	2	0	2	0	2	0	1	1	2	0	2
792	100	1	2	153	1	Industrial and Furniture Design	2	N/A	1	Industrial Design	2	N/A	2	N/A	2	N/A	2	N/A		1	1												2	0	2	0	1	3	2	0	2	0	2	0	2	0	2	0	2
4067	87	1	3	164	1		1	N/A	1	Polymer Science and Technology / Chemistry / Physics	2	N/A	2	N/A	2	N/A	2	N/A		1				1						1			2	0	2	0	1	6	2	0	1	1	1	1	2	0	2	0	2
13255	100	2	4	185	1	N/A	2	N/A	2	N/A	2	N/A	2	N/A	2	N/A	1	N/A													1	Health & Social Care, Managerial,Catering	2	0	2	0	1	10	2	0	2	0	2	0	2	0	2	0	2
3575	87	1	2	8	1	Math,Physics	2	N/A	1	Physics	2	N/A	2	N/A	2	N/A	2	N/A								1							2	0	2	0	2	0	2	0	2	0	2	0	2	0	2	0	2
5908	87	1	3	78	2	N/A	2	N/A	1	N/A	2	N/A	2	N/A	2	N/A	2	N/A													1	Graphic Designer	2	0	2	0	2	0	2	0	2	0	2	0	2	0	2	0	2
6815	100	1	4	161	2	N/A	2	N/A	2	N/A	2	N/A	2	N/A	2	N/A	1	N/A	design diploma	1													2	0	2	0	1	17	2	0	2	0	2	0	2	0	2	0	2
4992	60	1	2	178	1	N/A	1	technologie	1	art	2	N/A	2	N/A	2	N/A	2	N/A		1	1					1							2	0	2	0	1	5	2	0	2	0	2	0	2	0	2	0	2
8194	87	2	3	104	2	N/A	2	N/A	1	English Language	2	N/A	2	N/A	2	N/A	2	N/A													1	Construction/Government	2	0	2	0	2	5	1	0	2	0	2	0	2	0	2	0	2
3898	40	2	3	78
10051	100	2	4	40	1	N/A	2	N/A	1	Advertising with an emphasis on marketing	2	N/A	2	N/A	2	N/A	2	N/A													1	Graphic Designer, Advertising, Customer Service,Human Resources	2	0	2	0	1	10	2	0	2	0	2	0	2	0	2	0	2
10408	53	1	3	143	1	N/A	2	N/A	2	N/A	2	N/A	2	N/A	2	N/A	2	N/A													1	Beautu
9257	100	2	3	142	2	N/A	2	N/A	2	N/A	2	N/A	2	N/A	2	N/A	2	N/A					1			1		1					2	0	2	0	2	0	2	0	2	0	2	0	2	0	1	0	2
11484	87	1	3	78	2	N/A	2	N/A	1	N/A	2	N/A	2	N/A	2	N/A	2	N/A				1	1	1		1							1	0	2	0	2	0	2	0	2	0	2	0	2	0	1	0	2
10006	87	2	1	84	2		2	interior design	1	N/A	2	N/A	2	N/A	2	N/A	2	N/A		1													1	0	2	25	1	0	2	0	2	0	2	0	2	0	2	0	2
9061	100	1	3	136	1	N/A	2	N/A	2	N/A	2	N/A	2	N/A	2	N/A	2	N/A								1							2	0	2	0	2	0	2	0	2	0	2	0	2	0	2	0	2
14436	87	1	6	78	1	English,chemistry, physics,maths,socical science	1	English, maths, Phy, Chemistry, hindi	1	Maths, Phy, Chemistry	1	Master of Computer Applications, 17 papers of computer Science ,did from IGNOU	2	N/A	2	N/A	2	N/A	PMP 35 PDU,doing volunteering with PMI International & National certificates,Science Journalism, Environment,							1					1	Project as CRM,HRMS, ASSETand IoT, work Flow,Database	2	0	2	0	2	0	2	0	2	0	2	0	2	0	1	25	2
318	100	1	3	78	1	Science (physics, mathematics, chemistry) and elementary schooling.	1	Physics, Mathematics, Chemistry, Electronics.	1	Electronics and communications	2	N/A	2	N/A	2	N/A	1	electronics VLSI(very large scale integration) system design	Post graduate diploma							1							2	0	2	0	2	0	2	0	2	0	2	0	2	0	2	0	2
340	100	1	3	130	2	N/A	2	N/A	1	N/A	2	N/A	2	N/A	2	N/A	1	N/A	Graphic designing	1	1				1	1							2	0	2	0	1	10	2	0	2	0	2	0	2	0	2	0	2
6220	87	1	3	14	1	N/A	2	N/A	1	N/A	2	N/A	2	N/A	2	N/A	2	N/A								1							2	0	2	0	1	7	2	0	2	0	2	0	2	0	2	0	2
4225	87	1	4	106	1	N/A	1	N/A	1	N/A	1	N/A	1	N/A	2	N/A	2	N/A		1		1	1			1				1			2	0	1	5	1	6	2	0	2	0	2	0	2	0	1	8	2
16218	100	1	3	130	2	N/A	2	N/A	1	Data Structures and Algorithms	2	N/A	2	N/A	2	N/A	2	N/A						1		1							1	1	1	1	1	2	2	0	2	0	2	0	2	0	1	2	1
12530	87	1	3	78	1	N/A	1	N/A	1	N/A	2	N/A	2	N/A	2	N/A	2	N/A		1	1		1			1							2	0	1	0	1	0	2	0	2	0	2	0	2	0	2	0	1
13910	100	1	7	37	1	N/A	2	N/A	2	N/A	2	N/A	1	N/A	2	N/A	2	N/A	DiseÃ±ador GrÃ¡fico	1	1										1	DiseÃ±o GrÃ¡fico	2	0	2	0	1	45	2	0	2	0	2	0	2	0	2	0	2
11488	100	1	5	130	1	Physics	1	Electronics	1	Chemistry	1	Computer	2	N/A	2	N/A	2	N/A				1				1				1			2	0	2	0	2	0	1	5	1	2	2	0	2	0	1	5	2
10979	100	3	8	85	2	N/A	2	N/A	1	Arts	2	N/A	2	N/A	2	N/A	2	N/A		1													2	0	2	0	1	3	2	0	2	0	2	0	2	0	2	0	2
10194	100	2	4	67	2	N/A	1	N/A	2	N/A	2	N/A	2	N/A	2	N/A	2	N/A													1	Drama Hoteliers association	2	0	2	0	1	0	2	0	2	0	2	0	2	0	2	0	2
11110	87	1	4	78	2	N/A	1	physics, chemistry, math	1	public adminstration. economic	2	N/A	2	N/A	2	N/A	2	N/A		1			1		1				1	1	1	3d medical animation	2	0	2	0	1	0	1	0	2	0	2	0	2	0	1	0	2
3068	100	1	8	104	1	N/A	1	N/A	1	Computer Science	2	N/A	2	N/A	2	N/A	2	N/A								1							2	0	2	0	2	0	2	0	2	0	2	0	2	0	1	20	2
16032	100	1	4	163	1	Construction	2	N/A	2	N/A	2	N/A	2	N/A	2	N/A	2	N/A		1		1						1			1	Gaming	2	0	2	0	2	0	2	0	2	0	2	0	2	0	2	0	2
13971	100	1	3	14	1	N/A	1	N/A	1	N/A	2	N/A	2	N/A	2	N/A	2	N/A		1	1												2	0	2	0	1	0	2	0	2	0	2	0	2	0	2	0	2
12210	100	1	3	183	1	N/A	1	N/A	1	LAW	2	N/A	2	N/A	2	N/A	2	N/A		1	1					1							2	0	2	0	1	1	2	0	2	0	2	0	2	0	2	0	2
8982	100	1	3	24	1	N/A	2	N/A	1	Architecture and Urbanism	2	N/A	2	N/A	2	N/A	2	N/A		1	1										1	Municipal supervisor for the 2010 sensus for IBGE (A government agency of geography ans statistics)	1	1	1	1	1	7	2	0	2	0	2	0	2	0	2	1	2
8830	100	1	4	79	1	N/A	1	N/A	1	N/A	2	N/A	2	N/A	2	N/A	2	N/A													1	interior design	2	0	2	0	1	5	2	0	2	0	2	0	2	0	2	0	2
3848	87	1	3	78	2	N/A	2	N/A	1	N/A	2	N/A	2	N/A	2	N/A	2	N/A						1									2	0	2	0	2	0	2	0	2	0	2	0	2	0	2	0	2
3895	87	1	3	130	1	Medical Science	1	Electronics	1	Computer and Information Technology	2	N/A	2	N/A	2	N/A	2	N/A			1		1	1		1		1					2	0	2	0	2	0	2	0	2	0	2	0	2	0	2	0	2
6358	87	1	3	130	1	Computer	1	Computer	1	Computer	2	N/A	2	N/A	2	N/A	2	N/A								1		1					2	0	2	0	2	0	2	0	2	0	2	0	2	0	2	0	2
8741	100	1	3	35	1	N/A	2	N/A	2	N/A	2	N/A	2	N/A	2	N/A	2	N/A						1		1							2	0	2	0	2	0	2	0	2	0	2	0	2	0	2	0	1
323	100	2	3	14	1	physics, chemistry, math	2	N/A	1	Electical, Electronics, Programming	2	N/A	2	N/A	2	N/A	2	N/A		1			1	1		1							1	4	1	1	1	1	2	0	2	0	2	0	2	0	2	0	1
337	100	2	3	42	1	Computer engineering	2	N/A	1	IT design	2	N/A	2	N/A	2	N/A	2	N/A		1	1					1							2	0	2	0	1	3	2	0	2	0	2	0	2	0	2	0	2
3136	100	1	2	42	1	N/A	1	N/A	1	N/A	2	N/A	2	N/A	2	N/A	2	N/A													1	Im a student	2	0	2	0	2	0	2	0	2	0	2	0	2	0	2	0	2
8269	87	1	3	184	1	N/A	1	N/A	2	N/A	2	N/A	2	N/A	2	N/A	1	N/A	Diploma	1													1	5	1	5	1	5	1	5	1	5	2	0	2	0	2	0	2
14766	87	1	3	78	2	N/A	2	N/A	2	N/A	1	Electrical Engineering	2	N/A	2	N/A	2	N/A					1	1		1				1			1	6	2	0	1	3	2	0	2	0	2	0	2	0	1	3	1
14857	53	1	5	87	1	N/A	1	N/A	1	N/A	2	N/A	2	N/A	1	N/A	1	N/A	safety and health training programs from oshacademy usa				1					1			1	Safety and Health Trainer, and Consultation
4912	60	1	3	78	2	N/A	2	N/A	1	N/A	2	N/A	2	N/A	2	N/A	2	N/A		1	1	1	1			1							2	0	1	0	1	0	2	0	2	0	2	0	2	0	1	0	2
370	100	1	3	78	1	Science and Maths	2	N/A	1	Marine Engineering	2	N/A	1	MBA in energy and environment	2	N/A	2	N/A				1						1					2	0	2	0	2	0	2	0	2	0	2	0	1	1	1	3	2
10173	87	1	3	78	1	PCM	2	N/A	1	B.E.	2	N/A	2	N/A	2	N/A	2	N/A		1	1	1				1					1	Website development, 2D and 3D designing, social media marketing	2	0	2	0	2	7	2	0	2	0	2	0	2	0	2	7	2
15649	40	1	4	36
12596	87	1	3	130	1	N/A	1	N/A	1	N/A	2	N/A	2	N/A	2	N/A	2	N/A		1	1					1							2	0	2	0	1	4	2	0	2	0	2	0	2	0	2	0	2
6284	87	1	2	9	1	N/A	1	N/A	1	N/A	1	N/A	2	N/A	2	N/A	2	N/A								1							2	0	2	0	2	0	2	0	2	0	2	0	2	0	1	0	2
2430	100	1	3	31	2	N/A	2	N/A	1	N/A	1	N/A	2	N/A	2	N/A	2	N/A						1									2	0	2	0	2	0	2	0	2	0	2	0	1	0	2	0	1
13693	100	1	3	78	1	N/A	2	N/A	1	N/A	1	N/A	1	N/A	2	N/A	1	N/A	Investment management (equivalent of CFA)			1		1									1	2.75	2	0	2	0	2	0	2	0	2	0	2	0	1	2.75	2
9749	100	1	4	187	1	N/A	1	Electronics	1	IT	1	IT	2	N/A	2	N/A	2	N/A	SEC+ CCNA NET+						1	1		1					2	0	2	0	2	0	2	0	2	0	2	0	2	0	2	0	2
15644	87	2	3	36	1	Computer Science	2	N/A	2	N/A	1	Computer Science	2	N/A	2	N/A	2	N/A		1			1	1		1					1	Embedded System enigneering	1	0	1	0	1	0	1	0	1	0	2	0	1	0	1	0	1
7130	87	1	3	78	1	N/A	2	N/A	1	N/A	1	N/A	2	N/A	2	N/A	2	N/A								1							2	0	2	0	2	0	2	0	2	0	2	0	2	0	2	0	2
11841	100	1	3	164	2	N/A	2	N/A	1	Computer Science	2	N/A	2	N/A	2	N/A	2	N/A		1				1		1		1		1			2	0	2	0	2	0	2	0	2	0	2	0	2	0	2	0	2
6949	100	1	3	53	1	Chemistry, Physics, MATH, English, French	2	N/A	1	N/A	1	N/A	2	N/A	2	N/A	1	N/A	Cisco	1				1		1							1	1	1	1	1	3	2	0	2	0	2	0	2	0	1	1	2
15498	100	1	2	130	1	N/A	2	N/A	1	Mechanical Engineering	2	N/A	2	N/A	2	N/A	2	N/A						1									2	0	2	0	2	0	2	0	2	0	2	0	1	1	2	0	2
301	100	1	5	9	1	Industrial Arts & Physics	1	Aviation	2	N/A	2	N/A	2	N/A	2	N/A	1	Photography	Certificate 4					1	1			1		1	1	UAV design and operations	2	0	1	30	1	30	1	30	1	5	2	0	1	30	1	20	1
11058	87	1	2	136	1	N/A	2	N/A	1	Information Technology	2	N/A	2	N/A	2	N/A	2	N/A								1							2	0	2	0	2	0	2	0	2	0	2	0	2	0	2	0	2
314	100	1	3	58	1	Natural Science	2	N/A	1	Computer Science	1	Computer Science	2	N/A	2	N/A	2	N/A					1	1		1		1					2	0	1	3	2	0	2	0	2	0	2	0	2	0	1	3	2
8961	100	1	3	78	1	N/A	1	N/A	1	N/A	1	N/A	2	N/A	2	N/A	2	N/A						1									2	0	2	0	2	0	2	0	2	0	2	0	2	0	2	0	1
13553	87	1	3	14	1	N/A	2	N/A	1	N/A	2	N/A	2	N/A	2	N/A	2	N/A		1	1			1						1			1	3	1	3	1	7	1	4	1	7	2	0	1	3	2	0	1
2172	100	1	3	163	1	N/A	2	N/A	2		2	N/A	2	N/A	2	N/A	2	N/A		1				1									2	0	1	0	1	0	1	0	1	0	2	0	1	0	1	0	2
7299	100	1	4	179	1	N/A	2	N/A	1	N/A	1	N/A	2	N/A	1	N/A	2	N/A						1		1							2	0	2	0	2	0	2	0	2	0	2	0	2	0	2	0	2
12721	87	1	3	188	1	N/A	2	N/A	1	N/A	2	N/A	1	Architecture	2	N/A	1	Visualization	3D designer	1	1												2	0	2	0	1	10	2	0	2	0	2	0	2	0	2	0	2
3867	87	1	3	14	1	Business Studies	2	N/A	1	Fashion Design & Technology	2	N/A	1	N/A	2	N/A	2	N/A												1			2	0	2	0	1	4	2	0	1	2	2	0	2	0	2	0	2
3050	100	1	2	14	1	N/A	1	N/A	1	N/A	2	N/A	2	N/A	2	N/A	2	N/A	Freelancer	1	1	1	1	1	1	1	1	1	1	1	1	Content Creator	1	0	2	0	1	0	1	0	2	0	1	0	1	0	2	0	2
4235	40	1	2	157
5482	100	1	3	14	1	N/A	2	N/A	1	Accounting	1	Accounting	2	N/A	2	N/A	2	N/A				1				1							2	0	2	0	2	0	2	0	2	0	2	0	2	0	2	0	2
2245	100	1	3	53	1	N/A	1	N/A	1	Mechatronics	2	N/A	2	N/A	2	N/A	2	N/A		1	1			1				1		1	1	Mechanical and Product design	2	0	1	4	1	3	1	1	1	3	2	0	1	4	1	2	1
3345	100	1	3	179	1	STEM	2	N/A	1	Mechatronics Engineering	2	N/A	2	N/A	2	N/A	2	N/A						1	1					1			2	0	1	8	1	4	2	0	1	8	2	0	2	0	2	0	1
14419	87	1	3	130	1	N/A	1	N/A	1	N/A	1	N/A	2	N/A	2	N/A	2	N/A								1							2	0	2	0	2	0	2	0	2	0	2	0	2	0	2	0	2
1241	100	1	5	187	1	N/A	2	N/A	2	N/A	2	N/A	2	N/A	2	N/A	2	N/A				1		1	1			1		1			2	3	2	0	1	3	2	0	2	0	2	0	1	3	2	0	1
2936	100	1	3	187	1	N/A	1	N/A	1	Mech Engr	2	N/A	2	N/A	2	N/A	2	N/A					1	1				1		1			1	1	1	5	1	5	1	2	1	5	1	1	1	3	2	0	1
6496	100	1	3	164	2		2	N/A	1	Electronics and telecommunication	2	N/A	2	N/A	2	N/A	2	N/A						1	1					1			1	4	1	4	1	4	1	0	1	1	2	0	2	0	2	0	1
2291	100	1	3	36	1	Science	2	N/A	1	Math	1	Computer Science	2	N/A	2	N/A	2	N/A						1		1				1			1	2	2	0	2	0	2	0	1	4	2	0	2	0	2	0	1
1387	100	1	5	75	1	N/A	2	N/A	1	Computer Science	1	Scientific Computing	2	N/A	2	N/A	2	N/A						1						1			1	4	2	0	2	0	2	0	1	10	2	0	2	0	2	0	2
685	100	2	3	78	2	N/A	2	N/A	1	N/A	2	N/A	2	N/A	2	N/A	2	N/A	Ccna							1							2	0	2	0	2	0	2	0	2	0	2	0	2	0	2	0	2
10422	60	1	3	14	2	N/A	2	N/A	2	N/A	2	N/A	2	N/A	2	N/A	2	N/A						1									2	0	2	0	2	0	2	0	2	0	2	0	2	0	2	0	2
15613	100	1	3	24	1	N/A	2	N/A	2	N/A	2	N/A	2	N/A	2	N/A	2	N/A		1	1		1	1				1					2	0	1	5	1	10	1	5	2	0	2	0	2	0	2	0	2
9984	100	1	3	78	2	N/A	2	N/A	1	Microbiology	2	N/A	2	N/A	2	N/A	1	Web Design and Animation	PGD in Multimedia							1				1			2	0	2	0	1	11	2	0	2	0	2	0	2	0	2	0	2
13557	60	1	3	78	1	N/A	1	N/A	1	N/A	2	N/A	2	N/A	2	N/A	2	N/A						1		1				1			1	0	1	0	1	0	2	0	2	0	2	0	2	0	2	0	1
674	100	1	3	78	1	N/A	1	N/A	1	N/A	2	N/A	2	N/A	2	N/A	2	N/A								1							2	0	2	0	2	0	2	0	2	0	2	0	2	0	2	0	2
8734	100	1	3	84	1	N/A	2	N/A	2	N/A	2	N/A	2	N/A	2	N/A	2	N/A		1						1							2	0	2	0	2	0	2	0	2	0	2	0	2	0	2	0	2
13896	100	1	4	79	1		1		1	Techcnology Information	2	N/A	2	N/A	2	N/A	2	N/A		1				1		1		1					2	0	1	5	1	5	2	0	2	0	2	0	2	0	1	5	2
15404	100	1	3	84	2	N/A	2	N/A	2	N/A	1	N/A	2	N/A	2	N/A	2	N/A		1		1		1						1			1	0	1	0	1	0	1	0	1	0	1	0	1	0	1	0	1
9440	100	1	3	78	1	Science	1	Physics, Chemistry, Mathematics	1	Electrical and Electronics	1	Electric Vehicles	2		2		2	N/A					1	1									1	2	2	0	2	0	2	0	2	0	2	0	2	0	2	0	1
610	100	1	3	78	1	Science	2	N/A	1	B.tech/ BE	1	MBA	2	N/A	2	N/A	1	Adventure sports					1			1							1	4	1	1	2	0	2	0	2	0	2	0	2	0	1	1	2
4036	100	1	2	53	2	N/A	2	N/A	2	N/A	2	N/A	2	N/A	2	N/A	2	N/A											1				2	0	2	0	1	2	2	0	2	0	2	0	2	0	2	0	2
3853	60	1	3	78	1	N/A	2	N/A	1	N/A	2	N/A	2	N/A	2	N/A	2	N/A								1							2	0	2	0	2	0	2	0	2	0	2	0	2	0	2	0	2
11946	100	1	2	76	1	Computer Science	1	pre-engineering	1	Mechanical Eng.	2	Mechanical Eng.	2	N/A	2	N/A	1	Python programming-basics						1		1		1		1			2	0	2	0	2	0	2	0	2	0	2	0	1	0.5	2	0	2
552	100	1	3	53	2	N/A	2	N/A	2	electronics and telecommunication	1	N/A	1	N/A	1	N/A	1	N/A						1									2	0	2	0	2	0	2	0	2	0	2	0	2	0	2	0	2
5434	87	1	3	78	2	N/A	2	N/A	1	N/A	2	N/A	2	N/A	2	N/A	2	N/A		1				1		1							2	0	2	0	2	0	2	0	2	0	2	0	2	0	2	0	2
847	100	1	2	164	2	N/A	2	N/A	1	Information Technology	2	N/A	2	N/A	2	N/A	2	N/A								1							2	0	2	0	1	2	2	0	2	0	2	0	2	0	1	2	2
330	100	1	2	185	1	math-informatics-physics	2	N/A	2	electrical and electronic engineering	2	N/A	2	N/A	2	N/A	2	N/A				1		1		1		1					2	0	2	0	2	0	2	0	2	0	2	0	2	0	2	0	2
15122	100	1	3	78	1	N/A	2	N/A	1	N/A	2	N/A	2	N/A	2	N/A	2	N/A								1							2	0	2	0	2	0	2	0	2	0	2	0	2	0	2	0	1
7619	100	2	4	187	1	General	1	Accounting	1	Business & Accounting	2	N/A	2	N/A	2	N/A	2	N/A				1					1				1	Marketing	2	0	2	0	2	0	2	0	2	0	2	0	2	0	2	0	2
15615	100	1	4	136	1	Secondary Diploma	2	N/A	1	3rd Year Student in Bachelor of Science in Information Technology	2	N/A	2	N/A	2	N/A	1	Computer Technician	Vocational School	1	1					1							2	0	2	0	1	10	2	0	2	0	2	0	2	0	2	0	2
321	100	2	3	36	2	N/A	2	N/A	1	N/A	2	N/A	2	N/A	2	N/A	2	N/A						1									2	0	2	0	2	0	2	0	2	0	2	0	2	0	2	0	1
4345	87	2	3	187	1	N/A	1	N/A	2	N/A	2	N/A	2	N/A	2	N/A	2	N/A				1	1								1	Customer Service	2	0	2	0	2	0	2	0	2	0	2	0	2	0	2	0	2
7663	100	2	3	187	1	N/A	2	N/A	2	N/A	2	N/A	2	N/A	2	N/A	2	N/A											1				2	0	2	0	2	0	2	0	2	0	2	0	2	0	2	0	2
13188	87	1	3	78	1	N/A	1	N/A	2	N/A	2	N/A	2	N/A	2	N/A	2	N/A								1							2	0	2	0	1	0	2	0	2	0	2	0	2	0	2	0	2
2602	100	1	4	79	1	N/A	2	N/A	1	N/A	2	N/A	2	N/A	2	N/A	2	N/A		1													2	0	1	1	1	7	2	0	2	0	2	0	1	1	2	0	2
6944	100	1	3	78	1	Physics, Chemistry, Maths	2	N/A	1	Computer	2	N/A	2	N/A	2	N/A	2	N/A		1	1					1							2	0	2	0	1	4	2	0	2	0	2	0	2	0	1	1	2
9105	100	1	3	78	2	N/A	2	N/A	1	N/A	2	N/A	2	N/A	2	N/A	2	N/A													1	Student	2	0	2	0	2	0	2	0	2	0	2	0	2	0	2	0	2
7911	100	1	3	78	1	PHYSICS,MATHS,CHEMISTRY	2	N/A	1	Instrumentation and Control	2	N/A	2	N/A	2	N/A	1	Embedded and VLSI	PG Diploma in embedded and VLSI					1									1	3	2	0	2	0	2	0	2	0	2	0	2	0	2	0	2
15224	87	1	3	79	1	Social	2	N/A	2	N/A	2	N/A	2	N/A	2	N/A	2	N/A		1	1									1	1	Entertainment	2	0	2	0	1	4	2	0	2	0	2	0	2	0	2	0	2
258	100	1	3	9	1	N/A	2	N/A	2	N/A	2	N/A	2	N/A	2	N/A	2	N/A						1		1							2	0	2	0	2	0	2	0	2	0	2	0	2	0	2	0	2
12169	87	1	3	78	1	N/A	2	N/A	1	Computer Science	2	N/A	2	N/A	2	N/A	2	N/A						1									2	0	1	0.5	1	0.5	2	0	2	0	2	0	2	0	2	0	2
3512	100	1	3	130	2	N/A	2	N/A	1	Materials Science and Engineering	1	Materials and Surface Engineering	2	N/A	2	N/A	2	N/A		1		1		1	1			1		1	1	Management	2	0	2	0	2	0	2	0	2	0	1	2	2	0	2	0	2
2593	100	1	5	79	2	N/A	2	N/A	2	N/A	1	N/A	2	N/A	2	N/A	2	N/A					1										2	0	2	0	2	0	2	0	2	0	2	0	2	0	2	0	2
440	100	1	3	9	1	N/A	2	N/A	2	N/A	2	N/A	2	N/A	2	N/A	1	N/A	Certificate III & IV in Graphic Design and Printing	1								1		1			2	0	2	0	1	6	2	0	1	6	2	0	2	0	2	0	2
15967	100	2	4	53	1	N/A	1	N/A	1	N/A	2	N/A	2	N/A	2	N/A	1	N/A		1	1										1	Creating Projects Ideas & Online Marketing	2	0	2	0	1	11	2	0	2	0	2	0	2	0	2	5	2
15237	60	2	3	78	1	N/A	2	N/A	1	N/A	2	N/A	2	N/A	2	N/A	1	N/A			1												2	0	2	0	1	0	2	0	2	0	2	0	2	0	2	0	2
3674	100	1	2	53	1	N/A	2	N/A	1	Engineering (Mechatronics)	2	N/A	2	N/A	2	N/A	2	N/A						1									2	0	2	0	2	0	2	0	2	0	2	0	2	0	2	0	2
554	100	1	4	111	1	N/A	1	N/A	1	electronic engineering	2	N/A	2	N/A	2	N/A	2	N/A						1		1							2	0	2	0	2	0	2	0	2	0	2	0	2	0	2	0	2
422	100	1	3	31	1	Chemistry, Physiscs, Maths	1	Management AccountingN/A	1	Electrical Engineering	1	Electrical Engineering	2	N/A	2	N/A	2	N/A						1									1	1	1	1	1	0	2	0	2	0	2	0	2	0	1	2	1
2739	100	2	3	187	2	N/A	2	N/A	1	N/A	2	N/A	2	N/A	2	N/A	2	N/A			1					1							2	0	2	0	2	0	2	0	2	0	2	0	2	0	2	0	2
16106	100	1	4	24	1	N/A	2	N/A	2	N/A	2	N/A	2	N/A	2	N/A	2	N/A						1		1							2	0	1	20	2	0	1	20	1	0	2	0	1	20	2	0	2
179	100	2	3	14	1	Science	2	N/A	1	Engineering	2	N/A	2	N/A	2	N/A	2	N/A						1									2	0	1	1	1	1	2	0	2	0	2	0	2	0	1	1	1
14437	53	2	4	187	2	N/A	2	N/A	1	Media	2	N/A	2	N/A	2	N/A	2	N/A										1			1
313	100	1	3	142	1	N/A	2	N/A	1	N/A	2	N/A	2	N/A	2	N/A	2	N/A			1	1				1		1		1			2	0	2	0	1	4	2	0	1	2	2	0	2	0	1	2	2
14979	87	1	3	130	2	N/A	2	N/A	2	N/A	2	N/A	2	N/A	2	N/A	2	N/A			1			1	1	1							2	0	2	0	2	0	2	0	2	0	2	0	2	0	2	0	2
14176	100	1	3	130	2	N/A	2	N/A	1	Computer Science	2	N/A	2	N/A	2	N/A	2	N/A						1		1							2	0	2	0	2	0	2	0	2	0	2	0	2	0	1	2	2
299	100	1	4	79	1	N/A	2	N/A	2	N/A	2	N/A	2	N/A	2	N/A	2	N/A													1	Graphic Design	2	0	2	0	1	10	2	0	2	0	2	0	2	0	2	0	2
14989	87	1	3	17	1	N/A	2	N/A	1	Electrical & Electronics Engineering	1	Power Systems	2	N/A	1	Power Quality	2	N/A						1									1	1	2	0	2	0	2	0	2	0	2	0	2	0	2	0	2
7024	100	1	2	78	1	N/A	1	N/A	1	N/A	2	N/A	2	N/A	2	N/A	2	N/A						1		1							2	0	2	0	2	0	2	0	2	0	2	0	2	0	2	0	2
15756	87	2	3	78	1	N/A	2	N/A	1	N/A	1	N/A	2	N/A	2	N/A	2	N/A								1					1	Software Development	2	0	2	0	2	0	2	0	2	0	2	0	2	0	2	0	2
7690	87	1	3	79	1	N/A	2	N/A	1	Tourism Marketing	2	N/A	2	N/A	2	N/A	2	N/A			1	1	1										2	0	2	0	1	2	2	0	2	0	2	0	2	0	2	0	2
2787	100	1	3	130	2	N/A	2	N/A	2	N/A	1	N/A	2	N/A	2	N/A	2	N/A			1	1	1								1	administration	2	0	2	0	2	0	2	0	2	0	2	0	2	0	2	0	2
7481	87	1	4	130	2	N/A	2	N/A	1	N/A	2	N/A	2	N/A	2	N/A	2	N/A								1							2	0	2	0	2	0	2	0	2	0	2	0	2	0	2	0	2
621	100	1	7	187	1	N/A	2	N/A	2	N/A	2	N/A	2	N/A	2	N/A	2	N/A		1	1	1		1	1	1					1	mining	2	0	1	30	2	0	2	0	2	0	2	0	2	0	2	0	2
6407	100	1	3	78	1	Physics,Maths,Chemistry,	1	N/Physics,Maths,Chemistry,A	1	Computer Applicaion(Programming)	1	Computer application(Coding)	2	N/A	2	N/A	2	N/A				1				1		1					2	0	2	0	2	0	2	0	2	0	2	0	2	0	2	0	2
7464	100	1	3	14	1	Science	1	Science	1	EEE	2	N/A	2	N/A	2	N/A	2	N/A					1			1							2	0	2	0	1	2	2	0	2	0	2	0	2	0	2	0	2
1588	100	1	3	14	2	N/A	2	N/A	1	N/A	2	N/A	2	N/A	2	N/A	2	N/A					1			1				1			2	0	2	0	1	8	2	0	2	0	2	0	2	0	2	0	2
13083	100	1	4	142	1	N/A	2	N/A	1	N/A	1	N/A	1	N/A	2	N/A	2	N/A		1	1	1	1			1							2	0	2	0	1	10	2	0	2	0	2	0	2	0	1	8	2
355	100	1	3	161	1	Physical Sciences	2	N/A	1	Information Technology	2	N/A	2	N/A	2	N/A	2	N/A								1							2	0	2	0	2	0	2	0	2	0	2	0	2	0	2	0	2
14242	100	1	3	78	1	science	2	N/A	1	civil & Structural	2	N/A	2	N/A	2	N/A	2	N/A						1									2	0	1	3	1	4.5	2	0	2	0	2	0	2	0	1	2.5	2
7008	100	1	3	78	1	Commerce	2	N/A	1	Commerce	2	N/A	2	N/A	2	N/A	2	N/A			1		1			1		1					2	0	2	0	2	0	2	0	2	0	2	0	2	0	2	0	2
15675	60	1	3	14	1	Science	2	N/A	1	CSE	2	N/A	2	N/A	2	N/A	2	N/A								1							2	0	2	0	1	0	2	0	2	0	2	0	2	0	2	0	2
322	100	1	3	78	1	Physics, chemistry , biology, english, hindi	2	N/A	1	Bachelor in fashion and lifestyle accessory design	2	N/A	2	N/A	2	N/A	2	N/A		1	1		1							1			2	0	2	0	1	9	2	0	1	9	2	0	2	0	2	0	2
15392	100	1	4	126	1	School Certificate	2	N/A	1	Computer Science	2	N/A	2	N/A	2	N/A	1	ITIL , UNIX				1		1		1							2	0	2	0	1	3	2	0	2	0	2		2	0	1	6	1
6760	100	1	3	78	2	N/A	2	N/A	1	IT	2	N/A	2	N/A	2	N/A	1	Play and broadcasting	Training certification		1		1	1		1							2	0	2	0	1	0.6	2	0	2	0	2	0	2	0	2	0	1
13238	100	1	3	142	1	Computer Science	2	N/A	1	Computer Science	2	N/A	2	N/A	2	N/A	2	N/A								1							2	0	2	0	2	0	2	0	2	0	2	0	2	0	2	0	2
12250	100	2	3	161	1	N/A	1	N/A	1	N/A	2	N/A	2	N/A	2	N/A	1	N/A		1	1	1	1			1	1				1	Various	2	0	2	0	1	10	2	0	2	0	2	0	2	0	1	3	2
1481	100	2	2	79	2	N/A	2	N/A	1	Informatic Engineering	2	N/A	2	N/A	2	N/A	2	N/A													1	Nothing	2	0	2	0	1	1	2	0	2	0	2	0	2	0	2	0	2
9066	100	1	3	136	1	N/A	2	N/A	1	Chemistry	2	N/A	2	N/A	2	N/A	2	N/A		1	1			1						1			2	0	2	0	1	10	2	0	1	10	2	0	2	0	2	0	2
7705	87	1	3	135	1	N/A	2	N/A	2	N/A	2	N/A	2	N/A	2	N/A	2	N/A						1									2	0	2	0	2	0	2	0	2	0	2	0	2	0	2	0	2
10086	100	1	3	14	1	Science	1	N/A	1	N/A	1	N/A	2	N/A	2	N/A	1	N/A	Programming	1			1			1					1	Programming	2	0	2	0	1	7	2	0	2	0	2	0	2	0	1	7	2
349	100	1	4	78	1	N/A	1	N/A	1	N/A	1	N/A	2	N/A	2	N/A	2	N/A													1	Human resource	2	0	2	0	2	0	2	0	1	3	2	0	2	0	2	0	2
6969	100	1	3	78	2	N/A	2	N/A	1	Computer Science	2	N/A	2	N/A	2	N/A	2	N/A						1		1							2	0	2	0	2	0	2	0	2	0	2	0	2	0	2	0	2
4124	87	1	4	187	1	N/A	2	N/A	2	N/A	2	N/A	2	N/A	2	N/A	1	N/A	VoTech Diploma			1				1		1		1			2	0	2	0	1	10	2	0	2	0	2	0	2	0	1	17	2
2691	100	1	2	78	2	N/A	2	N/A	1	N/A	2	N/A	2	N/A	2	N/A	2	N/A						1	1								2	0	2	0	2	0	2	0	2	0	2	0	1	0	2	0	2
3226	100	1	3	78	1	Science	1	Science	1	Chemical Engineering	2	N/A	2	N/A	2	N/A	2	N/A						1									2	0	1	3	2	0	1	5	2	0	2	0	2	0	2	0	2
646	100	1	4	31	1	mechanical	1	mechanical	1	mechanical	1	mechanical	2	N/A	2	N/A	2	N/A						1						1			2	0	1	16	1	16	2	0	1	8	2	0	1	16	1	5	2
13390	100	1	3	24	1	N/A	2	N/A	2	N/A	2	N/A	2	N/A	2	N/A	1	Mechanical Engineering	Bachalors(In progress)	1	1			1	1			1		1			2	0	2	0	2	0	2	0	2	0	2	0	2	0	2	0	2
305	100	1	2	136	1	N/A	1	N/A	2	N/A	2	N/A	2	N/A	2	N/A	2	N/A						1				1					1	0	1	0	2	0	2	0	2	0	2	0	2	0	1	0	1
464	100	1	4	79	1	N/A	1	N/A	1	N/A	2	N/A	2	N/A	2	N/A	2	N/A	short course on graphic design	1	1										1	product design	2	0	2	0	1	11	2	0	2	0	2	0	2	0	2	0	2
7195	100	1	3	187	1	Advanced Studies	1	Drafting and Design	1	Mechanical Engineering	2	N/A	2	N/A	2	N/A	2	N/A		1	1	1	1			1							2	0	1	2	1	2	2	0	2	0	2	0	1	4	1	2	2
2258	100	1	4	78	1	N/A	1	N/A	1	Information Technology	1	Computer Science and Engineering	2	N/A	2	N/A	2	N/A					1	1		1							2	0	2	0	2	0	2	0	2	0	2	0	2	0	2	0	2
2038	100	1	3	78	1	N/A	2	N/A	1	Civil Engineering	2	N/A	2	N/A	2	N/A	2	N/A			1		1	1		1							2	0	2	0	2	0	2	0	2	0	2	0	2	0	1	2	2
11741	100	2	2	79	1	Chemistry	2	N/A	1	Civil Engineering	2	N/A	2	N/A	2	N/A	2	N/A				1		1		1							2	0	1	1	1	3	2	0	2	0	2	0	2	0	1	1	2
8585	60	1	3	67	1	N/A	2	N/A	2	N/A	2	N/A	2	N/A	2	N/A	2	N/A		1	1												2	0	2	0	1	0	1	0	2	0	2	0	2	0	2	0	2
15725	60	1	3	179	1	Makine	1	Bilgisayar Programlama	2	N/A	2	N/A	2	N/A	2	N/A	2	N/A					1			1							2	0	2	0	2	0	2	0	2	0	2	0	2	0	2	0	2
8802	87	1	3	78	1	N/A	1	N/A	1	mechanical	2	N/A	2	N/A	2	N/A	2	N/A						1									2	0	1	3	1	3	1	3	1	3	2	0	1	3	2	0	2
10410	87	1	3	79	2	N/A	2	N/A	1	N/A	2	N/A	2	N/A	2	N/A	2	N/A				1											2	0	2	0	1	0	2	0	2	0	2	0	2	0	2	0	2
11954	40	2	3	78
10370	87	1	3	78	2	N/A	2	N/A	1	N/A	2	N/A	2	N/A	2	N/A	2	N/A				1											2	0	2	0	2	0	2	0	1	0	2	0	2	0	2	0	2
8517	73	1	3	179	1	N/A	2	N/A	2	N/A	2	N/A	2	N/A	2	N/A	2	N/A						1		1							2	0	2	0	2	0	2	0	2	0	2	0	2	0	2	0	2
3428	100	1	5	24	2	N/A	2	N/A	2	N/A	2	N/A	1	Engineer And TI	2	N/A	2	N/A					1	1		1							1	10	2	0	2	0	2	0	2	0	2	0	2	0	2	0	2
10079	100	1	3	79	1	N/A	1	N/A	1	N/A	2	N/A	2	N/A	2	N/A	2	N/A								1							2	0	2	0	2	0	2	0	2	0	2	0	2	0	2	0	2
9311	100	1	3	89	1	N/A	1	N/A	1	Architecture	2	N/A	2	N/A	2	N/A	1	Registered/certified architect		1													2	0	1	7	1	7	2	0	2	0	2	0	2	0	2	0	2
13205	60	1	3	161	1	Maths, Physics, Chemistry, Computer Science	2	N/A	2	N/A	2	N/A	2	N/A	2	N/A	2	N/A						1									2	0	2	0	2	0	2	0	2	0	2	0	2	0	2	0	2
6290	100	1	5	3	1	N/A	2	N/A	2	N/A	2	N/A	2	N/A	2	N/A	2	N/A					1					1					2	0	2	0	2	0	2	0	2	0	2	0	2	0	2	0	2
1867	100	1	3	78	1	N/A	2	N/A	2	N/A	1	M/A	2	N/A	2	N/A	2	N/A	Commercial arts		1									1			2	0	2	0	1	0	2	0	2	0	2	0	2	0	1	0	2
7219	87	1	3	164	2	N/A	2	N/A	2	N/A	2	N/A	2	N/A	2	N/A	2	N/A	Disabled Person												1	at home disable person DMD disease	2	0	2	0	2	0	2	0	2	0	2	0	2	0	2	0	2
11852	87	1	3	130	1	N/A	1	N/A	1	N/A	2	N/A	2	N/A	2	N/A	1	N/A	SEO, Graphic							1							2	0	2	0	1	4	2	0	2	0	2	0	2	0	2	0	2
6641	100	1	4	138	1	N/A	2	N/A	1	N/A	1	N/A	2	N/A	2	N/A	2	N/A						1		1							2	0	2	0	2	0	2	0	2	0	2	0	2	0	2	0	2
11861	100	3	8	19	2	N/A	2	N/A	2	N/A	2	N/A	2	N/A	2	N/A	2	N/A													1	making fun of people	2	0	2	0	2	0	2	0	2	0	2	0	2	0	2	0	2
3404	100	1	5	37	1	N/A	1	N/A	1	N/A	1	N/A	2	N/A	2	N/A	2	N/A								1							2	0	2	0	2	0	2	0	2	0	2	0	2	0	1	17	2
1295	100	1	3	37	1	N/A	1	N/A	1	N/A	2	N/A	2	N/A	2	N/A	2	N/A		1	1												2	0	2	0	1	5	2	0	2	0	2	0	2	0	2	0	2
13215	100	2	3	187	1	commercial/graphic design	1	N/A	1	Digital Media	2	N/A	2	N/A	2	N/A	2	N/A			1		1										2	0	2	0	2	0	2	0	2	0	2	0	2	0	2	0	2
9112	100	1	5	78	2	N/A	2	N/A	2	N/A	2	N/A	1	N/A	2	N/A	2	N/A				1											2	0	2	0	2	0	2	0	2	0	2	0	2	0	2	0	2
3278	100	1	2	187	1	Science	2	N/A	1	Mechanical Engineering	2	N/A	2	N/A	2	N/A	2	N/A					1	1									2	0	2	0	2	0	1	0.5	2	0	2	0	1	0.5	2	0	1
2478	100	1	2	121	1	Computer Science	2	N/A	2	N/A	2	N/A	2	N/A	2	N/A	2	N/A						1									2	0	2	0	2	0	2	0	2	0	2	0	2	0	2	0	2
3861	87	2	3	78	1	Mathematics	2	N/A	1	Information Technology	2	N/A	2	N/A	2	N/A	2	N/A				1	1			1							2	0	2	0	1	Manipal Studio	2	0	2	0	2	0	2	0	2	0	2
3889	87	1	3	164	1	N/A	2	N/A	1	Medicine and Surgery	2	N/A	2	N/A	2	N/A	2	N/A		1						1			1				2	0	2	0	1	2	2	0	2	0	2	0	2	0	2	0	2
12665	100	1	3	78	1	Maths and Science	2	N/A	1	Textile Technology	2	N/A	1	Finance and Marketing	2	N/A	2	N/A				1								1			2	0	2	0	2	0	1	1	2	0	2	0	2	0	2	0	2
309	100	2	3	78	1	N/A	1	N/A	1	N/A	1	N/A	2	N/A	2	N/A	2	N/A													1	Fresher	2	0	2	0	2	0	2	0	2	0	2	0	2	0	2	0	2
561	100	1	3	164	1	N/A	1	N/A	1	N/A	2	N/A	2	N/A	2	N/A	2	N/A								1							2	0	2	0	2	4	2	0	2	0	2	0	2	0	2	0	1
12917	87	1	4	78	1	N/A	1	N/A	1	N/A	1	N/A	2	N/A	2	N/A	2	N/A								1							2	0	2	0	2	0	2	0	2	0	2	0	2	0	2	0	2
9721	100	1	3	187	2	N/A	2	N/A	1	Computer Science	2	N/A	2	N/A	2	N/A	2	N/A						1		1							2	0	2	0	2	0	2	0	2	0	2	0	2	0	2	0	2
7571	100	1	3	3	1	N/A	1	N/A	1	N/A	2	N/A	2	N/A	2	N/A	2	N/A		1				1									1	1	2	0	2	0	2	0	2	0	2	0	2	0	2	0	2
14443	87	1	3	7	2	N/A	2	N/A	2	N/A	2	N/A	1	Lic. Sistemas de informacion	2	N/A	2	N/A					1			1							2	0	2	0	2	0	2	0	2	0	2	0	2	0	2	0	2
622	100	2	3	187	2	N/A	2	N/A	1	N/A	2	N/A	2	N/A	2	N/A	2	N/A								1							2	0	2	0	2	0	2	0	2	0	2	0	2	0	2	0	2
7666	100	1	4	31	1	N/A	1	N/A	1	N/A	2	N/A	2	N/A	2	N/A	2	N/A								1				1			2	0	2	0	2	0	2	0	1	2	2	0	2	0	2	0	2
3488	87	1	3	187	1	N/A	2	N/A	1	N/A	1	N/A	1	N/A	2	N/A	2	N/A		1			1	1		1				1			2	0	2	0	1	4	2	0	2	0	2	0	2	0	1	2	2
421	100	1	4	24	1	N/A	2	N/A	2	N/A	2	N/A	2	N/A	2	N/A	2	N/A		1													2	0	2	0	1	15	2	0	2	0	2	0	2	0	2	0	2
9903	100	1	4	7	1	N/A	1	N/A	1	N/A	2	N/A	1	N/A	2	N/A	1	N/A	Automatismo Industrial					1				1		1			1	15	1	15	2	0	2	0	2	0	2	0	2	0	2	0	2
634	100	2	4	7	1	N/A	2	N/A	2	N/A	2	N/A	2	N/A	2	N/A	2	N/A		1	1												2	0	1	2	1	15	2	0	2	0	2	0	2	0	2	0	2
6991	100	1	4	53	2	N/A	2	N/A	1	N/A	2	N/A	2	N/A	2	N/A	2	N/A		1	1									1			2	0	2	0	1	14	2	0	2	10	2	0	2	0	2	0	2
10383	87	1	3	79	2	N/A	2	N/A	1	N/A	2	N/A	2	N/A	2	N/A	2	N/A			1												2	0	2	0	1	9	2	0	2	0	2	0	2	0	2	0	2
3941	87	1	4	79	1	N/A	2	N/A	2	N/A	2	N/A	2	N/A	2	N/A	2	N/A										1					2	0	2	0	1	0	2	0	2	0	2	0	2	0	2	0	2
302	100	1	3	84	1	N/A	1	N/A	1	Mechanical Engineering	2	N/A	2	N/A	1	Robotics	2	N/A						1	1								2	0	1	3	1	4	2	0	1	3	2	0	2	4.75	2	0	2
12465	60	1	2	53	2	N/A	2	N/A	1	N/A	2	N/A	2	N/A	2	N/A	2	N/A		1													2	0	2	0	1	6	2	0	2	0	2	0	2	0	2	0	2
9966	87	1	3	53	1	N/A	2	N/A	1	N/A	2	N/A	2	N/A	2	N/A	2	N/A		1													2	0	2	0	2	0	2	0	2	0	2	0	2	0	2	0	2
14775	53	2	3	79	2	N/A	2	N/A	1	N/A	2	N/A	2	N/A	2	N/A	2	N/A													1	In Airline
3998	73	2	5	78	1	Social Studies, Science, Maths, English	1	N/A	1	Psychology, English Literature, Political Science	1	Journalism & Mass Communications	1	Entrepreneurship	2	N/A	1	Public Policy, Psychology													1	Media	2	0	2	0	2	0	2	0	2	0	2	0	2	0	2	0	2
10781	87	1	6	24	2	N/A	2	N/A	2	N/A	2	N/A	2	N/A	2	N/A	1	Biologia	Licenciatura				1								1	comercio	2	0	2	0	2	0	2	0	2	0	2	0	2	0	2	0	2
15989	100	1	3	24	1	N/A	2	N/A	1	N/A	2	N/A	2	N/A	2	N/A	2	N/A		1	1		1										2	0	2	0	1	3	2	0	2	0	2	0	2	0	2	0	2
13603	100	1	3	78	2	N/A	2	N/A	1	N/A	2	N/A	2	N/A	2	N/A	1	N/A	Diploma					1									2	0	2	0	2	0	2	0	2	0	2	0	2	0	2	0	2
12719	87	2	3	78	1	N/A	2	N/A	1	Civil Engineering	2	N/A	1	MBA Human Resources and Finance	2	N/A	2	N/A					1	1									2	0	1	12	1	12	2	0	2	0	2	0	2	0	2	0	2
14892	87	1	3	78	1	N/A	2	N/A	2	N/A	2	N/A	2	N/A	2	N/A	1	N/A	Same colleges												1	PGDCA	2	0	2	0	2	0	2	0	2	0	2	0	2	0	2	0	2
14970	100	1	3	79	1	N/A	2	N/A	2	N/A	2	N/A	2	N/A	2	N/A	2	N/A		1	1												2	0	2	0	1	0	2	0	2	0	2	0	2	0	2	0	2
10993	73	1	3	136	1	N/A	1	N/A	2	N/A	2	N/A	2	N/A	2	N/A	2	N/A	National Certificate for Visual Artist	1	1					1							2	0	2	0	1	0	2	0	2	0	2	0	2	0	2	0	2
16091	100	2	3	79	2	N/A	2	N/A	1	architecture	2	N/A	2	N/A	2	N/A	2	N/A		1	1										1	housing, goverment	2	0	1	9	1	9	2	0	2	0	2	0	2	0	2	0	2
14911	87	2	3	136	1	N/A	1	N/A	2	Accounting	2	N/A	2	N/A	2	N/A	2	N/A	Bread and Pastry											1			2	0	2	0	2	0	2	0	1	0.6	2	0	2	0	2	0	2
9296	100	1	3	79	1	N/A	2	N/A	2	N/A	2	N/A	2	N/A	2	N/A	2	N/A						1		1		1					2	0	2	0	2	0	2	0	2	0	2	0	2	0	2	0	2
3924	87	1	3	7	2	N/A	2	N/A	2	N/A	1	Ing	2	N/A	2	N/A	2	N/A								1							2	0	2	0	2	0	2	0	2	0	2	0	2	0	2	0	2
10447	87	1	4	164	2	N/A	2	N/A	1	N/A	2	N/A	2	N/A	2	N/A	2	N/A					1										2	0	2	0	1	10	2	0	2	0	2	0	2	0	2	0	2
8403	87	1	6	7	1	Communications	2	N/A	1	Public Relations	2	N/A	2	N/A	2	N/A	2	N/A				1	1		1								2	0	2	0	1	8	2	0	2	0	2	0	2	0	1	8	2
9894	100	1	3	78	2	N/A	2	N/A	2	N/A	2	N/A	2	N/A	2	N/A	2	N/A		1													2	0	2	0	1	18	2	0	2	0	2	0	2	0	2	0	2
9674	100	1	4	111	1	Systems and Computing	2	N/A	2	N/A	2	N/A	2	N/A	2	N/A	2	N/A								1							1	2	2	0	2	0	2	0	2	0	2	0	2	0	1	5	2
329	100	1	4	78	1	N/A	1	N/A	1	N/A	2	N/A	2	N/A	2	N/A	1	N/A	Fine Arts		1		1			1							2	0	2	0	1	15	2	0	2	0	2	0	2	0	1	10	2
3854	87	1	3	78	1	N/A	2	N/A	1	IT	1	IT	2	N/A	2	N/A	2	N/A						1		1							2	0	2	0	2	0	2	0	2	0	2	0	2	0	2	0	2
10737	87	1	4	78	2	N/A	2	N/A	1	Electronics	2	N/A	2	N/A	2	N/A	2	N/A								1					1	Telecom Network Operations, Software product for telecom network management	2	0	2	0	2	0	2	0	2	0	2	0	2	0	2	0	2
151	100	1	5	153	2	N/A	2	N/A	2	N/A	1	N/A	2	N/A	2	N/A	2	N/A		1	1			1							1	Product design	2	0	2	0	1	10	2	0	2	0	2	0	2	0	2	0	2
2459	100	2	3	7	2	N/A	2	N/A	2	N/A	1	N/A	1	N/A	2	N/A	2	N/A		1	1												2	0	2	0	1	0	2	0	2	0	2	0	2	0	2	0	2
473	100	1	3	53	2	N/A	2	N/A	1	Law	2	N/A	2	N/A	2	N/A	2	N/A					1			1	1						2	0	2	0	1	6	2	0	2	0	2	0	2	0	2	0	2
15334	87	1	4	37	1	N/A	2	N/A	1	N/A	2	N/A	2	N/A	2	N/A	2	N/A		1	1							1		1			2	0	2	0	2	8	2	0	2	0	2	0	2	0	2	0	2
3198	100	1	3	183	2	N/A	2	N/A	1	design of cutting tools	2	N/A	2	N/A	2	N/A	2	N/A		1						1							2	0	2	0	2	0	2	0	2	0	2	0	2	0	2	0	2
491	100	1	3	37	1	N/A	2	N/A	2	N/A	2	N/A	2	N/A	2	N/A	2	N/A						1									1	0	2	0	2	0	2	0	2	0	2	0	1	0	2	0	1
10210	100	1	3	116	1	N/A	1	Science life and earth	1	Graphic design Photographie and video art	1	Graphic design Photographie and video art	2	N/A	2	N/A	2	N/A		1	1										1	Video Effect	1	1	2	0	1	5	2	0	2	0	2	0	1	1	2	0	1
7549	87	1	3	79	1	N/A	1	N/A	1	N/A	2	N/A	2	N/A	2	N/A	2	N/A		1													2	0	2	0	1	4	2	0	2	0	2	0	2	0	2	0	2
401	100	1	6	52	1	FISICO MATEMATICO	2	N/A	2	N/A	2	N/A	1	ECONOMISTA	2	N/A	1	MIEMBRO	CASA DE LA CULTURA		1	1	1								1	ESCRITOR TEORIAS SOBRE EL UNIVERSO	2	0	2	0	2	0	2	0	2	0	2	0	2	0	2	0	2
396	100	1	3	44	1	N/A	2	N/A	1	Mechanical Engineering and Materials Science	1	Mechanical Engineering	2	N/A	2	N/A	2	N/A		1			1	1				1		1			1	1	1	8	1	8	1	8	1	2	1	2	1	8	1	4	2
3436	100	1	4	142	1	Mathematics and Physics	2	N/A	1	Automotive	1	Safety and Performance of Road Transport	2	N/A	2	N/A	1	3D Aerospace designd/modeling	Catia V4 Airbus rules validation	1				1	1			1		1			2	0	1	4	1	2	1	2	2	0	2	0	1	10	2	0	2
12664	100	1	4	78	2	N/A	2	N/A	1	computer	2	N/A	2	N/A	2	N/A	2	N/A				1											2	0	2	0	2	0	2	0	2	0	2	0	2	0	2	0	2
336	100	1	5	179	1	N/A	2	N/A	2	N/A	2	N/A	2	N/A	2	N/A	2	N/A		1	1												2	0	1	0	1	0	2	0	2	0	2	0	2	0	2	0	2
233	100	1	2	137	1	N/A	1	N/A	2	N/A	2	N/A	2	N/A	2	N/A	2	N/A							1								2	0	1	2	1	3	2	0	2	0	2	0	2	0	2	0	2
604	100	1	6	37	1	N/A	2	N/A	1	Biiology & Chemistry	2	N/A	2	N/A	2	N/A	2	N/A					1										2	0	2	0	2	0	2	0	2	0	2	0	2	0	2	0	2
4347	73	1	4	184	2	N/A	2	N/A	1	Accountancy	2	N/A	2	N/A	2	N/A	2	N/A				1											2	0	2	0	2	0	2	0	2	0	2	0	2	0	2	0	2
2133	100	1	4	31	2	N/A	2	N/A	2	N/A	2	N/A	2	N/A	2	N/A	1	N/A	Software Engineering Technology Diploma					1		1					1	Software Development	2	0	2	0	2	0	2	0	2	0	2	0	2	0	2	0	1
14599	87	1	3	78	1	N/A	2	N/A	1	N/A	2	N/A	1	N/A	2	N/A	2	N/A								1							1	0	1	0	1	0	2	0	2	0	2	0	2	0	2	0	1
83	100	1	4	37	1	N/A	2	N/A	1	Product Design	2	N/A	2	N/A	2	N/A	2	N/A		1	1			1						1			2	0	2	0	1	6	2	0	1	3	2	0	2	0	2	0	2
16171	87	1	3	164	2	N/A	2	N/A	1	N/A	2	N/A	2	N/A	2	N/A	2	N/A			1					1							2	0	2	0	1	0	2	0	2	0	2	0	2	0	2	0	2
13555	53	1	2	53	1	N/A	2	N/A	2	N/A	2	N/A	2	N/A	2	N/A	2	N/A					1			1
506	100	1	4	7	2	N/A	2	N/A	2	N/A	1	Systems and informatic	2	N/A	2	N/A	2	N/A					1	1					1				2	0	2	0	2	0	2	0	2	0	2	0	2	0	2	0	2
3975	87	1	3	78	2	N/A	2	N/A	1	Information technology	2	N/A	2	N/A	2	N/A	2	N/A								1							2	0	2	0	2	0	2	0	2	0	2	0	2	0	2	0	2
3855	87	1	3	78	2	N/A	2	N/A	1	N/A	2	N/A	2	N/A	2	N/A	2	N/A						1									2	0	2	0	2	0	2	0	2	0	2	0	2	0	2	0	2
2106	100	1	3	78	2	N/A	2	N/A	2	N/A	2	N/A	2	N/A	2	N/A	2	N/A				1											2	0	2	0	2	0	2	0	2	0	2	0	2	0	2	0	2
12963	100	1	2	185	1	N/A	2	N/A	1	Cyber Security	2	N/A	2	N/A	2	N/A	2	N/A								1							2	0	2	0	2	0	2	0	2	0	2	0	2	0	2	0	2
5856	60	1	3	14	2	N/A	2	N/A	1	N/A	2	N/A	2	N/A	2	N/A	2	N/A		1	1			1						1			1	4	1	2	1	0	2	0	1	3.5	2	0	1	1.5	2	0	2
908	100	2	4	35	1	N/A	1	N/A	1	ingenieria	2	N/A	2	N/A	2	N/A	2	N/A			1			1						1			2	0	2	0	2	0	1	0	1	0	2	0	2	0	2	0	2
15826	100	1	3	151	2	N/A	2	N/A	1	Mechanical	2	N/A	2	N/A	2	N/A	2	N/A						1				1		1			1	1	2	5	1	5	2	0	1	0	1	2	1	8	2	0	1
7285	100	1	2	130	2	N/A	2	N/A	1	Computer Science	2	N/A	2	N/A	2	N/A	2	N/A								1							2	0	2	0	2	0	2	0	2	0	2	0	2	0	2	0	2
3863	87	1	3	78	1	maths	2	N/A	1	electrical	2	N/A	2	N/A	2	N/A	2	N/A				1	1							1			2	0	2	0	2	0	2	0	1	1	2	0	2	0	2	0	2
407	100	1	3	179	1		2		1	Landscape Architecture and Urban Design (Bilkent University)	2	N/A	2	N/A	2	N/A	2	N/A		1	1										1	Landscape Architecture	2	0	2	0	1	1	2	0	2	0	2	0	2	0	2	0	2
16204	87	1	3	170	1	N/A	1	N/A	1	Aeronautical	2	N/A	2	N/A	2	N/A	2	N/A						1									2	0	2	0	2	0	2	0	2	0	2	0	2	0	2	0	2
3177	100	1	3	37	1	N/A	2	N/A	1	N/A	2	N/A	2	N/A	2	N/A	2	N/A		1								1					2	1	2	0	1	1	2	0	2	0	2	0	2	0	2	0	2
10040	100	1	5	7	1	Entiende	2	N/A	2	N/A	2	N/A	2	N/A	2	N/A	2	N/A		1				1		1		1		1			1	10	1	2	2	0	2	0	2	0	2	0	2	3	2	5	2
7698	100	1	3	37	1		1	3D Product Design	1	Mechanical Engineering	2	N/A	2	N/A	2	N/A	2	N/A						1	1					1	1	Language translator, product design	2	0	1	1	1	1	2	0	2	0	2	0	1	3	2	0	2
14196	100	1	4	143	1	Radio-enginear	1	Radio-enginear	2	N/A	1	Radio-enginear	2	N/A	2	N/A	1	Radio-enginear	post-graduated				1	1						1			1	15	1	15	1	15	1	15	1	15	1	15	2	0	1	8	2
7671	100	1	3	7	1	N/A	2	N/A	1	N/A	2	N/A	2	N/A	2	N/A	2	N/A		1													2	0	2	0	2	0	2	0	2	0	2	0	2	0	2	0	2
2934	100	1	4	37	2	N/A	2	N/A	1	N/A	2	N/A	2	N/A	2	N/A	2	N/A				1				1		1					2	0	2	0	2	0	2	0	2	0	2	0	2	0	2	0	2
338	100	1	2	78	1	N/A	1	Computer Science	1	Computer Science	2	N/A	2	N/A	2	N/A	2	N/A						1		1							2	0	2	0	2	0	2	0	2	0	2	0	2	0	2	0	2
3789	100	2	4	95	2	N/A	2	N/A	1	N/A	2	N/A	2	N/A	2	N/A	2	N/A			1			1		1							2	0	2	0	1	30	2	0	2	0	2	0	2	0	2	0	2
15827	100	1	4	24	1	N/A	1	Security Information	1	Telematics	1	Computer science	2	N/A	2	N/A	2	N/A					1	1		1							2	0	2	0	2	0	2	0	2	0	2	0	2	0	2	0	2
11385	100	1	3	178	1	N/A	1	N/A	1	N/A	1	N/A	1	N/A	2	N/A	2	N/A		1	1												2	0	2	0	1	0	2	0	2	0	2	0	2	0	2	0	2
216	100	1	3	37	1	N/A	1	N/A	2	Industrial Design	2	N/A	2	N/A	2	N/A	2	N/A		1	1												2	0	2	0	2	0	2	0	2	0	2	0	2	0	2	0	2
2417	100	1	2	79	1	Science	1	Design Engineering	1	Design & Product Product Development	2	N/A	2	N/A	2	N/A	2	N/A						1				1		1			1	1	1	4	1	4	2	0	1	3	2	0	1	4	1	2	2
9780	100	1	3	37	1	N/A	1	N/A	1	N/A	1	N/A	1	N/A	2	N/A	2	N/A						1						1			2	0	2	0	1	2	2	0	2	0	2	0	1	10	2	0	2
10740	87	1	8	18	1	N/A	1	N/A	1	N/A	1	N/A	2	N/A	2	N/A	2	N/A													1		2	0	2	0	2	0	2	0	2	0	2	0	2	0	2	0	2
8972	100	1	3	14	1	N/A	2	N/A	1	N/A	2	N/A	2	N/A	2	N/A	2	N/A		1	1			1									2	0	2	0	1	1	2	0	2	0	2	0	2	0	2	0	2
6627	100	3	8	130	1	N/A	2	N/A	1	N/A	2	N/A	2	N/A	2	N/A	1	N/A			1					1							2	0	2	0	1	5	2	0	2	0	2	0	2	0	2	0	2
864	100	1	3	24	1	N/A	1	N/A	2	N/A	2	N/A	2	N/A	2	N/A	2	N/A			1												2	0	2	0	2	0	2	0	2	0	2	0	2	0	2	0	2
1374	100	1	3	78	1	Science	1	UI design	1	Design	2	N/A	2	N/A	2	N/A	1	N/A		1	1		1	1									2	0	2	0	1	6	2	0	2	0	2	0	2	0	2	0	2
15374	87	1	3	78	1	Physics, Chemistry, Mathematics, Computer Science	2	N/A	1	Computer Science and Engineering	2	N/A	2	N/A	2	N/A	2	N/A					1	1		1							2	0	2	0	2	0	2	0	2	0	2	0	2	0	2	0	2
13310	87	1	3	78	2	N/A	1	Electronics	2	N/A	2	N/A	2	N/A	2	N/A	2	N/A		1													2	0	2	0	1	6	2	0	2	0	2	0	2	0	2	0	2
341	100	1	4	9	1	N/A	1	N/A	1	N/A	1	N/A	2	N/A	2	N/A	2	N/A								1							2	0	2	0	2	0	2	0	2	0	2	0	2	0	2	0	2
5274	87	1	3	78	1	N/A	2	N/A	2	N/A	2	N/A	2	N/A	2	N/A	2	N/A			1												2	0	2	0	1	0	2	0	2	0	2	0	2	0	2	0	2
10367	87	1	3	78	1		2	N/A	1	N/A	2	N/A	2	N/A	2	N/A	2	N/A		1													2	0	2	0	1	0	2	0	2	0	2	0	2	0	2	0	2
14230	100	1	3	78	1	N/A	2	N/A	1	N/A	1	N/A	2	N/A	2	N/A	2	N/A				1											2	0	2	0	2	0	2	0	2	0	2	0	2	0	2	0	2
845	100	1	6	185	2	N/A	2	N/A	1	Science	2	N/A	2	N/A	2	N/A	1	Engineering	HNC	1				1	1					1	1	CAD	2	0	1	45	2	30	2	30	2	45	2	45	2	45	2	10	2
5620	100	1	2	136	1	secondary	2	N/A	2	N/A	2	N/A	2	N/A	2	N/A	1	leadership certificate						1				1		1			2	0	2	0	1	3	2	0	2	0	2	0	2	0	1	3	2
347	100	1	3	78	1	N/A	2	N/A	1	N/A	2	N/A	2	N/A	2	N/A	2	N/A						1		1							2	0	2	0	2	0	2	0	2	0	2	0	2	0	2	0	2
76	100	1	3	192	2	N/A	2	N/A	1	electric	2	N/A	2	N/A	2	N/A	2	N/A		1				1									1	5	2	0	2	0	2	0	2	0	2	0	2	0	2	0	2
11022	100	1	2	184	1	N/A	2	N/A	1	N/A	2	N/A	2	N/A	2	N/A	2	N/A						1						1			2	0	2	0	2	0	2	0	2	0	2	0	2	0	2	0	1
11765	100	1	2	189	1	Information Technologies	2	N/A	2	N/A	2	N/A	2	N/A	2	N/A	2	Computer Graphics	Vocational School Degree	1			1										2	0	2	0	1	5	2	0	2	0	2	0	2	0	2	0	2
7594	87	1	3	78	2	N/A	2	N/A	1	N/A	2	N/A	2	N/A	2	N/A	2	N/A		1													2	0	2	0	1	4	2	0	2	0	2	0	1	2	2	0	2
15990	100	2	2	78	2	N/A	2	N/A	1	N/A	2	N/A	2	N/A	2	N/A	2	N/A			1					1							2	0	2	0	2	0	2	0	2	0	2	0	2	0	2	0	2
149	100	1	2	3	1	N/A	1	N/A	1	N/A	1	N/A	2	N/A	2	N/A	2	N/A						1		1				1			2	0	2	0	2	0	2	0	2	0	2	0	2	0	2	0	2
2683	100	1	5	78	1	N/A	1	N/A	2	N/A	2	N/A	2	N/A	2	N/A	2	N/A	Applied art	1	1									1			2	0	1	10	1	20	2	0	1	15	2	0	2	0	2	0	2
3681	100	1	5	7	2	N/A	2	N/A	2	N/A	2	N/A	1	Systems Engineering	2	N/A	2	N/A						1		1							2	0	2	0	2	0	2	0	2	0	2	0	2	0	1	10	2
483	100	1	4	78	2	N/A	2	N/A	1	Geography	2	N/A	2	N/A	2	N/A	2	N/A		1											1	Media (Newspaper)	2	0	2	0	2	0	2	0	2	0	2	0	2	0	2	0	2
2298	100	1	5	142	1		2	N/A	2	N/A	1	architecture	2	N/A	2	N/A	2	N/A		1	1					1				1			2	0	1	5	1	20	2	0	1	4	2	0	2	0	1	10	2
14293	100	1	3	78	1	N/A	1	N/A	1	N/A	2	N/A	2	N/A	2	N/A	1	N/A						1		1							2	0	2	0	2	0	2	0	2	0	2	0	2	0	2	0	2
535	100	1	3	142	1	Informatics	2	N/A	1	Computer Science	1	Computer Science	2	N/A	2	N/A	2	N/A						1		1							2	0	2	0	2	0	2	0	2	0	2	0	2	0	2	0	2
13702	100	1	4	163	1	N/A	2	N/A	2	N/A	2	N/A	2	N/A	2	N/A	2	N/A								1					1	python develop	2	0	2	0	1	1	2	0	2	0	2	0	2	0	2	0	2
469	100	1	4	187	1	N/A	2	N/A	2	N/A	2	N/A	2	N/A	2	N/A	2	Adobe tech	Technical school	1													2	0	2	0	1	2	2	0	2	0	2	0	2	0	2	0	2
14098	100	1	3	183	2	N/A	2	N/A	2	N/A	1	N/A	2	N/A	2	N/A	2	N/A						1				1					1	5	1	6	1	2	1	4	2	0	2	0	2	0	1	0	2
357	100	1	5	65	2	N/A	2	N/A	2	N/A	1	Physics	1	Physics	1	Physics	2	N/A					1	1	1								1	7	2	0	2	0	2	0	2	0	1	9	1	7	1	9	1
13737	100	1	3	79	1	Science	2	N/A	1	Electrical	2	N/A	2	N/A	2	N/A	2	N/A						1									1	5	2	0	2	0	2	0	2	0	2	0	2	0	2	0	2
11361	100	1	4	84	2	N/A	2	N/A	2	N/A	2	N/A	2	N/A	2	N/A	1	N/A	fine arts		1		1			1							2	0	2	0	2	0	2	0	2	0	2	0	2	0	2	0	2
10763	73	3	2	183	1	N/A	1	N/A	2	N/A	2	N/A	2	N/A	2	N/A	2	N/A			1										1	Tattooing	2	0	2	0	2	0	2	0	2	0	2	0	2	0	2	0	2
1209	100	1	2	79	1	Science	2	N/A	1	Art and Design	2	N/A	2	N/A	2	N/A	2	N/A		1	1												2	0	2	0	1	2	2	0	2	0	2	0	2	0	2	0	2
822	100	1	3	179	1	N/A	1	N/A	1	N/A	1	N/A	2	N/A	2	N/A	2	N/A			1			1		1							2	0	2	0	2	0	2	0	2	0	2	0	2	0	2	0	2
8255	87	1	2	14	1	Physics	2	N/A	2	N/A	2	N/A	2	N/A	2	N/A	2	N/A						1									2	0	2	0	2	0	2	0	2	0	2	0	2	0	2	0	2
7584	87	1	3	78	1	Mathematics,Physics and Chemistry	1	Physics	2	N/A	2	N/A	2	N/A	2	N/A	2	N/A		1		1		1		1							1	3	2	0	1	4	2	0	2	0	2	0	2	0	2	0	2
9893	87	1	3	179	1	N/A	1	N/A	1	N/A	2	N/A	2	N/A	2	N/A	2	N/A		1													2	0	1	0	1	0	2	0	2	0	2	0	2	0	1	0	2
14381	100	2	3	161	1	Maths, Science, Accounting, Computyping, English, isiZulu	2	N/A	1	Java, Database Design Concepts, Human Computer Interaction	2	N/A	2	N/A	2	N/A	2	N/A						1		1							2	0	2	0	2	0	2	0	2	0	2	0	2	0	1	2	2
6700	100	1	4	7	2	N/A	2	N/A	2	N/A	2	N/A	2	engineer	2	N/A	2	N/A						1	1								2	0	2	0	2	0	2	0	2	0	1	10	1	10	2	0	1
351	100	2	4	137	1	MATH and PHYSICS	2	N/A	1	MANAGEMENT	2	N/A	2	N/A	2	N/A	1	GIS, SQL, ORACLE, WebMethods, Prince2	courses							1							2	0	2	0	2	0	2	0	2	0	2	0	2	0	1	3	2
9690	100	1	4	187	1	N/A	2	N/A	1	fine art (digital media)	1	arts, computation, and engineering (ACE)	2	N/A	2	N/A	2	N/A			1			1									2	0	1	1	2	0	2	0	2	0	2	0	2	0	2	0	2
8581	100	1	3	78	1	Maths, Physics, Chemistry	2	N/A	1	Information Technology	2	N/A	2	N/A	2	N/A	1	Data Science and Machine Learning	Coursera					1		1							2	0	2	0	2	0	2	0	2	0	2	0	2	0	2	0	2
12191	87	1	4	104	2	N/A	2	N/A	1	Electrical Engineering - Electronics	2	N/A	2	N/A	2	N/A	2	N/A								1		1					1	5	2	0	2	0	2	0	2	0	2	0	2	0	2	0	2
8090	100	1	2	142	1	Mathematical and Informatics	2	N/A	1	Computer Science	2	N/A	2	N/A	2	N/A	2	N/A								1							2	0	2	0	2	0	2	0	2	0	2	0	2	0	2	0	2
16156	87	1	3	53	1	N/A	2	N/A	1	industrial Engineering	2	N/A	2	N/A	2	N/A	2	N/A						1						1			2	0	2	0	2	0	1	3	1	5	2	0	2	0	1	2	2
11229	87	1	2	142	1	Humanities	2	N/A	1	Sociology	2	N/A	2	N/A	2	N/A	2	N/A				1	1								1	Human resources	2	0	2	0	2	0	2	0	2	0	2	0	2	0	2	0	2
9548	100	1	5	187	2	N/A	2	N/A	2	N/A	1	N/A	2	N/A	2	N/A	2	N/A						1		1				1			2	0	1	0	2	0	2	0	2	0	2	0	2	0	1	0	2
9631	100	1	4	78	2	N/A	2	N/A	2	N/A	1	N/A	2	N/A	2	N/A	2	N/A		1				1	1					1			2	0	2	0	1	10	2	0	2	0	1	0	1	5	2	0	2
12857	100	1	5	57	1	chemistry	1	methematics	1	physics	2	N/A	2	N/A	2	N/A	2	N/A		1				1						1			1	1	1	4	2	0	1	5	1	5	2	0	2	0	1	10	2
13124	87	1	3	78	2	N/A	2	N/A	2	N/A	1	Software	2	N/A	2	N/A	2	N/A								1							2	0	2	0	2	0	2	0	2	0	2	0	2	0	2	0	2
12711	87	1	3	16	1	N/A	1	N/A	1	N/A	1	N/A	1	N/A	2	N/A	2	N/A				1		1	1	1				1			1	0	1	0	1	0	1	0	1	0	1	0	1	0	1	0	1
3455	100	1	4	187	1	N/A	1	Computer Information	1	Psychology	2	N/A	2	N/A	2	N/A	2	N/A		1	1												2	0	1	2	1	5	2	0	2	0	2	0	2	0	2	0	2
13865	100	1	4	36	1	N/A	2	N/A	1	Mathematics	1	Computer Science	2	N/A	2	N/A	2	N/A						1									2	0	2	0	1	0	2	0	2	0	2	0	2	0	2	0	2
12560	87	1	3	17	1	N/A	2	N/A	2	N/A	2	N/A	2	N/A	2	N/A	2	N/A										1					2	0	2	0	1	3	2	0	2	0	2	0	2	0	2	0	2
6639	100	1	4	79	1	N/A	1	N/A	1	Mathematics	2	N/A	2	N/A	2	N/A	2	N/A						1		1					1	Oil and Gas distribution operation	1	2	2	0	1	1	2	0	2	0	2	0	1	0	1	10	2
7926	100	1	2	179	1	Eng	2	N/A	1	Mechanical	2	N/A	2	N/A	2	N/A	2	N/A		1				1	1				1	1			2	0	1	1	1	1	2	0	2	0	2	0	1	1	2	0	2
710	100	1	3	78	1	computer science	2	N/A	1	electronics and communication	1	computer application	2	N/A	2	N/A	2	N/A								1					1	web developement	2	0	2	0	2	0	2	0	2	0	2	0	2	0	2	0	2
11902	100	1	3	7	1	Economics	1	Hardware	1	Industrial Design	2	N/A	2	N/A	2	N/A	2	N/A		1			1							1			2	0	2	0	1	8	2	0	2	0	2	0	2	0	1	4	2
701	100	1	3	187	1	N/A	1	Business	2	N/A	2	N/A	2	N/A	2	N/A	2	N/A		1	1	1								1			2	0	2	0	1	4	2	0	2	0	2	0	2	0	1	1	2
8307	100	1	3	61	1	Electronics	2	N/A	1	Electronics	1	Physics	2	N/A	2	N/A	2	N/A						1	1								1	1	2	1	2	0	2	0	2	0	2	0	2	0	2	0	2
11100	100	1	4	24	1	N/A	2	N/A	1	N/A	2	N/A	2	N/A	2	N/A	2	N/A								1							2	0	2	0	2	0	2	0	2	0	2	0	2	0	2	0	2
16008	100	1	3	24	1	N/A	1	N/A	1	Electrical engineering	1	Electrical engineering	2	N/A	2	N/A	2	N/A					1	1									1	6	2	0	2	0	2	0	2	0	2	0	2	0	1	2	2
9345	100	1	3	78	1	N/A	2	N/A	1	N/A	2	N/A	2	N/A	2	N/A	2	N/A		1													2	0	2	0	1	5	2	0	2	0	2	0	2	0	2	0	2
2086	100	1	3	78	1	N/A	2	N/A	1	N/A	2	N/A	2	N/A	2	N/A	2	N/A								1							2	0	2	0	2	0	2	0	2	0	2	0	2	0	2	0	2
7971	100	1	3	187	1	N/A	2	N/A	2	N/A	2	N/A	2	N/A	2	N/A	2	N/A								1							2	0	2	0	2	0	2	0	2	0	2	0	2	0	2	0	2
1607	100	1	5	172	1	N/A	2	N/A	1	Computer Science	2	N/A	2	N/A	2	Biomedical Engineering	2	N/A						1		1				1			2	0	2	0	2	0	2	0	1	3	2	0	2	0	1	5	2
8085	100	1	5	61	1	N/A	1	N/A	1	N/A	2	N/A	2	N/A	2	N/A	2	N/A	Engineer	1										1			2	0	1	0	1	0	1	0	1	0	2	0	1	0	1	0	2
3516	100	1	2	78	1	N/A	2	N/A	1	Computer	2	N/A	2	N/A	2	N/A	2	N/A				1		1		1							2	0	2	0	2	0	2	0	2	0	2	0	2	0	1	1	2
8571	100	1	3	143	1	Electronics	2	N/A	2	N/A	2	N/A	2	N/A	2	N/A	2	N/A						1		1		1					2	0	2	0	1	6	2	0	2	0	2	0	2	0	2	0	2
466	100	1	4	142	1	Informatics	2	N/A	2	N/A	2	N/A	2	N/A	2	N/A	2	N/A			1	1	1	1		1							2	0	2	0	1	1	2	0	2	0	2	0	2	0	2	0	2
15873	100	1	3	111	1	N/A	2	N/A	1	N/A	2	N/A	2	N/A	2	N/A	2	N/A		1	1							1					2	0	2	0	1	8	2	0	2	0	2	0	2	0	2	0	2
13732	100	1	4	116	1	N/A	2	N/A	2	N/A	1	N/A	2	N/A	2	N/A	2	N/A								1							2	0	2	0	2	0	2	0	2	0	2	0	2	0	2	0	2
15020	100	1	4	142	2	N/A	2	N/A	1	engineering	2	N/A	2	N/A	2	N/A	1	IT						1		1					1	Sales amd Management	2	0	2	0	1	1	2	0	2	0	2	0	2	0	1	3	2
385	100	1	2	142	1	Mathematics and Informatics	2	N/A	2	N/A	2	N/A	2	N/A	2	N/A	2	N/A						1		1							2	0	2	0	2	0	2	0	2	0	2	0	2	0	2	0	2
11247	100	1	3	7	1	N/A	2	N/A	2	N/A	2	N/A	2	N/A	2	N/A	2	N/A										1					2	0	2	0	2	0	2	0	2	0	2	0	2	0	2	0	2
9109	100	1	4	78	2	N/A	2	N/A	2	N/A	1	N/A	2	N/A	2	N/A	2	N/A								1							2	0	2	0	2	0	2	0	2	0	2	0	2	0	1	5	2
368	100	1	2	79	1	N/A	2	Mechatronics Engineering	2	Mechatronics Engineering	2	N/A	2	N/A	2	N/A	2	N/A						1				1					1	3	1	1	1	3	2	0	2	0	2	0	2	0	1	1	1
12092	100	1	4	7	2	N/A	2	N/A	1	software	2	N/A	2	N/A	2	N/A	1	ENglish / Agile	BEC Vantage, SCRUM			1	1	1	1								2	0	2	0	2	0	2	0	2	0	2	0	2	0	1	10	2
1019	100	1	3	187	1	N/A	1	N/A	2	N/A	2	N/A	2	N/A	2	N/A	2	N/A		1	1			1						1			2	0	2	2	1	5	2	0	2	2	2	0	2	0	1	2	2
11015	40	1	2	78
2194	100	1	3	192	1	N/A	2	N/A	1	N/A	2	N/A	2	N/A	2	N/A	2	N/A						1									2	0	2	0	2	0	2	0	2	0	2	0	2	0	2	0	2
2353	100	1	3	64	1	N/A	2	N/A	1	Applied Physics	1	Applied Electrodynamics	2	N/A	2	N/A	2	N/A						1		1							1	0	2	0	2	0	2	0	2	0	2	0	1	1	2	0	1
6812	87	1	3	78	1	N/A	1	Electronics	1	Electronics and Technology	2	N/A	2	N/A	2	N/A	1	Embedded Domain	Advance Embedded Certification Course							1							2	0	2	0	2	0	2	0	2	0	2	0	2	0	2	0	2
1229	100	2	6	7	2	N/A	2	N/A	2	N/A	1	N/A	2	N/A	2	N/A	2	N/A								1							2	0	2	0	2	0	2	0	2	0	2	0	2	0	2	0	2
6461	100	1	3	130	1	N/A	2	N/A	1	N/A	2	N/A	2	N/A	2	N/A	2	N/A								1							1	4	1	1	1	0	2	0	2	0	2	0	2	0	2	0	1
3595	100	1	3	7	1	N/A	2	N/A	1	N/A	2	N/A	2	N/A	2	N/A	2	N/A						1									2	0	1	7	1	7	2	0	2	0	2	0	1	7	2	0	1
16012	100	1	3	79	1	Mechanical Engineering	2	N/A	2	N/A	2	N/A	2	N/A	2	N/A	1	N/A		1				1				1		1			2	0	1	5	1	5	2	0	1	1	2	0	1	3	2	0	2
12666	100	1	3	142	1	N/A	1	N/A	1	N/A	2	N/A	2	N/A	2	N/A	2	N/A						1		1							2	0	1	0	1	0	2	0	2	0	2	0	1	0	2	0	1
384	100	2	3	185	1	N/A	2	N/A	1	N/A	1	N/A	2	N/A	2	N/A	2	N/A		1	1								1				2	0	2	0	2	0	2	0	2	0	2	0	2	0	2	0	2
8455	100	1	3	183	1	N/A	2	General Electrical Engineering	1	N/A	1	N/A	2	Electric Power Engineering and Control Systems	2	Electric Power Engineering and Control Systems	2	N/A			1			1		1							1	3	2	0	2	0	2	0	2	0	2	0	2	0	2	0	2
15548	100	1	4	79	1	N/A	1	N/A	2	N/A	2	N/A	2	N/A	2	N/A	2	N/A										1					2	0	1	5	2	0	2	0	1	1	2	0	2	0	1	2	2
755	100	1	3	157	1	foreign languages	2	N/A	1	computer systems and networks	2	N/A	2	N/A	2	N/A	2	N/A						1		1				1	1	industrial test instruments	1	5	2	0	2	0	1	1	2	0	2	0	2	0	1	1	2
7629	100	1	4	86	1	N/A	2	N/A	1	Mechanical	1	Robotics	2	N/A	2	N/A	2	N/A						1						1			2	0	1	9	2	0	1	2	1	2	2	0	1	9	1	2	1
12773	47	1	3	7	1	N/A	2	N/A	2	N/A	2	N/A	1	N/A	2	N/A	2	N/A
11254	73	1	3	78	1	N/A	2	N/A	1	N/A	2	N/A	2	N/A	2	N/A	2	N/A								1							1	4	2	0	2	0	2	0	2	0	2	0	2	0	2	0	2
521	100	1	3	79	1	N/A	2	N/A	2	N/A	2	N/A	2	N/A	2	N/A	2	N/A						1		1				1			2	3	1	10	1	10	1	10	1	7	2	0	1	10	1	6	1
373	100	1	4	169	1	N/A	2	N/A	2	N/A	2	N/A	2	N/A	2	N/A	1	N/A	Technician in electricity and industrial automation	1								1					1	6	2	0	2	0	2	0	1	6	2	0	2	0	1	1	2
6734	100	1	2	78	1	N/A	2	N/A	2	N/A	2	N/A	2	N/A	2	N/A	2	N/A		1	1		1						1				2	0	2	0	2	3	2	0	2	0	2	0	2	0	2	0	2
10010	100	1	3	142	1	N/A	1	Mathematics and Computer Science	1	Economics	1	Communication	2	N/A	2	N/A	2	N/A		1	1									1			2	0	2	0	1	4	2	0	1	2	2	0	2	0	2	0	2
10368	87	1	2	78	2	N/A	2	N/A	2	N/A	2	N/A	2	N/A	2	N/A	2	N/A													1		2	0	2	0	2	0	2	0	2	0	2	0	2	0	2	0	2
11888	87	1	4	116	1	N/A	2	N/A	1	N/A	2	N/A	2	N/A	2	N/A	1	software engineering	computer science engineer			1	1			1		1					2	0	2	0	2	0	2	0	2	0	2	0	2	0	2	0	2
6326	87	1	4	138	2	N/A	2	N/A	1	System Analist	2	N/A	2	N/A	2	N/A	2	N/A								1							2	0	2	0	2	0	2	0	2	0	2	0	2	0	1	5	2
14425	53	1	3	116	1	math	1	Development informatique	2	N/A	2	N/A	2	N/A	2	N/A	2	N/A						1		1
6386	100	1	3	143	1	N/A	2	N/A	1	N/A	1	N/A	2	N/A	2	N/A	2	N/A						1	1					1			2	0	1	0	1	0	1	0	2	0	2	0	1	0	2	0	2
13581	100	1	3	37	1	N/A	2	N/A	1	Electronic Engineering	2	N/A	2	N/A	2	N/A	2	N/A						1		1							2	0	2	0	2	0	2	0	2	0	2	0	2	0	2	0	2
6313	100	1	8	78	1	N/A	2	N/A	1	N/A	2	N/A	2	N/A	2	N/A	2	N/A						1									2	0	1	14	2	0	2	0	2	0	2	0	2	0	1	11	2
9312	100	1	4	60	1	N/A	2	N/A	2	N/A	2	N/A	2	N/A	2	N/A	2	N/A								1							1	2	2	0	2	0	2	0	2	0	2	0	2	0	2	0	2
11812	87	1	3	14	1	Electrical	1	Electrical Engineering	1	Electrical Engineering	2	N/A	2	N/A	2	N/A	2	N/A								1		1		1			1	7	1	1	1	3	1	1	1	1.4	2	0	2	0	1	1.4	1
13015	100	1	3	78	2	N/A	2	N/A	1	CSE	2	N/A	2	N/A	2	N/A	2	N/A								1							2	0	2	0	2	0	2	0	2	0	2	0	2	0	2	0	2
510	100	2	3	136	1	N/A	2	N/A	1	Nursing	2	N/A	1	Law student	2	N/A	2	N/A	IV therapist							1			1				2	0	2	0	2	0	2	0	2	0	2	0	2	0	2	0	2
10319	100	1	3	7	1	N/A	1	N/A	1	N/A	1	N/A	2	N/A	2	N/A	2	N/A								1							2	0	2	0	2	0	2	0	2	0	2	0	2	0	2	0	2
5187	87	2	3	78	1	N/A	1	N/A	1	N/A	1	N/A	2	N/A	2	N/A	2	N/A								1							2	0	2	0	2	0	2	0	2	0	2	0	2	0	2	0	2
2247	100	1	3	78	2	N/A	2	N/A	1	civil engineering	2	N/A	1	Management	2	N/A	2	N/A		1		1		1									2	0	2	0	2	0	2	0	2	0	2	0	2	0	2	0	2
15757	87	1	3	138	1	Arts	1	Architecture	1	Architecture	1	Architecture	2	N/A	2	N/A	2	N/A		1	1	1									1	Marketing	2	0	1	3	1	5	2	0	2	0	2	0	2	0	1	5	2
9523	100	3	8	78	2	N/A	2	N/A	1	Engineering	2	N/A	2	N/A	2	N/A	2	N/A										1					2	0	2	0	2	0	2	0	2	0	2	0	1	10	2	0	2
1959	100	1	3	78	1	N/A	2	N/A	1	N/A	2	N/A	2	N/A	2	N/A	2	N/A						1									2	0	2	0	2	0	2	0	2	0	2	0	2	0	2	0	1
12223	100	1	3	78	1	N/A	1	N/A	1	N/A	1		2	N/A	2	N/A	2	N/A													1	freelance graphic designer	2	0	2	0	1	3 years	2	0	2	0	2	0	2	0	2	0	2
5161	87	1	6	78	1	N/A	2	N/A	1	N/A	2	N/A	1	N/A	2	N/A	2	N/A	na			1											2	0	2	0	2	0	2	0	1	12	1	3	2	0	2	0	2
2144	100	1	2	143	2	N/A	2	N/A	2	N/A	2	N/A	2	N/A	2	N/A	2	N/A		1	1		1						1		1	Analytics	2	0	2	0	2	0	2	0	2	0	2	0	2	0	2	0	2
3919	60	1	4	78	2	N/A	2	N/A	1	lmechanicl engg	2	N/A	2	N/A	2	N/A	2	N/A													1	deaign	2	0	2	0	2	0	2	0	2	0	2	0	1	10	2	0	2
14044	100	1	4	9	1	N/A	2	N/A	1	Computer Science and Computational&Applied Maths	2	N/A	2	N/A	2	N/A	2	N/A								1							2	0	2	0	2	0	2	0	2	0	2	0	2	0	2	0	2
12765	100	3	3	187	2	N/A	2	N/A	1	N/A	2	N/A	2	N/A	2	N/A	2	N/A						1									2	0	2	0	2	0	2	0	2	0	2	0	2	0	2	0	1
10848	87	1	4	186	1	N/A	2	N/A	2	N/A	2	N/A	2	N/A	2	N/A	1	N/A	DIPLOMA							1		1			1	INNOVATION OF MARKETING	2	0	2	0	2	0	2	0	2	0	2	0	2	0	2	0	2
10426	87	1	3	78	1	N/A	1	N/A	1	N/A	2	N/A	2	N/A	2	N/A	1	N/A				1				1					1		2	0	2	0	2	0	2	0	2	0	2	0	2	0	2	0	2
346	100	1	3	78	2	N/A	2	N/A	2	N/A	2	CIVIL STRUCTURAL ENGINEERING	2	N/A	2	N/A	2	N/A		1				1									2	0	2	0	2	0	2	0	2	0	2	0	2	0	2	0	2
3023	100	1	2	78	1	N/A	1	N/A	2	N/A	2	N/A	2	N/A	2	N/A	2	N/A										1			1	BUSINESS	2	0	2	0	2	0	2	0	2	0	2	0	2	0	2	0	2
8990	87	1	3	178	1	N/A	2	N/A	1	N/A	2	N/A	2	N/A	2	N/A	2	N/A		1	1												2	0	2	0	2	0	2	0	2	0	2	0	2	0	2	0	2
12072	100	1	3	67	1	N/A	2	N/A	1	BA	1	CS	2	N/A	2	N/A	2	N/A				1						1					1	1	2	0	2	0	2	0	2	0	2	0	2	0	2	0	2
361	100	1	5	78	2	N/A	2	N/A	2	N/A	2	N/A	1	N/A	2	N/A	2	N/A				1											2	0	2	0	2	0	2	0	2	0	2	0	2	0	2	0	2
9796	100	1	3	78	1	N/A	1	N/A	1	N/A	1	N/A	1	N/A	2	N/A	2	N/A		1								1		1	1	Some assets repair at home when people said it can't be repair	2	0	2	0	2	0	2	0	2	0	2	0	2	0	2	0	2
13069	100	1	4	136	2	N/A	2	N/A	2	N/A	1	Master of Arts in Nursing	2	N/A	2	N/A	2	N/A					1						1				2	0	2	0	2	0	2	0	2	0	2	0	2	0	2	0	2
447	100	1	3	78	1	N/A	2	N/A	1	Computer Science	2	N/A	2	N/A	2	N/A	2	N/A		1													2	0	2	0	2	0	2	0	2	0	2	0	2	0	2	0	2
10174	100	1	6	78	1	Science	1	Science	1	Physics, Chemistry, Mathematics	1	Economics	2	N/A	2	N/A	1	Computer Science	PG Diploma in Computer Technology and Engineering							1							2	0	2	0	2	0	2	0	2	0	2	0	2	0	2	0	2
15436	100	2	3	130	1	N/A	2	N/A	1	N/A	2	N/A	2	N/A	2	N/A	1	N/A	Event managment, ms office				1								1	Virtual assistant, administation support	2	0	2	0	2	0	2	0	2	0	2	0	2	0	2	0	2
1982	100	1	3	129	1	Maths, Science	1	N/A	1	IT	1	IT	2	N/A	2	N/A	2	N/A					1			1							2	0	2	0	2	0	2	0	2	0	2	0	2	0	1	5	2
551	100	1	5	142	1	N/A	2	N/A	2	N/A	2	N/A	2	N/A	2	N/A	2	N/A		1						1		1					1	0	1	0	1	0	2	0	2	0	2	0	1	0	2	0	2
15286	100	1	3	187	1	N/A	1	N/A	1	N/A	1	N/A	1		2	N/A	2	N/A							1					1			2	0	2	0	2	0	1	0	2	0	2	0	2	0	1	0	2
391	100	1	3	78	1	N/A	1	PHYSICS CHEMISTRY MATHEMATICS BIOLOGY	1	COMPUTER SCIENCE	1	COMPUTER SCIENCE	2	N/A	2	N/A	2	N/A					1	1		1					1	Data Science	2	0	2	0	2	0	2	0	2	0	2	0	2	0	2	0	2
16060	100	1	3	185	2	N/A	2	N/A	1	Engineering	2	N/A	2	N/A	2	N/A	2	N/A						1									2	0	2	0	1	9	2	0	2	0	2	0	1	9	1	9	2
6842	53	1	3	139	2	N/A	2	N/A	1	N/A	2	N/A	2	N/A	2	N/A	2	N/A		1						1
8197	100	1	3	78	1	N/A	2	N/A	1	Chemistry	2	N/A	2	N/A	2	N/A	1	Design	Post Graduate in Fashion Design Management	1			1							1	1	Retail, Photography	2	0	2	0	1	3	2	0	1	2	2	0	2	0	2	0	2
450	100	1	3	61	2	N/A	2	N/A	2	N/A	1	CAD/CAM	2	N/A	2	N/A	2	N/A					1	1					1	1			2	0	2	0	1	1	2	0	2	0	2	0	2	0	2	0	1
365	100	2	3	78	1	Science	1	Physics, chemistry, mathematics	1	Metallurgical and material Science Engineering	2	N/A	1	Infrastructure Finance	2	N/A	1	Project Management						1									2	0	2	0	2	0	2	0	1	0	1	0	1	0	1	0	2
12374	100	2	3	7	1	Electro-mechanical Technician	2	N/A	2	N/A	2	N/A	2	N/A	2	N/A	2	N/A					1	1						1			1	0	1	0	1	0	2	0	2	0	1	0	1	0	1	0	2
549	100	1	3	78	2	N/A	2	N/A	1	Mechanical Engineer	2	N/A	2	N/A	2	N/A	2	N/A						1									2	0	1	2	1	2	1	0	1	4	2	0	1	6	1	4	2
12222	100	2	3	164	2	N/A	2	N/A	1	N/A	2	N/A	2	N/A	2	N/A	2	N/A			1												2	0	2	0	1	2	2	0	2	0	2	0	2	0	2	0	2
7011	100	1	4	161	1	N/A	1	N/A	1	Physics	1	Geospace Physics	2	N/A	1	Electronic Engineering	2	N/A					1	1		1		1					1	1	2	0	2	0	2	0	2	0	2	0	2	0	1	1	2
3715	100	1	6	187	1	Drafting	1	AS Electronics Equiv.	1	Business	2	N/A	2	N/A	2	N/A	2	N/A	Some masters level work in computer science				1	1	1			1					1	17	2	0	2	0	2	0	1	20	2	0	2	0	2	0	2
7462	100	1	3	156	1	Maths	1	Maths and computer	1	Mechanical Engineering	2	Aerospace engineering	2	N/A	2	N/A	2	N/A						1	1					1			2	0	2	0	1	4	1	2	1	2	2	0	1	4	1	2	1
1573	100	1	3	79	1	IPA (Natural Science)	2	N/A	2	N/A	2	N/A	2	N/A	2	N/A	2	N/A					1					1					2	0	2	0	1	3	2	0	2	0	2	0	2	0	2	0	2
1311	100	2	3	24	1	N/A	2	N/A	1	N/A	2	N/A	2	N/A	2	N/A	2	N/A					1				1	1					2	0	2	0	2	0	2	0	2	0	2	0	2	0	2	0	2
9468	100	1	4	163	1	Electronic and Computer	2	N/A	2	N/A	1	Electronic and Computer	1	Electronic and Computer	2	N/A	2	N/A					1	1		1		1		1			1	18	2	0	2	0	1	18	2	0	2	0	2	0	1	18	1
372	100	1	3	79	2	N/A	2	N/A	2	N/A	2	N/A	2	N/A	1	N/A	2	N/A						1									2	0	2	0	1	0	2	0	2	0	2	0	2	0	2	0	2
3521	100	1	3	84	1	N/A	1	N/A	1	N/A	2	N/A	2	N/A	2	N/A	2	N/A			1			1		1							2	0	1	2	1	6	2	0	1	2	2	0	2	0	2	0	2
15659	87	1	3	79	1	N/A	2	N/A	1	Electrical Engineering	2	N/A	2	N/A	2	N/A	2	N/A						1									1	5	1	5	1	5	2	0	2	0	2	0	2	0	2	0	2
4919	87	1	3	16	2	N/A	2	N/A	2	N/A	2	N/A	2	N/A	2	N/A	2	N/A		1	1												2	0	2	0	2	7	2	0	2	0	2	0	2	0	2	0	2
8692	100	1	4	137	1	Electronics	2	N/A	2	N/A	2	N/A	2	N/A	2	N/A	2	N/A						1						1			1	3	2	0	2	0	2	0	2	0	2	0	2	0	2	0	2
3872	60	3	3	24	2	N/A	2	N/A	2	N/A	2	N/A	2	N/A	2	N/A	2	N/A													1		2	0	2	0	2	0	2	0	2	0	2	0	2	0	2	0	2
11359	100	1	3	79	1	N/A	2	N/A	2	N/A	2	N/A	2	N/A	2	N/A	2	N/A										1		1			2	0	2	0	1	3	2	0	2	0	2	0	1	1	2	0	2
12750	100	1	4	84	1	N/A	2	N/A	2	N/A	1	N/A	2	N/A	2	N/A	2	N/A		1	1		1										2	0	2	0	1	0	2	0	2	0	2	0	2	0	1	0	2
15728	87	1	2	14	1	N/A	2	N/A	1	N/A	2	N/A	2	N/A	2	N/A	2	N/A				1											2	0	2	0	1	0	2	0	2	0	2	0	2	0	2	0	2
6987	100	1	4	157	1	specialization: math	2	N/A	2	we had no bc. in 90ies	1	compute science	2	N/A	1	computer science	1	math	country specific (RNDr.)				1	1	1								2	0	1	1	2	0	2	0	2	0	2	0	2	0	1	2	1
8014	87	1	3	130	1	General	1	Commerce	1	Commerce	1	Finance	1	Finance	2	N/A	2	N/A				1								1			2	0	2	0	2	0	2	0	2	0	2	0	2	0	2	0	2
13416	100	1	3	79	1	Automotive	2	N/A	1	Electrical	2	N/A	2	N/A	2	N/A	2	N/A						1		1		1		1			1	1	2	0	2	0	2	0	1	6	2	0	1	1	2	0	1
13530	100	1	4	136	2	N/A	2	N/A	2	N/A	2	N/A	1	N/A	2	N/A	2	N/A			1		1			1		1			1	Procurement	2	0	2	0	2	4	2	4	2	0	2	0	2	0	2	6	2
14233	100	1	4	116	2	N/A	2	N/A	2	N/A	2	N/A	1	N/A	2	N/A	2	N/A		1	1		1					1					2	0	2	0	2	0	2	0	2	0	2	0	2	0	2	0	2
8838	100	1	3	79	1	physics	2	N/A	2	N/A	2	N/A	2	N/A	2	N/A	1	Aeronautical Engineering	Diploma				1										2	0	1	1	1	2	2	0	2	0	2	0	1	1	2	0	2
13168	100	1	4	35	1	educaciÃ³n superior	2	N/A	2	N/A	2	N/A	1	diseÃ±o grafico	2	N/A	2	N/A		1	1												2	0	2	0	1	8	2	0	2	0	2	0	2	0	2	0	2
11434	100	1	4	9	1	N/A	2	N/A	1	N/A	2	N/A	2	N/A	2	N/A	2	N/A	Electrotechnology	1	1					1		1		1	1	metalworking, Electrical systems, networks	2	0	2	0	1	0	2	0	1	0	1	0	2	0	2	0	2
8522	100	1	2	78	1	Science / Math	1	Science/ Math	1	Computer Science	2	N/A	2	N/A	2	N/A	2	N/A						1		1							1	1	2	0	2	0	2	0	2	0	2	0	2	0	2	0	2
14289	100	1	3	9	2	N/A	2	N/A	2	N/A	1	Electrical and Electronics	2	N/A	2	N/A	2	N/A					1	1									1	2	2	0	2	0	2	0	2	0	2	0	2	0	2	0	1
4305	40	2	2	104
11727	100	1	4	183	1	N/A	2	N/A	1	N/A	1	N/A	2	N/A	2	N/A	2	N/A						1									2	0	1	12	2	0	2	0	2	0	2	0	2	0	1	1	2
8204	87	1	3	78	1	N/A	1	N/A	1	N/A	1	N/A	1	N/A	2	N/A	2	N/A				1											2	0	2	0	2	0	2	0	2	0	2	0	2	0	2	0	2
15713	87	1	3	79	1	N/A	2	N/A	2	N/A	2	N/A	2	N/A	2	N/A	2	N/A		1	1				1	1							2	0	2	0	2	0	2	0	2	0	2	0	2	0	2	0	2
3879	87	2	3	78	2	N/A	2	N/A	1	N/A	2	N/A	2	N/A	2	N/A	2	N/A						1									1	3	2	0	2	0	2	0	2	0	2	0	2	0	2	0	2
426	100	2	2	136	1	N/A	1	N/A	1	BSIT	2	N/A	2	N/A	2	N/A	2	N/A		1	1			1							1	Web Developing	2	0	2	0	1	2	2	0	2	0	2	0	2	0	2	0	2
10918	60	1	3	7	1	N/A	1	N/A	1	N/A	2	N/A	1	N/A	2	N/A	2	N/A		1		1				1			1				2	0	2	0	2	5	2	0	2	0	2	0	2	0	1	5	2
7013	100	1	2	130	2	N/A	2	N/A	1	Computer Science	2	N/A	2	N/A	2	N/A	2	N/A			1					1							2	0	2	0	2	0	2	0	2	0	2	0	2	0	2	0	2
9553	100	1	4	187	1	N/A	1	Industrial Engineering Technology	1	Mechanic Engineering Technology	2	N/A	1	Executive Masters of Business Administration	2	N/A	2	N/A						1				1		1			2	0	1	14	1	14	2	0	1	22	2	0	1	14	1	5	1
6993	100	1	3	78	1	Physics, Chemistry, Maths	1	Computer Science	1	Computer Science Engineering	2	N/A	2	N/A	2	N/A	2	N/A								1							2	0	2	0	2	0	2	0	2	0	2	0	2	0	2	0	2
13267	87	1	4	3	1	N/A	2	N/A	2	N/A	2	N/A	2	N/A	2	N/A	2	N/A										1					2	0	2	0	1	4	2	0	2	0	2	0	2	0	2	0	2
3890	87	1	3	78	2	N/A	2	N/A	1	Electronics and Telecommunication	1	Communication systems	2	N/A	2	N/A	2	N/A					1										1	4.5	2	0	2	0	2	0	2	0	2	0	2	0	2	0	1
1351	100	1	3	9	1	N/A	2	N/A	2	N/A	2	N/A	2	N/A	2	N/A	2	N/A													1		2	0	2	0	2	0	2	0	2	0	2	0	2	0	2	0	2
8739	100	1	5	7	2	N/A	2	N/A	1	N/A	2	N/A	2	N/A	2	N/A	2	N/A						1									2	0	2	5	2	0	2	0	2	0	2	0	2	12	2	0	2
15276	87	1	2	130	1	N/A	2	N/A	1	N/A	1	N/A	2	N/A	2	N/A	2	N/A								1							2	0	2	0	2	0	2	0	2	0	2	0	2	0	2	0	2
3876	60	1	3	158	1	N/A	1	N/A	1	English Literature	2	N/A	2	N/A	2	N/A	2	N/A					1								1	Translation	2	0	2	0	2	0	2	0	2	0	2	0	2	0	2	0	2
55	100	1	3	79	1	N/A	2	N/A	1	N/A	2	N/A	2	N/A	2	N/A	2	N/A			1												2	0	2	0	1	0	2	0	2	0	2	0	2	0	2	0	2
4926	87	1	2	78	1	Biology & Mathematics	2	N/A	1	Electronics & Communication	1	Applied Electronics	2	N/A	2	N/A	1	Network Engineer	BSNL & TNSDC Certified				1										2	0	1	1	1	1	2	0	2	0	2	0	2	0	2	0	1
13647	87	1	3	53	1	N/A	2	N/A	1	N/A	2	N/A	2	N/A	2	N/A	2	N/A		1		1											2	0	2	0	1	0	2	0	1	0	2	0	2	0	2	0	2
12264	87	1	3	78	1	CSC	1	N/A	1	MECH	2	N/A	2	N/A	2	N/A	2	CAD	CAD					1	1					1			2	0	1	4	1	4	2	0	2	0	2	0	1	4	1	4	1
1293	100	2	3	164	1	N/A	2	N/A	1	N/A	2	N/A	2	N/A	2	N/A	2	N/A					1			1							2	0	2	0	2	0	2	0	2	0	2	0	2	0	2	0	2
6413	87	1	3	79	1	N/A	2	N/A	1	N/A	2	N/A	2	N/A	2	N/A	2	N/A			1												2	0	2	0	1	10	2	0	2	0	2	0	2	0	2	0	2
10818	40	1	4	183
6469	100	1	4	143	1	N/A	2	N/A	2	N/A	2	N/A	2	N/A	2	N/A	2	N/A		1													1	20	2	0	1	15	2	0	2	0	2	0	2	0	2	0	2
1054	100	1	2	187	1	N/A	2	N/A	2	N/A	2	N/A	2	N/A	2	N/A	2	N/A			1	1								1			2	0	2	0	2	0	2	0	1	0	2	0	2	0	2	0	1
4656	87	1	2	79	1	N/A	1	N/A	1	N/A	2	N/A	2	N/A	2	N/A	2	N/A								1					1	Insurance	2	0	2	0	1	1	2	0	2	0	2	0	2	0	1	1	1
6938	100	1	3	78	1	Commerce	2	N/A	1	Computer	1	Computer	2	N/A	2	N/A	2	N/A		1	1					1					1	Graphics	2	0	2	0	1	2	2	0	2	0	2	0	2	0	2	0	2
7615	100	1	4	153	1	Computers	2	N/A	2	N/A	2	N/A	2	N/A	2	N/A	2	N/A								1					1	Media (Radio and TV), Theatre	2	0	2	0	1	15	2	0	2	0	2	0	2	0	2	0	2
7145	100	1	4	143	2	N/A	2	N/A	2	N/A	2	N/A	2	N/A	2	N/A	2	N/A						1		1							1	10	1	2	1	1	1	12	1	12	2	0	2	0	2	0	1
2531	100	1	4	78	1	N/A	2	N/A	1	N/A	2	N/A	2	N/A	2	N/A	2	N/A				1											2	0	2	0	2	0	2	0	2	0	2	0	2	0	2	0	2
399	100	1	4	24	2	N/A	2	N/A	1	N/A	2	N/A	2	N/A	2	N/A	2	N/A								1		1					2	0	2	0	2	0	2	0	2	0	2	0	2	0	2	0	2
546	100	1	2	67	1	N/A	2	N/A	2	N/A	2	N/A	2	N/A	2	N/A	2	N/A		1	1			1							1	programming	1	0	2	0	1	0	2	0	2	0	2	0	1	0	2	0	2
9074	100	1	3	192	1	N/A	2	N/A	1	N/A	2	N/A	2	N/A	2	N/A	2	N/A		1	1					1							2	0	2	0	1	8	2	0	2	0	2	0	2	0	1	2	2
8433	87	1	2	36	1	N/A	2	N/A	1	N/A	2	N/A	2	N/A	2	N/A	2	N/A						1									2	0	2	0	2	0	2	0	2	0	2	0	1	1	2	0	2
5287	60	1	3	67	1	N/A	1	N/A	1	N/A	2	N/A	2	N/A	2	N/A	2	N/A						1									2	0	2	0	2	0	2	0	2	0	2	0	2	0	2	0	2
5565	87	1	4	75	1	N/A	1	N/A	1	Psychology, Law	2	N/A	2	N/A	2	N/A	2	N/A		1	1	1				1							2	0	2	0	1	10	2	0	2	0	2	0	2	0	1	8	2
392	100	2	6	61	1	N/A	2	N/A	2	N/A	2	N/A	2	N/A	2	N/A	1	N/Computer sciencesA	Senior Engineer				1	1	1						1	E-Learning production for postgraduate/Higher Education	2	0	2	0	2	0	2	0	2	0	2	0	2	0	1	5	1
15781	100	1	5	187	1	N/A	2	N/A	1	Electrical Engineering	2	N/A	2	N/A	2	N/A	2	N/A						1						1			1	25	1	25	1	25	2	0	2	0	2	0	2	0	2	0	2
14307	100	1	6	183	2	N/A	2	N/A	2	N/A	2	N/A	1	architecture	2	N/A	2	N/A		1	1									1			2	0	2	0	1	35	2	0	1	5	2	0	2	0	2	0	2
3720	100	1	4	67	1		1	N/A	1	Mechanical Engineering	1	Mechanical Engineering	1	MBA	1	Mechanical Engineering	2	N/A					1	1									1	1	1	16	1	16	1	4	1	8	1	8	1	16	2	0	2
282	100	1	4	14	1	N/A	2	N/A	2	N/A	2	N/A	2	N/A	2	N/A	2	N/A								1							2	0	2	0	2	0	2	0	2	0	2	0	2	0	2	0	2
8643	87	1	3	138	1	Science	1	N/A	1	N/A	1	Informatic Engineering	2	N/A	2	N/A	2	N/A				1		1		1		1		1			2	0	2	0	2	0	2	0	2	0	1	4	2	0	2	0	2
363	100	1	3	192	1	N/A	2	N/A	2	N/A	2	N/A	2	N/A	2	N/A	2	N/A		1											1	3d modeling machine, sci fi	2	0	2	0	2	0	2	0	2	0	2	0	2	0	2	0	2
3095	100	1	3	78	1	N/A	1	C.S	1	B.E Mech	2	N/A	2	N/A	2	N/A	1	Fusion 360	Autodesk Certified User					1						1			2	0	1	0	1	0	2	0	1	1	2	0	1	0	2	0	2
3874	87	1	4	48	1	N/A	2	N/A	2	N/A	2	N/A	2	N/A	2	N/A	2	N/A			1												2	0	2	0	2	0	2	0	2	0	2	0	2	0	2	0	2
11549	87	1	2	53	1	N/A	2	N/A	2	N/A	2	N/A	2	N/A	2	N/A	2	N/A				1		1		1		1		1			1	1	1	1	1	1	1	1	1	3	1	2	1	1	1	1	1
8345	100	1	4	31	1	Mechanics	2	N/A	2	N/A	2	N/A	2	N/A	2	N/A	2	N/A						1						1			1	0	1	0	1	0	1	0	1	0	2	0	1	0	1	0	1
12717	100	1	3	78	1	N/A	2	N/A	1	Mechanical engg.	2	N/A	2	N/A	2	N/A	2	N/A						1						1			2	0	1	10	1	10	2	0	2	0	2	0	1	10	2	0	2
13260	87	1	2	14	1	N/A	2	N/A	2	C.S.E	2	N/A	2	N/A	2	N/A	2	N/A					1										2	0	2	0	2	0	2	0	2	0	2	0	2	0	2	0	2
381	100	1	3	137	1	N/A	2	N/A	1	Electronic	1	Electronic, Computer science	2	N/A	2	N/A	2	N/A						1		1				1			1	7	2	0	2	0	2	0	2	0	2	0	2	0	2	0	2
11124	87	1	3	184	2	N/A	2	N/A	1	N/A	2	N/A	2	N/A	2	N/A	2	N/A		1	1												2	0	2	0	1	3	2	0	2	0	2	0	2	0	2	0	2
5634	87	1	2	130	2	N/A	2	N/A	2	N/A	1	N/A	2	N/A	2	N/A	2	N/A			1												2	0	2	0	2	0	2	0	2	0	2	0	2	0	2	0	2
15047	87	1	8	89	1	Chemistry	2	N/A	2	N/A	2	N/A	2	N/A	2	N/A	2	N/A			1					1					1	Freelance work	2	0	2	0	1	4	2	0	2	0	2	0	2	0	2	0	2
7895	60	1	2	130	1	[physics	2	N/A	1	N/A	2	N/A	2	N/A	2	N/A	2	N/A		1		1	1					1					2	0	2	0	1	0	2	0	2	0	2	0	2	0	2	0	2
1515	100	1	3	78	2	N/A	2	N/A	1	Civil	2	N/A	2	N/A	2	N/A	2	N/A						1									2	0	2	0	2	0	2	0	2	0	2	0	2	0	1	4	2
388	100	1	3	130	1	N/A	1	N/A	1	N/A	2	N/A	2	N/A	2	N/A	2	N/A								1		1		1			2	0	2	0	2	0	2	0	1	9	2	0	2	0	2	0	2
9139	100	1	3	78	1	N/A	2	N/A	1	N/A	1	N/A	2	N/A	2	N/A	2	N/A		1	1			1									2	0	2	0	1	1	1	2	2	0	2	0	1	2	2	0	2
5548	87	2	2	187	1	N/A	2	N/A	2	N/A	2	N/A	2	N/A	2	N/A	2	N/A			1					1		1					2	0	2	0	2	0	2	0	2	0	2	0	2	0	2	0	2
364	100	1	3	78	2	N/A	2	N/A	2	N/A	1	N/A	2	N/A	2	N/A	2	N/A		1				1						1			2	0	2	3	1	3	2	0	1	1	2	0	1	2	2	0	1
11558	53	1	4	187	1	N/A	2	N/A	1	advertising	2	N/A	2	N/A	2	N/A	2	N/A			1
11842	87	1	3	78	1	Science	1	Science	1	Computer Science	1	Computer Science	2	N/A	2	N/A	2	N/A		1	1		1	1		1							2	0	1	0	1	0	2	0	2	0	2	0	2	0	1	0	1
15018	100	1	5	163	1	N/A	2	N/A	1	N/A	2	N/A	2	N/A	2	N/A	2	N/A		1				1				1		1			2	0	1	20	1	20	2	0	1	20	2	0	1	20	2	0	1
3580	100	1	3	163	2	N/A	2	N/A	1	Telecommunications	2	N/A	2	N/A	2	N/A	2	N/A						1	1	1							1	5	2	0	2	0	2	0	2	0	2	0	2	0	2	0	2
865	100	1	3	111	2	N/A	2	N/A	1	Mechanical engineering	2	N/A	2	N/A	2	N/A	2	N/A						1	1								2	0	1	10	1	10	2	0	1	10	2	0	1	10	1	10	2
3885	87	1	7	67	1	N/A	2	N/A	1	N/A	1	N/A	2	N/A	2	N/A	2	N/A						1		1							2	0	2	0	1	0	2	0	2	0	2	0	2	0	2	0	2
10012	87	1	3	9	2	N/A	2	N/A	1	N/A	2	N/A	2	N/A	2	N/A	2	N/A								1							2	0	2	0	2	0	2	0	2	0	2	0	2	0	2	0	2
13504	100	1	3	183	1	N/A	2	N/A	2	N/A	2	N/A	2	N/A	2	N/A	2	N/A		1													2	0	2	0	1	0	1	0	2	0	2	0	2	0	2	0	2
4846	87	1	2	130	2	N/A	2	N/A	1	N/A	2	N/A	2	N/A	2	N/A	2	N/A								1							2	0	2	0	2	0	2	0	2	0	2	0	2	0	2	0	2
6535	100	1	3	116	1	Electric	2	N/A	1	Electronics and Industrial Computing	1	Embedded Electronics	2	N/A	2	N/A	2	N/A						1						1			1	1	2	0	2	0	2	0	2	0	2	0	2	0	2	0	2
14271	100	1	3	79	1	N/A	1	N/A	1	N/A	2	N/A	2	N/A	2	N/A	2	N/A					1	1		1		1		1			1	0	2	0	1	0	1	0	2	0	2	0	2	0	2	0	1
3799	100	1	1	9	2	N/A	2	N/A	2	N/A	2	N/A	2	N/A	2	N/A	2	N/A													1		2	0	2	0	2	0	2	0	2	0	2	0	2	0	2	0	2
4266	60	1	3	24	2	N/A	2	N/A	2	N/A	1	N/A	2	N/A	2	N/A	2	N/A								1							2	0	2	0	2	0	2	0	2	0	2	0	2	0	2	0	2
397	100	1	5	53	1	General	2	N/A	1	Civil Engineering	1	N/A	2	N/A	1	Construction Management	2	N/A				1	1	1		1		1		1			2	0	1	25	1	5	2	0	2	0	1	10	2	0	1	10	2
619	100	1	3	143	2	N/A	2	N/A	1	N/A	2	N/A	2	N/A	2	N/A	2	N/A		1						1							2	0	2	0	1	10	2	0	2	0	2	0	2	0	2	0	2
13204	87	1	2	142	1	Electronics	2	N/A	1	Design	2	N/A	2	N/A	2	N/A	2	N/A			1	1				1		1			1	Hidraulic presses user manual design and hydraulic press mechanics	1	1	2	0	1	3	2	0	2	0	2	0	1	1	2	0	2
12231	100	1	3	130	1	science	1	commerce	1	commerce	2	N/A	2	N/A	2	N/A	2	N/A				1				1							2	0	2	0	1	7	2	0	2	0	2	0	2	0	1	2	2
15442	100	1	3	111	1	N/A	2	N/A	1	Electronics	2	N/A	2	N/A	2	N/A	1	Embedded Firmware	Courses				1	1		1		1					1	7	2	0	2	0	2	0	2	0	2	0	2	0	2	0	2
12893	100	2	3	78	1	Physics, Math, Chemistry, Computer Science	2	N/A	1	English honours with Journalism and Education	2	N/A	2	N/A	2	N/A	2	N/A					1			1							2	0	2	0	1	2	2	0	2	0	2	0	2	0	2	0	2
4252	73	1	3	78	2	N/A	2	N/A	1	N/A	2	N/A	2	N/A	2	N/A	2	N/A						1									2	0	1	0	1	0	1	0	1	0	2	0	1	0	2	0	2
85	100	1	3	153	1	N/A	1	N/A	1	N/A	2	N/A	2	N/A	2	N/A	2	N/A		1				1						1			2	0	2	0	1	1	2	0	1	1	2	0	1	2	2	0	2
211	100	1	3	78	1	Science	2	N/A	1	B.E. I.T.	2	N/A	2	N/A	2	N/A	2	N/A								1							2	0	2	0	2	0	2	0	2	0	2	0	2	0	1	2	2
11343	87	1	2	100	1	N/A	1	N/A	1	Informatics	2	N/A	2	N/A	2	N/A	2	N/A		1	1					1				1			2	0	2	0	1	3	2	0	1	1	2	0	2	0	2	0	2
15965	100	1	3	128	1	N/A	2	N/A	2	N/A	2	N/A	2	N/A	2	N/A	2	N/A								1		1					2	0	2	0	2	0	2	0	2	0	2	0	2	0	2	0	2
11652	100	2	5	179	2	N/A	2	N/A	1	N/A	2	N/A	2	N/A	2	N/A	2	N/A			1	1											2	0	2	0	1	16	2	0	2	0	2	0	2	0	2	0	2
6867	100	1	2	14	1	N/A	2	N/A	1	computer Science & engineering	2	N/A	2	N/A	2	N/A	1	N/A	Graphic Design		1		1	1		1					1	Printing & Graphic Design	2	0	2	0	1	5	2	0	2	0	2	0	2	0	1	2	2
13643	87	1	2	18	2	N/A	2	N/A	2	N/A	2	N/A	2	N/A	2	N/A	2	N/A									1						2	0	2	0	2	0	2	0	2	0	2	0	2	0	2	0	2
7031	100	1	5	191	1	N/A	2	N/A	2	N/A	2	N/A	1	N/A	2	N/A	1	N/A	IBM ACER EDUCATIONAL IT				1	1		1							2	0	2	0	2	0	1	15	2	0	2	0	2	0	2	0	2
12734	87	1	3	14	2	N/A	2	N/A	1	N/A	2	N/A	2	N/A	2	N/A	2	N/A								1							2	0	1	0	1	0	2	0	2	0	2	0	2	0	1	0	1
1948	100	1	3	78	1	N/A	2	N/A	2	N/A	2	N/A	2	N/A	2	N/A	2	N/A						1									2	0	2	0	2	0	2	0	2	0	2	0	2	0	2	0	2
2635	100	1	3	187	1	N/A	2	N/A	2	N/A	2	N/A	2	N/A	2	N/A	2	N/A		1				1		1		1		1			1	3	2	0	1	5	1	3	2	0	2	0	2	0	2	0	2
12606	60	1	4	183	1	N/A	1	N/A	1	N/A	2	N/A	2	N/A	2	N/A	1	N/A		1	1	1				1							2	0	1	0	1	0	2	0	2	0	2	0	2	0	1	0	2
243	100	1	3	24	1	N/A	1	N/A	2	N/A	2	N/A	2	N/A	2	N/A	2	N/A						1						1			2	0	1	10	2	10	2	10	2	5	2	0	2	0	2	10	2
12866	100	1	3	111	1	N/A	1	N/A	1	N/A	1	N/A	1	N/A	2	N/A	2	N/A		1	1	1	1	1		1		1		1			2	0	1	3	1	5	2	0	2	0	2	0	2	0	1	2	1
14433	87	1	5	187	2	N/A	1	Software Engineering	2	N/A	2	N/A	2	N/A	2	N/A	2	N/A								1							2	0	2	0	2	0	2	0	1	4	2	0	2	0	2	0	2
15641	87	1	2	130	1	Sciences	1	Mathematics	1	Computer Sciences	2	N/A	2	N/A	2	N/A	2	N/A		1			1	1		1							2	0	2	0	1	3	2	0	2	0	2	0	2	0	2	0	2
1548	100	1	6	191	1	N/A	2	N/A	2	N/A	2	N/A	1	N/A	2	N/A	1	N/A	Analista de Sistemas TIC		1			1		1							2	0	2	0	1	17	2	0	2	0	2	0	2	0	2	0	2
213	100	1	5	187	1	N/A	2	N/A	1	N/A	2	N/A	2	N/A	2	N/A	2	N/A		1	1			1	1			1		1			2	0	1	0	1	0	1	0	1	0	1	0	1	0	1	0	1
3509	87	1	3	78	1	Aaccount	1	3d modeling	2	N/A	2	N/A	2	N/A	2	N/A	2	N/A		1													2	0	2	0	1	0	2	0	2	0	2	0	2	0	2	0	2
14520	87	3	3	58	2	N/A	2	N/A	1	Computer Science	2	N/A	2	N/A	2	N/A	2	N/A								1							2	0	2	0	2	0	2	0	2	0	2	0	2	0	2	0	2
7811	87	1	3	100	1	N/A	2	N/A	1	Electrical Engineering	1	Electrical Engineering and Economics	2	N/A	2	N/A	2	N/A						1						1			1	0,25	2	0	1	0,25	2	0	1	0,25	2	0	2	0	2	0	2
6640	100	1	2	14	1	Science	2	N/A	2	N/A	2	N/A	2	N/A	2	N/A	2	N/A		1				1		1							2	0	2	0	1	1	2	0	2	0	2	0	2	0	2	0	2
3815	87	2	3	104	1	N/A	1	N/A	1	N/A	2	Software Engineering	2	N/A	2	N/A	2	N/A													1	Software Engineering	2	0	2	0	2	0	2	0	2	0	2	0	2	0	2	0	2
3954	73	1	3	187	2	N/A	2	N/A	1	Electrical Engineering	2	N/A	2	N/A	2	N/A	2	N/A						1									1	4	2	0	2	0	2	0	2	0	2	0	2	0	2	0	2
1845	100	1	4	78	1	Science	1	Physics,Mathematics,Chemistry	1	Mechanical Engineering	2	N/A	2	N/A	2	N/A	2	N/A						1	1					1			2	0	1	1	1	1	2	0	1	1	2	0	1	2	2	0	1
698	100	2	4	187	1	N/A	1	N/A	1	N/A	1	N/A	2	N/A	2	N/A	2	N/A		1	1												2	0	2	0	1	23	2	0	2	0	2	0	2	0	2	0	2
3059	100	1	5	36	1	normal	2	N/A	1	Aircraft Manufacturing Engineering	2	N/A	1	MBA	2	N/A	2	N/A				1		1	1					1	1	Supply chain : purchasing and logistic	2	0	1	3	2	0	2	0	2	0	2	0	1	3	1	2	2
13231	87	1	3	78	1	N/A	2	N/A	1	Electronics and Telecommunications	2	N/A	2	N/A	2	N/A	2	N/A								1							2	0	2	0	2	0	2	0	2	0	2	0	2	0	2	0	2
9144	100	1	3	24	1	N/A	1	N/A	1	N/A	2	N/A	2	N/A	2	N/A	2	N/A						1		1							1	1	2	0	2	0	1	5	2	0	2	0	2	0	2	0	1
4673	87	1	2	78	1	N/A	2	N/A	1	N/A	2	N/A	2	N/A	2	N/A	2	N/A						1				1		1			2	0	1	1	2	0	2	0	2	0	2	0	1	1	2	0	2
10750	87	1	2	67	1	N/A	2	N/A	2	N/A	2	N/A	2	N/A	2	N/A	1	N/A										1					2	0	2	0	2	0	2	0	2	0	2	0	2	0	2	0	2
10356	87	1	3	78	1	N/A	2	N/A	1	N/A	1	N/A	2	N/A	2	N/A	2	N/A								1							2	0	2	0	2	0	2	0	2	0	2	0	2	0	2	0	2
13172	100	1	3	78	1	N/A	2	N/A	1	Computer Applications	2	N/A	2	N/A	2	N/A	1	Computer	Doeacc 'O' level				1	1		1		1					2	0	2	0	2	0	2	0	2	0	2	0	2	0	2	0	2
3341	100	2	3	78	1	Physics, Chemistry, Maths, Biology	2	N/A	1	Electronics and telecommunication	2	N/A	1	MBA	2	N/A	2	N/A				1											2	0	2	0	2	0	2	0	2	0	2	0	2	0	2	0	2
3905	87	1	5	86	1	N/A	1	N/A	1	N/A	1	N/A	2	N/A	2	N/A	2	N/A		1													2	0	2	0	1	0	2	0	2	0	2	0	2	0	2	0	2
1986	100	1	2	129	1	Physics, Chemistry, Biology and Mathematics	2	N/A	1	Electrical and Electronic	2	N/A	2	N/A	2	N/A	2	N/A		1				1				1					1	2	1	1	1	1	2	0	2	0	2	0	2	0	2	0	1
5076	87	1	4	183	1	gymnasium 28 in the Zaporozhye Ukraine	2	N/A	1	Zaporozhye State Engineering Academy Zaporozhye Ukraine	2	N/A	2	N/A	2	N/A	2	N/A													1	TV& Radio	2	0	2	0	2	0	2	0	2	0	2	0	2	0	2	0	2
452	100	1	3	78	1	N/A	1	N/A	1	N/A	2	N/A	2	N/A	2	N/A	2	N/A						1									1	3	2	0	2	0	2	0	2	0	2	0	2	0	2	0	2
8109	100	2	3	78	1	N/A	1	N/A	1	N/A	1	N/A	2	N/A	2	N/A	2	N/A								1							2	0	2	0	2	0	2	0	2	0	2	0	2	0	2	0	2
7973	87	1	3	53	1	N/A	1	N/A	1	N/A	2	N/A	2	N/A	2	N/A	2	N/A		1	1	1		1						1	1	media production	2	0	1	7	1	7	1	7	2	0	2	0	2	0	1	3	2
7761	100	1	4	136	2	N/A	2	N/A	1	CPS	2	N/A	2	N/A	2	N/A	2	N/A		1	1					1							2	0	2	0	1	4	2	0	2	0	2	0	2	0	2	0	2
3193	100	1	4	37	1	N/A	2	N/A	2	N/A	2	N/A	2	N/A	2	N/A	1	N/A	ingeniero de sistemas					1		1		1		1	1	arquitectura de software	2	0	2	0	2	0	2	0	2	0	2	0	2	0	1	0	2
9284	100	1	4	187	2	N/A	2	N/A	2	N/A	1	Electrical Engineering	2	N/A	2	N/A	2	N/A						1									1	0	2	0	1	0	2	0	2	0	2	0	2	0	2	0	2
8155	100	1	3	78	1	physic, chemistry, biology and math	2	N/A	1	biotechnology	2	N/A	2	N/A	2	N/A	2	N/A													1	Market research	2	0	2	0	2	0	2	0	2	0	2	0	2	0	1	1	2
378	100	2	3	7	1	Business	1	N/A	1	Education	2	N/A	2	N/A	2	N/A	2	N/A		1		1	1	1		1							1	1	2	0	1	5	2	0	2	0	2	0	2	0	2	0	2
13031	73	1	5	7	1	N/A	2	N/A	2	N/A	2	N/A	2	N/A	2	N/A	2	N/A		1										1			2	0	2	0	1	0	2	0	2	0	2	0	2	0	2	0	2
7280	87	1	3	36	1	N/A	1	N/A	1	N/A	1	N/A	2	N/A	2	N/A	2	N/A		1													2	0	2	0	1	3	2	0	2	0	2	0	2	0	2	0	2
3821	87	1	3	78	2	N/A	2	N/A	1	N/A	2	N/A	2	N/A	2	N/A	2	N/A			1												2	0	2	0	1	5	2	0	2	0	2	0	2	0	2	0	2
12101	100	1	2	78	1	Science	2	N/A	1	Mechanical Engineering	2	N/A	2	N/A	2	N/A	2	N/A						1	1								2	0	2	0	2	0	2	0	2	0	2	0	2	0	2	0	2
474	100	1	4	78	2	N/A	2	N/A	1	N/A	2	N/A	2	N/A	2	N/A	2	N/A								1							2	0	2	0	2	0	2	0	2	0	2	0	2	0	2	0	2
544	100	1	2	104	1	N/A	2	N/A	1	Materials	2	N/A	2	N/A	2	N/A	2	N/A						1									2	0	2	0	2	0	2	0	2	0	2	0	2	0	2	0	2
7984	100	1	4	79	2	N/A	2	N/A	1	N/A	2	N/A	2	N/A	2	N/A	2	N/A				1											2	0	2	0	2	0	2	0	1	2	2	0	2	0	2	0	2
15754	87	2	3	37	1	N/A	1	N/A	1	N/A	1	N/A	1	N/A	2	N/A	2	N/A			1												2	0	2	0	1	5	2	0	2	0	2	0	2	0	2	0	2
6292	87	2	1	9	2	N/A	2	N/A	2	N/A	2	N/A	2	N/A	2	N/A	2	N/A													1	student	2	0	2	0	2	0	2	0	2	0	2	0	2	0	2	0	2
3877	47	1	3	78	1	N/A	2	N/A	1	N/A	2	N/A	2	N/A	2	N/A	2	N/A
395	100	1	3	78	2	N/A	2	N/A	1	Instrumentation and Control Engineering	2	N/A	2	N/A	2	N/A	2	N/A						1		1							2	0	2	0	2	0	2	0	2	0	2	0	2	0	2	0	2
8338	100	1	3	7	1	N/A	2	N/A	1	Ingeniero Informatico	2	N/A	1	N/A	2	N/A	2	N/A		1				1		1		1		1			2	0	1	1	1	6	2	0	1	3	2	0	2	0	2	0	1
4323	87	1	3	89	1	N/A	2	N/A	1	Engineering	2	N/A	2	N/A	2	N/A	2	N/A						1				1		1			2	0	1	5	1	2	2	0	2	0	1	1	1	0	2	0	2
10969	100	1	3	53	1	N/A	2	N/A	1	Mechanical Engineering	2	N/A	2	N/A	2	N/A	2	N/A						1		1				1	1	Biomedical Engineering	2	0	1	3	1	3	2	0	2	0	2	0	1	3	2	0	2
3891	87	1	5	78	1	N/A	2	N/A	2	N/A	2	N/A	2	N/A	2	N/A	2	N/A													1	Marketing	2	0	2	0	2	0	2	0	2	0	2	0	2	0	2	0	2
3976	87	2	4	157	2	N/A	2	N/A	1	Illustration	2	N/A	2	N/A	2	N/A	2	N/A			1		1										2	0	2	0	1	8	2	0	2	0	2	0	2	0	2	0	2
3880	87	2	4	78	1	N/A	2	N/A	1	N/A	2	N/A	2	N/A	2	N/A	1	N/A		1	1												2	0	2	0	1	2	2	0	2	0	2	0	2	0	2	0	2
12883	87	1	2	14	1	Higher Math	2	N/A	1	CSE	2	N/A	2	N/A	2	N/A	2	N/A													1	Some university project	2	0	2	0	2	0	2	0	2	0	2	0	2	0	2	0	2
15479	100	1	3	7	1	N/A	1	N/A	1	N/A	2	N/A	1	Electronic Engineer	2	N/A	2	N/A					1	1				1		1			1	7	2	0	2	0	2	0	2	0	2	0	2	0	2	0	2
3914	53	1	4	78	1	Science	1	Science	1	Agriculture	1	Biotechnology	2	N/A	2	N/A	2	N/A						1
10357	87	1	3	78	1	N/A	1	N/A	1	N/A	1	N/A	1	N/A	2	N/A	2	N/A				1											2	0	2	0	2	0	2	0	2	0	2	0	2	0	2	0	2
12871	100	2	3	78	2	N/A	2	N/A	1	fashion /design	2	N/A	2	N/A	2	N/A	2	N/A		1											1	fashion	2	0	2	0	1	2.5	2	0	2	0	2	0	2	0	2	0	2
850	100	1	4	24	1	N/A	1	TÃ©cnico em EdificaÃ§Ãµes	1	Cursando 6 semestre em Arquitetura e Urbanismo.	2	N/A	2	N/A	2	N/A	2	N/A		1				1				1		1			1	3	1	3	1	8	2	0	1	1	2	0	2	0	2	0	2
9546	100	1	3	78	1	N/A	2	N/A	1	Science	1	Computer Science	2	N/A	2	N/A	2	N/A								1							2	0	2	0	2	0	2	0	2	0	2	0	2	0	2	0	2
6909	100	1	3	78	1	N/A	1	N/A	1	N/A	1	commerce	2	N/A	2	N/A	2	N/A				1	1										2	0	2	0	1	1	2	0	2	0	2	0	2	0	1	2	2
3896	87	1	3	78	1	SCIENCE	1	SCIENCE	1	AERONAUTICAL	2	N/A	2	N/A	2	N/A	2	N/A						1									2	0	2	0	2	0	2	0	2	0	2	0	2	0	2	0	2
3510	87	1	3	78	1	N/A	2	N/A	1	N/A	2	N/A	2	N/A	2	N/A	2	N/A								1							2	0	2	0	2	0	2	0	2	0	2	0	2	0	2	0	2
15699	87	1	3	7	1	Electronics	2	N/A	1	Information Systems	2	N/A	2	N/A	1	Computer Science	2	N/A					1	1							1	Software engineering	2	0	2	0	2	0	2	0	2	0	2	0	2	0	2	0	2
13728	100	1	5	24	2	N/A	2	N/A	1	art	2	N/A	1	art	2	N/A	2	N/A		1	1	1	1								1	advertising and sales	2	0	2	0	1	30	2	0	2	0	2	0	2	0	2	0	2
9605	100	1	3	136	2	N/A	2	N/A	1	Advertising Arts	2	N/A	2	N/A	2	N/A	2	N/A			1												2	0	2	0	2	0	2	0	2	0	2	0	2	0	2	0	2
11768	87	1	3	3	1	N/A	2	N/A	1	N/A	1	N/A	2	N/A	2	N/A	1	N/A	ingineer		1		1	1		1							1	0	2	0	1	0	2	0	2	0	2	0	2	0	2	0	2
9151	87	1	3	53	1	N/A	1	N/A	1	Mechanical Engineering	2	N/A	2	N/A	2	N/A	2	N/A		1				1						1			2	0	1	3	1	2	2	0	1	1	2	0	1	2	2	0	2
1020	100	2	4	36	2	N/A	2	N/A	1	Chemical engineering	2	N/A	2	N/A	2	N/A	2	N/A												1			2	0	2	0	2	0	2	0	1	7	2	0	2	0	1	2	2
12600	87	1	3	3	1	N/A	2	N/A	1	N/A	2	N/A	2	N/A	2	N/A	1	N/A	diplÃ´me d'ingÃ©nieur d'Ã‰tat	1													2	0	2	0	2	0	2	0	2	0	2	0	2	0	2	0	2
3884	87	1	3	78	2	N/A	2	N/A	1	N/A	2	N/A	2	N/A	2	N/A	2	N/A								1							2	0	2	0	2	0	2	0	2	0	2	0	2	0	2	0	2
3967	87	1	5	78	2	N/A	2	N/A	2	N/A	2	N/A	2	N/A	2	N/A	2	N/A						1									2	0	2	0	2	0	2	0	2	0	1	5	2	0	2	0	2
567	100	1	3	78	1	Physics, Maths, Chemistry, Biology	2	N/A	1	Electronics and communication	1	Microelectronics	2	N/A	2	N/A	2	N/A						1									1	6	2	0	2	0	2	0	2	0	2	0	2	0	2	0	2
5186	87	1	3	17	1	N/A	2	N/A	2	N/A	1	N/A	2	N/A	2	N/A	2	N/A						1									2	0	2	0	2	0	2	0	2	0	1	0	1	0	2	0	1
9733	87	1	3	78	1	Science	2	N/A	1	Computer Science	2	N/A	2	N/A	2	N/A	2	N/A						1									2	0	2	0	2	0	2	0	2	0	2	0	2	0	2	0	2
12714	100	1	4	78	1	N/A	2	N/A	2	N/A	2	N/A	2	N/A	2	N/A	2	N/A	microsoft certified developer												1	3D Animation	2	0	2	0	2	0	2	0	2	0	2	0	2	0	2	0	2
815	100	1	4	137	1	N/A	2	N/A	1	Electronics & Telecomunication	2	N/A	2	N/A	2	N/A	2	N/A		1				1									2	0	1	5	2	0	2	0	2	0	2	0	2	0	2	0	2
12801	100	1	5	187	1	N/A	1	N/A	1	N/A	1	Civil Eng.	2	N/A	2	N/A	2	N/A						1									2	0	2	0	2	0	2	0	2	0	2	0	2	0	2	0	2
9225	100	2	4	78	2	N/A	2	N/A	2	N/A	1	N/A	2	N/A	2	N/A	2	N/A								1							2	0	2	0	2	0	2	0	2	0	2	0	2	0	2	0	2
390	100	1	3	78	1	N/A	2	N/A	1	N/A	2	N/A	2	N/A	2	N/A	2	N/A						1									2	0	1	4	1	4	2	0	2	0	2	0	1	4	2	0	2
9799	100	1	4	111	2	N/A	2	N/A	1	N/certificA	2	N/A	1	N/certificado tÃ©cnico	2	N/A	2	N/A	TÃ©cnico superior universitario												1	Forwarder	2	0	2	0	2	0	2	0	1	0	2	0	2	0	1	0	2
5785	60	2	3	179	1	math and science	2	food engineer	2	veterinary	2	N/A	2	N/A	2	N/A	2	N/A			1			1					1				2	0	2	0	2	0	2	0	2	0	2	0	2	0	2	0	2
5664	87	1	3	89	2	N/A	2	N/A	1	N/A	2	N/A	2	N/A	2	N/A	2	N/A		1													2	0	2	0	1	0	2	0	2	0	2	0	2	0	2	0	2
15932	87	2	2	172	1	N/A	2	N/A	2	N/A	2	N/A	2	N/A	2	N/A	2	N/A		1	1		1										2	0	2	0	1	1	2	0	2	0	2	0	2	0	2	0	2
9489	100	1	7	45	1	N/A	1	N/A	1	N/A	2	N/A	2	N/A	2	N/A	2	N/A						1	1					1	1	mechatronics and optoelectronics engineering	1	20	1	20	1	20	1	20	1	20	1	20	1	20	1	20	1
2853	100	1	3	37	1	N/A	2	N/A	1	Electronic Engineering	1	Project Management	2	N/A	2	N/A	2	N/A					1	1				1		1	1	Prosthesis Design and Development	1	10	2	0	2	0	2	0	2	0	2	0	1	35	1	8	1
10017	100	2	3	104	1	11	2	N/A	1	N/A	2	N/A	2	N/A	2	N/A	2	N/A		1													2	0	2	0	1	4	2	0	2	0	2	0	2	0	2	0	2
2876	100	1	2	37	1	N/A	2	N/A	1	N/A	1	N/A	2	N/A	2	N/A	2	N/A	DIPLOMADO	1	1									1			2	0	2	0	1	3	2	0	2	3	2	0	2	0	2	0	2
6800	100	1	4	7	1	N/A	2	N/A	2	N/A	2	N/A	2	N/A	2	N/A	2	N/A		1	1										1	Video Games company, VR and AR inmersive experiences	2	0	2	0	2	0	2	0	2	0	2	0	2	0	2	0	2
9855	100	1	2	78	1	non-med.	1	science of art	1	fine arts	1	fine arts	2	science and art	2	science and art	2	science and art		1	1		1	1						1			2	0	1	1	1	4	2	0	2	0	1	1.5	2	0	1	2	2
7338	87	1	2	122	1	N/A	2	N/A	2	N/A	2	N/A	2	N/A	2	N/A	2	N/A				1				1				1			2	0	2	0	1	2	2	0	2	0	2	0	2	0	2	0	2
6896	100	1	3	187	1	N/A	1	Software	2	N/A	2	N/A	2	N/A	2	N/A	2	N/A						1									2	0	2	0	2	0	2	0	2	0	2	0	2	0	2	0	2
1544	100	1	2	78	1	N/A	2	N/A	2	N/A	2	N/A	2	N/A	2	N/A	2	N/A		1													2	0	2	0	1	0	2	0	2	0	2	0	2	0	2	0	2
8620	100	1	3	137	1	IT	1	IT	1	IT	1	IT	2	N/A	2	N/A	2	N/A						1				1		1	1	Electrical and PLC design	1	0	1	0	1	0	1	0	1	0	1	0	1	0	1	0	1
7390	40	1	2	173
15652	87	1	3	78	1	N/A	2	N/A	1	N/A	2	N/A	2	N/A	2	N/A	2	N/A	Embedded hardware and software					1		1							1	5	2	0	2	0	2	0	2	0	2	0	2	0	2	0	1
3893	87	1	3	79	1	N/A	2	N/A	2	N/A	2	N/A	2	N/A	2	N/A	2	N/A			1									1			2	0	2	0	2	0	2	0	2	0	2	0	2	0	2	0	2
2610	100	1	3	187	1	N/A	2	N/A	1	N/A	2	N/A	1	N/A	2	N/A	2	N/A			1	1					1						2	0	2	0	2	0	2	0	2	0	2	0	2	0	2	0	2
3892	87	1	2	78	1	N/A	2	N/A	1	N/A	2	N/A	2	N/A	2	N/A	2	N/A		1													2	0	1	1	1	1	1	1	1	1	2	0	2	0	2	0	1
3931	60	1	3	78	1	N/A	2	N/A	1	N/A	2	N/A	2	N/A	2	N/A	2	N/A								1							2	0	2	0	1	0	2	0	2	0	2	0	2	0	2	0	2
15670	100	1	3	130	1	Science	1	Engineering	1	Computer	1	Computer	2	N/A	2	N/A	1	Computer	IT Foundation, MCSE			1	1			1							2	0	2	0	2	0	2	0	2	0	2	0	2	0	2	0	2
8727	100	2	2	136	2	N/A	2	N/A	1	N/A	2	N/A	2	N/A	2	N/A	2	N/A				1											2	0	2	0	2	0	2	0	2	0	2	0	2	0	2	0	2
3984	87	1	5	121	1	N/A	2	N/A	1	N/A	1	N/A	2	N/A	2	N/A	2	N/A										1			1	Tourism	2	0	2	0	1	0	2	0	2	0	2	0	2	0	2	0	2
7438	87	1	5	14	1	N/A	1	N/A	2	N/A	2	N/A	2	N/A	2	N/A	1	N/A	HSC		1										1	Graphics Design	1	0	2	0	1	0	2	0	2	0	2	0	2	0	1	0	2
8016	100	1	3	179	1	scince	1	computer	1	engineering	2	N/A	2	N/A	2	N/A	2	N/A		1	1			1						1			2	0	1	2	1	1	1	1	1	1	2	0	1	4	1	2	2
1550	100	1	3	78	1	N/A	2	N/A	1	Electronics & Communication	2	N/A	1	Engineer	2	N/A	1	N/A	ASQ Certified Reliability Engineer					1	1					1			1	6	2	0	1	6	2	0	1	6	2	0	2	0	1	1	2
12816	100	1	3	192	1	N/A	2	N/A	1	Business	2	Business	1	N/A	2	N/A	2	N/A													1	Video services	2	0	1	0	1	0	2	0	2	0	2	0	2	0	1	0	2
467	100	1	3	42	1	Gymnasium	2		1	Information Technologies	2	N/A	2	N/A	2	N/A	2	N/A						1		1							1	1	2	0	2	0	2	0	2	0	2	0	2	0	2	0	2
2488	100	1	3	79	1	N/A	1	N/A	2	Software Engineer	2	N/A	2	N/A	2	N/A	2	N/A						1		1		1					1	0	2	0	2	0	2	0	2	0	2	0	2	0	2	0	1
6298	87	1	3	78	1	Mathamatics	2	N/A	1	Coputer Science	1	Coputer Science	2	N/A	2	N/A	2	N/A								1							2	0	2	0	2	0	2	0	2	0	2	0	2	0	2	0	2
12612	87	2	3	14	1	N/A	2	N/A	1	N/A	2	N/A	2	N/A	2	N/A	2	N/A		1				1									2	0	1	0	1	0	2	0	2	0	2	0	2	0	2	0	2
9169	100	2	4	104	2	N/A	2	N/A	1	N/A	2	N/A	2	N/A	2	N/A	2	N/A													1	Multimedia Software Development	2	0	2	0	2	0	2	0	2	0	2	0	2	0	2	0	2
15567	87	1	4	130	2	N/A	2	N/A	2	N/A	2	N/A	1	N/A	2	N/A	2	N/A				1	1			1							2	0	2	0	2	0	2	0	2	0	2	0	2	0	1	0	2
8526	87	1	3	14	2	N/A	2	N/A	1	CSE	2	N/A	2	N/A	2	N/A	2	N/A								1							2	0	2	0	2	0	2	0	2	0	2	0	2	0	2	0	2
5840	53	1	3	69	1	Computer and Science	1	Graphic Design / 3D design	2	N/A	2	N/A	2	N/A	2	N/A	1	Digital Marketing	Google Digital Marketing		1										1	Graphic Design
6210	100	1	4	7	2	N/A	2	N/A	2	N/A	1	computer sc	2	N/A	2	N/A	2	N/A						1		1					1	travel	2	0	2	0	2	0	2	0	2	0	2	0	2	0	1	5	2
427	100	1	3	116	1	IT	2	N/A	2	N/A	2	N/A	2	N/A	2	N/A	2	N/A								1							1	0	2	0	2	0	2	0	1	0	2	0	2	0	2	0	2
13510	100	1	3	139	1	N/A	1	N/A	1	Communication Engineering	1	Communication Engineering	2	N/A	2	N/A	2	N/A					1	1		1				1			1	1	2	0	2	0	1	1	2	0	2	0	2	0	2	0	2
3528	87	1	3	130	2	N/A	2	N/A	1	physics	2	N/A	2	N/A	2	N/A	2	N/A										1					1	2	2	0	2	0	1	3	2	0	2	0	2	0	2	0	1
2376	100	1	3	78	1	N/A	2	N/A	1	N/A	2	N/A	2	N/A	2	N/A	2	N/A						1		1					1	Embedded System, Robotics, Computer Vision	1	4	2	0	2	0	2	0	2	0	2	0	2	0	2	0	1
9259	100	1	3	193	2	N/A	2	N/A	2	N/A	2	N/A	2	N/A	2	N/A	2	N/A		1	1	1	1	1		1		1					2	0	2	0	2	0	2	0	2	0	2	0	2	0	2	0	2
8178	100	1	4	187	2	N/A	2	N/A	1	Electrical Engineering	2	N/A	2	N/A	2	N/A	2	N/A						1									2	0	2	0	1	10	2	0	2	0	2	0	2	0	2	0	2
6739	100	1	3	84	1	Maths and Computer Science	2	N/A	1	Computer Science and Engineering	1	Computer Science and Engineering	1	Marketing Management and Human Resources	2	N/A	2	N/A		1		1		1		1							1	1	2	0	1	4	2	0	2	0	2	0	2	0	1	3	2
10301	87	1	4	136	1	N/A	2	N/A	1	Fine Arts and Design	2	N/A	2	N/A	2	N/A	2	N/A		1	1		1			1					1	Tourism	2	0	2	0	1	6 months	2	0	2	0	2	0	2	0	2	0	2
918	100	1	3	187	1	N/A	2	N/A	1	N/A	2	N/A	2	N/A	2	N/A	1	N/A	EIT					1		1							1	0	2	0	1	0	2	0	2	0	2	0	1	0	2	0	2
511	100	1	3	136	1	Graduate	2	N/A	1	Nursing	2	N/A	2	N/A	2	N/A	1	Nursing	Licensed Nurse, Licensed Intravenous Therapist, Licensed Basic Life Support and Advanced Cardiac Life Support,										1		1	Nursing	2	0	2	0	2	0	2	0	2	0	2	0	2	0	2	0	2
8827	100	1	4	78	1	N/A	1	N/A	1	N/A	1	N/A	2	N/A	2	N/A	2	N/A		1						1				1			2	0	2	0	1	0	2	0	2	0	2	0	2	0	1	0	2
9924	60	1	2	89	1	N/A	1	N/A	1	N/A	2	N/A	2	N/A	2	N/A	2	N/A						1									2	0	2	0	2	0	2	0	2	0	2	0	1	2	2	0	2
13385	53	1	3	53	1	N/A	2	N/A	1	Pharmacy & pharmaceutical industries	2	N/A	2	N/A	2	N/A	2	N/A											1
2907	100	1	5	7	1	Electronics	2	N/A	2	N/A	2	N/A	2	N/A	2	N/A	2	N/A										1					2	0	1	1	2	0	1	1	2	0	2	0	1	7	2	0	1
7990	100	1	2	78	1	Physics/Computer Science	1	Computer Science	1	Computer Science	1	Computer Science	2	N/A	2	N/A	2	N/A		1				1	1	1							2	0	2	0	2	0	2	0	2	0	2	0	2	0	2	0	2
3909	87	1	3	78	1		2	N/A	1	N/A	2	N/A	2	N/A	2	N/A	1	N/A	3ds Max/Autocad	1	1												2	0	2	0	1	5	2	0	2	0	2	0	2	0	2	0	2
6520	100	1	4	111	2	N/A	2	N/A	1	Electronics Engineer	2	N/A	2	N/A	2	N/A	2	N/A						1		1							2	0	1	20	2	0	2	0	2	0	2	0	2	0	1	20	2
8312	100	1	3	78	2	N/A	2	N/A	2	N/A	1	N/A	2	N/A	2	N/A	2	N/A				1											2	0	2	0	2	0	2	0	2	0	2	0	2	0	2	0	2
800	100	1	3	78	1	N/A	1	N/A	1	N/A	2	N/A	2	N/A	2	N/A	2	N/A						1		1							2	0	2	0	2	0	2	0	2	0	2	0	2	0	2	0	1
3784	100	1	2	53	1	N/A	2	N/A	2	N/A	2	N/A	2	N/A	2	N/A	2	N/A						1									1	6	1	6	1	6	2	0	1	4	1	1	1	6	1	4	1
3228	100	1	4	67	1	N/A	1	Iek	2	N/A	2	N/A	2	N/A	2	N/A	2	N/A						1				1					1	14	2	0	2	0	2	0	2	0	2	0	1	14	2	0	2
3011	100	1	4	78	2	N/A	2	N/A	1	Mechanical Engineering	2	N/A	2	N/A	2	N/A	2	N/A						1						1			2	0	1	0	1	0	2	0	2	0	2	0	1	0	1	0	2
3590	100	1	8	7	2	N/A	2	N/A	2	N/A	2	N/A	2	N/A	2	N/A	2	N/A		1	1			1	1			1		1			1	5	1	5	1	4	1	5	1	5	1	5	1	5	2	0	2
6375	87	1	5	153	1	General	2	N/A	1	Electonics	2	N/A	2	N/A	2	N/A	2	N/A					1			1							2	0	2	0	2	0	2	0	2	0	2	0	2	0	2	0	2
4951	87	1	3	53	1	N/A	2	N/A	1	N/A	2	N/A	2	N/A	2	N/A	2	N/A		1													2	0	2	0	1	0	2	0	2	0	2	0	2	0	2	0	2
7041	100	1	3	36	1	Chemistry, Physics, Biology, advanced maths	2	N/A	1	Automatic control, Power electronics, Networl analysis and visualisation, Electric machines,Embedded systems, Java, Python, C++	2	N/A	2	N/A	2	N/A	2	N/A		1	1			1					1	1			1	1	1	5	2	0	2	5	2	0	2	0	2	0	2	0	2
3242	100	1	3	187	1	N/A	1	N/A	1	N/A	1	N/A	2	N/A	2	N/A	2	N/A						1									1	2	2	0	2	0	2	0	2	0	2	0	2	0	2	0	2
6424	73	1	5	116	1	Economy	2	N/A	2	N/A	2	N/A	2	N/A	2	N/A	2	N/A				1											2	0	2	0	2	0	2	0	2	0	2	0	2	0	2	0	2
830	100	1	3	130	1	Computer sciences	2	N/A	1	Computer engineering	1	Computer systems engineering	2	N/A	2	N/A	2	N/A					1	1									1	8	1	0.5	2	0	2	0	2	0	2	0	2	0	2	0	2
382	100	1	3	78	1	Mathematics	2	N/A	1	B.Tech.	2	N/A	2	N/A	2	N/A	2	N/A								1							2	0	2	0	2	0	2	0	2	0	2	0	2	0	1	3	2
9792	100	1	3	111	2	N/A	2	N/A	1	mechatronics	2	N/A	2	N/A	2	N/A	2	N/A		1			1	1	1					1			2	0	2	0	1	8	2	0	1	8	2	0	1	8	2	0	1
2748	100	1	3	192	1	N/A	1	N/A	2	N/A	2	N/A	2	N/A	2	N/A	2	N/A				1											1	0	1	0	1	0	2	0	1	0	2	0	1	0	2	0	2
835	100	2	4	7	1	N/A	1	Graphic design	1	Business	2	N/A	1	Branding	2	N/A	2	N/A		1	1		1							1			2	0	2	0	2	0	2	0	2	0	2	0	2	0	2	0	2
254	100	1	4	116	1	N/A	1	N/A	1	N/A	1	Communication	2	N/A	2	N/A	2	N/A		1	1												2	0	2	0	1	15	2	0	2	0	2	0	2	0	2	0	2
6235	100	1	3	78	1	N/A	1	N/A	1	N/A	1	N/A	2	N/A	2	N/A	2	N/A						1		1							2	0	2	0	2	0	2	0	2	0	2	0	2	0	2	0	2
7218	60	2	3	182	1	N/A	2	N/A	2	N/A	2	N/A	2	N/A	2	N/A	2	N/A				1											2	0	2	0	2	0	2	0	2	0	2	0	2	0	1	2	2
557	100	1	3	78	2	N/A	2	N/A	1	Animation and VFX	2	N/A	2	N/A	2	N/A	2	N/A		1	1												2	0	2	0	1	4	2	0	2	0	2	0	2	0	2	0	2
3888	87	1	3	192	2	N/A	2	N/A	1	N/A	2	N/A	2	N/A	2	N/A	2	N/A								1							2	0	2	0	2	0	2	0	2	0	2	0	2	0	2	0	2
13272	87	1	3	14	1	Science	1	Science	1	Managent	1	Managent	1	Managent	2	N/A	2	N/A		1	1	1	1			1							2	0	1	2	1	7	2	0	1	2	2	0	2	0	1	5	2
371	100	1	3	78	1	N/A	2	N/A	1	N/A	1	N/A	2	N/A	2	N/A	2	N/A								1							2	0	2	0	2	0	2	0	2	0	2	0	2	0	2	0	2
12012	100	1	3	104	1	physics	2	N/A	1	engineering mekatronic	2	N/A	2	N/A	2	N/A	2	N/A						1						1			2	0	1	6	1	6	2	0	1	6	2	0	1	6	1	1	1
11822	87	1	3	24	1	N/A	2	N/A	1	N/A	2	N/A	2	N/A	2	N/A	2	N/A		1													2	0	2	0	1	8	2	0	2	0	2	0	2	0	2	0	2
3696	100	1	3	164	1	Physical Sciences	2	N/A	2	N/A	2	N/A	2	N/A	2	N/A	2	N/A						1									2	0	2	0	1	4	2	0	2	0	2	0	2	0	2	0	2
12482	100	1	3	48	1	N/A	2	N/A	1	Danish	2	N/A	2	N/A	2	N/A	2	N/A			1		1								1	Language and translation	2	0	2	0	2	0	2	0	2	0	2	0	2	0	2	0	2
1543	100	1	8	78	2	N/A	2	N/A	2	N/A	2		1	Master of Computer Applications	2	N/A	1	IoT from Indian Institute of Science	IoT-Internet of Things certified professional				1			1							2	0	2	0	2	0	2	0	2	0	2	0	2	0	2	0	2
3701	87	1	3	78	1	Science	2	N/A	1	Transportation Design	1	Transportation Design	2	N/A	2	N/A	2	N/A		1				1	1					1			2	0	1	4	1	4	1	4	1	4	2	0	2	0	1	4	1
14824	87	1	3	184	2	N/A	2	N/A	2	N/A	1	Electronics	2	N/A	2	N/A	2	N/A						1									1	1	2	0	2	0	2	0	2	0	2	0	2	0	2	0	2
4398	87	1	4	79	1	social	1	Hypnotist/Hypnotherapist	1	Finance	2	Management	2	N/A	2	N/A	1	Tehnic					1										2		2	0	1	1	2	0	1	3	1	2	1	1	1	3	1
13366	47	1	3	116	2	N/A	2	N/A	2	N/A	2	N/A	2	N/A	2	N/A	1	N/A	professional formation
7270	73	1	3	78	2	N/A	2	N/A	1	B.E	2	N/A	2	N/A	2	N/A	2	N/A								1							2	0	2	0	2	0	2	0	2	0	2	0	2	0	2	0	2
5459	87	1	3	78	1	N/A	1	N/A	1	N/A	1	N/A	2	N/A	2	N/A	2	N/A								1							2	0	2	0	2	0	2	0	2	0	2	0	2	0	2	0	2
3369	100	1	3	14	2	N/A	2	N/A	1	CSE	2	N/A	2	N/A	2	N/A	2	N/A		1				1									2	0	2	0	1	1	2	0	2	0	2	0	2	0	2	0	2
1251	100	1	3	156	2	N/A	2	N/A	1	N/A	2	N/A	2	N/A	2	N/A	2	N/A													1	Sports	2	0	2	0	2	0	2	0	2	0	2	0	2	0	2	0	2
6623	87	1	3	9	1	N/A	2	N/A	1	Applied Mathematics, Computer Science, Pure Mathematics	1	Computer Science	2	N/A	2	N/A	2	N/A						1		1							2	0	2	0	2	0	2	0	2	0	2	0	2	0	2	0	2
12202	87	1	4	78	2	N/A	2	N/A	1	N/A	2	N/A	2	N/A	2	N/A	2	N/A			1												2	0	2	0	1	0	2	0	2	0	2	0	2	0	2	0	2
7485	100	1	5	185	2	N/A	2	N/A	2	N/A	2	N/A	2	N/A	2	N/A	1	N/A		1	1												2	0	2	0	1	0	2	0	2	0	2	0	2	0	2	0	2
8223	100	1	3	78	1	Secondary school of Education	1	Maths, Physics and Chemistry	1	Electronics and communication Engineering	2	N/A	2	N/A	2	N/A	2	N/A								1							2	0	2	0	2	0	2	0	2	0	2	0	2	0	2	0	2
3965	87	1	3	78	1	N/A	1	N/A	1	IT	1	Computer Science	2	N/A	2	N/A	2	N/A						1									2	0	2	0	2	0	2	0	2	0	2	0	2	0	2	0	2
418	100	1	3	78	2	N/A	2	N/A	2	N/A	1	Computers	2	N/A	2	N/A	2	N/A								1							2	0	2	0	2	0	2	0	2	0	2	0	2	0	2	0	2
8271	87	1	3	78	1	N/A	2	N/A	1	Architecture	2	N/A	2	N/A	2	N/A	2	N/A		1													2	0	1	3	1	3	2	0	2	0	2	0	2	0	2	0	2
8192	100	1	3	188	1	N/A	2	N/A	2	N/A	2	N/A	2	N/A	2	N/A	2	N/A						1									1	6	2	0	2	0	1	1	2	0	2	0	2	0	2	0	2
7330	53	1	3	14	1	N/A	1	N/A	1	N/A	1	N/A	2	N/A	2	N/A	2	N/A		1		1	1	1			1		1	1
12363	100	2	3	26	1	Languages	2	N/A	1	Economics	2	N/A	2	N/A	2	N/A	2	N/A			1	1				1							2	0	2	0	1	0	2	0	2	0	2	0	2	0	2	0	2
400	100	1	3	40	1	N/A	2	N/A	1	Electronics	1	Embedded	2	N/A	2	N/A	2	N/A						1									1	1	2	0	2	0	2	0	2	0	2	0	2	0	2	0	2
4864	87	1	3	161	1	N/A	2	N/A	2	N/A	2	N/A	2	N/A	2	N/A	1	Animation	advanced diploma	1	1		1										2	0	2	0	2	0	2	0	2	0	2	0	2	0	2	0	2
12677	100	1	3	65	1	N/A	2	N/A	1	Remote Sensing	1	Geomatic Engineering	2		1	Geophysics	2	N/A					1	1									2	0	2	0	2	0	2	0	2	0	2	0	2	0	2	0	2
13063	100	1	2	78	1	N/A	1	N/A	1	N/A	2	N/A	2	N/A	2	N/A	2	N/A						1	1					1			2	0	1	0	1	0	1	0	1	0	1	0	1	0	1	0	1
5342	87	1	2	126	1	N/A	2	N/A	2	N/A	2	N/A	2	N/A	2	N/A	2	N/A								1		1					2	0	2	0	2	0	2	0	2	0	2	0	2	0	2	0	2
11853	87	1	3	137	2	N/A	2	N/A	1	N/A	2	N/A	2	N/A	2	N/A	2	N/A		1	1								1				2	0	2	0	1	0	1	0	2	0	2	0	2	0	2	0	2
3930	60	1	4	78	1	N/A	1	N/A	1	N/A	1	N/A	2	N/A	2	N/A	2	N/A				1	1	1		1							2	0	2	0	2	0	2	0	2	0	2	0	2	0	2	0	2
11392	87	1	3	78	1		2	N/A	1	Electronics and Communication	2	N/A	2	N/A	2	N/A	2	N/A			1	1		1									1	0	1	0	1	0	2	0	2	0	2	0	2	0	2	0	1
12757	100	1	5	187	1	N/A	1	CompSci	2	N/A	2	N/A	2	N/A	2	N/A	2	N/A		1		1		1	1	1		1	1				1	1	1	3	1	5	2	0	2	0	2	0	2	0	1	8	1
377	100	2	2	57	1	N/A	2	N/A	2	N/A	2	N/A	2	N/A	2	N/A	2	N/A													1	Shops	2	0	2	0	2	0	2	0	2	0	2	0	2	0	2	0	2
11803	87	3	3	61	1	N/A	1	N/A	1	N/A	1	N/A	1	N/A	2	N/A	2	N/A	PhD							1							2	0	2	0	2	0	2	0	2	0	2	0	2	0	2	0	1
2369	100	1	4	137	2	N/A	2	N/A	2	N/A	1	N/A	2	N/A	2	N/A	2	N/A						1		1							2	0	2	0	1	0	1	0	2	0	2	0	2	0	1	0	2
2374	100	1	3	122	1	Information Technologies	2	N/A	1	Software Engineering	2	N/A	2	N/A	2	N/A	2	N/A						1		1							2	0	2	0	2	0	2	0	2	0	2	0	2	0	2	0	2
9798	87	1	3	137	1	N/A	1	N/A	1	N/A	2	N/A	2	N/A	2	N/A	2	N/A						1						1			2	0	1	0	1	0	1	0	1	0	2	0	1	0	1	0	2
12507	100	1	3	137	1	electronics	2	N/A	1	Automation and Robotics	1	mechatronics	2	N/A	2	N/A	1	mechatronics						1						1			2	0	1	10	1	2	2	0	2	6	2	0	1	7	1	1	2
632	100	1	4	137	2	N/A	2	N/A	2	N/A	2	N/A	2	N/A	2	N/A	2	N/A			1		1	1		1		1					2	6	2	0	2	0	2	8	2	0	2	0	2	0	2	0	2
7759	87	1	2	187	1	N/A	1	Computer Engineering	1	Computer Engineering	2	N/A	2	N/A	2	N/A	1	Computer Science	Minor					1									1	4	2	0	2	0	2	0	2	0	2	0	2	0	2	0	2
524	100	1	3	37	1	N/A	2	N/A	1	Electronic	2	N/A	2	N/A	2	N/A	2	N/A						1							1	oil and gas	2	0	1	3	1	5	2	0	2	0	2	0	2	0	1	1	2
2642	100	1	3	37	1	N/A	2	N/A	2	N/A	2	N/A	2	N/A	2	N/A	2	N/A			1					1							2	0	2	0	1	0	2	0	2	0	2	0	2	0	2	0	2
74	100	2	3	14	1	N/A	2	N/A	2	N/A	1	N/A	2	N/A	2	N/A	2	N/A													1	graphic design	2	0	2	0	2	0	2	0	2	0	2	0	2	0	2	0	2
11452	100	1	4	7	1	N/A	2	N/A	2	N/A	2	N/A	2	N/A	2	N/A	2	N/A								1		1					2	0	2	0	2	0	2	0	2	0	2	0	2	0	2	0	1
13338	60	1	3	192	1	N/A	1	N/A	2	N/A	2	N/A	2	N/A	2	N/A	2	N/A		1													2	0	2	0	1	0	2	0	2	0	2	0	2	0	2	0	2
10593	87	1	2	130	1	Science	1	IT	2	Graphic Design	2	N/A	2	N/A	2	N/A	2	N/A	Graphic Design short courses from ARENA Multimedia	1	1												2	0	2	0	1	3	2	0	2	0	2	0	2	0	2	0	2
2007	100	1	4	143	1	Automation of technological processes	2	N/A	2	Robotyc technic systems	2	Robotyc technic systems	2	N/A	2	N/A	2	N/A	patent for CASE system	1			1	1	1					1			1	2	2	0	2	0	1	0	2	0	2	2	1	2	1	7	2
6306	100	2	2	79	1	English, Chemistry, Biology, Information Technology	2	N/A	2	N/A	2	N/A	2	N/A	2	N/A	2	N/A				1								1			2	0	2	0	2	0	2	0	2	0	2	0	2	0	2	0	2
1447	100	1	3	187	1	N/A	1	N/A	1	Computer Engineering	1	Computer Science	2	N/A	2	N/A	2	N/A				1		1		1							2	0	2	0	2	0	2	0	2	0	2	0	2	0	2	0	2
7668	100	1	4	191	1	N/A	2	N/A	1	Electronic Engineering	1	Electronic Engineering (Telecommunications)	2	N/A	2	N/A	2	N/A					1	1		1		1					1	5	2	0	2	0	2	0	2	0	2	0	2	0	2	0	2
1881	100	1	3	78	1	physics, chemistry, mathematics	1	physics, chemistry, mathematics	1	mathematics	2	N/A	2	N/A	2	N/A	2	N/A								1							2	0	2	0	2	0	2	0	2	0	2	0	2	0	2	0	2
7269	100	1	3	78	1	N/A	2	N/A	1	Computer Science	2	N/A	2	N/A	2	N/A	2	N/A						1		1							2	0	2	0	2	0	2	0	2	0	2	0	2	0	2	0	2
637	100	1	4	111	2	N/A	2	N/A	1	N/A	2	N/A	2	N/A	2	N/A	2	N/A	10 years of experience in the industry	1								1		1			1	9	1	3	2	0	2	0	2	0	2	0	1	1	2	0	2
13589	100	1	4	80	1	Mathematics	1	Mathematics	1	Electronic	1	MBA	1	MBA	2	N/A	2	N/A				1	1	1		1					1	IT based Startups	2	0	2	0	2	0	2	0	2	0	2	0	2	0	1	5	1
12415	100	1	3	130	1	N/A	1	civil	2	N/A	2	N/A	2	N/A	2	N/A	2	N/A													1	none	2	0	2	0	2	0	2	0	2	0	2	0	2	0	2	0	2
262	100	2	6	9	2	N/A	2	N/A	2	N/A	2	N/A	1	N/A	2	N/A	2	N/A													1	Creative Writing	2	0	2	0	1	2	2	0	2	0	2	0	2	0	1	15	2
14141	100	1	3	164	2	N/A	2	N/A	1	Enginnering	2	N/A	2	N/A	2	N/A	2	N/A						1						1			1	8	1	5	2	0	2	0	2	0	2	0	2	0	2	0	1
2761	100	1	2	78	1	Matchs	1	Maths	1	Computer science	2	N/A	2	N/A	2	N/A	2	N/A								1		1					2	0	2	0	1	1	2	0	2	0	2	0	2	0	1	1	2
7518	60	1	3	130	2	N/A	2	N/A	1	animation	2	N/A	2	N/A	2	N/A	2	N/A			1												2	0	2	0	1	3	2	0	2	0	2	0	2	0	1	1	2
13696	100	1	4	36	2	N/A	2	N/A	1	N/A	2	N/A	2	N/A	2	N/A	2	N/A								1				1			2	0	2	0	2	0	2	0	2	0	1	2	2	0	2	0	2
7938	100	1	2	78	1	Physics	1	maths	1	computer science	2	N/A	2	N/A	2	N/A	2	N/A						1									2	0	2	0	2	0	2	0	2	0	2	0	2	0	2	0	2
14211	100	1	3	78	1	Biology, Physics, Chemistry	1	Biology, Physics, Chemistry	1	Botany, Zoology, Chemistry	1	Computer Science	1	Computer Science	2	N/A	2									1							2	0	2	0	2	0	2	0	2	0	2	0	2	0	2	0	2
9013	100	1	3	78	1	N/A	2	N/A	1	N/A	2	N/A	2	N/A	2	N/A	2	N/A								1							2	0	2	0	1	5	2	0	2	0	2	0	2	0	2	0	2
501	100	2	3	65	1	N/A	2	N/A	2	N/A	2	N/A	2	N/A	2	N/A	1	N/A	Programming, Adobe, Marketing, Google Design Sprint	1		1		1		1							2	0	2	0	1	8	2	0	2	0	2	0	2	0	1	4	2
4251	87	1	2	130	1	N/A	2	N/A	1	MBBS	2	N/A	2	N/A	2	N/A	2	N/A					1						1				2	0	2	0	2	0	2	0	2	0	2	0	2	0	2	0	2
7076	87	1	3	164	1	N/A	2	N/A	1	Graphic Design	2	N/A	2	N/A	2	N/A	2	N/A		1			1			1							2	0	2	0	1	10	2	0	2	0	2	0	2	0	1	3	2
12667	100	1	4	78	1	N/A	2	N/A	2	Electronics	2	N/A	2	N/A	2	N/A	2	N/A								1							2	0	2	0	2	0	2	0	2	0	2	0	2	0	2	0	2
6521	87	1	2	164	1	N/A	2	N/A	2	N/A	2	N/A	2	N/A	2	N/A	2	N/A			1					1							2	0	2	0	1	4	2	0	2	0	2	0	2	0	2	0	2
7018	100	1	3	183	1	N/A	1	N/A	1	N/A	1	N/A	2	N/A	2	N/A	2	N/A		1	1			1							1	visualization	2	0	1	5	1	1	1	5	2	0	1	3	1	5	2	0	2
10792	87	2	3	187	2	N/A	2	N/A	1	N/A	2	N/A	2	N/A	2	N/A	2	N/A		1	1			1									2	0	2	0	1	7	2	0	2	0	2	0	2	0	1	7	2
3886	60	1	4	126	2	N/A	2	N/A	1	Linguistics/Yoruba	2	N/A	2	N/A	2	N/A	2	N/A			1					1							2	0	2	0	1	5	2	0	2	0	2	0	2	0	2	0	2
14279	100	2	3	164	1	Biology Chemistry Physics	2	N/A	1	Interactive Design	2	N/A	2	N/A	2	N/A	1	Pshychology	Higher National Diploma	1		1				1					1	Hospitality,Advertising,Fashion	2	0	2	0	1	4	2	0	2	0	2	0	2	0	2	0	2
3710	100	1	3	78	1	N/A	1	N/A	1	N/A	2	N/A	2	N/A	2	N/A	2	N/A			1												2	0	2	0	1	5	2	0	2	0	2	0	2	0	2	0	2
7801	100	1	4	183	2	N/A	2	N/A	2	N/A	1	Computer technologies/Automation of technological processes	2	N/A	2	N/A	2	N/A		1				1						1			2	0	2	0	1	7	1	7	2	0	2	0	2	0	2	0	2
12347	100	2	8	187	1	N/A	1	N/A	2	N/A	2	N/A	2	N/A	2	N/A	1	N/A			1	1	1										2	0	2	0	1	10	2	0	2	0	2	0	2	0	2	0	2
3401	100	1	3	78	1	SSC	2	N/A	1	CSIT	2	N/A	2	N/A	2	N/A	2	N/A		1						1							2	0	2	0	2	0	2	0	2	0	2	0	2	0	2	0	2
8245	53	1	4	153	1	N/A	2	N/A	2	N/A	2	N/A	2	N/A	2	N/A	2	N/A					1			1
10374	40	1	3	78
65	100	1	3	153	1	Natural science	1	Informatics	1	Molecular bionics	1	info-bionics	2	N/A	2	N/A	2	N/A								1							2	0	2	0	2	0	2	0	2	0	2	0	2	0	2	0	2
8146	87	1	3	78	1	N/A	2	N/A	1	Computer Applications	1	Computer Applications	2	N/A	2	N/A	2	N/A			1					1							2	0	2	0	2	0	2	0	2	0	2	0	2	0	2	0	2
3944	87	1	3	7	1	N/A	2	N/A	1	N/A	2	N/A	2	N/A	2	N/A	2	N/A								1							2	0	2	0	2	0	2	0	2	0	2	0	2	0	2	0	2
11612	47	1	3	185	1	N/A	2	N/A	2	N/A	2	N/A	2	N/A	2	N/A	2	N/A
3334	100	1	2	161	1	N/A	2	N/A	1	N/A	2	N/A	2	N/A	2	N/A	2	N/A						1	1								2	0	2	0	2	0	2	0	2	0	2	0	1	1	2	0	2
15523	87	1	4	78	1	N/A	2	N/A	1	N/A	2	N/A	2	N/A	2	N/A	2	N/A						1		1							1	0	2	0	2	0	2	0	2	0	2	0	2	0	1	0	2
13355	100	1	4	51	1	N/A	1	telematic engeniering	1	I like challenges and I am fascinated by everything that has to do with space, I am a fan of star treek, and almost all movies with a spatial theme. and I like to program.	2	N/A	2	N/A	2	N/A	2	N/A					1			1					1	software development	1	5	2	0	2	0	2	0	2	0	2	0	2	0	2	0	2
415	100	1	4	178	2	N/A	2	N/A	1	N/A	2	N/A	2	N/A	2	N/A	1	N/A	High technicien					1									2	0	1	0	1	0	1	0	1	0	1	0	1	0	1	0	2
9091	100	1	3	79	1	N/A	1	N/A	1	N/A	2	N/A	2	N/A	2	N/A	2	N/A				1		1									2	0	1	3	1	3	2	0	2	0	2	0	2	0	2	0	2
16067	87	1	3	14	1	Science	2	N/A	1	English	1	English	2	N/A	2	N/A	2	N/A		1													2	0	2	0	1	3	2	0	2	0	2	0	2	0	2	0	2
2232	100	1	3	24	2	N/A	2	N/A	1	N/A	2	N/A	2	N/A	2	N/A	2	N/A								1							2	0	2	0	2	0	2	0	2	0	2	0	2	0	2	0	2
6954	100	1	4	79	1	N/A	1	N/A	1	N/A	2	N/A	2	N/A	2	N/A	1	N/A	3D design workshop	1				1		1							2	0	1	6	1	4	2	0	2	0	2	0	2	0	2	0	2
4093	87	1	4	187	2	N/A	2	N/A	1	Computer Science	2	N/A	2	N/A	2	N/A	2	N/A						1									2	0	2	0	2	0	2	0	2	0	2	0	2	0	2	0	2
9610	100	1	2	187	1	N/A	2	N/A	1	Software Engineering	2	N/A	2	N/A	2	N/A	2	N/A						1		1							1	2	2	0	2	0	2	0	2	0	2	0	2	0	2	0	1
11047	100	1	4	136	1	N/A	2	N/A	2	N/A	2	N/A	2	N/A	2	N/A	2	N/A						1		1		1			1	game programming	2	0	2	0	1	1	2	0	2	0	2	0	2	0	2	0	1
14702	100	1	5	35	1	N/A	1	N/A	1	N/A	1	N/A	1	N/A	2	N/A	2	N/A				1	1	1				1		1			2	0	1	2	2	0	1	8	2	0	1	2	2	0	1	5	1
874	100	2	3	78	1	N/A	1	N/A	1	N/A	2	N/A	1	N/A	2	N/A	2	N/A													1	Chef	2	0	2	0	2	0	2	0	2	0	2	0	2	0	2	0	2
9067	100	1	3	79	2	N/A	1	N/A	2	N/A	2	N/A	2	N/A	2	N/A	2	N/A		1	1												2	0	1	0	1	0	2	0	2	0	2	0	2	0	2	0	2
3904	53	2	3	130	1	N/A	1	N/A	1	N/A	2	N/A	2	N/A	2	N/A	1	N/A	Web designing course				1
2559	100	1	3	79	2	N/A	1	Naval Architect	2	N/A	2	N/A	2	N/A	2	N/A	2	N/A		1													2	0	1	3	1	3	2	0	1	2	2	0	2	0	2	0	2
6839	60	1	3	35	1	N/A	2	N/A	2	N/A	2	N/A	1	animation 3d	2	N/A	2	N/A		1	1										1	gaming	2	0	2	0	2	0	2	0	2	0	2	0	2	0	2	0	2
4084	87	1	2	78	2	N/A	2	N/A	1	N/A	2	N/A	2	N/A	2	N/A	2	N/A								1							2	0	2	0	1	0	2	0	2	0	2	0	2	0	2	0	2
13040	87	1	3	14	1	N/A	1	N/A	2	N/A	2	N/A	2	N/A	2	N/A	2	N/A		1	1		1			1		1					2	0	2	0	2	0	2	0	2	0	2	0	2	0	2	0	2
13289	100	1	4	80	2	N/A	2	N/A	1	Mechanical eng	2	N/A	2	N/A	2	N/A	2	N/A						1									2	0	1	5	1	8	2	0	1	5	2	0	1	7	2	0	1
3092	100	2	3	178	2	N/A	2	N/A	2	N/A	2	N/A	2	N/A	2	N/A	1	information systems	Computer engineer					1		1					1	design	2	0	2	0	1	1	2	0	2	0	2	0	2	0	2	0	2
16121	100	1	3	102	2	N/A	2	N/A	2	N/A	2	Mechanical engineer	2	N/A	2	N/A	2	N/A		1				1		1							2	0	2	1	2	0	2	0	2	0	2	0	2	1	2	0	2
3248	100	1	2	79	1	N/A	2	N/A	2	N/A	2	N/A	2	N/A	2	N/A	2	N/A			1												1	0	2	0	2	0	2	0	2	0	2	0	2	0	2	0	2
6953	87	2	3	187	1	N/A	2	N/A	2	N/A	2	N/A	2	N/A	2	N/A	1	N/A	Medical Adminstrative Assistant												1	adminstrative	2	0	2	0	2	0	2	0	2	0	2	0	2	0	2	0	2
12718	100	1	3	192	1	N/A	2	N/A	1	N/A	2	N/A	2	N/A	2	N/A	2	N/A		1	1												2	0	1	5	1	5	2	0	2	0	2	0	2	0	2	0	2
3986	87	1	3	89	1	N/A	1	N/A	1	N/A	2	N/A	2	N/A	2	N/A	2	N/A		1				1						1			2	0	2	0	2	0	2	0	2	0	2	0	1	0	2	0	2
7997	87	3	2	78	1	N/A	1	N/A	1	N/A	2	N/A	2	N/A	2	N/A	1	N/A	diploma in 3D and vfx		1												2	0	2	0	2	0	2	0	2	0	2	0	2	0	2	0	2
2283	100	1	2	185	1	Advertisement/Graphics	2	N/A	2	N/A	2	N/A	2	N/A	2	N/A	1	Computer Graphics	Digital Artist Certificate	1											1	Web Design, Videogames Development	2	0	2	0	1	1	2	0	2	0	2	0	2	0	2	0	2
12858	100	1	3	79	1	N/A	2	N/A	1	Electronics Engineering	2	N/A	2	N/A	2	N/A	2	N/A		1				1						1			1	3	1	1	1	3	2	0	1	1	2	0	2	0	2	0	1
4414	73	1	5	14	2	N/A	2	N/A	2	N/A	1	Fine Art	2	N/A	2	N/A	2	N/A			1												2	0	2	0	1	24	2	0	2	0	2	0	2	0	2	0	2
8658	87	1	3	163	1	N/A	2	N/A	1	Computer science	1	Computer science	2	N/A	2	N/A	2	N/A								1							2	0	2	0	2	0	2	0	2	0	2	0	2	0	2	0	2
9660	100	1	4	187	1	N/A	2	N/A	2	N/A	2	N/A	2	N/A	2	N/A	2	N/A						1		1							1	2	2	0	2	0	2	0	2	0	2	0	1	2	2	0	2
3897	87	1	2	87	1	N/A	1	N/A	2	N/A	2	N/A	2	N/A	2	N/A	1	N/A	diploma	1											1	sales	2	0	1	2	2	0	2	0	2	0	2	0	2	0	2	0	2
11700	87	2	3	78	1	N/A	2	N/A	1	electronics and communication	2	N/A	2	N/A	2	N/A	2	N/A			1			1		1							2	0	2	0	2	0	2	0	2	0	2	0	2	0	2	0	2
13618	100	1	5	78	2	N/A	2	N/A	1	Electronics & Communication	1	Electrical Engineeringm Digital Signal Processing, Digital Communication	2	N/A	2	N/A	1	Project Managament	Project Management Professional					1		1				1			1	4	2	0	1	5	2	0	1	1	2	0	1	0.25	1	8	2
10253	100	1	4	136	2	N/A	1	N/A	2	N/A	2	N/A	2	N/A	2	N/A	2	N/A								1		1					2	0	2	0	1	15	2	0	2	0	2	0	2	0	2	0	2
6433	87	1	2	164	1	Maths	2	N/A	2	N/A	2	N/A	2	N/A	2	N/A	2	N/A						1						1			2	0	2	0	2	0	2	0	2	0	2	0	2	0	2	0	2
394	100	1	2	65	1	Maths	2	N/A	1	Computer Science	1	Embedded Systems Engineering	2	N/A	2	N/A	2	N/A						1		1					1	Automotives	2	0	2	0	2	0	2	0	2	0	2	0	2	0	2	0	2
6751	100	1	4	85	2	N/A	2	N/A	2	N/A	2	N/A	2	N/A	2	N/A	2	N/A										1					2	0	2	0	2	0	2	0	2	0	2	0	2	0	2	0	2
3959	87	1	3	78	1	12 std	2	N/A	1	Chemistry	1	Chemistry	2	N/A	2	N/A	2	N/A		1	1	1	1	1				1		1	1		2	0	2	0	2	0	2	0	2	0	2	0	2	0	2	0	2
10739	87	1	3	29	2	N/A	2	N/A	2	N/A	1	N/A	2	N/A	2	N/A	2	N/A				1				1		1					2	0	2	0	1	0	2	0	2	0	2	0	2	0	1	0	2
15829	100	1	3	79	1	N/A	1	N/A	1	N/A	2	N/A	2	N/A	2	N/A	2	N/A													1	communication	2	0	2	0	1	8	2	0	2	0	2	0	2	0	2	0	2
3694	100	1	3	104	1	N/A	2	N/A	1	3D art	2	N/A	2	N/A	2	N/A	2	N/A		1	1			1	1								2	0	1	<1	1	4	2	0	2	0	2	0	2	0	1	<1	2
1464	100	1	3	14	1	N/A	2	N/A	1	Computer Science and Engineering	2	N/A	2	N/A	2	N/A	2	N/A						1		1							2	0	2	0	2	0	2	0	2	0	2	0	2	0	2	0	2
15391	87	1	5	67	1	N/A	1	N/A	1	Electrical Engineering	2	N/A	2	N/A	2	N/A	2	N/A						1		1		1					1	3	2	0	2	0	2	0	2	0	2	0	2	0	2	0	2
9117	100	1	2	78	1	science	2	N/A	1	computer application	2	N/A	1	logistics and shipping management	2	N/A	2	N/A													1	logistics	2	0	2	0	2	0	2	0	2	0	2	0	2	0	2	0	2
14226	100	1	4	67	1	N/A	2	N/A	2	N/A	2	N/A	2	N/A	2	N/A	2	N/A			1										1	Video Animation	2	0	2	0	1	0	2	0	2	0	2	0	2	0	2	0	2
2041	100	1	3	129	1	N/A	2	N/A	1	computer science	1	computer science	2	N/A	2	N/A	2	N/A					1			1							2	0	2	0	2	0	2	0	2	0	2	0	2	0	2	0	2
444	100	1	3	137	1	N/A	2	N/A	2	N/A	2	N/A	2	N/A	2	N/A	2	N/A		1													2	0	2	0	2	0	2	0	2	0	2	0	2	0	2	0	2
13780	100	1	6	31	1	N/A	2	N/A	2	N/A	2	N/A	2	N/A	2	N/A	1	N/A	Mecanic, electronic, construction	1								1					2	0	2	0	2	0	2	0	2	0	2	0	2	0	1	6	1
7243	87	1	2	130	1	SCIENCE	2	N/A	1	BSCS	2	N/A	2	N/A	2	N/A	2	N/A								1							2	0	2	0	1	4	2	0	2	0	2	0	2	0	2	0	2
9871	100	1	3	163	1	N/A	2	N/A	1	N/A	2	N/A	1	N/A	2	N/A	2	N/A			1										1	Visual effects VFX	2	0	2	0	1	9	2	0	2	0	2	0	2	0	2	0	2
10956	87	1	6	191	1	N/A	2	N/A	2	N/A	2	N/A	2	N/A	2	N/A	2	N/A		1	1		1					1					2	0	1	15	1	22	1	3	1	0	2	0	2	0	1	10	2
6978	100	1	2	78	2	N/A	2	N/A	1	mechanical engineering	2	N/A	2	N/A	2	N/A	2	N/A						1						1			2	0	2	0	2	0	2	0	2	0	2	0	2	0	2	0	2
404	100	1	5	187	1	N/A	1	N/A	2	N/A	2	N/A	2	N/A	2	N/A	2	N/A		1	1												2	0	2	0	1	20	2	0	2	0	2	0	2	0	2	0	2
14048	100	1	3	14	1	N/A	1	N/A	1	N/A	1	English	1	HRM	2	N/A	2	N/A				1	1										2	0	2	0	1	0	2	0	2	0	2	0	2	0	2	0	2
7506	87	1	2	187	1	N/A	1	Engineering	2	N/A	2	N/A	2	N/A	2	N/A	2	N/A			1			1									2	0	2	0	2	0	2	0	2	0	2	0	2	0	2	0	2
3844	100	1	4	187	1	Mathematics	1	Mathematics	1	Industrial Design	2	N/A	2	N/A	2	N/A	2	N/A		1													2	0	2	0	1	9	2	0	2	0	2	0	2	0	2	0	2
9143	100	1	3	78	1	N/A	1	N/A	2	N/A	1	N/A	1	N/A	2	N/A	1	N/A	Graphic Designer	1	1					1							2	0	2	0	1	0	2	0	2	0	2	0	2	0	2	0	2
13709	100	1	2	14	1	N/A	1	N/A	1	Finance	2	N/A	2	N/A	2	N/A	2	N/A				1											2	0	2	0	2	0	2	0	2	0	2	0	2	0	2	0	2
9667	100	1	3	111	1	N/A	1	N/A	1	ID	2	N/A	2	N/A	2	N/A	2	N/A		1										1			2	0	2	0	1	5	2	0	2	0	2	0	2	0	2	0	2
8408	87	1	3	78	1	N/A	1	N/A	1	N/A	2	N/A	2	N/A	2	N/A	2	N/A						1		1							2	0	2	0	2	0	2	0	2	0	2	0	2	0	1	4	2
558	100	1	3	164	1	N/A	1	N/A	1	Mineral Science	2	N/A	2	N/A	2	N/A	2	N/A						1		1					1	Mining	2	0	2	0	2	0	2	0	2	0	2	0	2	0	2	0	2
16173	87	1	3	118	2	N/A	2	N/A	2	N/A	1	Aerospace	2	N/A	2	N/A	2	N/A					1										2	0	1	5	1	2	2	0	2	0	2	0	1	6	2	0	2
15611	100	1	3	79	1	N/A	2	N/A	1	N/A	2	N/A	2	N/A	2	N/A	2	N/A						1		1							2	0	2	0	1	8	2	0	2	0	2	0	2	0	2	0	2
12216	100	1	3	153	1	N/A	1	N/A	1	N/A	2	N/A	2	N/A	2	N/A	2	N/A		1	1							1					1	0	1	0	1	0	2	0	2	0	2	0	2	0	2	0	2
3324	100	1	4	14	2	N/A	2	N/A	2	N/A	2	N/A	2	N/A	2	N/A	2	N/A						1				1					2	0	2	0	2	0	1	9	1	9	2	0	2	0	2	0	2
4053	87	1	1	191	2	N/A	2	N/A	2	N/A	2	N/A	2	N/A	2	N/A	2	N/A													1	Coding	2	0	2	0	2	0	2	0	2	0	2	0	2	0	2	0	2
3971	87	1	8	78	1	N/A	2	N/A	2	N/A	1	N/A	2	N/A	2	N/A	2	N/A		1						1							2	0	2	0	1	4	2	0	2	0	2	0	2	0	2	0	2
7840	100	1	2	26	1	N/A	2	N/A	1	N/A	2	N/A	2	N/A	2	N/A	2	N/A			1												2	0	2	0	2	0	2	0	2	0	2	0	2	0	2	0	2
11311	100	1	3	102	2		2		1	informatic	1	telecom	2	N/A	2	N/A	2	N/A					1			1		1					2	0	2	0	2	0	2	0	2	0	2	0	2	0	2	0	2
2915	100	1	2	111	2	N/A	2	N/A	2	N/A	2	N/A	2	N/A	2	N/A	2	N/A		1	1												2	0	2	0	2	0	2	0	2	0	2	0	2	0	2	0	2
2424	100	1	3	83	1		1	multimedia	1	multimedia	2	N/A	2	N/A	2	N/A	2	N/A		1	1												2	0	2	0	1	7	2	0	2	0	2	0	2	0	2	0	2
4538	87	1	2	14	1	N/A	2	N/A	1	N/A	2	N/A	2	N/A	2	N/A	2	N/A					1	1		1		1					1	0	2	0	1	0	2	0	2	0	2	0	2	0	2	0	2
482	100	1	4	74	1	N/A	1	N/A	1	N/A	1	MAI	2	N/A	2	N/A	2	N/A		1	1	1	1	1		1		1		1			1	0	1	0	1	0	1	0	1	0	1	0	1	0	1	0	1
8478	87	1	2	111	1	N/A	2	N/A	1	Civil Engineering	2	N/A	2	N/A	2	N/A	2	N/A						1									2	0	2	0	2	0	2	0	2	0	2	0	2	0	1	1	2
11921	87	1	3	78	1	N/A	1	N/A	1	N/A	2	N/A	2	N/A	2	N/A	1	N/A	Hardware & Networking proffesional diploma	1	1					1		1					2	0	2	0	1	7	2	0	2	0	2	0	2	0	1	1	2
530	100	1	3	183	1	N/A	2	N/A	1	Mechanical engineering	1	Mechanical engineering	2	N/A	2	N/A	1	Mechanical engineering	PhD	1			1	1									2	0	2	0	1	2	2	0	2	0	2	0	2	0	2	0	2
6553	100	1	2	130	1	Physics, Chemistry, Math, English	2	N/A	2	N/A	2	N/A	2	N/A	2	N/A	2	N/A													1	NONE	2	0	2	0	2	0	2	0	2	0	2	0	2	0	2	0	2
14568	100	1	4	183	1	N/A	2	N/A	2	N/A	2	N/A	1	N/A	2	N/A	2	N/A						1	1	1				1			2	0	2	0	2	0	2	0	2	0	2	0	1	5	1	20	2
411	100	1	4	187	1	N/A	1	N/A	2	N/A	2	N/A	2	N/A	2	N/A	2	N/A			1			1									2	0	2	0	2	0	2	0	2	0	2	0	1	2	2	0	2
13412	100	1	3	78	1	N/A	1	N/A	1	mechanical	1	cad/cam	2	N/A	2	N/A	2	N/A					1	1			1			1			2	0	1	0	1	0	1	0	2	0	2	0	1	0	1	0	2
12669	100	1	3	111	1	N/A	1	N/A	1	N/A	2	N/A	2	N/A	2	N/A	2	N/A		1													2	0	1	0	2	0	2	0	2	0	2	0	2	0	2	0	2
15181	87	1	2	164	1	N/A	2	N/A	2	N/A	2	N/A	2	N/A	2	N/A	2	N/A				1						1					2	0	2	0	2	0	2	0	2	0	2	0	1	0	2	0	2
128	100	1	3	78	2	N/A	2	N/A	2	N/A	2	N/A	1	N/A	1	N/A	1	N/A		1	1	1	1			1		1					2	0	1	2	1	8	2	0	2	0	2	0	2	0	2	0	2
8788	60	1	3	37	1	N/A	2	N/A	2	N/A	2	N/A	2	N/A	2	N/A	2	N/A		1	1										1	Modeling characters	2	0	2	0	2	0	2	0	2	0	2	0	2	0	2	0	2
588	100	1	4	111	1	Software	2	N/A	2	N/A	2	N/A	2	N/A	2	N/A	2	N/A		1						1							2	0	2	0	2	0	2	0	2	0	2	0	2	0	2	0	2
605	100	1	5	78	1	N/A	1	N/A	1	N/A	2	N/A	1	N/A	2	N/A	2	N/A								1							2	0	2	0	2	0	2	0	2	0	2	0	2	0	2	0	2
5137	87	2	2	130	1	Pre-Engineering	2	N/A	1	Electronics	2	N/A	2	N/A	2	N/A	2	N/A						1		1					1	Biomedical instrumentation and imaging	1	4	1	4	1	4	2	0	2	0	2	0	1	1	1	4	1
1642	100	2	2	78	1	biology	1	biology	1	architecture	1	architecture	2	N/A	2	N/A	2	N/A		1													2	0	2	0	1	0	2	0	2	0	2	0	2	0	2	0	2
3982	87	1	3	78	1	N/A	2	N/A	1	N/A	1	N/A	2	N/A	2	N/A	2	N/A													1	Art Conservation	2	0	2	0	2	0	2	0	2	0	2	0	2	0	2	0	2
13569	40	1	2	116
8120	100	2	3	78	1	N/A	1	N/A	1	N/A	2	N/A	1	N/A	2	N/A	2	N/A				1											2	0	2	0	1	4	2	0	2	0	2	0	2	0	1	8	2
8114	100	1	3	78	2	N/A	2	N/A	1	N/A	2	N/A	2	N/A	2	N/A	2	N/A			1												2	0	2	0	1	0	2	0	2	0	2	0	2	0	2	0	2
6889	87	2	4	82	1	Maths, Physics, English	2	N/A	1	Electronic and Computer Eng	2	N/A	2	N/A	2	N/A	2	N/A				1				1							2	0	2	0	2	0	2	0	2	0	2	0	2	0	2	0	2
1016	100	1	3	187	1	N/A	2	N/A	1	Mechanical Engineering	2	N/A	2	N/A	2	N/A	2	N/A				1		1				1		1			2	0	1	4	1	4	2	0	1	2	2	0	1	7	1	4	2
6464	100	1	2	78	1	Maths Physics Chemistry Social Science English	1	Maths Physics Chemistry	1	Mechanical Engineering	2	N/A	2	N/A	2	N/A	2	N/A						1				1		1			2	0	2	0	2	0	2	0	2	0	2	0	2	0	2	0	2
2126	100	1	3	78	1	N/A	1	Science	1	Instrumentation	2	N/A	2	N/A	2	N/A	2	N/A						1				1					1	1	1	2	1	2	2	0	2	0	2	0	2	0	1	4	2
6452	87	1	3	78	2	N/A	2	N/A	1	N/A	2	N/A	2	N/A	2	N/A	2	N/A				1	1						1				1	0	2	0	1	0	2	0	1	0	2	0	2	0	1	0	2
1546	100	1	3	179	1	Natural Science	2	N/A	1	Electronics Engineering	2	N/A	2	N/A	2	N/A	2	N/A						1						1			1	6	2	0	1	4	2	0	2	0	2	0	2	0	2	0	2
13931	100	1	3	53	1	N/A	2	N/A	1	Mechanical engineering	2	N/A	1	MBA	2	N/A	2	N/A						1	1								2	0	1	4	1	5	1	4	1	5	2	0	1	5	1	2	2
14135	100	2	2	136	1	N/A	2	Chemical Engineering	1	N/A	2	N/A	2	N/A	2	N/A	2	Chemical Engineer	Professional Regulation Commission- Chemical Engineer (Philippines)				1	1						1			2	0	2	0	2	0	2	0	1	0	2	0	2	0	2	0	2
14373	100	1	4	130	1	simple arts	1	arts	1	arts	2	N/A	2	N/A	2	N/A	2	N/A								1	1						2	0	2	0	2	0	2	0	2	0	2	0	2	0	2	0	2
6383	100	1	2	78	1	N/A	2	N/A	1	N/A	2	N/A	2	N/A	2	N/A	2	N/A													1	Mechanical Design	2	0	1	1	1	1.5	2	0	1	1	2	0	1	1	2	0	2
11594	87	1	5	130	1	Physics, Chemestry, Mathematics	2	N/A	1	Economic, Business, Accountancy	2	N/A	1	Finance	2	N/A	1	N/A	Blockchain basics	1	1	1								1			2	0	2	0	1	15	2	0	2	0	2	0	2	0	2	0	2
1969	100	1	5	4	1	N/A	2	N/A	1	N/A	2	N/A	2	N/A	2	N/A	2	N/A			1		1	1		1		1					1	12	2	0	1	12	2	0	2	0	2	0	2	0	1	2	1
11489	100	1	3	153	1	Electrical	2	N/A	1	Electrical	2	N/A	2	N/A	2	N/A	2	N/A					1	1				1		1			1	4	2	0	2	0	2	0	1	1	2	0	2	0	2	0	1
640	100	1	3	78	1	ScienceN/A	2	N/A	1	Agricultural engineeringN/A	2	N/A	2	N/A	2	N/A	2	N/A								1							2	0	1	40	2	0	2	0	2	0	2	0	2	0	2	0	2
439	100	1	4	163	2	N/A	2	N/A	1	Sciences and engineering	2	N/A	2	N/A	2	N/A	2	N/A		1	1			1	1								1	3	1	6	1	11	1	11	1	11	2	0	1	6	2	0	1
1414	100	1	7	104	1	N/A	2	N/A	1	N/A	2	N/A	2	N/A	2	N/A	2	N/A						1		1							2	0	2	0	2	0	2	0	2	0	2	0	2	0	2	0	2
3546	100	1	3	136	2	N/A	2	N/A	1	Electronics	2	N/A	2	N/A	2	N/A	2	N/A						1						1			2	0	2	0	2	0	2	0	1	7	2	0	2	0	2	0	2
14257	100	1	6	130	2	N/A	2	N/A	1	Electronics, Control MicroprocessorsSystems,	1	Business, Management, Marketing, strategic Management	2	N/A	2	N/A	2	Public Private Partnership	Certificates from World Bank			1		1									1	6	1	12	2	0	2	0	2	0	2	0	2	0	2	0	2
1413	100	1	3	187	1	N/A	1	N/A	1	N/A	2	N/A	2	N/A	2	N/A	2	N/A				1		1	1	1	1						2	0	2	0	2	0	2	0	2	0	2	0	2	0	2	0	2
8991	100	1	4	191	1	N/A	1	N/A	1	N/A	1	N/A	2	N/A	2	N/A	1	N/A	Professor					1						1	1	3D drafter	2	0	1	20	1	18	1	8	1	15	2	0	1	18	1	5	1
8617	100	2	2	78	1	All	2	N/A	1	English Literature, Psychology	2	N/A	2	N/A	2	N/A	1	Creative Writing	Writing courses, diploma	1		1	1			1		1			1	Writing. All the ticked fields are areas I wrote about.	2	0	2	0	2	0	2	0	2	0	2	0	2	0	2	0	2
7	100	1	5	142	1	N/A	2	N/A	1	N/A	1	N/A	2	N/A	2	N/A	2	N/A					1			1		1					2	4	2	0	2	0	2	0	2	0	2	0	2	0	2	0	2
15232	87	1	3	187	1	N/A	2	N/A	2	N/A	2	N/A	2	N/A	2	N/A	1	N/A	INF201.13x			1		1		1							2	0	2	0	2	0	2	0	2	0	2	0	2	0	1	3	1
12630	100	1	3	58	2	N/A	2	N/A	1	N/A	2	N/A	2	N/A	2	N/A	2	N/A						1	1								1	1	2	0	2	0	2	0	2	0	2	0	2	0	2	0	1
6692	100	1	3	78	1	Science	1	IT	1	Mechanical	2	N/A	2	N/A	2	N/A	2	N/A	CSWE				1	1				1		1			2	0	1	3	1	3	1	3	1	3	1	3	1	7	1	0	2
512	100	1	3	53	2	N/A	2	N/A	2	N/A	2	N/A	2	N/A	2	N/A	2	N/A		1	1												2	0	2	0	1	0	2	0	2	0	2	0	2	0	2	0	2
1781	100	1	2	78	1	Physics, Chemistry, Mathematics	2	N/A	1	Physics, Mathematics, Statistics	1	Computer Science	2	N/A	2	N/A	2	N/A						1									2	0	2	0	2	0	2	0	2	0	2	0	2	0	2	0	2
7767	100	1	3	78	1	N/A	2	N/A	1	B.TECH	2	N/A	2	N/A	2	N/A	2	N/A					1	1		1		1					2	0	2	0	2	0	1	0	1	0	2	0	2	0	1	0	1
6809	100	1	3	78	1	science	2	N/A	1	automobile	1	automotive	2	N/A	2	N/A	2	N/A		1				1		1				1			2	0	1	4	1	4	2	0	2	0	2	0	1	4	1	1	2
11473	87	1	3	130	1	N/A	1	N/A	1	N/A	1	N/A	2	N/A	2	N/A	2	N/A						1									1	0	1	0	1	0	1	0	1	0	1	0	1	0	1	0	1
1571	100	1	3	78	2	N/A	2	N/A	1	N/A	2	N/A	2	N/A	2	N/A	2	N/A		1													2	0	2	0	1	0	2	0	2	0	2	0	2	0	2	0	2
5939	87	1	2	53	1	N/A	2	N/A	2	Mechatronics	2	N/A	2	N/A	2	N/A	2	N/A						1							1	Research	2	0	2	0	2	0	2	0	2	0	2	0	2	0	1	1	1
13695	100	1	4	78	2	N/A	2	N/A	2	N/A	2	N/A	1	Human Resource Management	2	N/A	2	N/A					1										2	0	2	0	2	0	2	0	2	0	2	0	2	0	2	0	2
2263	100	1	3	121	1	N/A	1	N/A	1	N/A	2	N/A	2	N/A	2	N/A	2	N/A						1		1							2	0	2	0	2	0	2	0	2	0	2	0	2	0	2	0	2
573	100	1	2	78	2	N/A	2	N/A	2	N/A	1	N/A	2	N/A	2	N/A	2	N/A					1										2	0	2	0	2	0	2	0	2	0	2	0	2	0	2	0	2
462	100	1	2	78	1	N/A	1	N/A	2	Aeronautical engineering	2	N/A	2	N/A	2	N/A	2	N/A			1			1	1						1	I have also worked as a Supervisor engineer in a private firm for a contractor in IOCL LPG bottling plant in Udayamperoor, Ernakulam, Kerala, India	2	0	2	0	2	0	2	0	2	0	2	0	2	0	2	0	2
6182	87	1	3	14	1	N/A	1	N/A	1	N/A	2	N/A	2	N/A	2	N/A	2	N/A	Creative Director		1										1	Film maker	2	0	2	0	2	0	2	0	2	0	2	0	2	0	2	0	2
10820	87	1	3	130	2	N/A	2	N/A	1	N/A	2	N/A	2	N/A	2	N/A	2	N/A								1							2	0	2	0	2	0	2	0	2	0	2	0	2	0	2	0	2
15771	87	1	3	130	1	N/A	1	N/A	2	N/A	2	N/A	2	N/A	2	N/A	2	N/A		1		1				1							2	0	2	0	1	0	2	0	1	0	2	0	2	0	1	0	2
8039	100	1	3	183	2	N/A	2	N/A	1	N/A	2	N/A	2	N/A	2	N/A	1	N/A	Autodesk Professional Course 3ds max	1	1					1		1					2	0	1	0	2	0	2	0	2	0	2	0	2	0	2	0	2
2323	100	1	2	14	1	N/A	1	N/A	2	N/A	2	N/A	2	N/A	2	N/A	2	N/A						1									2	0	2	0	2	0	2	0	2	0	2	0	2	0	2	0	2
15952	87	1	3	130	1	N/A	2	N/A	1	N/A	2	N/A	2	N/A	2	N/A	2	N/A								1							2	0	2	0	2	0	2	0	2	0	2	0	2	0	2	0	2
3397	87	1	2	164	1	Physics	2	N/A	2	N/A	2	N/A	2	N/A	2	N/A	2	N/A								1							2	0	2	0	2	0	2	0	2	0	2	0	2	0	2	0	2
600	100	1	3	22	1	N/A	1	N/A	2	N/A	2	N/A	2	N/A	2	N/A	1	N/A	IT CAD designer	1	1												2	0	2	0	1	8	2	0	1	1	2	0	2	0	2	0	2
2698	100	1	2	42	1	N/A	1	N/A	2	N/A	2	N/A	2	N/A	2	N/A	2	N/A						1				1					2	0	2	0	2	0	2	0	2	0	2	0	2	0	2	0	2
13610	100	1	3	138	1	Informatics	2	N/A	1	Informatic Engineering	2	N/A	2	N/A	2	N/A	2	N/A				1		1		1							2	0	2	0	2	0	2	0	2	0	2	0	2	0	2	0	2
9737	100	1	3	137	2	N/A	2	N/A	2	N/A	2	N/A	2	N/A	2	N/A	2	N/A		1													2	0	2	0	2	0	2	0	2	0	2	0	2	0	2	0	2
6662	100	1	2	78	2	N/A	2	N/A	2	N/A	2	N/A	2	N/A	2	N/A	1	Bachelors Dropout. Computer Science.						1		1							2	0	2	0	2	0	2	0	2	0	2	0	2	0	2	0	2
3158	100	1	4	78	2	N/A	2	N/A	1	N/A	2	N/A	2	N/A	2	N/A	2	N/A			1												2	0	2	0	1	0	2	0	2	0	2	0	2	0	2	0	2
13704	100	1	4	65	1	N/A	1	N/A	1	N/A	1	N/A	2	N/A	1	Chemistry	1	Deep Learning	Udacity			1		1		1				1			1	3	2	0	2	0	1	3	1	3	2	0	1	3	2	6	1
2725	100	2	4	187	2	N/A	2	N/A	1	N/A	2	N/A	2	N/A	2	N/A	2	N/A				1							1				2	0	2	0	2	0	2	0	2	0	2	0	2	0	1	3	2
11665	87	1	3	14	1	N/A	1	N/A	1	N/A	2	N/A	1	N/A	2	N/A	2	N/A		1			1	1									2	0	1	0	1	0	2	0	2	0	1	0	2	0	1	0	2
15165	100	1	4	78	2	N/A	2	N/A	1	Computers	2	N/A	2	N/A	2	N/A	2	N/A		1				1		1		1		1			2	0	2	0	2	0	2	0	2	0	2	0	2	0	2	0	2
13396	100	1	2	163	1	N/A	1	N/A	2	Computer engineering	2	N/A	2	N/A	2	N/A	2	N/A		1				1		1							2	0	2	0	1	0	2	0	2	0	2	0	2	0	2	0	1
13230	87	1	3	78	1	Science	2	N/A	1	Software	2	N/A	2	N/A	2	N/A	2	N/A					1	1		1							2	0	2	0	2	0	2	0	2	0	2	0	2	0	2	0	2
1106	100	1	2	135	1		1	Digital Arts	2	N/A	2	N/A	2	N/A	2	N/A	1	3D DESIGN	autodesk	1	1										1	videogames, and animated films	2	0	2	0	1	5	2	0	2	0	2	0	2	0	2	0	2
15555	100	1	3	186	2	N/A	2	N/A	1	Industrial Engineering and Management	2	N/A	2	N/A	2	N/A	2	N/A						1									2	0	2	8	2	8	2	8	2	0	2	0	2	0	2	3	2
8000	87	1	3	78	1	N/A	2	N/A	1	Electrical and Electronics	2	N/A	2	N/A	2	N/A	2	N/A		1	1												2	0	2	0	1	3	2	0	2	0	2	0	2	0	2	0	2
13531	100	1	2	78	2	N/A	2	N/A	1	N/A	2	N/A	2	N/A	2	N/A	2	N/A			1			1									1	6	1	2	1	3	2	0	2	0	1	2	2	0	2	0	1
13703	100	1	3	58	1	N/A	2	N/A	1	N/A	2	N/A	2	N/A	2	N/A	1	N/A	Microsoft, VMware, F5, Sage	1				1		1		1					2	0	2	0	1	0	2	0	2	0	1	0	2	0	2	0	2
13306	100	1	3	78	1	N/A	1	Entc	1	Entc	2	N/A	2	N/A	2	N/A	2	N/A		1	1	1		1		1				1			1	2	1	3	1	3	2	0	2	3	2	0	2	0	2	7	2
428	100	1	4	53	1	N/A	2	N/A	1	N/A	2	N/A	2	N/A	2	N/A	2	N/A				1											2	0	2	0	2	0	2	0	2	0	2	0	2	0	2	0	2
30	100	1	6	31	2	N/A	2	N/A	1	Petroleum	2	N/A	2	N/A	2	N/A	2	N/A		1	1			1				1					2	0	2	0	2	2	2	0	2	0	2	0	2	0	2	0	2
14739	87	1	5	164	1	N/A	2	N/A	2	N/A	2	N/A	2	N/A	2	N/A	2	N/A													1	Life Long Learning	2	0	2	0	2	0	2	0	2	0	2	0	2	0	1	0	1
880	100	1	4	185	2	N/A	2	N/A	1	Animation	2	N/A	2	N/A	2	N/A	2	N/A										1		1			2	0	2	0	2	0	2	0	2	0	2	0	1	10	2	0	2
10872	87	1	4	79	1	N/A	1	N/A	2	N/A	2	N/A	2	N/A	2	N/A	2	N/A													1	real estate	2	0	2	0	2	0	2	0	2	0	2	0	2	0	2	0	2
12948	87	1	3	53	1	N/A	2	N/A	1	N/A	1	N/A	2	N/A	1	N/A	2	N/A					1	1						1			2	0	1	0	1	0	1	0	1	0	1	0	1	0	1	0	2
3899	60	1	2	117	2	N/A	2	N/A	1	Computer Science	2	N/A	2	N/A	2	N/A	2	N/A								1							2	0	2	0	1	1	2	0	2	0	2	0	2	0	2	0	2
10189	100	2	5	14	2	N/A	2	N/A	2	N/A	2	N/A	1	N/A	2	N/A	2	N/A				1									1	Procurement, financial analyst and portfolio manager	2	0	2	0	2	0	2	0	2	0	2	0	2	0	1	0	2
6409	100	1	4	76	1	N/A	1	N/A	2	N/A	2	N/A	2	N/A	2	N/A	2	N/A		1	1					1		1					2	0	2	0	1	1	2	0	2	0	2	0	2	0	2	0	2
10397	87	1	2	78	1	Mathematics	2	N/A	1	Mechanical	2	N/A	2	N/A	2	N/A	2	N/A												1			2	0	2	0	2	0	2	0	2	0	2	0	2	0	2	0	2
6299	100	1	2	183	1	N/A	2	N/A	1	Linguistics	2	N/A	2	N/A	2	N/A	2	N/A		1													2	0	2	0	1	3	2	0	2	0	2	0	2	0	2	0	2
13432	100	1	2	164	2	N/A	2	N/A	1	Engineering	2	N/A	2	N/A	2	N/A	2	N/A						1									1	1	1	2	1	2	2	0	2	0	2	0	2	0	2	0	1
15410	100	1	2	178	1	N/A	2	N/A	2	N/A	2	N/A	2	N/A	2	N/A	2	N/A		1						1		1					2	0	2	0	2	0	2	0	2	0	2	0	2	0	2	0	2
547	100	1	3	78	1	Math	2	N/A	1	Computer Science	2	N/A	2	N/A	2	N/A	2	N/A						1		1							2	0	2	0	2	0	2	0	2	0	2	0	2	0	2	0	2
14693	100	1	4	169	1	N/A	1	N/A	1	COmmunicatio	1	Compiuter science	2	N/A	2	N/A	2	N/A				1				1							2	0	2	0	2	0	2	0	2	0	2	0	2	0	2	0	2
548	100	1	4	187	1	High School	2	N/A	2	N/A	2	N/A	2	N/A	2	N/A	2	N/A						1	1	1				1			1	4	2	0	2	0	2	0	2	0	2	0	2	0	2	0	2
520	100	1	3	135	1	N/A	2	N/A	1	N/A	2	N/A	2	N/A	2	N/A	1	N/A	Innovation			1	1	1									2	0	2	0	1	1	1	1	2	0	2	0	2	0	2	0	2
10011	87	1	5	183	2	N/A	2	N/A	1	Matem	2	N/A	2	N/A	2	N/A	2	N/A		1								1					2	0	2	0	1	10	2	0	2	0	2	0	2	0	2	0	2
429	100	1	2	78	1	Science with Computer Science	2	N/A	1	Mechanical Engineering	2	N/A	2	N/A	2	N/A	2	N/A			1									1			2	0	2	0	2	0	2	0	2	0	2	0	1	1	2	0	2
9318	100	2	3	53	2	N/A	2	N/A	1	N/A	2	N/A	2	N/A	2	N/A	2	N/A				1											2	0	2	0	1	0	2	0	2	0	2	0	2	0	2	0	2
539	100	1	2	78	1	Physics, Chemistry, Mathematics	2	N/A	1	Mechanical	2	N/A	2	N/A	2	N/A	2	N/A						1	1								2	0	2	0	2	0	2	0	2	0	2	0	2	0	2	0	1
8058	100	1	3	137	1	N/A	2	N/A	2	N/A	2	N/A	2	N/A	2	N/A	2	N/A		1										1			1	3	2	0	2	0	2	0	1	12	2	0	2	0	2	0	2
15825	100	1	2	130	1	Science	2	N/A	1	Computer Engineering	2	N/A	2	N/A	2	N/A	2	N/A						1		1							2	0	2	0	2	0	2	0	2	0	2	0	2	0	2	0	2
477	100	1	3	53	1	matimatics	1	mechanical engineering	1	mechatronics engineering	2	N/A	2	N/A	2	N/A	2	N/A						1				1		1			1	2	1	2	1	1	1	2	1	2	1	1	1	2	1	2	1
10611	87	1	3	164	1	N/A	2	N/A	2	N/A	2	N/A	2	N/A	2	N/A	2	N/A					1	1		1							2	0	2	0	2	0	2	0	2	0	2	0	2	0	2	0	2
6801	100	1	2	191	1	N/A	2	N/A	2	N/A	2	N/A	1	design	2	N/A	2	N/A		1	1												2	0	2	0	1	5	2	0	2	0	2	0	2	0	2	0	2
423	100	1	3	78	1	Board all	1	Maths	1	Mechanical	2	N/A	2	N/A	2	N/A	2	N/A	AutoCAD											1			2	0	1	2	2	0	2	0	1	2.3	2	0	2	0	2	0	2
9232	100	1	3	187	1	N/A	1	N/A	1	N/A	2	N/A	1	N/A	2	N/A	2	N/A	AWS Cloud Solution Architect, AWS Dev-Ops Professional, LPIC-1	1			1			1			1				2	0	2	0	1	0	2	0	2	0	2	0	2	0	2	0	2
2638	100	1	3	187	1	Computer Science	1	Computer Science	1	Mechanical Engineering	2	Robotics	2	N/A	2	N/A	2	N/A				1											2	0	2	0	2	0	2	0	2	0	2	0	2	0	2	0	2
412	100	1	2	78	1	N/A	1	N/A	1	N/A	2	N/A	2	N/A	2	N/A	2	N/A								1							2	0	2	0	2	0	2	0	2	0	2	0	2	0	2	0	2
448	100	2	5	187	1	N/A	1	Computer Science	2	N/A	2	N/A	2	N/A	2	N/A	2	N/A				1				1	1						2	0	2	0	2	0	2	0	2	0	2	0	2	0	1	15	2
4997	73	1	3	136	1	N/A	2	N/A	2	N/A	2	N/A	2	N/A	2	N/A	2	N/A								1							2	0	2	0	2	0	2	0	2	0	2	0	2	0	2	0	2
9540	100	1	4	24	2	N/A	2	N/A	1	Electronic enginner	2	N/A	1	Sporting science	2	N/A	2	N/A						1							1	Sports	1	1	2	0	2	0	2	0	2	0	2	0	2	0	2	0	2
6185	87	1	3	130	1	N/A	2	N/A	1	N/A	2	N/A	2	N/A	2	N/A	1	N/A			1	1	1										2	0	2	0	1	5	2	0	2	0	2	0	2	0	2	0	2
10219	100	2	2	61	1	scientific baccalaurÃ©at	1	N/Amathematics	2	N/A	2	N/A	2	N/A	2	N/A	2	N/A				1									1	education	2	0	2	0	2	0	2	0	2	0	2	0	2	0	2	0	2
3645	87	1	3	78	2	N/A	2	N/A	2	N/A	1	Master in Computer Application	2	N/A	2	N/A	2	N/A					1			1							2	0	2	0	1	3	2	0	2	0	2	0	2	0	2	0	2
402	100	1	3	187	1	N/A	2	N/A	2	N/A	2	N/A	2	N/A	2	N/A	2	N/A							1								2	0	2	0	2	0	2	0	2	0	2	0	2	0	2	0	2
9429	100	1	3	53	1	N/A	1	N/A	1	N/A	1	N/A	2	N/A	2	N/A	2	N/A		1	1			1									2	0	1	0	1	0	1	0	2	0	1	0	2	0	1	0	1
5320	87	1	4	7	1	N/A	1	N/A	1	N/A	1	Informatics Engineering	2	N/A	2	N/A	2	N/A						1									2	0	2	0	2	0	2	0	2	0	2	0	2	0	2	0	2
12545	87	1	2	78	1	N/A	1	Electrical engineering	1	Electrical Engineering	2	N/A	2	N/A	2	N/A	2	N/A						1									1	0.25	2	0	2	0	2	0	2	0	2	0	2	0	2	0	2
12930	100	1	3	9	1	N/A	2	N/A	1	Mechatronic Engineering	2	N/A	2	N/A	1	Started my PhD in Automation but did not complete it	2	N/A					1	1	1					1	1	Mining and minerals processing	1	3	1	3	1	7	2	0	1	3	1	3	1	8	1	5	1
9350	100	1	3	123	1	N/A	2	N/A	1	Engineering	2	N/A	2	N/A	2	N/A	2	N/A						1									1	2	2	0	2	0	2	0	2	0	2	0	1	2	2	0	1
15279	87	2	3	53	1	N/A	2	N/A	1	architecture	2	N/A	2	N/A	2	N/A	2	N/A		1						1							2	0	1	1	1	1	2	0	2	0	2	0	2	0	2	0	2
6643	100	1	3	183	1	N/A	1	N/A	1	B.Eng.	1	M.B.A.	2	N/A	2	N/A	2	N/A						1						1			2	0	1	1	2	0	2	0	1	3	2	0	2	0	2	0	2
12040	87	1	3	192	2	N/A	2	N/A	1	Automation	2	N/A	2	N/A	2	N/A	2	N/A						1				1		1			1	6	2	0	1	6	2	0	1	6	2	0	2	0	2	0	2
15656	87	1	3	130	1	Biology	1	Computers	1	Computers	2	N/A	2	N/A	2	N/A	2	N/A						1		1							2	0	2	0	2	0	2	0	2	0	2	0	2	0	2	0	2
8937	100	1	5	179	1	N/A	2	N/A	1	Aeronautics	1	Aerospace and Control	2	N/A	2	N/A	2	N/A						1									2	0	2	0	2	0	2	0	2	0	2	0	2	0	2	0	1
7837	87	1	3	78	1	ALL SUBJECT	1	ACCOUNT	1	ACCOUNT	2	N/A	2	N/A	2	N/A	2	N/A				1											2	0	2	0	2	0	2	0	2	0	2	0	2	0	2	0	2
1586	100	1	3	78	1	N/A	2	N/A	1	N/A	2	N/A	2	N/A	2	N/A	2	N/A		1						1		1					2	0	2	0	2	0	2	0	2	0	2	0	2	0	1	3	2
9457	100	2	2	78	1	N/A	2	N/A	1	N/A	2	N/A	2	N/A	2	N/A	2	N/A						1									2	0	2	0	2	0	2	0	2	0	2	0	2	0	2	0	2
2301	100	1	3	78	1	N/A	2	N/A	1	Information Technology	2	N/A	2	N/A	2	N/A	2	N/A								1							2	0	2	0	2	0	2	0	2	0	2	0	2	0	2	0	2
453	100	1	3	78	1	Science, maths and English	1	Healthcare management	2	N/A	2	N/A	2	N/A	2	N/A	1	HTML, CSS, MySQL, PHP	Web development										1				2	0	2	0	2	0	2	0	2	0	2	0	2	0	2	0	2
10379	87	1	3	78	1	Commerce	2	N/A	1	Commerce	2	N/A	2	N/A	2	N/A	2	N/A				1											2	0	2	0	2	0	2	0	2	0	2	0	2	0	2	0	2
8055	100	1	2	7	1	Economy and Administration	2	N/A	2	N/A	2	N/A	2	N/A	2	N/A	2	N/A					1			1							2	0	2	0	2	0	2	0	2	0	2	0	2	0	2	0	2
2393	100	1	2	78	1	GENERAL	1	SCIENCE	1	ELECTONICS AND COMMUNICATION	2	N/A	2	N/A	2	N/A	2	N/A					1	1									2	0	2	0	2	0	2	0	2	0	2	0	2	0	2	0	2
441	100	1	3	78	1	N/A	2	N/A	1	Aerospace Engineering	2	N/A	2	N/A	2	Aerospace Engineering	2	N/A						1	1								2	0	1	1	1	1	2	0	2	0	2	0	1	1	2	0	2
12058	87	1	2	164	1	Chemistry, Physics, Applied & pure mathematics	2	N/A	2	N/A	2	N/A	2	N/A	2	N/A	2	N/A								1							2	0	2	0	2	0	2	0	2	0	2	0	2	0	2	0	2
15440	100	1	2	78	1	N/A	2	N/A	1	Electronics and Communication	2	N/A	2	N/A	2	N/A	2	N/A						1									1	1.2	2	0	2	0	2	0	2	0	2	0	2	0	2	0	1
6855	100	1	2	14	1	Science	2	N/A	2	N/A	2	N/A	2	N/A	2	N/A	2	N/A					1			1							2	0	2	0	1	2	2	0	2	0	2	0	2	0	2	0	2
9119	100	1	3	164	1	N/A	2	N/A	1	Mechatronics	1	Reading, Mechatronics	2	N/A	2	N/A	1	Dip in Ai					1	1									2	0	2	0	2	0	2	0	1	3 months	2	0	2	0	2	0	1
13513	100	1	2	126	1	N/A	2	N/A	1	Physics with Electronics	2	N/A	2	N/A	2	N/A	2	N/A						1									2	0	2	0	2	0	2	0	1	0	2	0	2	0	2	0	2
12579	87	1	3	164	1	N/A	1	N/A	2	N/A	2	N/A	2	N/A	2	N/A	2	N/A			1												2	0	2	0	1	0	2	0	2	0	2	0	2	0	2	0	2
1030	100	1	3	130	1	N/A	1	N/A	1	N/A	2	N/A	2	N/A	2	N/A	2	N/A		1		1	1								1	Sales and Support	2	0	2	0	2	0	2	0	2	0	2	0	2	0	2	0	2
15168	100	1	3	78	2	N/A	2	N/A	1	Electronics and Communication	2	N/A	2	N/A	2	N/A	2	N/A						1									2	0	2	0	2	0	2	0	2	0	2	0	2	0	2	0	2
198	100	1	2	11	1	Computer Science	2	N/A	1	Computer Science	1	Computer Science	2	N/A	2	N/A	2	N/A						1		1							2	0	2	0	2	0	2	0	2	0	2	0	2	0	2	0	2
6008	100	1	2	130	2	N/A	2	N/A	1	Mechanical Engineering	2	N/A	2	N/A	2	N/A	2	N/A						1									2	0	2	0	2	0	2	0	2	0	2	0	2	0	1	0.3	2
3738	100	1	3	78	1	Science	2	N/A	1	Mechanical Engg	1	Product Design	2	N/A	2	N/A	2	N/A		1				1									2	0	2	0	1	3	2	0	2	0	2	0	1	1	2	0	2
6310	100	2	3	164	2	N/A	2	N/A	2	N/A	2	N/A	2	N/A	2	Robotics	2	N/A			1		1	1									1	2	2	0	2	0	2	0	2	0	2	0	2	0	2	0	2
8053	100	1	2	78	1	Physics, Chemistry, Math, Computer Science	2	N/A	1	Electrical & Electronics Engineering	2	N/A	2	N/A	2	N/A	2	N/A			1			1	1								2	0	2	0	1	12-Jan	2	0	2	0	2	0	2	0	2	0	2
1109	100	1	3	104	2	N/A	2	N/A	1	N/A	2	N/A	2	N/A	2	N/A	2	N/A						1				1					2	0	2	0	2	0	1	2	2	0	1	2	1	2	1	2	2
13535	100	1	2	164	1	N/A	2	N/A	1	mechatronics	2	N/A	2	N/A	2	N/A	2	N/A						1						1			2	0	2	0	1	>1	1	>1	2	0	2	0	1	0	2	0	1
5411	53	1	4	183	1	N/A	1	Architect Urban Designer	1	Architect Urban Designer	1	Architect Urban Designer	2	N/A	2	N/A	2	N/A		1	1							1		1
579	100	1	3	79	1	N/A	2	N/A	1	N/A	2	N/A	2	N/A	2	N/A	2	N/A				1											2	0	2	0	2	0	2	0	2	0	2	0	2	0	2	0	2
9081	100	1	4	136	1	N/A	2	N/A	2	N/A	2	N/A	2	N/A	2	N/A	1	N/A	creative design	1	1			1						1	1	graphic arts, creative design, 2D and 3Dmodeling	2	0	1	8	1	16	2	0	1	3	2	0	1	0	1	8	2
6832	100	1	4	116	2	N/A	2	N/A	2	N/A	2	N/A	2	N/A	2	N/A	1	physic	License				1										2	0	2	0	1	8	2	0	2	0	2	0	2	0	2	0	2
8805	87	1	2	9	1	N/A	1	N/A	1	N/A	2	N/A	2	N/A	2	N/A	2	N/A						1									2	0	2	0	2	0	2	0	2	0	2	0	1	0	2	0	2
6780	87	1	2	152	1	Science	1	Software Engineering	1	Software Engineering	1	Software Engineering	2	N/A	2	N/A	2	N/A								1							2	0	2	0	2	0	2	0	2	0	2	0	2	0	2	0	2
16132	100	2	2	78	2	N/A	2	N/A	1	Mass CommunicationN/A	2	N/A	2	N/A	2	N/A	2	N/A		1											1	Graphic design and video editing	2	0	2	0	2	3	2	0	2	0	2	0	2	0	2	0	2
940	100	1	4	37	2	N/A	2	N/A	1	engineering	2	N/A	2	N/A	2	N/A	2	N/A						1									2	0	2	0	2	0	2	0	2	0	2	0	2	0	2	0	1
12584	87	1	3	130	1	Electronic	1	Power	1	Electrical Circuit	1	Visible Light Communication	2	Networking	2	N/A	1	N/A	CCNA and CCNP VoIP, Power Generation, Power Plant Maintenance.				1	1				1			1	National Transmission of Power, Pakistan Telecommunication Companys PTCL and Mobilink.	1	6	1	2	1	2	1	1	2	0	2	0	1	1	1	0	2
3920	87	1	3	78	2	N/A	2	N/A	1	N/A	2	N/A	2	N/A	2	N/A	2	N/A						1									2	0	2	0	2	0	2	0	2	0	2	0	2	0	2	0	2
6522	100	1	5	179	1	N/A	2	N/A	1	N/A	2	N/A	1	N/A	1	N/A	2	N/A		1	1		1								1	Graphic Design	2	0	2	0	1	15+	2	0	2	0	2	0	2	0	2	0	2
3950	87	2	3	78	1	Science	2	N/A	1	Arts	1	History	2	N/A	2	N/A	1	Animation	Diploma		1												2	0	2	0	1	1	2	0	2	0	2	0	2	0	2	0	2
12740	87	1	4	153	2	N/A	2	N/A	2	N/A	1	N/A	2	N/A	2	N/A	2	N/A				1											2	0	2	0	1	5	2	0	2	0	2	0	2	0	1	15	2
425	100	1	4	104	1	N/A	2	N/A	1	N/A	2	N/A	2	N/A	2	N/A	2	N/A		1				1	1			1					2	0	1	13	1	5	2	0	1	3	2	0	2	0	1	2	2
507	100	1	3	78	2	N/A	2	N/A	1	aerospace	2	N/A	2	N/A	2	N/A	2	N/A						1	1								2	0	1	3	1	3	2	0	1	3	2	0	1	3	2	0	1
12174	87	1	3	78	1	Mathematics, Physics, Chemistry, Biology	2	N/A	1	Electronics, Computer Science	2	N/A	2	N/A	2	N/A	2	N/A						1		1							2	0	2	0	2	0	2	0	2	0	2	0	2	0	2	0	1
6247	100	1	3	136	1	N/A	1	N/A	1	N/A	2	N/A	2	N/A	2	N/A	2	N/A						1									2	0	2	0	2	0	2	0	2	0	2	0	2	0	2	0	2
3917	87	1	3	58	1	N/A	2	N/A	1	Electrical Engineering	2	N/A	2	N/A	2	N/A	1	VMware	IT					1		1							2		2	0	2	0	2	0	2	0	2	0	2	0	1	2	2
11686	100	1	2	187	1	N/A	2	N/A	1	B.S. Manufacturing Engineering	2	N/A	2	N/A	2	N/A	2	Manufacturing Engineering	Certified Manufacturing Technologist					1						1			1	1	1	1	1	4	2	0	1	0	1	0	1	0	2	1	1
9301	100	1	3	126	2	N/A	2	N/A	1	Computer Science	2	N/A	2	N/A	2	N/A	2	N/A			1					1							2	0	2	0	1	7	2	0	2	0	2	0	2	0	2	0	2
13016	100	2	3	130	1	Physics	1	pre-engg	1	computer engineering	1	computer engineering	2	N/A	2	N/A	2	N/A					1	1		1							1	6	1	1	2	0	2	0	2	0	2	0	2	0	2	0	2
935	100	2	4	21	1	N/A	1	N/A	1	N/A	2	N/A	2	N/A	2	N/A	1	N/A	Arquitecto	1													2	0	2	0	1	0	2	0	2	0	2	0	2	0	2	0	2
15113	100	2	3	122	2	N/A	2	N/A	1	N/A	2	N/A	2	N/A	2	N/A	1	N/A	AWS		1			1		1					1	writing	2	0	2	0	1	2	2	0	2	0	2	0	2	0	2	0	2
612	100	1	2	78	1	SCIENCE	2	N/A	1	CSE	2	N/A	2	N/A	2	N/A	2	N/A						1									2	0	2	0	2	0	2	0	2	0	2	0	2	0	2	0	2
6873	87	1	3	78	2	N/A	2	N/A	1	Computer Science	2	N/A	2	N/A	2	N/A	2	N/A								1							2	0	2	0	2	0	2	0	2	0	2	0	2	0	2	0	2
1004	100	2	3	178	1	N/A	1	N/A	1	N/A	2	N/A	2	N/A	2	N/A	2	N/A						1									2	0	2	0	2	0	2	0	2	0	2	0	2	0	2	0	2
2865	100	1	3	129	1	N/A	2	N/A	1	Civil Engineering	2	N/A	2	N/A	2	N/A	2	N/A			1			1									2	0	1	1	2	0	2	0	2	0	1	4	2	0	2	0	2
476	100	1	3	78	1	Science	1	Mechanical	1	Mechanical	1	CAD/CAM	2	N/A	2	N/A	2	N/A						1	1					1			2	0	1	2.9	1	2	1	1	1	1	1	1	1	2.9	2	0	2
7626	100	1	4	153	2	N/A	2	N/A	2	N/A	1	N/A	2	N/A	2	N/A	2	N/A									1						2	0	2	0	1	0	2	0	2	0	2	0	2	0	2	0	2
10943	87	1	2	78	1	N/A	2	N/A	2	N/A	2	N/A	2	N/A	2	N/A	2	N/A						1									2	0	2	0	2	0	2	0	2	0	2	0	1	0	2	0	2
10349	87	1	3	79	1	N/A	1	N/A	1	N/A	2	N/A	2	N/A	2	N/A	2	N/A		1													2	0	1	0	1	0	2	0	2	0	2	0	2	0	2	0	2
3609	100	1	5	37	1	N/A	2	N/A	1	N/A	2	N/A	2	N/A	2	N/A	2	N/A						1									2	0	2	0	2	0	2	0	2	0	2	0	2	0	2	0	1
10362	87	1	3	78	1	N/A	1	N/A	2	N/A	2	N/A	2	N/A	2	N/A	2	N/A				1											2	0	2	0	2	0	2	0	1	0	2	0	2	0	2	0	2
603	100	1	5	135	1	N/A	2	N/A	1	Informatics	2	N/A	2	N/A	2	N/A	2	N/A								1							2	0	2	0	2	0	2	0	2	0	2	0	2	0	2	0	2
3675	100	1	2	78	1	Science and Technology	2	N/A	1	Electronics and communication Engineering	2	N/A	2	N/A	2	N/A	2	N/A						1									1	4	2	0	1	0	2	0	2	0	2	0	2	0	2	0	1
6846	100	1	4	156	1	Additional Mathematics	2	N/A	2	N/A	2	N/A	2	N/A	2	N/A	1	interior design	Diploma	1									1		1	Food & Beverage	2	0	2	0	1	5	2	0	2	0	2	0	2	0	1	2	2
12309	100	1	3	14	1	N/A	2	N/A	1	N/A	2	N/A	2	N/A	2	N/A	2	N/A		1													2	0	2	0	1	4	2	0	2	0	2	0	2	0	2	0	2
8514	100	1	3	130	1	N/A	2	N/A	1	N/A	2	N/A	2	N/A	2	N/A	2	N/A						1									2	0	2	0	2	0	2	0	2	0	2	0	1	2	2	0	2
13061	100	1	2	136	1	N/A	1	N/A	2	N/A	2	N/A	2	N/A	2	N/A	2	N/A					1										2	0	2	0	2	0	2	0	2	0	2	0	2	0	2	0	2
11131	87	1	4	126	2	N/A	2	N/A	1	N/A	2	N/A	2	N/A	2	N/A	2	N/A					1	1				1					1	1	2	0	2	0	2	0	2	0	2	0	2	0	2	0	2
13698	100	1	4	78	2	N/A	2	N/A	1	Mecahnical	2	N/A	2	N/A	2	N/A	2	N/A						1						1			2	0	2	0	1	8	2	0	1	3	2	0	1	6	2	0	2
12888	100	1	3	78	1	Physics,Chemistry,Maths	2	N/A	1	Electrical and Electronics Engineering	2	N/A	2	N/A	2	N/A	2	N/A						1									1	5	2	0	2	5	2	0	2	0	2	0	2	0	2	0	2
10032	87	1	3	78	1	mathes	2	N/A	1	mechanical	2	N/A	2	N/A	2	N/A	1	N/A						1									2	0	2	0	1	6	2	0	2	0	2	0	1	0	2	0	2
14352	100	1	2	121	1	N/A	1	Computers	1	Computer Science	2	N/A	2	N/A	2	N/A	2	N/A						1		1							2	0	2	0	2	0	2	0	2	0	2	0	2	0	2	0	2
7083	100	1	2	130	1	Math, Physics, Chemistry, Islamiat, Urdu, English, Pak Studies, Sindhi.	2	N/A	2	N/A	2	N/A	2	N/A	2	N/A	2	N/A		1	1	1	1			1							2	0	2	0	1	1.7	2	0	2	0	2	0	2	0	2	0	2
9428	100	1	3	126	1	Material engineering	2	3D Cad Modeling and simulations	1	Operation research	2	C sharp computer language	2	Physics	2	Math	2	English		1			1	1		1				1			1	1	1	4	1	4	1	4	1	4	1	4	2	0	1	2	2
4090	87	1	3	64	2	N/A	2	N/A	1	director of animatio	2	N/A	2	N/A	2	N/A	2	N/A			1												2	0	2	0	2	0	2	0	2	0	2	0	2	0	2	0	2
10218	100	1	3	163	2	N/A	2	N/A	1	Electronics	1	Telecommunication	2	N/A	2	N/A	2	N/A						1							1	Business Units for MNCs Connectivity	2	0	2	0	2	0	2	0	2	0	2	0	2	0	2	0	2
6776	100	1	3	14	1	N/A	2	N/A	2	N/A	2	N/A	2	N/A	2	N/A	1	N/A	diploma in graphics design	1													2	0	2	0	2	0	2	0	2	0	2	0	2	0	2	0	2
6929	100	1	3	14	1	Commerce	1	Graphic Design	1	Economics	1	Economics	2	N/A	2	N/A	2	N/A		1	1												2	0	2	0	1	3	2	0	2	0	2	0	2	0	2	0	2
536	100	1	4	65	1	N/A	2	N/A	2	N/A	2	N/A	2	N/A	2	N/A	1	N/A	Diverse 3d Design and prototyping courses. I also done a lot 3d prints and know what works in the real world	1	1									1			2	0	2	0	2	0	2	0	1	2	2	0	2	0	1	3	2
424	100	1	3	78	1	Physics, Chemistry, Mathematics.	2	N/A	1	Electronics and Communication Engineering	2	N/A	2	N/A	2	N/A	2	N/A						1									2	0	2	0	1	5	2	0	2	0	2	0	2	0	2	0	2
16100	100	1	3	153	1	computer electrotechnician	2	N/A	2	N/A	2	N/A	2	N/A	2	N/A	2	N/A						1		1		1					2	0	2	0	2	0	2	0	2	0	2	0	2	0	2	0	2
6387	100	1	3	78	2	N/A	2	N/A	1	N/A	2	N/A	2	N/A	2	N/A	2	N/A				1				1							2	0	2	0	2	0	2	0	2	0	2	0	2	0	2	0	2
6149	100	1	3	78	1	N/A	1	N/A	2	N/A	2	N/A	2	N/A	2	N/A	2	N/A						1									2	0	2	0	2	0	2	0	2	0	2	0	1	2	2	0	2
9936	100	1	3	164	2	N/A	2	N/A	1	Engineering	2	N/A	2	N/A	2	N/A	2	N/A				1		1						1			2	0	2	0	1	3	1	2	2	0	2	0	2	0	2	0	1
2473	100	1	3	78	2	N/A	2	N/A	1	computer science	2	N/A	2	N/A	2	N/A	2	N/A						1									2	0	2	0	2	0	2	0	2	0	2	0	2	0	2	0	2
14428	47	1	2	78	2	N/A	2	N/A	1	Mechnical	2	N/A	2	N/A	2	N/A	2	N/A
3969	87	1	2	78	1	N/A	2	N/A	1	Computer science	2	N/A	2	N/A	2	N/A	2	N/A						1		1		1					2	0	2	0	2	0	2	0	2	0	2	0	2	0	2	0	2
10743	87	1	3	130	1	Chemistry,Physics,Mathematics	1	Chemistry,Physics,Mathematics	1	Computer Sciences	2	N/A	2	N/A	2	N/A	2	N/A								1				1			2	0	2	0	2	0	2	0	2	0	2	0	2	0	2	0	2
12087	100	1	2	78	1	N/A	2	N/A	2	N/A	2	N/A	2	N/A	2	N/A	1	N/A3D and VFX	Diploma in 3D Animation	1	1												2	0	2	0	2	0	2	0	2	0	2	0	2	0	2	0	2
7180	87	1	2	78	1	N/A	1	N/A	1	Computer science	2	N/A	2	N/A	2	N/A	2	N/A								1							2	0	2	0	2	0	2	0	2	0	2	0	2	0	2	0	2
14836	87	1	2	78	1	N/A	1	N/A	2	N/A	2	N/A	2	N/A	2	N/A	2	N/A	Salesperson :D	1	1		1	1									2	0	1	1	1	1	2	0	2	0	2	0	2	0	2	0	2
11891	87	1	2	8	1	N/A	2	N/A	1	N/A	1	N/A	2	N/A	2	N/A	2	N/A		1													2	0	1	0	1	8	1	0	2	0	2	0	2	0	2	0	2
5903	73	1	2	2	1	N/A	2	N/A	1	Mechatronic Engineer	2	N/A	2	N/A	2	N/A	2	N/A				1				1		1					2	0	2	0	2	0	2	0	2	0	2	0	2	0	2	0	1
7710	87	1	4	14	1	N/A	1	N/A	2	N/A	2	N/A	2	N/A	2	N/A	1	N/A		1	1	1				1					1		1	0	2	0	1	0	2	0	1	0	2	0	2	0	1	0	2
6030	87	1	4	7	2	N/A	2	N/A	1	N/A	2	N/A	2	N/A	2	N/A	2	N/A						1									1	0	2	0	2	0	2	0	2	0	2	0	2	0	2	0	1
6714	100	1	3	78	1	SSLC	1	PUC(Science)	1	ECE	1	VLSI	2	N/A	2	N/A	1	Java/Oracle	JAVA/J2EE	1			1	1		1							1	1	2	0	1	3.5	2	0	2	0	2	0	2	0	2	0	2
13184	100	1	3	13	1	N/A	1	N/A	1	N/A	2	N/A	2	N/A	2	N/A	2	N/A		1	1			1		1							2	0	2	0	1	5	2	0	2	0	2	0	2	0	2	0	2
6656	87	1	3	36	1	N/A	1	N/A	1	N/A	1	N/A	1	N/A	2	N/A	2	N/A		1	1			1		1							2	0	2	0	1	14	1	0	2	0	2	0	2	0	1	10	2
10021	100	1	3	26	1	N/A	1	N/A	1	N/A	1	N/A	1	N/A	1	N/A	2	N/A					1	1									1	10	1	10	1	10	2	0	2	0	2	0	1	5	1	5	1
3399	100	1	3	37	1	N/A	1	N/A	2	N/A	2	N/A	2	N/A	2	N/A	2	N/A		1			1					1					2	0	2	0	1	1	2	0	2	0	2	0	2	0	2	0	2
8855	100	1	4	111	1	N/A	1	N/A	1	N/A	2	N/A	2	N/A	2	N/A	2	N/A						1						1			1	2	1	10	1	10	2	0	1	1	2	0	1	10	1	4	2
12493	60	1	3	79	1	N/A	2	N/A	2	N/A	2	N/A	2	N/A	2	N/A	1	N/A		1													2	0	2	0	1	15	2	0	2	0	2	0	2	0	2	0	2
7278	100	1	4	130	2	N/A	1	Science	2	N/A	2	N/A	2	N/A	2	N/A	2	N/A	Computer Diploma	1											1	Designing	2	0	2	0	1	25	2	0	1	3	2	0	2	0	2	0	2
6422	100	1	3	191	1	N/A	2	N/A	1	N/A	2	N/A	2	N/A	2	N/A	2	N/A		1	1												2	0	2	0	1	5	2	0	2	0	2	0	2	0	2	0	2
7100	87	1	3	78	1	N/A	2	N/A	2	N/A	2	N/A	2	N/A	2	N/A	1	N/A													1	product development	2	0	2	0	1	5	2	0	2	0	2	0	2	0	2	0	2
8876	100	1	2	78	1	Science, Mathematics, Social Sciences	1	Mathematics, Physics, Chemistry	1	Aeronautical Engineering	2	N/A	2	N/A	2	N/A	1	Mechanical Design and Simulation	Diploma					1	1								2	0	1	0	1	0	2	0	1	0	2	0	1	0	1	0	2
12554	100	1	4	78	2	N/A	2	N/A	2	Visual Communication	1	N/A	1	N/A	1	N/A	2	Animation	AMSP		1										1	Video Production	2	0	2	0	1	12	2	0	2	0	2	0	2	0	2	0	2
12342	100	1	3	14	1	N/A	1	N/A	1	N/A	1	N/A	2	N/A	2	N/A	1	N/A	Diploma	1		1	1	1		1		1					1	1	2	1	1	2	1	1	2	0	2	0	2	0	1	1	1
12716	100	1	3	78	1	N/A	1	N/A	1	N/A	2	N/A	2	N/A	2	N/A	2	N/A		1	1					1							2	0	2	0	2	0	2	0	2	0	2	0	2	0	2	0	2
686	100	1	3	187	1	N/A	2	N/A	1	N/A	1	N/A	2	N/A	2	N/A	2	N/A						1							1	Mechatronics	1	8	1	8	1	8	1	8	1	8	2	0	1	8	1	8	1
438	100	1	3	79	2	N/A	2	N/A	2	N/A	2	N/A	2	N/A	2	N/A	1	N/A								1							2	0	2	0	1	2	2	0	2	0	2	0	2	0	2	0	2
3494	87	1	3	116	1	N/A	1	N/A	1	N/A	2	N/A	1	N/A	2	N/A	2	N/A		1				1									2	0	1	1	1	4	2	0	2	0	2	0	2	0	2	0	2
643	100	1	3	42	1	N/A	2	N/A	1	Marine engineering	2	N/A	2	N/A	2	N/A	2	N/A		1				1				1					2	0	2	0	1	0	2	0	2	0	2	0	2	0	2	0	2
6189	87	2	3	153	1	N/A	2	N/A	1	N/A	2	N/A	2	N/A	1	N/A	2	N/A						1					1				2	0	2	0	2	0	2	0	2	0	2	0	2	0	2	0	2
10444	87	1	2	78	1	N/A	2	N/A	1	N/A	2	N/A	2	N/A	2	N/A	2	N/A		1	1			1		1							2	0	2	0	1	0	2	0	2	0	2	0	2	0	2	0	2
3467	100	1	2	136	1	N/A	1	N/A	2	N/A	2	N/A	2	N/A	2	N/A	2	N/A						1									2	0	2	0	2	0	2	0	2	0	2	0	2	0	2	0	1
8462	87	1	2	78	1	Science	2	N/A	1	Computer Science	2	N/A	2	N/A	2	N/A	2	N/A		1		1		1		1					1	Software development	2	0	2	0	2	0	2	0	2	0	2	0	2	0	2	0	2
15714	100	1	3	65	2	N/A	2	N/A	1	Physics and Math	2	N/A	2	N/A	2	N/A	2	N/A								1		1		1			2	0	2	0	2	0	2	0	2	0	2	0	2	0	2	0	1
11737	87	1	3	14	2	N/A	2	N/A	2	N/A	2	N/A	2	N/A	2	N/A	2	N/A				1	1			1	1						2	0	2	0	2	0	2	0	2	0	2	0	2	0	2	0	2
14346	100	1	2	22	1	IT	1	IT	2	N/A	2	N/A	2	N/A	2	N/A	2	N/A		1	1					1							2	0	2	0	1	2	2	0	2	0	2	0	2	0	2	0	2
4382	87	1	3	136	2	N/A	1	N/A	2	N/A	2	N/A	2	N/A	2	N/A	2	N/A													1	Sales	2	0	2	0	2	0	2	0	2	0	2	0	2	0	2	0	2
11732	100	2	3	21	1	N/A	2	N/A	1	N/A	2	N/A	1	N/A	2	N/A	2	N/A		1	1		1										2	0	2	0	1	4	2	0	2	0	2	0	2	0	2	0	2
13268	87	1	5	132	1	N/A	2	N/A	1	N/A	2	N/A	1	architecture	2	N/A	2	N/A		1	1										1	professional architectural scale model builder	2	0	1	10	1	10	2	0	2	0	2	0	2	0	2	0	2
11805	73	1	2	164	1	Physical Science	2	Information Technology	1	N/A	2	N/A	2	N/A	2	N/A	2	N/A		1						1							2	0	2	0	1	1	2	0	2	0	2	0	2	0	2	0	2
430	100	1	2	78	1	N/A	2	N/A	1	N/A	2	N/A	2	N/A	2	N/A	2	N/A						1									2	0	1	0.5	1	2	2	0	2	0	2	0	2	0	2	0	2
10414	100	1	3	187	1	N/A	1	N/A	1	N/A	1	N/A	2	N/A	2	N/A	2	N/A						1						1			1	7	2	0	2	0	2	0	2	0	2	0	2	0	2	0	2
11418	100	1	2	53	1	N/A	1	N/A	2	N/A	2	N/A	2	N/A	2	N/A	2	N/A		1	1												2	0	2	0	1	0	2	0	2	0	2	0	2	0	2	0	2
3430	100	1	2	78	1	N/A	2	N/A	2	N/A	2	N/A	2	N/A	2	N/A	1	N/A	Experience of Technology	1	1			1				1			1	garage	1	0	1	0	1	0	2	0	2	0	2	0	2	0	2	0	1
11778	73	2	3	130	2	N/A	2	N/A	1	Fine Arts	2	N/A	2	N/A	2	N/A	2	N/A			1												2	0	2	0	1	4	2	0	2	0	2	0	2	0	2	0	2
16068	87	1	5	78	1	math,chem,physics,bio	2	N/A	2	N/A	2	N/A	2	N/A	2	N/A	2	SOM and TOM, production tech., material engineering,MACHINE DESIGN,	Diploma in Mechanical.	1				1				1			1	SOFTWARE KNOWN CREO AND AUTOCAD.	2	0	1	4	1	2	2	0	1	10	2	0	1	0	2	0	2
3007	100	1	2	78	2	N/A	2	N/A	1	N/A	2	N/A	2	N/A	2	N/A	2	N/A						1									2	0	2	0	2	0	2	0	2	0	2	0	2	0	2	0	2
11395	100	1	4	78	1	N/A	2	N/A	1	N/A	1	N/A	2	N/A	2	N/A	1	N/A		1													2	0	2	0	1	17	2	0	2	0	2	0	2	0	2	0	2
3936	87	1	3	14	1	N/A	2	N/A	1	N/A	2	N/A	2	N/A	2	N/A	2	N/A								1							2	0	2	0	2	0	2	0	2	0	2	0	2	0	2	0	2
387	100	1	3	192	1	N/A	2	N/A	1	Business English	2	N/A	2	N/A	2	N/A	2	N/A			1					1					1	Web design, Graphic design	2	0	1	1	1	5	2	0	2	0	2	0	2	0	1	1	2
12974	100	1	3	79	1	N/A	2	N/A	1	Physics	1	Physics	2	N/A	2	N/A	2	N/A					1	1									1	3	2	0	2	0	2	0	2	0	2	0	2	0	2	0	2
10970	100	1	4	187	1	N/A	2	N/A	2	N/A	2	N/A	2	N/A	2	N/A	2	N/A		1		1				1				1	1	Marketing and Home services	2	0	2	0	2	0	2	0	2	0	2	0	2	0	1	2	2
6697	100	1	3	187	1	N/A	2	N/A	1	Finance	2	N/A	2	N/A	2	N/A	1	Web Development	Nanodegree			1		1		1							2	0	2	0	2	0	2	0	2	0	2	0	2	0	1	1	2
2248	100	2	2	78	1	N/A	1	N/A	2	N/A	2	N/A	2	N/A	2	N/A	2	N/A	ca foundation			1											2	0	2	0	2	0	2	0	2	0	2	0	2	0	2	0	2
13520	100	1	2	158	1	N/A	2	N/A	1	N/A	2	N/A	2	N/A	2	N/A	2	N/A						1									1	0	2	0	2	0	1	0	1	0	2	0	2	0	2	0	1
10129	87	2	5	3	2	N/A	2	N/A	2	N/A	2	N/A	2	N/A	2	N/A	1	N/A	technical school		1												2	0	2	0	1	0	2	0	2	0	2	0	2	0	2	0	2
13617	100	1	3	76	1	N/A	2	N/A	1	N/A	1	N/A	2	N/A	2	N/A	2	N/A		1													2	0	1	2	1	8	2	0	2	0	2	0	2	0	2	0	2
7475	100	1	8	18	1	N/A	1	N/A	2	N/A	2	N/A	2	N/A	2	N/A	2	N/A								1							2	0	2	0	2	0	2	0	2	0	2	0	2	0	2	0	2
3706	100	1	2	130	1	Physics, Mathematics, Chemistry	2	N/A	2	Robotics, CAD/CAM design, Mechatronics system design, Electromechanical systems, Micro controller based design, Embedded systems, digital image processing	2	N/A	2	N/A	2	N/A	2	N/A						1									2	0	2	0	2	0	2	0	2	0	2	0	2	0	2	0	2
9128	100	1	2	78	1	social, physics, chemistry , biology and maths	2	N/A	1	business	2	N/A	2	N/A	2	N/A	2	N/A		1	1	1											2	0	1	1	2	0	2	0	2	0	2	0	2	0	1	2	2
575	100	1	5	187	2	N/A	2	N/A	2	Licenciado en ciencias de la computacion	2	N/A	2	N/A	2	N/A	2	N/A		1		1		1	1								2	5	2	0	1	10	2	0	2	0	2	0	2	0	2	0	1
599	100	1	3	164	1	Maths	2	N/A	1	N/A	2	N/A	2	N/A	2	N/A	2	N/A						1		1		1					2	0	2	0	2	0	2	0	2	0	2	0	2	0	2	0	1
2116	100	1	4	7	1	Electronics	2	N/A	2	N/A	2	N/A	2	N/A	2	N/A	1	Programmer	Informatics							1		1		1			2	0	2	0	2	0	2	0	2	0	2	0	2	0	2	0	2
16062	87	1	3	37	1	N/A	2	N/A	2	N/A	2	N/A	2	N/A	2	N/A	2	N/A			1												2	0	2	0	1	3	2	0	2	0	2	0	2	0	2	0	2
3871	87	1	4	164	1	N/A	2	N/A	2	N/A	2	N/A	2	N/A	2	N/A	2	N/A		1		1				1							2	0	2	0	1	10	2	0	2	0	2	0	2	0	2	0	2
2754	100	1	3	179	1	N/A	1	N/A	1	N/A	2	N/A	2	N/A	2	N/A	2	N/A			1									1			2	0	2	0	1	10	2	0	1	2	2	0	2	0	2	0	2
9267	100	1	4	14	1	N/A	2	N/A	1	N/A	1	N/A	2	N/A	2	N/A	1	N/A	Professional Programming on Network Centered Computing	1	1	1	1			1					1	Gift product design	2	0	2	0	1	18	2	0	2	0	2	0	2	0	1	5	2
3915	87	2	3	78	1	N/A	2	N/A	1	N/A	2	N/A	2	N/A	2	N/A	2	N/A								1							2	0	2	0	2	0	2	0	2	0	2	0	2	0	2	0	2
1037	100	1	5	187	1	N/A	2	N/A	1	N/A	2	N/A	2	N/A	2	N/A	2	N/A						1									1	0	2	0	2	0	2	0	2	0	2	0	2	0	2	0	2
9096	100	2	3	79	1	N/A	1	N/A	1	N/A	2	N/A	2	N/A	2	N/A	2	N/A		1	1												2	0	2	0	1	4	2	0	2	0	2	0	2	0	2	0	2
2345	100	1	3	78	2	N/A	2	N/A	1	Mechanical Engineering	2	N/A	2	N/A	2	N/A	2	N/A		1	1		1	1									2	0	1	0	1	0	2	0	2	0	2	0	1	0	2	0	2
4032	87	1	4	78	1	maths	2	N/A	1	electronics	2	N/A	2	N/A	2	N/A	2	N/A								1							2	0	2	0	2	0	2	0	2	0	2	0	2	0	2	0	2
3692	100	1	3	83	1	N/A	1	N/A	1	Mechanical	2	N/A	2	N/A	2	N/A	2	N/A						1	1								2	0	1	1	1	1	2	0	2	0	1	1	1	1	2	0	2
12325	100	1	3	164	1	N/A	2	N/A	2	N/A	2	N/A	2	N/A	2	N/A	2	N/A		1													2	0	2	0	1	10	2	0	2	0	2	0	2	0	2	0	2
10638	87	1	2	53	1	N/A	2	N/A	1	N/A	2	N/A	2	N/A	2	N/A	2	N/A						1									2	0	2	0	1	0	2	0	2	0	2	0	1	0	2	0	2
14681	87	1	3	130	1	chemistry	2	N/A	2	N/A	2	N/A	2	N/A	2	N/A	2	N/A			1								1				2	0	2	0	2	0	2	0	2	0	2	0	2	0	2	0	2
413	100	1	3	78	1	N/A	2	N/A	1	N/A	2	N/A	2	N/A	2	N/A	1	N/A	Networking	1		1				1				1			2	0	2	0	2	0	2	0	2	0	2	0	2	0	2	0	2
11784	100	1	3	53	1	N/A	2	N/A	1	N/A	2	N/A	2	N/A	2	N/A	1	N/A	3DS Max 2013 Certified Professional	1													2	0	2	0	1	7	2	0	2	0	2	0	2	0	2	0	2
14506	87	1	5	142	1	N/A	2	N/A	2	N/A	2	N/A	2	N/A	2	N/A	2	N/A												1			2	0	1	8	1	8	2	0	1	8	2	0	1	8	2	0	2
15079	100	1	3	142	2	N/A	2	N/A	1	Computer Science	2	N/A	2	N/A	2	N/A	2	N/A								1							2	0	2	0	2	0	2	0	2	0	2	0	2	0	2	0	2
8117	100	1	4	78	1	Computer Science	2	N/A	1	Mechanical	2	N/A	2	N/A	2	N/A	1	N/A	SAP SD					1						1			2	0	1	1	1	4	2	0	2	0	2	0	1	12	1	5	2
[truncated: 14,250 more rows]
[truncated: 6 more columns]
