# Supplementary material for: Linking solver characteristics, solving processes and solution attributes: A data explainer for an open innovation generated robotic design dataset
Source: Data Brief. 2023 Sep 6;50:109547. doi: 10.1016/j.dib.2023.109547 (PMC10518673; doi:10.1016/j.dib.2023.109547)
Supplement: Supplementary file 1 [file mmc1.zip › Release/Solvers/Explainers/R05 Country.csv]

#	Answer			Regions			GDP
1	Afghanistan			US			> 3T
2	Albania			North America other than US			>5T
3	Algeria			Estern Europe			�
4	Andorra			Western Europe
5	Angola			Middle East
6	Antigua and Barbuda			..
7	Argentina
8	Armenia			Global North
9	Australia			Global South
10	Austria
11	Azerbaijan
12	Bahamas			Developed
13	Bahrain			Developing
14	Bangladesh
15	Barbados			Internet Access
16	Belarus			Poor Internet Access
17	Belgium
18	Belize			Free Education
19	Benin			Not free education
20	Bhutan
21	Bolivia			Stem Strong
22	Bosnia and Herzegovina			Non Stem strong
23	Botswana
24	Brazil			Gender Equality
25	Brunei Darussalam
26	Bulgaria
27	Burkina Faso
28	Burundi
29	Cambodia
30	Cameroon
31	Canada
32	Cape Verde
33	Central African Republic
34	Chad
35	Chile
36	China
37	Colombia
38	Comoros
39	Congo, Republic of the...
40	Costa Rica
41	C̫te d'Ivoire
42	Croatia
43	Cuba
44	Cyprus
45	Czech Republic
46	Democratic People's Republic of Korea
47	Democratic Republic of the Congo
48	Denmark
49	Djibouti
50	Dominica
51	Dominican Republic
52	Ecuador
53	Egypt
54	El Salvador
55	Equatorial Guinea
56	Eritrea
57	Estonia
58	Ethiopia
59	Fiji
60	Finland
61	France
62	Gabon
63	Gambia
64	Georgia
65	Germany
66	Ghana
67	Greece
68	Grenada
69	Guatemala
70	Guinea
71	Guinea-Bissau
72	Guyana
73	Haiti
74	Honduras
75	Hong Kong (S.A.R.)
76	Hungary
77	Iceland
78	India
79	Indonesia
80	Iran, Islamic Republic of...
81	Iraq
82	Ireland
83	Israel
84	Italy
85	Jamaica
86	Japan
87	Jordan
88	Kazakhstan
89	Kenya
90	Kiribati
91	Kuwait
92	Kyrgyzstan
93	Lao People's Democratic Republic
94	Latvia
95	Lebanon
96	Lesotho
97	Liberia
98	Libyan Arab Jamahiriya
99	Liechtenstein
100	Lithuania
101	Luxembourg
102	Madagascar
103	Malawi
104	Malaysia
105	Maldives
106	Mali
107	Malta
108	Marshall Islands
109	Mauritania
110	Mauritius
111	Mexico
112	Micronesia, Federated States of...
113	Monaco
114	Mongolia
115	Montenegro
116	Morocco
117	Mozambique
118	Myanmar
119	Namibia
120	Nauru
121	Nepal
122	Netherlands
123	New Zealand
124	Nicaragua
125	Niger
126	Nigeria
127	North Korea
128	Norway
129	Oman
130	Pakistan
131	Palau
132	Panama
133	Papua New Guinea
134	Paraguay
135	Peru
136	Philippines
137	Poland
138	Portugal
139	Qatar
140	Republic of Korea
141	Republic of Moldova
142	Romania
143	Russian Federation
144	Rwanda
145	Saint Kitts and Nevis
146	Saint Lucia
147	Saint Vincent and the Grenadines
148	Samoa
149	San Marino
150	Sao Tome and Principe
151	Saudi Arabia
152	Senegal
153	Serbia
154	Seychelles
155	Sierra Leone
156	Singapore
157	Slovakia
158	Slovenia
159	Solomon Islands
160	Somalia
161	South Africa
162	South Korea
163	Spain
164	Sri Lanka
165	Sudan
166	Suriname
167	Swaziland
168	Sweden
169	Switzerland
170	Syrian Arab Republic
171	Tajikistan
172	Thailand
173	The former Yugoslav Republic of Macedonia
174	Timor-Leste
175	Togo
176	Tonga
177	Trinidad and Tobago
178	Tunisia
179	Turkey
180	Turkmenistan
181	Tuvalu
182	Uganda
183	Ukraine
184	United Arab Emirates
185	United Kingdom of Great Britain and Northern Ireland
186	United Republic of Tanzania
187	United States of America
188	Uruguay
189	Uzbekistan
190	Vanuatu
191	Venezuela, Bolivarian Republic of...
192	Viet Nam
193	Yemen
580	Zambia
1357	Zimbabwe
	Total
