# Supplementary material for: Linking solver characteristics, solving processes and solution attributes: A data explainer for an open innovation generated robotic design dataset
Source: Data Brief. 2023 Sep 6;50:109547. doi: 10.1016/j.dib.2023.109547 (PMC10518673; doi:10.1016/j.dib.2023.109547)
Supplement: Supplementary file 1 [file mmc1.zip › Release/Solvers/Explainers/R08 Field.csv]

#	Question	Yes		No		Total		Interpretation per Column
4	Electrical Engineering	15.71%	1218	84.29%	6533	7751		Yes	No
11	Engineering Drawing	21.24%	1646	78.76%	6105	7751		1	2
9	Design	40.36%	3128	59.64%	4623	7751		1	2
6	Industrial Engineering	10.35%	802	89.65%	6949	7751		1	2
3	Manufacturing	15.99%	1239	84.01%	6512	7751		1	2
7	Material Science or Engineering	6.30%	488	93.70%	7263	7751		1	2
1	Mechanical Engineering	18.93%	1467	81.07%	6284	7751		1	2
8	Project Management	18.86%	1462	81.14%	6289	7751		1	2
2	Robotics or Mechatronics	16.32%	1265	83.68%	6486	7751		1	2
5	Software or Computer Engineering or Computer Science	32.25%	2500	67.75%	5251	7751		1	2
10	Other	7.50%	581	92.50%	7170	7751		1	2
