# Supplementary material for: Linking solver characteristics, solving processes and solution attributes: A data explainer for an open innovation generated robotic design dataset
Source: Data Brief. 2023 Sep 6;50:109547. doi: 10.1016/j.dib.2023.109547 (PMC10518673; doi:10.1016/j.dib.2023.109547)
Supplement: Supplementary file 1 [file mmc1.zip › Release/Solvers/Explainers/R06 Education.csv]

#	Question	Yes		No		Total		Highest		Interpretation per Column
							No high school	1577		Yes	No
1	High School	79.65%	6173	20.35%	1577	7750	High School	1700		1	2
2	Associates	27.91%	2163	72.09%	5587	7750	Bachelors	3193		1	2
3	Bachelors	57.72%	4473	42.28%	3277	7750	Masters	1139		1	2
4	Masters	16.52%	1280	83.48%	6470	7750	Professional (MBA, JD, MD)	498		1	2
7	Professional (MBA, JD, MD)	6.43%	498	93.57%	7252	7750	Doctorate	141		1	2
5	Doctorate	1.82%	141	98.18%	7609	7750				1	2
6	Other Certification	14.30%	1108	85.70%	6642	7750				1	2
