# Supplementary material for: Linking solver characteristics, solving processes and solution attributes: A data explainer for an open innovation generated robotic design dataset
Source: Data Brief. 2023 Sep 6;50:109547. doi: 10.1016/j.dib.2023.109547 (PMC10518673; doi:10.1016/j.dib.2023.109547)
Supplement: Supplementary file 1 [file mmc1.zip › Release/Solvers/Explainers/R07 Discipline.csv]

#	Answer	%	Count		Interpretation per Column
7	Architecture or Design	12.49%	2181		Yes	No
8	Art	9.32%	1627		1	2
3	Business and Finance	5.37%	938		1	2
6	Education	7.91%	1381		1	2
1	Engineering or Science	22.43%	3915		1	2
17	Aerospace and Defense	3.40%	594		1	2
20	IT Services	13.46%	2350		1	2
5	Law	0.72%	126		1	2
2	Maintenance and Repair	7.02%	1225		1	2
4	Medicine	1.43%	249		1	2
18	Production or Manufacturing	8.83%	1541		1	2
16	Other, please specify:	7.62%	1331		1	2
	Total	100%	17458
