# Supplementary material for: Linking solver characteristics, solving processes and solution attributes: A data explainer for an open innovation generated robotic design dataset
Source: Data Brief. 2023 Sep 6;50:109547. doi: 10.1016/j.dib.2023.109547 (PMC10518673; doi:10.1016/j.dib.2023.109547)
Supplement: Supplementary file 1 [file mmc1.zip › Release/Solutions/Solution DSMs/D5-MDC/MDC-7 DSM.xlsx]

## Sheet: S1 - BOM
Component	Group	Note	Quantity		Component	Group	Fastener Removed	Notes		Component	Group	Notes
Inner Support Unit	Mechanism		1		Inner Support Unit	Mechanism									Row Labels	Sum of Quantity
Motion Transmiting 1	Mechanism		1		Motion Transmiting 1	Mechanism									Sensors	4
Motion Transmitting 2	Mechanism		1		Motion Transmitting 2	Mechanism									(blank)
Arm with Force Sensor	Mechanism		1		Arm with Force Sensor	Mechanism									Mechanism	11
Other Two Arms	Mechanism		1		Other Two Arms	Mechanism									Case	8
Snap Connection 1	Mechanism		2		Snap Connection 1	Mechanism									Cables	1
Snap Connection 2	Mechanism		1		Snap Connection 1	Mechanism									Anti-slip surfaces	4
Snap Connection 3	Mechanism		1		Snap Connection 2	Mechanism									Grand Total	28
M3x0.5 Socket head screw	Mechanism		1		Snap Connection 3	Mechanism
Outside M6x1	Mechanism		1		M3x0.5 Socket head screw	Mechanism
					Outside M6x1	Mechanism
					Case part 1	Case
Case part 1	Case		1		Case part 2	Case									Row Labels	Count of Component
Case part 2	Case		1		fix tubes axes 1 (shorter)	Case									Sensors	4
M6x1 socket head screw	Case		4		Fix tubes axes 2 (longer)	Case									(blank)
fix tubes axes 1 (shorter)	Case		1		M6x1 socket head screw	Case									Mechanism	11
Fix tubes axes 2 (longer)	Case		1		M6x1 socket head screw	Case									Case	8
					M6x1 socket head screw	Case									Cables	1
force sensor	Sensors		1		M6x1 socket head screw	Case									Anti-slip surfaces	4
contact sensor	Sensors		2		force sensor	Sensors									Grand Total	28
force transmitter	Sensors		1		contact sensor	Sensors
					contact sensor	Sensors
full length of cables	Cables		1		force transmitter	Sensors
					full length of cables	Cables
surface 1	Anti-slip surfaces		1		surface 1	Anti-slip surfaces
surface 2	Anti-slip surfaces		2		surface 2	Anti-slip surfaces
surface 3	Anti-slip surfaces		1		surface 2	Anti-slip surfaces
					surface 3	Anti-slip surfaces
Total			28
					28					0

## Sheet: S2 - Subsys
	Assembly		X	X	X	X
Non moving componets	Case	X
	Sensors	X
	Cables	X
	Anti Slip Surfaces	X

## Sheet: S3 - SubDSM
Mechanism	M3x0.5 Socket head screw	Outside M6x1	Inner Support Unit	Snap Connection 1	Motion Transmiting 1	Snap Connection 3	Arm with Force Sensor	Snap Connection 1	Motion Transmitting 2	Snap Connection 2	Other Two Arms
M3x0.5 Socket head screw		Screw into	Screw into to capture the drive shaft
Outside M6x1	Screw into		Alligned with and captured by
Inner Support Unit	Screw into to capture the drive shaft	Alligned with and captured by		Captured and alligned	Alligned to and transmits power			Captured and alligned	Alligned to and transmits power
Snap Connection 1			Captured and alligned		Alligned and pinned through
Motion Transmiting 1			Alligned to and transmits power	Alligned and pinned through		Captured and alligned	Transmits force and alligned
Snap Connection 3					Captured and alligned		Alligned and pinned through
Arm with Force Sensor					Transmits force and alligned	Alligned and pinned through
Snap Connection 1			Captured and alligned						Alligned and pinned through
Motion Transmitting 2			Alligned to and transmits power					Alligned and pinned through		Captured and alligned	Transmits force and alligned
Snap Connection 2									Captured and alligned		Alligned and pinned through
Other Two Arms									Transmits force and alligned	Alligned and pinned through
	Interacts with drive shaft		Transmits the power from the drive shaft
Case	Case part 1	Case part 2	fix tubes axes 1 (shorter)	Fix tubes axes 2 (longer)	M6x1 socket head screw	M6x1 socket head screw	M6x1 socket head screw	M6x1 socket head screw
Case part 1		Alligned and captured
Case part 2	Alligned and captured		Alligned and fit	Alligned and fit
fix tubes axes 1 (shorter)		Alligned and fit
Fix tubes axes 2 (longer)		Alligned and fit
M6x1 socket head screw	Pin through and capture
M6x1 socket head screw	Pin through and capture
M6x1 socket head screw		Pin through and capture
M6x1 socket head screw		Pin through and capture
	Captures a lot of the other ones	Captures a lot of the other ones	Attached to left side with force sensor	Attached to other two arms	Screw into interface	Screw into interface	Screw into interface	Screw into interface
Sensors	force sensor	contact sensor	contact sensor	force transmitter
force sensor
contact sensor
contact sensor
force transmitter	attached to
	attached to frame	attached to pushing plate	attached to bottom case
Cables	full length of cables
full length of cables
Anti-slip surfaces	surface 1	surface 2	surface 2	surface 3
surface 1
surface 2
surface 2
surface 3
	Attached to pusher	Attached to other two	Attached to other two	Attached to force sensor and force transmitter

## Sheet: S4-DSM
Mechanism	M3x0.5 Socket head screw	Outside M6x1	Inner Support Unit	Snap Connection 1	Motion Transmiting 1	Snap Connection 3	Arm with Force Sensor	Snap Connection 1	Motion Transmitting 2	Snap Connection 2	Other Two Arms	Case part 1	Case part 2	fix tubes axes 1 (shorter)	Fix tubes axes 2 (longer)	M6x1 socket head screw	M6x1 socket head screw	M6x1 socket head screw	M6x1 socket head screw	force sensor	contact sensor	contact sensor	force transmitter	Contact cable	Contact cable	Foce Sensor Cable	surface 1	surface 2	surface 2	surface 3
M3x0.5 Socket head screw		Screw into	Screw into to capture the drive shaft																												Interacts with drive shaft
Outside M6x1	Screw into		Alligned with and captured by																												Interacts with drive shaft
Inner Support Unit	Screw into to capture the drive shaft	Alligned with and captured by		Captured and alligned	Alligned to and transmits power			Captured and alligned	Alligned to and transmits power													Affixed to					Affixed to				Transmits the power from the drive shaft
Snap Connection 1			Captured and alligned		Alligned and pinned through
Motion Transmiting 1			Alligned to and transmits power	Alligned and pinned through		Captured and alligned	Transmits force and alligned
Snap Connection 3					Captured and alligned		Alligned and pinned through
Arm with Force Sensor					Transmits force and alligned	Alligned and pinned through						Alligned to hole	Alligned to hole	Alligned to hole						affixed to inside of										Affixed to
Snap Connection 1			Captured and alligned						Alligned and pinned through
Motion Transmitting 2			Alligned to and transmits power					Alligned and pinned through		Captured and alligned	Transmits force and alligned											Touches
Snap Connection 2									Captured and alligned		Alligned and pinned through
Other Two Arms									Transmits force and alligned	Alligned and pinned through		Alligned to hole	Alligned to hole		Alligned to hole													Affixed to	Affixed to
Case part 1							Alligned to hole				Alligned to hole		Alligned and captured
Case part 2							Alligned to hole				Alligned to hole	Alligned and captured		Alligned and fit	Alligned and fit						Affixed to
fix tubes axes 1 (shorter)							Alligned to hole						Alligned and fit
Fix tubes axes 2 (longer)											Alligned to hole		Alligned and fit
M6x1 socket head screw												Pin through and capture																			Screw into interface
M6x1 socket head screw												Pin through and capture																			Screw into interface
M6x1 socket head screw													Pin through and capture																		Screw into interface
M6x1 socket head screw													Pin through and capture																		Screw into interface
force sensor							affixed to inside of																attached to	Power, Data
contact sensor													Affixed to												Power, Data						Touches ISS Handrail
contact sensor			Affixed to						Touches																	Power, Data
force transmitter																				attached to										Affixed to rubber
Contact cable																				Power, Data											Power, Data
Contact cable																					Power, Data										Power, Data
Foce Sensor Cable																						Power, Data									Power, Data
surface 1			Affixed to																												Touches ISS Handrail
surface 2											Affixed to																				Touches ISS Handrail
surface 2											Affixed to																				Touches ISS Handrail
surface 3							Affixed to																Affixed to rubber								Touches ISS Handrail
Ext	Interacts with drive shaft	Interacts with drive shaft	Transmits the power from the drive shaft													Screw into interface	Screw into interface	Screw into interface	Screw into interface		Touches ISS Handrail			Power, Data	Power, Data	Power, Data	Touches ISS Handrail	Touches ISS Handrail	Touches ISS Handrail	Touches ISS Handrail

## Sheet: S5-Coded DSM
108		1	2	3	4	5	6	7	8	9	10	11	12	13	14	15	16	17	18	19	20	21	22	23	24	25	26	27	28	29	30
M3x0.5 Socket head screw	1		1	1																												1
Outside M6x1	2	1		1																												1
Inner Support Unit	3	1	1		1	1			1	1													1					1				1
Snap Connection 1	4			1		1
Motion Transmiting 1	5			1	1		1	1
Snap Connection 3	6					1		1
Arm with Force Sensor	7					1	1						1	1	1						1										1
Snap Connection 1	8			1						1
Motion Transmitting 2	9			1					1		1	1											1
Snap Connection 2	10									1		1
Other Two Arms	11									1	1		1	1		1													1	1
Case part 1	12							1				1		1
Case part 2	13							1				1	1		1	1						1
fix tubes axes 1 (shorter)	14							1						1
Fix tubes axes 2 (longer)	15											1		1
M6x1 socket head screw	16												1																			1
M6x1 socket head screw	17												1																			1
M6x1 socket head screw	18													1																		1
M6x1 socket head screw	19													1																		1
force sensor	20							1																1	1
contact sensor	21													1												1						1
contact sensor	22			1						1																	1
force transmitter	23																				1										1
Contact cable	24																				1											1
Contact cable	25																					1										1
Foce Sensor Cable	26																						1									1
surface 1	27			1																												1
surface 2	28											1																				1
surface 2	29											1																				1
surface 3	30							1																1								1
Ext		1	1	1													1	1	1	1		1			1	1	1	1	1	1	1

## Sheet: S8-Full
108		1	2	3	4	5	6	7	8	9	10	11	12	13	14	15	16	17	18	19	20	21	22	23	24	25	26	27	28	29	30
M3x0.5 Socket head screw	1		1	1																												1
Outside M6x1	2	1		1																												1
Inner Support Unit	3	1	1		1	1			1	1													1					1				1
Snap Connection 1	4			1		1
Motion Transmiting 1	5			1	1		1	1
Snap Connection 3	6					1		1
Arm with Force Sensor	7					1	1						1	1	1						1										1
Snap Connection 1	8			1						1
Motion Transmitting 2	9			1					1		1	1											1
Snap Connection 2	10									1		1
Other Two Arms	11									1	1		1	1		1													1	1
Case part 1	12							1				1		1
Case part 2	13							1				1	1		1	1						1
fix tubes axes 1 (shorter)	14							1						1
Fix tubes axes 2 (longer)	15											1		1
M6x1 socket head screw	16												1																			1
M6x1 socket head screw	17												1																			1
M6x1 socket head screw	18													1																		1
M6x1 socket head screw	19													1																		1
force sensor	20							1																1	1
contact sensor	21													1												1						1
contact sensor	22			1						1																	1
force transmitter	23																				1										1
Contact cable	24																				1											1
Contact cable	25																					1										1
Foce Sensor Cable	26																						1									1
surface 1	27			1																												1
surface 2	28											1																				1
surface 2	29											1																				1
surface 3	30							1																1								1
Ext		1	1	1													1	1	1	1		1			1	1	1	1	1	1	1

## Sheet: S8-Full-LowDetail
58		1	2	3	4	5	6	7	8	9	10	11	12	13	14	15	16	17
Inner Support Unit	1		1		1								1		1				1
Motion Transmiting 1	2	1		1
Arm with Force Sensor	3		1				1	1	1		1							1
Motion Transmitting 2	4	1				1							1
Other Two Arms	5				1		1	1		1						1	1
Case part 1	6			1		1		1
Case part 2	7			1		1	1		1	1		1
fix tubes axes 1 (shorter)	8			1				1
Fix tubes axes 2 (longer)	9					1		1
force sensor	10			1										1
contact sensor	11							1											1
contact sensor	12	1			1
force transmitter	13										1							1
surface 1	14	1																	1
surface 2	15					1													1
surface 2	16					1													1
surface 3	17			1										1					1
Ext		1										1			1	1	1	1

## Sheet: Lookup
General	Specific	Abbreviation	Definition	Examples
Information	Status	SI	Communicates information about its status	Sensor
Information	Control	CI	Communicates signals for the control of another thing	Serial Commands
Material	Human	HM	Humans must be moved	Human attachment
Material	Gas	GM	Gas must be moved
Material	Liquid	LM
Material	Solid	SM
Material	Plasma	PM
Material	Mixture	MM
Energy	Human	HE	Human energy enters the system, pulling levers, etc.
Energy	Acoustic	AE
Energy	Biological	BE
Energy	Chemical	CE
Energy	Electrical	EE
Energy	Electromagnetic	EME
Energy	Hydraulic	HYE
Energy	Mechanical	ME	Gear movement, conflates translation and rotational motion…..	Rotation, mechanism
Energy	Magnetic	MAG
Energy	Pneumatic	PE
Energy	Radioactive	NE
Energy	Thermal	TE
Energy	Strain energy	SE		Flexing
Spatial	Proximity	P	In close proximity, touching, etc.	Touching or fixed
Spatial	Alignment	A	Uses a pin or other form of allignment, including tacking	Pin cnnection
Movement	Translational	LRM	Transfers translation motion				`
Movement	Rotational	RRM	Transfers rotational motion
