# Supplementary material for: Linking solver characteristics, solving processes and solution attributes: A data explainer for an open innovation generated robotic design dataset
Source: Data Brief. 2023 Sep 6;50:109547. doi: 10.1016/j.dib.2023.109547 (PMC10518673; doi:10.1016/j.dib.2023.109547)
Supplement: Supplementary file 1 [file mmc1.zip › Release/Solutions/Solution DSMs/D5-MDC/MDC-19 DSM.xlsx]

## Sheet: S1 - BOM
Component	Group	Note	Quantity		Component	Group	Fastener Removed	Notes		Component	Group	Notes
Screws for MDC attach			4		Screws for MDC attach		X								Row Labels	Sum of Quantity
Cover plates - top and bototm			2		Screws for MDC attach		X								(blank)	40
Cover Plates - Laterals			2		Screws for MDC attach		X								Grand Total	40
MDC Chassis			1		Screws for MDC attach		X
Actuator Shaft Extender			2		Cover plates - top
Crank			2		Cover plate - bottom
Crank Pin - Left			2		Cover plate - left
Crank Pin - Right			4		Cover plate - raight
Rocker - Left			1		MDC Chassis
Rocker - Right			1		Actuator Shaft Extender
Rocker Pin - Left			2		Actuator Shaft Extender
Rocker Pin - Right			2		Crank
Roller Crank - Left			2		Crank										Row Labels	Count of Component
Rolle Crank - Right			1		Crank Pin - Left		X								(blank)	40
Spring - Left			1		Crank Pin - Left		X								Grand Total	40
Spring - Right			1		Crank Pin - Right		X
Roller Pivot Bar - Left			1		Crank Pin - Right		X
Roller Pivot Bar - Right			1		Crank Pin - Right		X
Contact Sensor for Closed			1		Crank Pin - Right		X
Tweezer - Left			1		Rocker - Left
Tweezer - Right			1		Rocker - Right
Contact Sensor for Attached			1		Rocker Pin - Left		X
Rollers - Left			1		Rocker Pin - Right		X
Rollers - Right			1		Rocker Pin - Left		X
Roller Shaft - Left			1		Rocker Pin - Right		X
Roller Shaft - Right			1		Roller Crank - Left
					Roller Crank - Left
					Rolle Crank - Right
					Spring - Left
					Spring - Right
					Roller Pivot Bar - Left
					Roller Pivot Bar - Right
					Contact Sensor for Closed
					Tweezer - Left
					Tweezer - Right
					Contact Sensor for Attached
					Rollers - Left
					Rollers - Right
					Roller Shaft - Left		X
					Roller Shaft - Right		X
Total			40
					40					0

## Sheet: S2 - Subsys
				Screws for MDC attach		X
				Screws for MDC attach		X
				Screws for MDC attach		X
				Screws for MDC attach		X
				Cover plates - top
				Cover plate - bottom
				Cover plate - left
				Cover plate - raight
				MDC Chassis
				Actuator Shaft Extender
				Actuator Shaft Extender Screw
				Crank
				Contact Sensor for Closed
Crank				Contact Sensor for Attached
Crank Pin - Left		X		Rocker Pin - Left		X
				Rocker - Left
Crank Pin - Right		X		Crank Pin - Left		X
Crank Pin - Right		X		Tweezer - Left
Crank Pin - Right		X		Roller Pivot Bar - Left
				Roller Crank - Left
				Spring - Left
				Roller Shaft - Left		X
				Rollers - Left
Rocker Pin - Left		X		Rollers - Left
Rocker Pin - Right		X		Rocker Pin - Right		X
				Rocker - Right
Roller Crank - Left				Crank Pin - Right		X
				Tweezer - Right
				Roller Pivot Bar - Right
				Rolle Crank - Right
				Spring - Right
				Roller Shaft - Right		X
				Rollers - Right
				Rollers - Right

## Sheet: S3 - SubDSM
	Screws for MDC attach	Screws for MDC attach	Screws for MDC attach	Screws for MDC attach	Cover plates - top	Cover plate - bottom	Cover plate - left	Cover plate - raight	MDC Chassis	Actuator Shaft Extender	Actuator Shaft Extender Screw	Crank	Contact Sensor for Closed	Contact Sensor for Attached	Rocker Pin - Left	Rocker - Left	Crank Pin - Left	Tweezer - Left	Roller Pivot Bar - Left	Roller Crank - Left	Spring - Left	Roller Shaft - Left	Rollers - Left	Rollers - Left	Rocker Pin - Right	Rocker - Right	Crank Pin - Right	Tweezer - Right	Roller Pivot Bar - Right	Rolle Crank - Right	Spring - Right	Roller Shaft - Right	Rollers - Right	Rollers - Right	Ext
Screws for MDC attach									Pin through and captured
Screws for MDC attach									Pin through and captured
Screws for MDC attach									Pin through and captured
Screws for MDC attach									Pin through and captured
Cover plates - top									Slides in
Cover plate - bottom									Slides in
Cover plate - left									Slides in
Cover plate - raight									Slides in
MDC Chassis	Pin through and captured	Pin through and captured	Pin through and captured	Pin through and captured	Slides in	Slides in	Slides in	Slides in										Slides on										Slides on							Touches interface shaft
Actuator Shaft Extender											Screw into	Attached to the end																							Attached to motor power shaft
Actuator Shaft Extender Screw										Screw into
Crank										Attached to the end					Pin through and captured	Alligned with									Pin through and captured	Alligned with
Contact Sensor for Closed									Affixed to frame									Touches																	Power
Contact Sensor for Attached									Affixed to frame									Touches																	Power
Rocker Pin - Left												Pin through and captured				Pin throug h and attached
Rocker - Left												Alligned with			Pin throug h and attached		Pin through and attached	Alligned
Crank Pin - Left																Pin through and attached		Transmits force through pin
Tweezer - Left									Slides on				Touches	Touches		Alligned	Transmits force through pin		Affixed inside	Alligned with	Pushes off of it														Touches ISS Handrail
Roller Pivot Bar - Left																		Affixed inside		Rotates on crank	Alligned around
Roller Crank - Left																		Alligned with	Rotates on crank		Rotates around	Affixed inside	Alligned with	Alligned with
Spring - Left																		Pushes off of it	Alligned around	Rotates around
Roller Shaft - Left																				Affixed inside			Rotates on	Rotates on
Rollers - Left																				Alligned with		Rotates on		Alligned with											Touches ISS Handrail
Rollers - Left																				Alligned with		Rotates on	Alligned with												Touches ISS Handrail
Rocker Pin - Right												Pin through and captured														Pin throug h and attached
Rocker - Right												Alligned with													Pin throug h and attached		Pin through and attached	Alligned
Crank Pin - Right																										Pin through and attached		Transmits force through pin
Tweezer - Right									Slides on																	Alligned	Transmits force through pin		Affixed inside	Alligned with	Pushes off of it				Touches ISS Handrail
Roller Pivot Bar - Right																												Affixed inside		Rotates on crank	Alligned around
Rolle Crank - Right																												Alligned with	Rotates on crank		Rotates around	Affixed inside	Alligned with	Alligned with
Spring - Right																												Pushes off of it	Alligned around	Rotates around
Roller Shaft - Right																														Affixed inside			Rotates on	Rotates on
Rollers - Right																														Alligned with		Rotates on		Alligned with	Touches ISS Handrail
Rollers - Right																														Alligned with		Rotates on	Alligned with		Touches ISS Handrail
External									Touches interface shaft	Attached to motor power shaft			Power, Data	power, Data				Touches ISS Handrail					Touches ISS Handrail	Touches ISS Handrail				Touches ISS Handrail					Touches ISS Handrail	Touches ISS Handrail

## Sheet: S4-DSM
	Screws for MDC attach	Screws for MDC attach	Screws for MDC attach	Screws for MDC attach	Cover plates - top	Cover plate - bottom	Cover plate - left	Cover plate - raight	MDC Chassis	Actuator Shaft Extender	Actuator Shaft Extender Screw	Crank	Contact Sensor for Closed	Contact Sensor for Attached	Rocker Pin - Left	Rocker - Left	Crank Pin - Left	Tweezer - Left	Roller Pivot Bar - Left	Roller Crank - Left	Spring - Left	Roller Shaft - Left	Rollers - Left	Rollers - Left	Rocker Pin - Right	Rocker - Right	Crank Pin - Right	Tweezer - Right	Roller Pivot Bar - Right	Rolle Crank - Right	Spring - Right	Roller Shaft - Right	Rollers - Right	Rollers - Right	Ext
Screws for MDC attach									Pin through and captured
Screws for MDC attach									Pin through and captured
Screws for MDC attach									Pin through and captured
Screws for MDC attach									Pin through and captured
Cover plates - top									Slides in
Cover plate - bottom									Slides in
Cover plate - left									Slides in
Cover plate - raight									Slides in
MDC Chassis	Pin through and captured	Pin through and captured	Pin through and captured	Pin through and captured	Slides in	Slides in	Slides in	Slides in										Slides on										Slides on							Touches interface shaft
Actuator Shaft Extender											Screw into	Attached to the end																							Attached to motor power shaft
Actuator Shaft Extender Screw										Screw into
Crank										Attached to the end					Pin through and captured	Alligned with									Pin through and captured	Alligned with
Contact Sensor for Closed									Affixed to frame									Touches																	Power
Contact Sensor for Attached									Affixed to frame									Touches																	Power
Rocker Pin - Left												Pin through and captured				Pin throug h and attached
Rocker - Left												Alligned with			Pin throug h and attached		Pin through and attached	Alligned
Crank Pin - Left																Pin through and attached		Transmits force through pin
Tweezer - Left									Slides on				Touches	Touches		Alligned	Transmits force through pin		Affixed inside	Alligned with	Pushes off of it														Touches ISS Handrail
Roller Pivot Bar - Left																		Affixed inside		Rotates on crank	Alligned around
Roller Crank - Left																		Alligned with	Rotates on crank		Rotates around	Affixed inside	Alligned with	Alligned with
Spring - Left																		Pushes off of it	Alligned around	Rotates around
Roller Shaft - Left																				Affixed inside			Rotates on	Rotates on
Rollers - Left																				Alligned with		Rotates on		Alligned with											Touches ISS Handrail
Rollers - Left																				Alligned with		Rotates on	Alligned with												Touches ISS Handrail
Rocker Pin - Right												Pin through and captured														Pin throug h and attached
Rocker - Right												Alligned with													Pin throug h and attached		Pin through and attached	Alligned
Crank Pin - Right																										Pin through and attached		Transmits force through pin
Tweezer - Right									Slides on																	Alligned	Transmits force through pin		Affixed inside	Alligned with	Pushes off of it				Touches ISS Handrail
Roller Pivot Bar - Right																												Affixed inside		Rotates on crank	Alligned around
Rolle Crank - Right																												Alligned with	Rotates on crank		Rotates around	Affixed inside	Alligned with	Alligned with
Spring - Right																												Pushes off of it	Alligned around	Rotates around
Roller Shaft - Right																														Affixed inside			Rotates on	Rotates on
Rollers - Right																														Alligned with		Rotates on		Alligned with	Touches ISS Handrail
Rollers - Right																														Alligned with		Rotates on	Alligned with		Touches ISS Handrail
External									Touches interface shaft	Attached to motor power shaft			Power, Data	power, Data				Touches ISS Handrail					Touches ISS Handrail	Touches ISS Handrail				Touches ISS Handrail					Touches ISS Handrail	Touches ISS Handrail

## Sheet: S5-Coded DSM
122		1	2	3	4	5	6	7	8	9	10	11	12	13	14	15	16	17	18	19	20	21	22	23	24	25	26	27	28	29	30	31	32	33	34	Ext
Screws for MDC attach	1									1
Screws for MDC attach	2									1
Screws for MDC attach	3									1
Screws for MDC attach	4									1
Cover plates - top	5									1
Cover plate - bottom	6									1
Cover plate - left	7									1
Cover plate - raight	8									1
MDC Chassis	9	1	1	1	1	1	1	1	1										1										1							1
Actuator Shaft Extender	10											1	1																							1
Actuator Shaft Extender Screw	11										1
Crank	12										1					1	1									1	1
Contact Sensor for Closed	13									1									1																	1
Contact Sensor for Attached	14									1									1																	1
Rocker Pin - Left	15												1				1
Rocker - Left	16												1			1		1	1
Crank Pin - Left	17																1		1
Tweezer - Left	18									1				1	1		1	1		1	1	1														1
Roller Pivot Bar - Left	19																		1		1	1
Roller Crank - Left	20																		1	1		1	1	1	1
Spring - Left	21																		1	1	1
Roller Shaft - Left	22																				1			1	1
Rollers - Left	23																				1		1		1											1
Rollers - Left	24																				1		1	1												1
Rocker Pin - Right	25												1														1
Rocker - Right	26												1													1		1	1
Crank Pin - Right	27																										1		1
Tweezer - Right	28									1																	1	1		1	1	1				1
Roller Pivot Bar - Right	29																												1		1	1
Rolle Crank - Right	30																												1	1		1	1	1	1
Spring - Right	31																												1	1	1
Roller Shaft - Right	32																														1			1	1
Rollers - Right	33																														1		1		1	1
Rollers - Right	34																														1		1	1		1
External										1	1			1	1				1					1	1				1					1	1

## Sheet: S8-Full
86		1	2	3	4	5	6	7	8	9	10	11	12	13	14	15	16	17	18	19	20	21	22	23	24	Ext
Cover plates - top	1					1
Cover plate - bottom	2					1
Cover plate - left	3					1
Cover plate - raight	4					1
MDC Chassis	5	1	1	1	1								1							1						1
Actuator Shaft Extender	6							1	1																	1
Actuator Shaft Extender Screw	7						1
Crank	8						1					1							1
Contact Sensor for Closed	9					1							1													1
Contact Sensor for Attached	10					1							1													1
Rocker - Left	11								1				1
Tweezer - Left	12					1				1	1	1		1	1	1										1
Roller Pivot Bar - Left	13												1		1	1
Roller Crank - Left	14												1	1		1	1	1
Spring - Left	15												1	1	1
Rollers - Left	16														1			1								1
Rollers - Left	17														1		1									1
Rocker - Right	18								1											1
Tweezer - Right	19					1													1		1	1	1			1
Roller Pivot Bar - Right	20																			1		1	1
Rolle Crank - Right	21																			1	1		1	1	1
Spring - Right	22																			1	1	1
Rollers - Right	23																					1			1	1
Rollers - Right	24																					1		1		1
External						1	1			1	1		1				1	1		1				1	1

## Sheet: Lookup
General	Specific	Abbreviation	Definition	Examples
Information	Status	SI	Communicates information about its status	Sensor
Information	Control	CI	Communicates signals for the control of another thing	Serial Commands
Material	Human	HM	Humans must be moved	Human attachment
Material	Gas	GM	Gas must be moved
Material	Liquid	LM
Material	Solid	SM
Material	Plasma	PM
Material	Mixture	MM
Energy	Human	HE	Human energy enters the system, pulling levers, etc.
Energy	Acoustic	AE
Energy	Biological	BE
Energy	Chemical	CE
Energy	Electrical	EE
Energy	Electromagnetic	EME
Energy	Hydraulic	HYE
Energy	Mechanical	ME	Gear movement, conflates translation and rotational motion…..	Rotation, mechanism
Energy	Magnetic	MAG
Energy	Pneumatic	PE
Energy	Radioactive	NE
Energy	Thermal	TE
Energy	Strain energy	SE		Flexing
Spatial	Proximity	P	In close proximity, touching, etc.	Touching or fixed
Spatial	Alignment	A	Uses a pin or other form of allignment, including tacking	Pin cnnection
Movement	Translational	LRM	Transfers translation motion				`
Movement	Rotational	RRM	Transfers rotational motion
