# Supplementary material for: Linking solver characteristics, solving processes and solution attributes: A data explainer for an open innovation generated robotic design dataset
Source: Data Brief. 2023 Sep 6;50:109547. doi: 10.1016/j.dib.2023.109547 (PMC10518673; doi:10.1016/j.dib.2023.109547)
Supplement: Supplementary file 1 [file mmc1.zip › Release/Solutions/Solution DSMs/D5-MDC/MDC-12 DSM.xlsx]

## Sheet: S1 - BOM
Component	Group	Note	Quantity		Component	Group	Fastener Removed	Notes		Component	Group	Notes
Gripper			2		Gripper										Row Labels	Sum of Quantity
Slider Housing			1		Gripper										(blank)
Attachment Base			1		Slider Housing										EMA Robotic Arm	82
Slider Pin			2		Attachment Base										Accessory - End Effector	24
Retaining Pins			2		Slider Pin		X								Accessory - Gear Box 1	12
Grub Screw			1		Slider Pin		X								Accessory - Gear Box 2	12
Force Sensor			2		Retaining Pins		X								Accessory - Long Gear Box 1	12
					Retaining Pins		X								Accessory - Long Gear Box 2	12
					Grub Screw										Grand Total	154
					Force Sensor
					Force Sensor
															Row Labels	Count of Component
															(blank)
															EMA Robotic Arm	82
															Accessory - End Effector	24
															Accessory - Gear Box 1	12
															Accessory - Gear Box 2	12
															Accessory - Long Gear Box 1	12
															Accessory - Long Gear Box 2	12
															Grand Total	154
Total			11
					11					0

## Sheet: S3 - SubDSM
	Slider Housing	Grub Screw	Slider Pin	Slider Pin	Attachment Base	Gripper	Retaining Pins	Force Sensor	Gripper	Retaining Pins	Force Sensor	External
Slider Housing		Screw into	Affixed into	Affixed into								Affixes to power-takeout shaft
Grub Screw	Screw into											Pin through and captures
Slider Pin	Affixed into					Slides in and transmits force
Slider Pin	Affixed into						`		Slides in and transmits force
Attachment Base						Alligned	Pin through and affixed		Alligned	Pin through and affixed		Attached to frame
Gripper			Slides in and transmits force		Alligned		Pin through	Affixed				Touches ISS Handrail
Retaining Pins				`	Pin through and affixed	Pin through
Force Sensor						Affixed						Power
Gripper				Slides in and transmits force	Alligned					Pin through	Affixed	Touches ISS Handrail
Retaining Pins					Pin through and affixed				Pin through
Force Sensor									Affixed			Power
External	Affixes to power-takeout shaft	Pin through and captures			Attached to frame	Touches ISS Handrail		Power, Data	Touches ISS Handrail		Power, Data

## Sheet: S4-DSM
	Slider Housing	Grub Screw	Slider Pin	Slider Pin	Attachment Base	Gripper	Retaining Pins	Force Sensor	Gripper	Retaining Pins	Force Sensor	External
Slider Housing		Screw into	Affixed into	Affixed into								Affixes to power-takeout shaft
Grub Screw	Screw into											Pin through and captures
Slider Pin	Affixed into					Slides in and transmits force
Slider Pin	Affixed into						`		Slides in and transmits force
Attachment Base						Alligned	Pin through and affixed		Alligned	Pin through and affixed		Attached to frame
Gripper			Slides in and transmits force		Alligned		Pin through	Affixed				Touches ISS Handrail
Retaining Pins				`	Pin through and affixed	Pin through
Force Sensor						Affixed						Power
Gripper				Slides in and transmits force	Alligned					Pin through	Affixed	Touches ISS Handrail
Retaining Pins					Pin through and affixed				Pin through
Force Sensor									Affixed			Power
External	Affixes to power-takeout shaft	Pin through and captures			Attached to frame	Touches ISS Handrail		Power, Data	Touches ISS Handrail		Power, Data

## Sheet: S5-Coded DSM
42		1	2	3	4	5	6	7	8	9	10	11	External
Slider Housing	1		1	1	1								1
Grub Screw	2	1											1
Slider Pin	3	1					1
Slider Pin	4	1						`		1
Attachment Base	5						1	1		1	1		1
Gripper	6			1		1		1	1				1
Retaining Pins	7				`	1	1
Force Sensor	8						1						1
Gripper	9				1	1					1	1	1
Retaining Pins	10					1				1
Force Sensor	11									1			1
External		1	1			1	1		1	1		1

## Sheet: S8-Full
42		1	2	3	4	5	6	7	8	9	10	11	External
Slider Housing	1		1	1	1								1
Grub Screw	2	1											1
Slider Pin	3	1					1
Slider Pin	4	1						`		1
Attachment Base	5						1	1		1	1		1
Gripper	6			1		1		1	1				1
Retaining Pins	7				`	1	1
Force Sensor	8						1						1
Gripper	9				1	1					1	1	1
Retaining Pins	10					1				1
Force Sensor	11									1			1
External		1	1			1	1		1	1		1

## Sheet: S8-Full-LowDetail
20		1	2	3	4	5	6	External
Slider Housing	1							1
Attachment Base	2			1		1		1
Gripper	3		1		1			1
Force Sensor	4			1				1
Gripper	5		1				1	1
Force Sensor	6					1		1
External		1	1	1	1	1	1

## Sheet: Lookup
General	Specific	Abbreviation	Definition	Examples
Information	Status	SI	Communicates information about its status	Sensor
Information	Control	CI	Communicates signals for the control of another thing	Serial Commands
Material	Human	HM	Humans must be moved	Human attachment
Material	Gas	GM	Gas must be moved
Material	Liquid	LM
Material	Solid	SM
Material	Plasma	PM
Material	Mixture	MM
Energy	Human	HE	Human energy enters the system, pulling levers, etc.
Energy	Acoustic	AE
Energy	Biological	BE
Energy	Chemical	CE
Energy	Electrical	EE
Energy	Electromagnetic	EME
Energy	Hydraulic	HYE
Energy	Mechanical	ME	Gear movement, conflates translation and rotational motion…..	Rotation, mechanism
Energy	Magnetic	MAG
Energy	Pneumatic	PE
Energy	Radioactive	NE
Energy	Thermal	TE
Energy	Strain energy	SE		Flexing
Spatial	Proximity	P	In close proximity, touching, etc.	Touching or fixed
Spatial	Alignment	A	Uses a pin or other form of allignment, including tacking	Pin cnnection
Movement	Translational	LRM	Transfers translation motion				`
Movement	Rotational	RRM	Transfers rotational motion
