# Supplementary material for: Linking solver characteristics, solving processes and solution attributes: A data explainer for an open innovation generated robotic design dataset
Source: Data Brief. 2023 Sep 6;50:109547. doi: 10.1016/j.dib.2023.109547 (PMC10518673; doi:10.1016/j.dib.2023.109547)
Supplement: Supplementary file 1 [file mmc1.zip › Release/Solutions/Solution DSMs/D5-MDC/MDC-20 DSM.xlsx]

## Sheet: S1 - BOM
Component	Group	Note	Quantity		Component	Group	Removable	Notes
Drive Gear	Power Transmission		1		Drive Gear	Power Transmission					Row Labels	Sum of Quantity
Gear 1	Power Transmission		2		Gear 1	Power Transmission					(blank)
Gear 2	Power Transmission		2		Gear 2	Power Transmission					Power Transmission	27
Gear 3	Power Transmission		2		Gear 3	Power Transmission					Electrical Subsystem	6
Set screw M2x3	Power Transmission		2		Set screw M2x3	Power Transmission					Support Structure	3
Lead Screw M3x38	Power Transmission		2		Lead Screw M3x38	Power Transmission					Attachment-Linkage	22
Leadscrew Nut M3	Power Transmission		2		Leadscrew Nut M3	Power Transmission					Attachment-Claw	30
Leadscrew Nut Connector	Power Transmission		4		Gear 1	Power Transmission					Grand Total	88
Axle Pin 2x2.5	Power Transmission		4		Gear 2	Power Transmission
Axle Pin Gear Support	Power Transmission		6		Gear 3	Power Transmission
Contact sensor	Electrical Subsystem		4		Set screw M2x3	Power Transmission
force sensor	Electrical Subsystem		2		Lead Screw M3x38	Power Transmission
bas plate	Support Structure		1		Leadscrew Nut M3	Power Transmission					Row Labels	Count of Component
top plate	Support Structure		1		Axle Pin Gear Support	Power Transmission					(blank)
back plate	Support Structure		1		Axle Pin Gear Support	Power Transmission					Power Transmission	27
Claw Connector	Attachment-Linkage		2		Axle Pin Gear Support	Power Transmission					Electrical Subsystem	6
Angle Linkage	Attachment-Linkage		2		Axle Pin Gear Support	Power Transmission					Support Structure	3
Claw Connector Screw Link	Attachment-Linkage		2		Axle Pin Gear Support	Power Transmission					Attachment-Linkage	22
Claw Connector Angle Link	Attachment-Linkage		2		Axle Pin Gear Support	Power Transmission					Attachment-Claw	30
Axle Pin 2x38	Attachment-Linkage		2		Leadscrew Nut Connector	Power Transmission					Grand Total	88
Axle Pin 3x38	Attachment-Linkage		2		Axle Pin 2x2.5	Power Transmission
Axle Pin 2x7	Attachment-Linkage		2		Leadscrew Nut Connector	Power Transmission
Axle Pin 3x8	Attachment-Linkage		8		Axle Pin 2x2.5	Power Transmission
Claw Palm	Attachment-Claw		2		Leadscrew Nut Connector	Power Transmission
Claw Extension	Attachment-Claw		4		Axle Pin 2x2.5	Power Transmission
Claw Extension Connector	Attachment-Claw		4		Leadscrew Nut Connector	Power Transmission
Axle Pin 1.25x3	Attachment-Claw		8		Axle Pin 2x2.5	Power Transmission
Axle Pin 1.5x6	Attachment-Claw		8		Contact sensor	Electrical Subsystem
Ball Screw Plunger	Attachment-Claw		4		Contact sensor	Electrical Subsystem
					Contact sensor	Electrical Subsystem
					Contact sensor	Electrical Subsystem
					force sensor	Electrical Subsystem
					force sensor	Electrical Subsystem
					Base Plate	Support Structure
					Top Plate	Support Structure
					Back Plate	Support Structure
					Claw Connector	Attachment-Linkage
					Angle Linkage	Attachment-Linkage
					Claw Connector Screw Link	Attachment-Linkage
					Claw Connector Angle Link	Attachment-Linkage
					Axle Pin 2x38	Attachment-Linkage
					Axle Pin 3x38	Attachment-Linkage
					Axle Pin 2x7	Attachment-Linkage
					Axle Pin 3x8	Attachment-Linkage
					Axle Pin 3x8	Attachment-Linkage
					Axle Pin 3x8	Attachment-Linkage
					Axle Pin 3x8	Attachment-Linkage
					Claw Palm	Attachment-Claw
					Claw Extension	Attachment-Claw
					Claw Extension Connector	Attachment-Claw
					Claw Extension	Attachment-Claw
					Claw Extension Connector	Attachment-Claw
					Axle Pin 1.25x3	Attachment-Claw
					Axle Pin 1.5x6	Attachment-Claw
					Axle Pin 1.25x3	Attachment-Claw
					Axle Pin 1.5x6	Attachment-Claw
					Axle Pin 1.25x3	Attachment-Claw
					Axle Pin 1.5x6	Attachment-Claw
					Axle Pin 1.25x3	Attachment-Claw
					Axle Pin 1.5x6	Attachment-Claw
					Ball Screw Plunger	Attachment-Claw
					Ball Screw Plunger	Attachment-Claw
					Claw Connector	Attachment-Linkage
					Angle Linkage	Attachment-Linkage
					Claw Connector Screw Link	Attachment-Linkage
					Claw Connector Angle Link	Attachment-Linkage
					Axle Pin 2x38	Attachment-Linkage
					Axle Pin 3x38	Attachment-Linkage
					Axle Pin 2x7	Attachment-Linkage
					Axle Pin 3x8	Attachment-Linkage
					Axle Pin 3x8	Attachment-Linkage
					Axle Pin 3x8	Attachment-Linkage
					Axle Pin 3x8	Attachment-Linkage
					Claw Palm	Attachment-Claw
					Claw Extension	Attachment-Claw
					Claw Extension Connector	Attachment-Claw
					Claw Extension	Attachment-Claw
Total			88		Claw Extension Connector	Attachment-Claw
					Axle Pin 1.25x3	Attachment-Claw
					Axle Pin 1.5x6	Attachment-Claw
					Axle Pin 1.25x3	Attachment-Claw
					Axle Pin 1.5x6	Attachment-Claw
					Axle Pin 1.25x3	Attachment-Claw
					Axle Pin 1.5x6	Attachment-Claw
					Axle Pin 1.25x3	Attachment-Claw
					Axle Pin 1.5x6	Attachment-Claw
					Ball Screw Plunger	Attachment-Claw
					Ball Screw Plunger	Attachment-Claw
					88

## Sheet: S2 - Subsys
Power Transmission
Electrical Subsystem
Support Structure
Attachment-Linkage
Attachment-Claw

## Sheet: S3 - SubDSM
	Drive Gear	Gear 1	Axle Pin Gear Support	Axle Pin 2x2.5	Gear 2	Axle Pin Gear Support	Axle Pin 2x2.5	Gear 3	Axle Pin Gear Support	Set screw M2x3	Lead Screw M3x38	Leadscrew Nut M3	Leadscrew Nut Connector	Leadscrew Nut Connector	Gear 1	Axle Pin Gear Support	Axle Pin 2x2.5	Gear 2	Axle Pin Gear Support	Axle Pin 2x2.5	Gear 3	Axle Pin Gear Support	Set screw M2x3	Lead Screw M3x38	Leadscrew Nut M3	Leadscrew Nut Connector	Leadscrew Nut Connector
Drive Gear		Gear interface													Gear interface
Gear 1	Gear interface		Alligned with	pinned through	Gear interface
Axle Pin Gear Support		Alligned with		fit into
Axle Pin 2x2.5		pinned through	fit into
Gear 2		Gear interface				Alligned with	pinned through	Gear interface
Axle Pin Gear Support					Alligned with		fit into
Axle Pin 2x2.5					pinned through	fit into
Gear 3					Gear interface				Alligned with	Screw into	Affixed to
Axle Pin Gear Support								Alligned with		fit into	Affixed in and rotates in
Set screw M2x3								Screw into	fit into		Pinned into
Lead Screw M3x38								Affixed to	Affixed in and rotates in	Pinned into		Worm Gear connection
Leadscrew Nut M3											Worm Gear connection		Fit into	Fit Into
Leadscrew Nut Connector												Fit into		Alligned with
Leadscrew Nut Connector												Fit into	Alligned with
Gear 1	Gear interface															Alligned with	pinned through	Gear interface
Axle Pin Gear Support															Alligned with		fit into
Axle Pin 2x2.5															pinned through	fit into
Gear 2															Gear interface				Alligned with	pinned through	Gear interface
Axle Pin Gear Support																		Alligned with		fit into
Axle Pin 2x2.5																		pinned through	fit into
Gear 3																		Gear interface				Alligned with	Screw into	Affixed to
Axle Pin Gear Support																					Alligned with		fit into	Affixed in and rotates in
Set screw M2x3																					Screw into	fit into		Pinned into
Lead Screw M3x38																					Affixed to	Affixed in and rotates in	Pinned into		Worm Gear connection
Leadscrew Nut M3																								Worm Gear connection		Fit into	Fit Into
Leadscrew Nut Connector																									Fit into		Alligned with
Leadscrew Nut Connector																									Fit into	Alligned with
	Power take off connection	Alligned to base plate	Alligned to base plate	Alligned to base plate	Alligned to base plate	Alligned to base plate	Alligned to base plate	Alligned to base plate	Alligned to base plate	Alligned to base plate	Alligned to base plate	Left side	Left side	Left side	Alligned to base plate	Alligned to base plate	Alligned to base plate	Alligned to base plate	Alligned to base plate	Alligned to base plate	Alligned to base plate	Alligned to base plate	Alligned to base plate	Alligned to base plate	Right side	Right side	Right side
	Claw Connector Screw Link	Axle Pin 3x8	Claw Connector (Blue)	Axle Pin 3x8	Axle Pin 3x8	Axle Pin 3x38	Axle Pin 2x7	Claw Connector Angle Link	Axle Pin 2x38	Angle Linkage	Axle Pin 3x8	Axle Pin 3x8	Claw Palm	Claw Extension	Axle Pin 1.5x6	Axle Pin 1.5x6	Claw Extension	Axle Pin 1.5x6	Axle Pin 1.5x6	Claw Extension Connector	Axle Pin 1.25x3	Axle Pin 1.25x3	Claw Extension Connector	Axle Pin 1.25x3	Axle Pin 1.25x3	Ball Screw Plunger	Ball Screw Plunger
Claw Connector Screw Link		Fit into	Rotates around				Fit into	Rotates around
Axle Pin 3x8	Fit into		Pins through
Claw Connector (Blue)	Rotates around	Pins through		Fit into	Fit into	Fit inside of
Axle Pin 3x8			Fit into		Alligned with
Axle Pin 3x8			Fit into	Alligned with
Axle Pin 3x38			Fit inside of
Axle Pin 2x7	Fit into
Claw Connector Angle Link	Rotates around								Affixed inside	Rotates around
Axle Pin 2x38								Affixed inside		Pin through
Angle Linkage								Rotates around	Pin through		Affixed inside of	Affixed inside of
Axle Pin 3x8										Affixed inside of		Alligned with
Axle Pin 3x8										Affixed inside of	Alligned with
Claw Palm			Alligned with	Pin through	Pin through					Alligned with	Slides through	Slides through		Alligned with	Pin through	Pin through	Alligned with	Pin through	Pin through							Screws into	Screws into
Claw Extension													Alligned with		Alligned and captured by	Alligned and captured by				Alligned with and transmits force	Pinned through		Alligned with and transmits force	Pinned through
Axle Pin 1.5x6													Pin through	Alligned and captured by		Alligned with
Axle Pin 1.5x6													Pin through	Alligned and captured by	Alligned with
Claw Extension													Alligned with					Alligned and captured by	Alligned and captured by	Alligned with and transmits force		Pin through end	Alligned with and transmits force		Pin through end
Axle Pin 1.5x6													Pin through				Alligned and captured by		Alligned with
Axle Pin 1.5x6													Pin through				Alligned and captured by	Alligned with
Claw Extension Connector														Alligned with and transmits force			Alligned with and transmits force				Pin through end	Pin through end
Axle Pin 1.25x3														Pinned through						Pin through end		Alligned with
Axle Pin 1.25x3																	Pin through end			Pin through end	Alligned with
Claw Extension Connector														Alligned with and transmits force			Alligned with and transmits force							Pin through end	Pin through end
Axle Pin 1.25x3														Pinned through									Pin through end		Alligned with
Axle Pin 1.25x3																	Pin through end						Pin through end	Alligned with
Ball Screw Plunger											Bumps into		Screws into
Ball Screw Plunger												Bumps into	Screws into
	Base Plate	Top Plate	Back Plate
Base Plate		Attached to	Attached to
Top Plate	Attached to		Attached to
Back Plate	Attached to	Attached to
	Contact sensor	Contact sensor	Contact sensor	Contact sensor	force sensor	force sensor
Contact sensor
Contact sensor
Contact sensor
Contact sensor
force sensor
force sensor

## Sheet: S4-DSM
	Base Plate	Top Plate	Back Plate	Drive Gear	Gear 1	Axle Pin Gear Support	Axle Pin 2x2.5	Gear 2	Axle Pin Gear Support	Axle Pin 2x2.5	Gear 3	Axle Pin Gear Support	Set screw M2x3	Lead Screw M3x38	Leadscrew Nut M3	Leadscrew Nut Connector	Leadscrew Nut Connector	Gear 1	Axle Pin Gear Support	Axle Pin 2x2.5	Gear 2	Axle Pin Gear Support	Axle Pin 2x2.5	Gear 3	Axle Pin Gear Support	Set screw M2x3	Lead Screw M3x38	Leadscrew Nut M3	Leadscrew Nut Connector	Leadscrew Nut Connector	Claw Connector Screw Link	Axle Pin 3x8	Claw Connector (Blue)	Axle Pin 3x8	Axle Pin 3x8	Axle Pin 3x38	Axle Pin 2x7	Claw Connector Angle Link	Axle Pin 2x38	Angle Linkage	Axle Pin 3x8	Axle Pin 3x8	Claw Connector Screw Link	Axle Pin 3x8	Claw Connector (Blue)	Axle Pin 3x8	Axle Pin 3x8	Axle Pin 3x38	Axle Pin 2x7
Base Plate		Attached to	Attached to	alligned with hole	alligned with hole	fit into hole	alligned with hole	alligned with hole	fit into hole	alligned with hole	alligned with hole	fit into hole		Alligned with hole	Allighed with hole			alligned with hole	fit into hole	alligned with hole	alligned with hole	fit into hole	alligned with hole	alligned with hole	fit into hole		Alligned with hole	Allighed with hole
Top Plate	Attached to		Attached to																																	Pin through			Pin through									Pin through
Back Plate	Attached to	Attached to																																		Pin through			Pin through									Pin through
Drive Gear	alligned with hole				Gear interface													Gear interface
Gear 1	alligned with hole			Gear interface		Alligned with	pinned through	Gear interface
Axle Pin Gear Support	fit into hole				Alligned with		fit into
Axle Pin 2x2.5	alligned with hole				pinned through	fit into
Gear 2	alligned with hole				Gear interface				Alligned with	pinned through	Gear interface
Axle Pin Gear Support	fit into hole							Alligned with		fit into
Axle Pin 2x2.5	alligned with hole							pinned through	fit into
Gear 3	alligned with hole							Gear interface				Alligned with	Screw into	Affixed to
Axle Pin Gear Support	fit into hole										Alligned with		fit into	Affixed in and rotates in
Set screw M2x3											Screw into	fit into		Pinned into
Lead Screw M3x38	Alligned with hole										Affixed to	Affixed in and rotates in	Pinned into		Worm Gear connection
Leadscrew Nut M3	Allighed with hole													Worm Gear connection		Fit into	Fit Into														Alligned with
Leadscrew Nut Connector															Fit into		Alligned with														Slides in track
Leadscrew Nut Connector															Fit into	Alligned with															Slides in track
Gear 1	alligned with hole			Gear interface															Alligned with	pinned through	Gear interface
Axle Pin Gear Support	fit into hole																	Alligned with		fit into
Axle Pin 2x2.5	alligned with hole																	pinned through	fit into
Gear 2	alligned with hole																	Gear interface				Alligned with	pinned through	Gear interface
Axle Pin Gear Support	fit into hole																				Alligned with		fit into
Axle Pin 2x2.5	alligned with hole																				pinned through	fit into
Gear 3	alligned with hole																				Gear interface				Alligned with	Screw into	Affixed to
Axle Pin Gear Support	fit into hole																							Alligned with		fit into	Affixed in and rotates in
Set screw M2x3																								Screw into	fit into		Pinned into
Lead Screw M3x38	Alligned with hole																							Affixed to	Affixed in and rotates in	Pinned into		Worm Gear connection
Leadscrew Nut M3	Allighed with hole																										Worm Gear connection		Fit into	Fit Into													Alligned with
Leadscrew Nut Connector																												Fit into		Alligned with													Slides in track
Leadscrew Nut Connector																												Fit into	Alligned with														Slides in track
Claw Connector Screw Link															Alligned with	Slides in track	Slides in track															Fit into	Rotates around				Fit into	Rotates around
Axle Pin 3x8																															Fit into		Pins through
Claw Connector (Blue)																															Rotates around	Pins through		Fit into	Fit into	Fit inside of
Axle Pin 3x8																																	Fit into		Alligned with
Axle Pin 3x8																																	Fit into	Alligned with
Axle Pin 3x38		Pin through	Pin through																														Fit inside of
Axle Pin 2x7																															Fit into
Claw Connector Angle Link																															Rotates around								Affixed inside	Rotates around
Axle Pin 2x38		Pin through	Pin through																																			Affixed inside		Pin through
Angle Linkage																																						Rotates around	Pin through		Affixed inside of	Affixed inside of
Axle Pin 3x8																																								Affixed inside of		Alligned with
Axle Pin 3x8																																								Affixed inside of	Alligned with
Claw Connector Screw Link																												Alligned with	Slides in track	Slides in track														Fit into	Rotates around				Fit into
Axle Pin 3x8																																											Fit into		Pins through
Claw Connector (Blue)																																											Rotates around	Pins through		Fit into	Fit into	Fit inside of
Axle Pin 3x8																																													Fit into		Alligned with
Axle Pin 3x8																																													Fit into	Alligned with
Axle Pin 3x38		Pin through	Pin through																																										Fit inside of
Axle Pin 2x7																																											Fit into
Claw Connector Angle Link																																											Rotates around
Axle Pin 2x38		Pin through	Pin through
Angle Linkage
Axle Pin 3x8
Axle Pin 3x8
Claw Palm																																	Alligned with	Pin through	Pin through					Alligned with	Slides through	Slides through
Claw Extension
Axle Pin 1.5x6
Axle Pin 1.5x6
Claw Extension
Axle Pin 1.5x6
Axle Pin 1.5x6
Claw Extension Connector
Axle Pin 1.25x3
Axle Pin 1.25x3
Claw Extension Connector
Axle Pin 1.25x3
Axle Pin 1.25x3
Ball Screw Plunger																																									Bumps into
Ball Screw Plunger																																										Bumps into
Claw Palm																																													Alligned with	Pin through	Pin through
Claw Extension
Axle Pin 1.5x6
Axle Pin 1.5x6
Claw Extension
Axle Pin 1.5x6
Axle Pin 1.5x6
Claw Extension Connector
Axle Pin 1.25x3
Axle Pin 1.25x3
Claw Extension Connector
Axle Pin 1.25x3
Axle Pin 1.25x3
Ball Screw Plunger
Ball Screw Plunger
Contact sensor			Affixed in																																					Touches
Contact sensor			Affixed in
Contact sensor			Affixed in																														Touches
Contact sensor			Affixed in																																										Touches
force sensor
force sensor
	Affixed to			Affixed to power
[truncated: 41 more columns]

## Sheet: S5-Coded DSM
	Copy from other sheet

## Sheet: S8-Full
404		1	2	3	4	5	6	7	8	9	10	11	12	13	14	15	16	17	18	19	20	21	22	23	24	25	26	27	28	29	30	31	32	33	34	35	36	37	38	39	40	41	42	43	44	45	46	47	48
Base Plate	1		1	1	1	1	1	1	1	1	1	1	1		1	1			1	1	1	1	1	1	1	1		1	1
Top Plate	2	1		1																																	1			1									1
Back Plate	3	1	1																																		1			1									1
Drive Gear	4	1				1													1
Gear 1	5	1			1		1	1	1
Axle Pin Gear Support	6	1				1		1
Axle Pin 2x2.5	7	1				1	1
Gear 2	8	1				1				1	1	1
Axle Pin Gear Support	9	1							1		1
Axle Pin 2x2.5	10	1							1	1
Gear 3	11	1							1				1	1	1
Axle Pin Gear Support	12	1										1		1	1
Set screw M2x3	13											1	1		1
Lead Screw M3x38	14	1										1	1	1		1
Leadscrew Nut M3	15	1													1		1	1														1
Leadscrew Nut Connector	16															1		1														1
Leadscrew Nut Connector	17															1	1															1
Gear 1	18	1			1															1	1	1
Axle Pin Gear Support	19	1																	1		1
Axle Pin 2x2.5	20	1																	1	1
Gear 2	21	1																	1				1	1	1
Axle Pin Gear Support	22	1																				1		1
Axle Pin 2x2.5	23	1																				1	1
Gear 3	24	1																				1				1	1	1
Axle Pin Gear Support	25	1																							1		1	1
Set screw M2x3	26																								1	1		1
Lead Screw M3x38	27	1																							1	1	1		1
Leadscrew Nut M3	28	1																										1		1	1													1
Leadscrew Nut Connector	29																												1		1													1
Leadscrew Nut Connector	30																												1	1														1
Claw Connector Screw Link	31															1	1	1															1	1				1	1
Axle Pin 3x8	32																															1		1
Claw Connector (Blue)	33																															1	1		1	1	1
Axle Pin 3x8	34																																	1		1
Axle Pin 3x8	35																																	1	1
Axle Pin 3x38	36		1	1																														1
Axle Pin 2x7	37																															1
Claw Connector Angle Link	38																															1								1	1
Axle Pin 2x38	39		1	1																																			1		1
Angle Linkage	40																																						1	1		1	1
Axle Pin 3x8	41																																								1		1
Axle Pin 3x8	42																																								1	1
Claw Connector Screw Link	43																												1	1	1														1	1
Axle Pin 3x8	44																																											1		1
Claw Connector (Blue)	45																																											1	1		1	1	1
Axle Pin 3x8	46																																													1		1
Axle Pin 3x8	47																																													1	1
Axle Pin 3x38	48		1	1																																										1
Axle Pin 2x7	49																																											1
Claw Connector Angle Link	50																																											1
Axle Pin 2x38	51		1	1
Angle Linkage	52
Axle Pin 3x8	53
Axle Pin 3x8	54
Claw Palm	55																																	1	1	1					1	1	1
Claw Extension	56
Axle Pin 1.5x6	57
Axle Pin 1.5x6	58
Claw Extension	59
Axle Pin 1.5x6	60
Axle Pin 1.5x6	61
Claw Extension Connector	62
Axle Pin 1.25x3	63
Axle Pin 1.25x3	64
Claw Extension Connector	65
Axle Pin 1.25x3	66
Axle Pin 1.25x3	67
Ball Screw Plunger	68																																									1
Ball Screw Plunger	69																																										1
Claw Palm	70																																													1	1	1
Claw Extension	71
Axle Pin 1.5x6	72
Axle Pin 1.5x6	73
Claw Extension	74
Axle Pin 1.5x6	75
Axle Pin 1.5x6	76
Claw Extension Connector	77
Axle Pin 1.25x3	78
Axle Pin 1.25x3	79
Claw Extension Connector	80
Axle Pin 1.25x3	81
Axle Pin 1.25x3	82
Ball Screw Plunger	83
Ball Screw Plunger	84
Contact sensor	85			1																																					1
Contact sensor	86			1
Contact sensor	87			1																														1
Contact sensor	88			1																																										1
force sensor	89
force sensor	90
		1			1
[truncated: 42 more columns]

## Sheet: S8-Full-LowDetail
156		1	2	3	4	5	6	7	8	9	10	11	12	13	14	15	16	17	18	19	20	21	22	23	24	25	26	27	28	29	30	31	32	33	34	35	36	37	38	39	40	41	42	43	44
Base Plate	1		1	1	1	1	1	1	1	1	1	1	1	1	1	1	1																													1
Top Plate	2	1		1
Back Plate	3	1	1																																					1	1	1	1
Drive Gear	4	1				1						1																																		1
Gear 1	5	1			1		1	1
Axle Pin Gear Support	6	1				1
Gear 2	7	1				1			1	1
Axle Pin Gear Support	8	1						1
Gear 3	9	1						1			1
Axle Pin Gear Support	10	1								1
Gear 1	11	1			1								1	1
Axle Pin Gear Support	12	1										1
Gear 2	13	1										1			1	1
Axle Pin Gear Support	14	1												1
Gear 3	15	1												1			1
Axle Pin Gear Support	16	1														1
Claw Connector Screw Link	17																		1	1
Claw Connector (Blue)	18																	1								1																1
Claw Connector Angle Link	19																	1			1
Angle Linkage	20																			1						1														1
Claw Connector Screw Link	21																						1	1
Claw Connector (Blue)	22																					1											1										1
Claw Connector Angle Link	23																					1			1
Angle Linkage	24																							1									1								1
Claw Palm	25																		1		1						1	1			1	1												1		1
Claw Extension	26																									1			1	1																1
Claw Extension	27																									1			1	1																1
Claw Extension Connector	28																										1	1
Claw Extension Connector	29																										1	1
Ball Screw Plunger	30																									1
Ball Screw Plunger	31																									1
Claw Palm	32																						1		1									1	1			1	1						1	1
Claw Extension	33																																1			1	1									1
Claw Extension	34																																1			1	1									1
Claw Extension Connector	35																																	1	1
Claw Extension Connector	36																																	1	1
Ball Screw Plunger	37																																1
Ball Screw Plunger	38																																1
Contact sensor	39			1																	1																									1
Contact sensor	40			1																					1																					1
Contact sensor	41			1															1																											1
Contact sensor	42			1																			1																							1
force sensor	43																									1																				1
force sensor	44																																1													1
		1			1																					1	1	1					1	1	1					1	1	1	1	1	1

## Sheet: Lookup
General	Specific	Abbreviation	Definition	Examples
Information	Status	SI	Communicates information about its status	Sensor
Information	Control	CI	Communicates signals for the control of another thing	Serial Commands
Material	Human	HM	Humans must be moved	Human attachment
Material	Gas	GM	Gas must be moved
Material	Liquid	LM
Material	Solid	SM
Material	Plasma	PM
Material	Mixture	MM
Energy	Human	HE	Human energy enters the system, pulling levers, etc.
Energy	Acoustic	AE
Energy	Biological	BE
Energy	Chemical	CE
Energy	Electrical	EE
Energy	Electromagnetic	EME
Energy	Hydraulic	HYE
Energy	Mechanical	ME	Gear movement, conflates translation and rotational motion…..	Rotation, mechanism
Energy	Magnetic	MAG
Energy	Pneumatic	PE
Energy	Radioactive	NE
Energy	Thermal	TE
Energy	Strain energy	SE		Flexing
Spatial	Proximity	P	In close proximity, touching, etc.	Touching or fixed
Spatial	Alignment	A	Uses a pin or other form of allignment, including tacking	Pin cnnection
Movement	Translational	LRM	Transfers translation motion				`
Movement	Rotational	RRM	Transfers rotational motion
