# Supplementary material for: Linking solver characteristics, solving processes and solution attributes: A data explainer for an open innovation generated robotic design dataset
Source: Data Brief. 2023 Sep 6;50:109547. doi: 10.1016/j.dib.2023.109547 (PMC10518673; doi:10.1016/j.dib.2023.109547)
Supplement: Supplementary file 1 [file mmc1.zip › Release/Solutions/Solution DSMs/D5-MDC/MDC-1 DSM.xlsx]

## Sheet: S1 - BOM
Component	Group	Note	Quantity		Component	Group	Fastener Removed	Notes		Component	Group	Notes
Short Link			3		Short Link										Row Labels	Sum of Quantity
Palm			1		Short Link										(blank)	94
Long Link			3		Short Link										Grand Total	94
Finger Tip			3		Palm
Proximal Phalange			3		Long Link
Standoff			3		Finger Tip
Worm Wheel			3		Proximal Phalange
Worm			1		Standoff
Base			1		Worm Wheel
Rotary Shaft/Dynamixel			1		Long Link
Backing Plate for Rotary Shaft			1		Finger Tip
Shaft for Worm Wheel			3		Proximal Phalange
Shaft at PIP			3		Standoff										Row Labels	Count of Component
Shaft at MCP			3		Worm Wheel										(blank)	94
Shaft for link			3		Long Link										Grand Total	94
Shaft for long link and finger tip			3		Finger Tip
Top and Bottom Screws			6		Proximal Phalange
M2.5 Screw for Rotary Shaft			2		Standoff
M2.5 nut for rotary shaft			2		Worm Wheel
Rubber Cover for Palm			1		Worm
Rubber Cover for Phalange			3		Base
Rubber Cover for finger tip			3		Rotary Shaft/Dynamixel
Small retaining ring			24		Backing Plate for Rotary Shaft
Big retaining ring			6		Shaft for Worm Wheel
Bearing			6		Shaft at PIP
Spring			3		Shaft at MCP
					Shaft for link
					Shaft for long link and finger tip
					Shaft for Worm Wheel
					Shaft at PIP
					Shaft at MCP
					Shaft for link
					Shaft for long link and finger tip
					Shaft for Worm Wheel
					Shaft at PIP
					Shaft at MCP
					Shaft for link
					Shaft for long link and finger tip
					Top and Bottom Screws
					Top and Bottom Screws
					Top and Bottom Screws
					Top and Bottom Screws
					Top and Bottom Screws
					Top and Bottom Screws
					M2.5 Screw for Rotary Shaft
					M2.5 nut for rotary shaft
					M2.5 Screw for Rotary Shaft
					M2.5 nut for rotary shaft
					Rubber Cover for Palm
					Rubber Cover for Phalange
					Rubber Cover for finger tip
					Rubber Cover for Phalange
					Rubber Cover for finger tip
					Rubber Cover for Phalange
					Rubber Cover for finger tip
					Small retaining ring
					Small retaining ring
					Small retaining ring
					Small retaining ring
					Small retaining ring
					Small retaining ring
					Small retaining ring
					Small retaining ring
					Small retaining ring
					Small retaining ring
					Small retaining ring
					Small retaining ring
					Small retaining ring
					Small retaining ring
					Small retaining ring
					Small retaining ring
					Small retaining ring
					Small retaining ring
					Small retaining ring
					Small retaining ring
					Small retaining ring
					Small retaining ring
					Small retaining ring
					Small retaining ring
Total			94		Big retaining ring
					Bearing
					Big retaining ring
					Bearing
					Big retaining ring
					Bearing
					Big retaining ring
					Bearing
					Big retaining ring
					Bearing
					Big retaining ring
					Bearing
					Spring
					Spring
					Spring
					94					0

## Sheet: S2 - Subsys
Backing Plate for Rotary Shaft
M2.5 Screw for Rotary Shaft
M2.5 nut for rotary shaft
Rotary Shaft/Dynamixel
M2.5 Screw for Rotary Shaft
M2.5 nut for rotary shaft
Base
Worm
Standoff
Top and Bottom Screws
Top and Bottom Screws
Standoff
Top and Bottom Screws
Top and Bottom Screws
Standoff
Top and Bottom Screws
Top and Bottom Screws
Palm
Rubber Cover for Palm
Bearing
Big retaining ring
Bearing
Big retaining ring
Worm Wheel
Shaft for Worm Wheel
Rubber Cover for Phalange
Proximal Phalange
Shaft at PIP
Small retaining ring
Small retaining ring
Shaft at MCP
Small retaining ring
Small retaining ring
Finger Tip
Rubber Cover for finger tip
Short Link
Shaft for link
Small retaining ring
Small retaining ring
Long Link
Shaft for long link and finger tip
Small retaining ring
Small retaining ring
Spring
Bearing
Big retaining ring
Bearing
Big retaining ring
Worm Wheel
Shaft for Worm Wheel
Rubber Cover for Phalange
Proximal Phalange
Shaft at PIP
Small retaining ring
Small retaining ring
Shaft at MCP
Small retaining ring
Small retaining ring
Finger Tip
Rubber Cover for finger tip
Short Link
Shaft for link
Small retaining ring
Small retaining ring
Long Link
Shaft for long link and finger tip
Small retaining ring
Small retaining ring
Spring
Bearing
Big retaining ring
Bearing
Big retaining ring
Worm Wheel
Shaft for Worm Wheel
Rubber Cover for Phalange
Proximal Phalange
Shaft at PIP
Small retaining ring
Small retaining ring
Shaft at MCP
Small retaining ring
Small retaining ring
Finger Tip
Rubber Cover for finger tip
Short Link
Shaft for link
Small retaining ring
Small retaining ring
Long Link
Shaft for long link and finger tip
Small retaining ring
Small retaining ring
Spring

## Sheet: S3 - SubDSM
	Backing Plate for Rotary Shaft	Rotary Shaft/Dynamixel	M2.5 Screw for Rotary Shaft	M2.5 nut for rotary shaft	M2.5 Screw for Rotary Shaft	M2.5 nut for rotary shaft	Base	Worm	Standoff	Standoff	Standoff	Top and Bottom Screws	Top and Bottom Screws	Top and Bottom Screws	Palm	Top and Bottom Screws	Top and Bottom Screws	Top and Bottom Screws	Rubber Cover for Palm
Backing Plate for Rotary Shaft		Pushes against	Pin through	Screw and captured	Pin through	Screw and captured
Rotary Shaft/Dynamixel	Pushes against		Pin through and captured	Alligned with	Pin through and captured	Alligned with
M2.5 Screw for Rotary Shaft	Pin through	Pin through and captured		Screwed onto
M2.5 nut for rotary shaft	Screw and captured	Alligned with	Screwed onto				Pinned and captured
M2.5 Screw for Rotary Shaft	Pin through	Pin through and captured				Screwed into		Attached to
M2.5 nut for rotary shaft	Screw and captured	Alligned with			Screwed into
Base	Pinned and captured								Allligned with and pushes on to	Allligned with and pushes on to	Allligned with and pushes on to	Alligned with, pin through and captured	Alligned with, pin through and captured	Alligned with, pin through and captured	Alligned with	Alligned with	Alligned with	Alligned with
Worm		Attached to																		Handoff to worm gears
Standoff							Allligned with and pushes on to					Screw into			Pushes onto	Screw into
Standoff							Allligned with and pushes on to						Screw into		Pushes onto		Screw into
Standoff							Allligned with and pushes on to							Screw into	Pushes onto			Screw into
Top and Bottom Screws							Alligned with, pin through and captured		Screw into
Top and Bottom Screws							Alligned with, pin through and captured			Screw into
Top and Bottom Screws							Alligned with, pin through and captured				Screw into
Palm							Alligned with		Pushes onto	Pushes onto	Pushes onto					Alligned with, pin through and captured	Alligned with, pin through and captured	Alligned with, pin through and captured	Affixed to
Top and Bottom Screws							Alligned with		Screw into						Alligned with, pin through and captured
Top and Bottom Screws							Alligned with			Screw into					Alligned with, pin through and captured
Top and Bottom Screws							Alligned with				Screw into				Alligned with, pin through and captured
Rubber Cover for Palm															Affixed to
							Alligned with holes into the gear box	Handoff to worm gears
	Bearing	Big retaining ring	Bearing	Big retaining ring	Worm Wheel	Shaft for Worm Wheel	Short Link	Proximal Phalange	Shaft at PIP	Small retaining ring	Small retaining ring	Shaft at MCP	Small retaining ring	Small retaining ring	Rubber Cover for Phalange	Finger Tip	Rubber Cover for finger tip	Shaft for link	Small retaining ring	Small retaining ring	Long Link	Shaft for long link and finger tip	Small retaining ring	Small retaining ring	Spring
Bearing		Captured by	Alligned	Alligned	Captures	Alligned with, sits on
Big retaining ring	Captured by		Alligned	Alligned	Alligned with and touches	Captured
Bearing	Alligned	Alligned		Captured by	Captures	Alligned with, sits on
Big retaining ring	Alligned	Alligned	Captured by		Alligned with and touches	Captured
Worm Wheel	Captures	Alligned with and touches	Captures	Alligned with and touches		Fit on	Gear tooth connection
Shaft for Worm Wheel	Alligned with, sits on	Captured	Alligned with, sits on	Captured	Fit on
Short Link					Gear tooth connection			Alligned with	Rotates on shaft	Alligned with	Alligned with							Pin through	Alligned with	Alligned with	Alligned with and pin through	Alligned with	Captured by	Captured by
Proximal Phalange							Alligned with		Alligned on	Captures outside of	Captures outside of	Alligned and pin through	Captures outside of	Captures outside of	Affixed to										Attached to
Shaft at PIP							Rotates on shaft	Alligned on		Captured by	Captured by
Small retaining ring							Alligned with	Captures outside of	Captured by		Alligned with
Small retaining ring							Alligned with	Captures outside of	Captured by	Alligned with
Shaft at MCP								Alligned and pin through					Captured by	Captured by		Alligned with and rotates on
Small retaining ring								Captures outside of				Captured by		Alligned with		Alligned with
Small retaining ring								Captures outside of				Captured by	Alligned with			Alligned with
Rubber Cover for Phalange								Affixed to
Finger Tip												Alligned with and rotates on	Alligned with	Alligned with			Affixed to					Alligned with and pin through	Alligned with	Alligned with
Rubber Cover for finger tip																Affixed to
Shaft for link							Pin through												Captured by	Captured by	Captured by
Small retaining ring							Alligned with											Captured by		Alligned with	Captured by
Small retaining ring							Alligned with											Captured by	Alligned with		Captured by
Long Link							Alligned with and pin through											Captured by	Captured by	Captured by		Pin through and captured	Alligned with	Alligned with	Attached to
Shaft for long link and finger tip							Alligned with									Alligned with and pin through					Pin through and captured		Captured by	Captured by
Small retaining ring							Captured by									Alligned with					Alligned with	Captured by		Alligned
Small retaining ring							Captured by									Alligned with					Alligned with	Captured by	Alligned
Spring								Attached to													Attached to
	Bearing	Big retaining ring	Bearing	Big retaining ring	Worm Wheel	Shaft for Worm Wheel	Short Link	Proximal Phalange	Shaft at PIP	Small retaining ring	Small retaining ring	Shaft at MCP	Small retaining ring	Small retaining ring	Rubber Cover for Phalange	Finger Tip	Rubber Cover for finger tip	Shaft for link	Small retaining ring	Small retaining ring	Long Link	Shaft for long link and finger tip	Small retaining ring	Small retaining ring	Spring
Bearing		Captured by	Alligned	Alligned	Captures	Alligned with, sits on
Big retaining ring	Captured by		Alligned	Alligned	Alligned with and touches	Captured
Bearing	Alligned	Alligned		Captured by	Captures	Alligned with, sits on
Big retaining ring	Alligned	Alligned	Captured by		Alligned with and touches	Captured
Worm Wheel	Captures	Alligned with and touches	Captures	Alligned with and touches		Fit on	Gear tooth connection
Shaft for Worm Wheel	Alligned with, sits on	Captured	Alligned with, sits on	Captured	Fit on
Short Link					Gear tooth connection			Alligned with	Rotates on shaft	Alligned with	Alligned with							Pin through	Alligned with	Alligned with	Alligned with and pin through	Alligned with	Captured by	Captured by
Proximal Phalange							Alligned with		Alligned on	Captures outside of	Captures outside of	Alligned and pin through	Captures outside of	Captures outside of	Affixed to										Attached to
Shaft at PIP							Rotates on shaft	Alligned on		Captured by	Captured by
Small retaining ring							Alligned with	Captures outside of	Captured by		Alligned with
Small retaining ring							Alligned with	Captures outside of	Captured by	Alligned with
Shaft at MCP								Alligned and pin through					Captured by	Captured by		Alligned with and rotates on
Small retaining ring								Captures outside of				Captured by		Alligned with		Alligned with
Small retaining ring								Captures outside of				Captured by	Alligned with			Alligned with
Rubber Cover for Phalange								Affixed to
Finger Tip												Alligned with and rotates on	Alligned with	Alligned with			Affixed to					Alligned with and pin through	Alligned with	Alligned with
Rubber Cover for finger tip																Affixed to
Shaft for link							Pin through												Captured by	Captured by	Captured by
Small retaining ring							Alligned with											Captured by		Alligned with	Captured by
Small retaining ring							Alligned with											Captured by	Alligned with		Captured by
Long Link							Alligned with and pin through											Captured by	Captured by	Captured by		Pin through and captured	Alligned with	Alligned with	Attached to
Shaft for long link and finger tip							Alligned with									Alligned with and pin through					Pin through and captured		Captured by	Captured by
Small retaining ring							Captured by									Alligned with					Alligned with	Captured by		Alligned
Small retaining ring							Captured by									Alligned with					Alligned with	Captured by	Alligned
Spring								Attached to													Attached to
	Bearing	Big retaining ring	Bearing	Big retaining ring	Worm Wheel	Shaft for Worm Wheel	Short Link	Proximal Phalange	Shaft at PIP	Small retaining ring	Small retaining ring	Shaft at MCP	Small retaining ring	Small retaining ring	Rubber Cover for Phalange	Finger Tip	Rubber Cover for finger tip	Shaft for link	Small retaining ring	Small retaining ring	Long Link	Shaft for long link and finger tip	Small retaining ring	Small retaining ring	Spring
Bearing		Captured by	Alligned	Alligned	Captures	Alligned with, sits on
Big retaining ring	Captured by		Alligned	Alligned	Alligned with and touches	Captured
Bearing	Alligned	Alligned		Captured by	Captures	Alligned with, sits on
Big retaining ring	Alligned	Alligned	Captured by		Alligned with and touches	Captured
Worm Wheel	Captures	Alligned with and touches	Captures	Alligned with and touches		Fit on	Gear tooth connection
Shaft for Worm Wheel	Alligned with, sits on	Captured	Alligned with, sits on	Captured	Fit on
Short Link					Gear tooth connection			Alligned with	Rotates on shaft	Alligned with	Alligned with							Pin through	Alligned with	Alligned with	Alligned with and pin through	Alligned with	Captured by	Captured by
Proximal Phalange							Alligned with		Alligned on	Captures outside of	Captures outside of	Alligned and pin through	Captures outside of	Captures outside of	Affixed to										Attached to
Shaft at PIP							Rotates on shaft	Alligned on		Captured by	Captured by
Small retaining ring							Alligned with	Captures outside of	Captured by		Alligned with
Small retaining ring							Alligned with	Captures outside of	Captured by	Alligned with
Shaft at MCP								Alligned and pin through					Captured by	Captured by		Alligned with and rotates on
Small retaining ring								Captures outside of				Captured by		Alligned with		Alligned with
Small retaining ring								Captures outside of				Captured by	Alligned with			Alligned with
Rubber Cover for Phalange								Affixed to
Finger Tip												Alligned with and rotates on	Alligned with	Alligned with			Affixed to					Alligned with and pin through	Alligned with	Alligned with
Rubber Cover for finger tip																Affixed to
Shaft for link							Pin through												Captured by	Captured by	Captured by
Small retaining ring							Alligned with											Captured by		Alligned with	Captured by
Small retaining ring							Alligned with											Captured by	Alligned with		Captured by
Long Link							Alligned with and pin through											Captured by	Captured by	Captured by		Pin through and captured	Alligned with	Alligned with	Attached to
Shaft for long link and finger tip							Alligned with									Alligned with and pin through					Pin through and captured		Captured by	Captured by
Small retaining ring							Captured by									Alligned with					Alligned with	Captured by		Alligned
Small retaining ring							Captured by									Alligned with					Alligned with	Captured by	Alligned
Spring								Attached to													Attached to

## Sheet: S4-DSM
	Backing Plate for Rotary Shaft	Rotary Shaft/Dynamixel	M2.5 Screw for Rotary Shaft	M2.5 nut for rotary shaft	M2.5 Screw for Rotary Shaft	M2.5 nut for rotary shaft	Base	Worm	Standoff	Standoff	Standoff	Top and Bottom Screws	Top and Bottom Screws	Top and Bottom Screws	Palm	Top and Bottom Screws	Top and Bottom Screws	Top and Bottom Screws	Rubber Cover for Palm	Bearing	Big retaining ring	Bearing	Big retaining ring	Worm Wheel	Shaft for Worm Wheel	Short Link	Proximal Phalange	Shaft at PIP	Small retaining ring	Small retaining ring	Shaft at MCP	Small retaining ring	Small retaining ring	Rubber Cover for Phalange	Finger Tip	Rubber Cover for finger tip	Shaft for link	Small retaining ring	Small retaining ring	Long Link	Shaft for long link and finger tip	Small retaining ring	Small retaining ring	Spring	Bearing	Big retaining ring	Bearing	Big retaining ring	Worm Wheel
Backing Plate for Rotary Shaft		Pushes against	Pin through	Screw and captured	Pin through	Screw and captured
Rotary Shaft/Dynamixel	Pushes against		Pin through and captured	Alligned with	Pin through and captured	Alligned with
M2.5 Screw for Rotary Shaft	Pin through	Pin through and captured		Screwed onto
M2.5 nut for rotary shaft	Screw and captured	Alligned with	Screwed onto				Pinned and captured
M2.5 Screw for Rotary Shaft	Pin through	Pin through and captured				Screwed into		Attached to
M2.5 nut for rotary shaft	Screw and captured	Alligned with			Screwed into
Base	Pinned and captured								Allligned with and pushes on to	Allligned with and pushes on to	Allligned with and pushes on to	Alligned with, pin through and captured	Alligned with, pin through and captured	Alligned with, pin through and captured	Alligned with	Alligned with	Alligned with	Alligned with
Worm		Attached to																						Gear tooth connection																									Gear tooth connection
Standoff							Allligned with and pushes on to					Screw into			Pushes onto	Screw into
Standoff							Allligned with and pushes on to						Screw into		Pushes onto		Screw into
Standoff							Allligned with and pushes on to							Screw into	Pushes onto			Screw into
Top and Bottom Screws							Alligned with, pin through and captured		Screw into
Top and Bottom Screws							Alligned with, pin through and captured			Screw into
Top and Bottom Screws							Alligned with, pin through and captured				Screw into
Palm							Alligned with		Pushes onto	Pushes onto	Pushes onto					Alligned with, pin through and captured	Alligned with, pin through and captured	Alligned with, pin through and captured	Affixed to	Fit into	Captured by	Fit into	captured by	Alligned with	Pin through	Alligned with and pinned through	Alligned through	Fit through	Captured by	Captured by															Fit into	Captured by	Fit into	captured by	Alligned with
Top and Bottom Screws							Alligned with		Screw into						Alligned with, pin through and captured
Top and Bottom Screws							Alligned with			Screw into					Alligned with, pin through and captured
Top and Bottom Screws							Alligned with				Screw into				Alligned with, pin through and captured
Rubber Cover for Palm															Affixed to
Bearing															Fit into						Captured by	Alligned	Alligned	Captures	Alligned with, sits on
Big retaining ring															Captured by					Captured by		Alligned	Alligned	Alligned with and touches	Captured
Bearing															Fit into					Alligned	Alligned		Captured by	Captures	Alligned with, sits on
Big retaining ring															captured by					Alligned	Alligned	Captured by		Alligned with and touches	Captured
Worm Wheel								Gear tooth connection							Alligned with					Captures	Alligned with and touches	Captures	Alligned with and touches		Fit on	Gear tooth connection
Shaft for Worm Wheel															Pin through					Alligned with, sits on	Captured	Alligned with, sits on	Captured	Fit on
Short Link															Alligned with and pinned through									Gear tooth connection			Alligned with	Rotates on shaft	Alligned with	Alligned with							Pin through	Alligned with	Alligned with	Alligned with and pin through	Alligned with	Captured by	Captured by
Proximal Phalange															Alligned through											Alligned with		Alligned on	Captures outside of	Captures outside of	Alligned and pin through	Captures outside of	Captures outside of	Affixed to										Attached to
Shaft at PIP															Fit through											Rotates on shaft	Alligned on		Captured by	Captured by
Small retaining ring															Captured by											Alligned with	Captures outside of	Captured by		Alligned with
Small retaining ring															Captured by											Alligned with	Captures outside of	Captured by	Alligned with
Shaft at MCP																											Alligned and pin through					Captured by	Captured by		Alligned with and rotates on
Small retaining ring																											Captures outside of				Captured by		Alligned with		Alligned with
Small retaining ring																											Captures outside of				Captured by	Alligned with			Alligned with
Rubber Cover for Phalange																											Affixed to
Finger Tip																															Alligned with and rotates on	Alligned with	Alligned with			Affixed to					Alligned with and pin through	Alligned with	Alligned with
Rubber Cover for finger tip																																			Affixed to
Shaft for link																										Pin through												Captured by	Captured by	Captured by
Small retaining ring																										Alligned with											Captured by		Alligned with	Captured by
Small retaining ring																										Alligned with											Captured by	Alligned with		Captured by
Long Link																										Alligned with and pin through											Captured by	Captured by	Captured by		Pin through and captured	Alligned with	Alligned with	Attached to
Shaft for long link and finger tip																										Alligned with									Alligned with and pin through					Pin through and captured		Captured by	Captured by
Small retaining ring																										Captured by									Alligned with					Alligned with	Captured by		Alligned
Small retaining ring																										Captured by									Alligned with					Alligned with	Captured by	Alligned
Spring																											Attached to													Attached to
Bearing															Fit into																															Captured by	Alligned	Alligned	Captures
Big retaining ring															Captured by																														Captured by		Alligned	Alligned	Alligned with and touches
Bearing															Fit into																														Alligned	Alligned		Captured by	Captures
Big retaining ring															captured by																														Alligned	Alligned	Captured by		Alligned with and touches
Worm Wheel								Gear tooth connection							Alligned with																														Captures	Alligned with and touches	Captures	Alligned with and touches
Shaft for Worm Wheel															Pin through																														Alligned with, sits on	Captured	Alligned with, sits on	Captured	Fit on
Short Link															Alligned with and pinned through																																		Gear tooth connection
Proximal Phalange															Alligned through
Shaft at PIP															Fit through
Small retaining ring															Captured by
Small retaining ring															Captured by
Shaft at MCP
Small retaining ring
Small retaining ring
Rubber Cover for Phalange
Finger Tip
Rubber Cover for finger tip
Shaft for link
Small retaining ring
Small retaining ring
Long Link
Shaft for long link and finger tip
Small retaining ring
Small retaining ring
Spring
Bearing															Fit into
Big retaining ring															Captured by
Bearing															Fit into
Big retaining ring															captured by
Worm Wheel								Gear tooth connection							Alligned with
Shaft for Worm Wheel															Pin through
Short Link															Alligned with and pinned through
Proximal Phalange															Alligned through
Shaft at PIP															Fit through
Small retaining ring															Captured by
Small retaining ring															Captured by
Shaft at MCP
Small retaining ring
Small retaining ring
Rubber Cover for Phalange
Finger Tip
Rubber Cover for finger tip
Shaft for link
Small retaining ring
Small retaining ring
Long Link
Shaft for long link and finger tip
Small retaining ring
Small retaining ring
Spring
		Attaches to interface shaft					Affixed to interface plate												Touches ISS Handrail															Touches ISS Handrail		Touches ISS Handrail
[truncated: 45 more columns]

## Sheet: S5-Coded DSM
528		1	2	3	4	5	6	7	8	9	10	11	12	13	14	15	16	17	18	19	20	21	22	23	24	25	26	27	28	29	30	31	32	33	34	35	36	37	38	39	40	41	42	43	44	45	46	47	48
Backing Plate for Rotary Shaft	1		1	1	1	1	1
Rotary Shaft/Dynamixel	2	1		1	1	1	1
M2.5 Screw for Rotary Shaft	3	1	1		1
M2.5 nut for rotary shaft	4	1	1	1				1
M2.5 Screw for Rotary Shaft	5	1	1				1		1
M2.5 nut for rotary shaft	6	1	1			1
Base	7	1								1	1	1	1	1	1	1	1	1	1
Worm	8		1																						1
Standoff	9							1					1			1	1
Standoff	10							1						1		1		1
Standoff	11							1							1	1			1
Top and Bottom Screws	12							1		1
Top and Bottom Screws	13							1			1
Top and Bottom Screws	14							1				1
Palm	15							1		1	1	1					1	1	1	1	1	1	1	1	1	1	1	1	1	1	1															1	1	1	1
Top and Bottom Screws	16							1		1						1
Top and Bottom Screws	17							1			1					1
Top and Bottom Screws	18							1				1				1
Rubber Cover for Palm	19															1
Bearing	20															1						1	1	1	1	1
Big retaining ring	21															1					1		1	1	1	1
Bearing	22															1					1	1		1	1	1
Big retaining ring	23															1					1	1	1		1	1
Worm Wheel	24								1							1					1	1	1	1		1	1
Shaft for Worm Wheel	25															1					1	1	1	1	1
Short Link	26															1									1			1	1	1	1							1	1	1	1	1	1	1
Proximal Phalange	27															1											1		1	1	1	1	1	1	1										1
Shaft at PIP	28															1											1	1		1	1
Small retaining ring	29															1											1	1	1		1
Small retaining ring	30															1											1	1	1	1
Shaft at MCP	31																											1					1	1		1
Small retaining ring	32																											1				1		1		1
Small retaining ring	33																											1				1	1			1
Rubber Cover for Phalange	34																											1
Finger Tip	35																															1	1	1			1					1	1	1
Rubber Cover for finger tip	36																																			1
Shaft for link	37																										1												1	1	1
Small retaining ring	38																										1											1		1	1
Small retaining ring	39																										1											1	1		1
Long Link	40																										1											1	1	1		1	1	1	1
Shaft for long link and finger tip	41																										1									1					1		1	1
Small retaining ring	42																										1									1					1	1		1
Small retaining ring	43																										1									1					1	1	1
Spring	44																											1													1
Bearing	45															1																															1	1	1
Big retaining ring	46															1																														1		1	1
Bearing	47															1																														1	1		1
Big retaining ring	48															1																														1	1	1
Worm Wheel	49								1							1																														1	1	1	1
Shaft for Worm Wheel	50															1																														1	1	1	1
Short Link	51															1
Proximal Phalange	52															1
Shaft at PIP	53															1
Small retaining ring	54															1
Small retaining ring	55															1
Shaft at MCP	56
Small retaining ring	57
Small retaining ring	58
Rubber Cover for Phalange	59
Finger Tip	60
Rubber Cover for finger tip	61
Shaft for link	62
Small retaining ring	63
Small retaining ring	64
Long Link	65
Shaft for long link and finger tip	66
Small retaining ring	67
Small retaining ring	68
Spring	69
Bearing	70															1
Big retaining ring	71															1
Bearing	72															1
Big retaining ring	73															1
Worm Wheel	74								1							1
Shaft for Worm Wheel	75															1
Short Link	76															1
Proximal Phalange	77															1
Shaft at PIP	78															1
Small retaining ring	79															1
Small retaining ring	80															1
Shaft at MCP	81
Small retaining ring	82
Small retaining ring	83
Rubber Cover for Phalange	84
Finger Tip	85
Rubber Cover for finger tip	86
Shaft for link	87
Small retaining ring	88
Small retaining ring	89
Long Link	90
Shaft for long link and finger tip	91
Small retaining ring	92
Small retaining ring	93
Spring	94
	95		1					1												1															1		1
[truncated: 47 more columns]

## Sheet: S8-Full
528		1	2	3	4	5	6	7	8	9	10	11	12	13	14	15	16	17	18	19	20	21	22	23	24	25	26	27	28	29	30	31	32	33	34	35	36	37	38	39	40	41	42	43	44	45	46	47	48
Backing Plate for Rotary Shaft	1		1	1	1	1	1
Rotary Shaft/Dynamixel	2	1		1	1	1	1
M2.5 Screw for Rotary Shaft	3	1	1		1
M2.5 nut for rotary shaft	4	1	1	1				1
M2.5 Screw for Rotary Shaft	5	1	1				1		1
M2.5 nut for rotary shaft	6	1	1			1
Base	7	1								1	1	1	1	1	1	1	1	1	1
Worm	8		1																						1
Standoff	9							1					1			1	1
Standoff	10							1						1		1		1
Standoff	11							1							1	1			1
Top and Bottom Screws	12							1		1
Top and Bottom Screws	13							1			1
Top and Bottom Screws	14							1				1
Palm	15							1		1	1	1					1	1	1	1	1	1	1	1	1	1	1	1	1	1	1															1	1	1	1
Top and Bottom Screws	16							1		1						1
Top and Bottom Screws	17							1			1					1
Top and Bottom Screws	18							1				1				1
Rubber Cover for Palm	19															1
Bearing	20															1						1	1	1	1	1
Big retaining ring	21															1					1		1	1	1	1
Bearing	22															1					1	1		1	1	1
Big retaining ring	23															1					1	1	1		1	1
Worm Wheel	24								1							1					1	1	1	1		1	1
Shaft for Worm Wheel	25															1					1	1	1	1	1
Short Link	26															1									1			1	1	1	1							1	1	1	1	1	1	1
Proximal Phalange	27															1											1		1	1	1	1	1	1	1										1
Shaft at PIP	28															1											1	1		1	1
Small retaining ring	29															1											1	1	1		1
Small retaining ring	30															1											1	1	1	1
Shaft at MCP	31																											1					1	1		1
Small retaining ring	32																											1				1		1		1
Small retaining ring	33																											1				1	1			1
Rubber Cover for Phalange	34																											1
Finger Tip	35																															1	1	1			1					1	1	1
Rubber Cover for finger tip	36																																			1
Shaft for link	37																										1												1	1	1
Small retaining ring	38																										1											1		1	1
Small retaining ring	39																										1											1	1		1
Long Link	40																										1											1	1	1		1	1	1	1
Shaft for long link and finger tip	41																										1									1					1		1	1
Small retaining ring	42																										1									1					1	1		1
Small retaining ring	43																										1									1					1	1	1
Spring	44																											1													1
Bearing	45															1																															1	1	1
Big retaining ring	46															1																														1		1	1
Bearing	47															1																														1	1		1
Big retaining ring	48															1																														1	1	1
Worm Wheel	49								1							1																														1	1	1	1
Shaft for Worm Wheel	50															1																														1	1	1	1
Short Link	51															1
Proximal Phalange	52															1
Shaft at PIP	53															1
Small retaining ring	54															1
Small retaining ring	55															1
Shaft at MCP	56
Small retaining ring	57
Small retaining ring	58
Rubber Cover for Phalange	59
Finger Tip	60
Rubber Cover for finger tip	61
Shaft for link	62
Small retaining ring	63
Small retaining ring	64
Long Link	65
Shaft for long link and finger tip	66
Small retaining ring	67
Small retaining ring	68
Spring	69
Bearing	70															1
Big retaining ring	71															1
Bearing	72															1
Big retaining ring	73															1
Worm Wheel	74								1							1
Shaft for Worm Wheel	75															1
Short Link	76															1
Proximal Phalange	77															1
Shaft at PIP	78															1
Small retaining ring	79															1
Small retaining ring	80															1
Shaft at MCP	81
Small retaining ring	82
Small retaining ring	83
Rubber Cover for Phalange	84
Finger Tip	85
Rubber Cover for finger tip	86
Shaft for link	87
Small retaining ring	88
Small retaining ring	89
Long Link	90
Shaft for long link and finger tip	91
Small retaining ring	92
Small retaining ring	93
Spring	94
	95		1					1												1															1		1
[truncated: 47 more columns]

## Sheet: S8-Full-LowDetail
134		1	2	#REF!	#REF!	#REF!	#REF!	#REF!	#REF!	#REF!	#REF!	#REF!	#REF!	#REF!	#REF!	#REF!	#REF!	#REF!	#REF!	#REF!	#REF!	#REF!	#REF!	#REF!	#REF!	#REF!	#REF!	#REF!	#REF!	#REF!	#REF!	#REF!	#REF!	#REF!	#REF!	#REF!	#REF!	#REF!	#REF!	#REF!	#REF!
Backing Plate for Rotary Shaft	1		1
Rotary Shaft/Dynamixel	2	1																																							1
Base	#REF!	1				1	1	1	1																																1
Worm	#REF!		1										1										1										1
Standoff	#REF!			1					1
Standoff	#REF!			1					1
Standoff	#REF!			1					1
Palm	#REF!			1		1	1	1		1	1	1	1	1	1						1	1	1	1	1						1	1	1	1	1
Rubber Cover for Palm	#REF!								1																																1
Bearing	#REF!								1			1	1
Bearing	#REF!								1		1		1
Worm Wheel	#REF!				1				1		1	1		1
Short Link	#REF!								1				1		1				1
Proximal Phalange	#REF!								1					1		1				1
Rubber Cover for Phalange	#REF!														1																										1
Finger Tip	#REF!																	1
Rubber Cover for finger tip	#REF!																1																								1
Long Link	#REF!													1						1
Spring	#REF!														1				1
Bearing	#REF!								1													1	1
Bearing	#REF!								1												1		1
Worm Wheel	#REF!				1				1												1	1		1
Short Link	#REF!								1														1		1				1
Proximal Phalange	#REF!								1															1		1				1
Rubber Cover for Phalange	#REF!																								1																1
Finger Tip	#REF!																											1
Rubber Cover for finger tip	#REF!																										1														1
Long Link	#REF!																							1						1
Spring	#REF!																								1				1
Bearing	#REF!								1																							1	1
Bearing	#REF!								1																						1		1
Worm Wheel	#REF!				1				1																						1	1		1
Short Link	#REF!								1																								1		1				1
Proximal Phalange	#REF!								1																									1		1				1
Rubber Cover for Phalange	#REF!																																		1						1
Finger Tip	#REF!																																					1
Rubber Cover for finger tip	#REF!																																				1				1
Long Link	#REF!																																	1						1
Spring	#REF!																																		1				1
	#REF!		1	1						1						1		1								1		1								1		1

## Sheet: Lookup
General	Specific	Abbreviation	Definition	Examples
Information	Status	SI	Communicates information about its status	Sensor
Information	Control	CI	Communicates signals for the control of another thing	Serial Commands
Material	Human	HM	Humans must be moved	Human attachment
Material	Gas	GM	Gas must be moved
Material	Liquid	LM
Material	Solid	SM
Material	Plasma	PM
Material	Mixture	MM
Energy	Human	HE	Human energy enters the system, pulling levers, etc.
Energy	Acoustic	AE
Energy	Biological	BE
Energy	Chemical	CE
Energy	Electrical	EE
Energy	Electromagnetic	EME
Energy	Hydraulic	HYE
Energy	Mechanical	ME	Gear movement, conflates translation and rotational motion…..	Rotation, mechanism
Energy	Magnetic	MAG
Energy	Pneumatic	PE
Energy	Radioactive	NE
Energy	Thermal	TE
Energy	Strain energy	SE		Flexing
Spatial	Proximity	P	In close proximity, touching, etc.	Touching or fixed
Spatial	Alignment	A	Uses a pin or other form of allignment, including tacking	Pin cnnection
Movement	Translational	LRM	Transfers translation motion				`
Movement	Rotational	RRM	Transfers rotational motion
