# Supplementary material for: Linking solver characteristics, solving processes and solution attributes: A data explainer for an open innovation generated robotic design dataset
Source: Data Brief. 2023 Sep 6;50:109547. doi: 10.1016/j.dib.2023.109547 (PMC10518673; doi:10.1016/j.dib.2023.109547)
Supplement: Supplementary file 1 [file mmc1.zip › Release/Solutions/Solution DSMs/D5-MDC/MDC-14 DSM .xlsx]

## Sheet: S1 - BOM
Component	Group	Note	Quantity		Component	Group	Fastener Removed	Notes		Component	Group	Notes
Clamp Side A - Jaw			1												Row Labels	Sum of Quantity
Clamp Side A -Jaw Tip			1		Clamp Side A - Jaw										(blank)	51
Clamp Side B - Jaw			1		Clamp Side A -Jaw Tip										Grand Total	51
Clamp Side B - Jaw Tip			1		Clamp Side B - Jaw
Central post			1		Clamp Side B - Jaw Tip
Stainless Steel ball bearing			1		Central post
97022A372_316		shims	17		Stainless Steel ball bearing
91650A320		twist on retaining ring	3		97022A372_316
Ellipitcal Shaped mechanism			1		97022A372_316
928K233_302		spring	1		97022A372_316
Side Frame			2		97022A372_316
92735A250		clevis pin	3		97022A372_316
Cross member			2		97022A372_316										Row Labels	Count of Component
9271K673 Music		jaw tip spring	1		97022A372_316										(blank)	51
9271K673 Music Torsion Spring		jaw tip spring	1		97022A372_316										Grand Total	51
Grip pad			2		97022A372_316
Grip Pad - Jaw Tip			2		97022A372_316
91307A003_Metrix		screws - astrobee	4		97022A372_316
Constact Sensor			1		97022A372_316
Sensor Holder			1		97022A372_316
9129A134		Socket head screw	4		97022A372_316
					97022A372_316
					97022A372_316
					97022A372_316
					91650A320	X
					91650A320	X
					91650A320	X
					Ellipitcal Shaped mechanism
					928K233_302
					Side Frame
					Side Frame
					92735A250	X
					92735A250	X
					92735A250	X
					Cross member
					Cross member
					9271K673 Music
					9271K673 Music Torsion Spring
					Grip pad
					Grip Pad - Jaw Tip
					Grip pad
					Grip Pad - Jaw Tip
					91307A003_Metrix	X
					91307A003_Metrix	X
					91307A003_Metrix	X
					91307A003_Metrix	X
					Constact Sensor
					Sensor Holder
					9129A134	X
					9129A134	X
					9129A134	X
					9129A134	X
Total			51
					51					0

## Sheet: S3 - SubDSM
	9129A134 (left)	9129A134 (left)	9129A134 (right)	9129A134 (right)	Cross member (left)	Cross member (right)	91307A003_Metrix (top left	91307A003_Metrix (top right)	91307A003_Metrix (bottom left)	91307A003_Metrix (bottom right)	Side Frame (top)	Side Frame (bottom)	Ellipitcal Shaped mechanism	Stainless Steel ball bearing	Central post	Sensor Holder	Constact Sensor	92735A250	97022A372_316	97022A372_316	97022A372_316	97022A372_316	97022A372_316	97022A372_316	97022A372_316	97022A372_316	97022A372_316	91650A320	928K233_302 - Spring	Clamp Side A - Jaw	92735A250 - Left Clevis	97022A372_316	97022A372_316	97022A372_316	97022A372_316	91650A320	Grip pad	9271K673 Music	Clamp Side A -Jaw Tip	Grip Pad - Jaw Tip	Clamp Side B - Jaw	92735A250 - Right Clevis	97022A372_316	97022A372_316	97022A372_316	97022A372_316	91650A320	Grip pad	9271K673 Music Torsion Spring
9129A134 (left)					Pin through
9129A134 (left)					Pin through
9129A134 (right)						Pin through
9129A134 (right)						Pin through
Cross member (left)	Pin through	Pin through					Screw into		Screw Into		Pin through
Cross member (right)			Pin through	Pin through				Screw Into		Screw Into	Pin through
91307A003_Metrix (top left					Screw into							Pin through
91307A003_Metrix (top right)						Screw Into						Pin through
91307A003_Metrix (bottom left)					Screw Into
91307A003_Metrix (bottom right)						Screw Into					Alligned with
Side Frame (top)					Pin through	Pin through				Alligned with			Alligned with slots					Pin Through	Alligned with hole	Alligned with hole	Alligned with hole	Alligned with hole	Alligned with hole	Alligned with hole	Alligned with hole	Touches	Touches	Alligned with hole	Alligned with hole	Pin Through											Pin Through
Side Frame (bottom)							Pin through	Pin through					Alligned with slots					Alligned with hole	Touches	Touches	Alligned with hole	Alligned with hole	Alligned with hole	Alligned with hole	Alligned with hole	Alligned with hole	Alligned with hole	Alligned with hole	Alligned with hole	Alligned with hole											Alligned with hole
Ellipitcal Shaped mechanism											Alligned with slots	Alligned with slots		Fit inside of	Alligned with slots															Pushes on and pushes out											Pushes on and pushes out
Stainless Steel ball bearing													Fit inside of		Rotates on inside track
Central post													Alligned with slots	Rotates on inside track		Affixed to end		Pin through hole	Alligned and touches central hole	Alligned and touches central hole		Touches	Touches							Alligned with hole											Alligned with hole
Sensor Holder															Affixed to end		Attached to
Constact Sensor																Attached to
92735A250 - Central Clevis											Alligned with hole	Captured on one end			Pin through hole				Touches	Pin Through	Pin Through	Pin Through	Pin Through	Pin Through	Pin Through	Pin Through	Pin Through	Pin Through	Pin Through	Pin Through											Pin Through
97022A372_316 (outer)											Alligned with hole	Touches			Alligned and touches central hole			Touches		Alligned with	Alligned with	Alligned with	Alligned with	Alligned with	Alligned with	Alligned with	Alligned with	Alligned with	Alligned with	Alligned with hole											Alligned with hole
97022A372_316											Alligned with hole	Touches			Alligned and touches central hole			Pin Through	Alligned with		Touches	Alligned with	Alligned with	Alligned with	Alligned with	Alligned with	Alligned with	Alligned with	Alligned with	Alligned with hole											Alligned with hole
97022A372_316											Alligned with hole	Alligned with hole						Pin Through	Alligned with	Touches		Touches	Alligned with	Alligned with	Alligned with	Alligned with	Alligned with	Alligned with	Alligned with	Alligned with hole											Alligned with hole
97022A372_316											Alligned with hole	Alligned with hole			Touches			Pin Through	Alligned with	Alligned with	Touches		Alligned with	Alligned with	Alligned with	Alligned with	Alligned with	Alligned with	Alligned with	Alligned with hole											Alligned with hole
97022A372_316											Alligned with hole	Alligned with hole			Touches			Pin Through	Alligned with	Alligned with	Alligned with	Alligned with		Alligned with	Alligned with	Alligned with	Alligned with	Alligned with	Touches	Alligned with hole											Alligned with hole
97022A372_316											Alligned with hole	Alligned with hole						Pin Through	Alligned with	Alligned with	Alligned with	Alligned with	Alligned with		Alligned with	Alligned with	Alligned with	Alligned with	Touches	Alligned with hole											Alligned with hole
97022A372_316											Alligned with hole	Alligned with hole						Pin Through	Alligned with	Alligned with	Alligned with	Alligned with	Alligned with	Alligned with		Touches	Alligned with	Alligned with	Alligned with	Alligned with hole											Alligned with hole
97022A372_316											Touches	Alligned with hole						Pin Through	Alligned with	Alligned with	Alligned with	Alligned with	Alligned with	Alligned with	Touches		Alligned with	Alligned with	Alligned with	Alligned with hole											Alligned with hole
97022A372_316											Touches	Alligned with hole						Pin Through	Alligned with	Alligned with	Alligned with	Alligned with	Alligned with	Alligned with	Alligned with	Alligned with		Touches	Alligned with	Alligned with hole											Alligned with hole
91650A320											Alligned with hole	Alligned with hole						Pin Through	Alligned with	Alligned with	Alligned with	Alligned with	Alligned with	Alligned with	Alligned with	Alligned with	Touches		Alligned with	Alligned with hole											Alligned with hole
928K233_302 - Spring											Alligned with hole	Alligned with hole			Alligned with			Pin Through	Alligned with	Alligned with	Alligned with	Alligned with	Touches	Touches	Alligned with	Alligned with	Alligned with	Alligned with		Pushes off of spring											Pushes off of spring
Clamp Side A - Jaw											Alligned with hole	Alligned with hole	Pushes on and pushes out		Alligned with hole			Pin Through	Alligned with hole	Alligned with hole	Alligned with hole	Alligned with hole	Alligned with hole	Alligned with hole	Alligned with hole	Alligned with hole	Alligned with hole	Alligned with hole	Pushes off of spring		Captured by	Touches	Alligned with	Alligned with	Alligned with	Touches	Attached to	Alligned with	Alligned with		Alligned with and touches other
92735A250 - Left Clevis																														Captured by		Pin through	Pin through	Pin through	Pin through	Pin through		Pin through	Pin through
97022A372_316																														Touches	Pin through		Touches	Alligned with	Alligned with	Alligned with		Alligned with	Alligned with
97022A372_316																														Alligned with	Pin through	Touches		Alligned with	Alligned with	Alligned with		Alligned with	Touches
97022A372_316																														Alligned with	Pin through	Alligned with	Alligned with		Touches	Alligned with		Alligned with	Touches
97022A372_316																														Alligned with	Pin through	Alligned with	Alligned with	Touches		Touches		Alligned with	Alligned with
91650A320																														Touches	Pin through	Alligned with	Alligned with	Alligned with	Touches
Grip pad																														Attached
9271K673 Music																														Alligned with	Pin through	Alligned with	Alligned with	Alligned with	Alligned with
Clamp Side A -Jaw Tip																														Alligned with	Pin through	Alligned with	Touches	Touches	Alligned with					Attached to
Grip Pad - Jaw Tip																																							Attached to
Clamp Side B - Jaw											Alligned with hole	Alligned with hole	Pushes on and pushes out		Alligned with hole			Pin Through	Alligned with hole	Alligned with hole	Alligned with hole	Alligned with hole	Alligned with hole	Alligned with hole	Alligned with hole	Alligned with hole	Alligned with hole	Alligned with hole	Pushes off of spring	Alligned with and touches other												Captured by	Touches	Alligned with	Alligned with	Alligned with	Touches	Attached to	Alligned with
92735A250 - Right Clevis																																									Captured by		Pin through	Pin through	Pin through	Pin through	Pin through		Pin through
97022A372_316																																									Touches	Pin through		Touches	Alligned with	Alligned with	Alligned with		Alligned with
97022A372_316																																									Alligned with	Pin through	Touches		Alligned with	Alligned with	Alligned with		Alligned with
97022A372_316																																									Alligned with	Pin through	Alligned with	Alligned with		Touches	Alligned with		Alligned with
97022A372_316																																									Alligned with	Pin through	Alligned with	Alligned with	Touches		Touches		Alligned with
91650A320																																									Touches	Pin through	Alligned with	Alligned with	Alligned with	Touches
Grip pad																																									Attached
9271K673 Music Torsion Spring																																									Alligned with	Pin through	Alligned with	Alligned with	Alligned with	Alligned with
Clamp Side B - Jaw Tip																																									Alligned with	Pin through	Alligned with	Touches	Touches	Alligned with
Grip Pad - Jaw Tip
	screws into	screws into	screws into	screws into	Alligned with and screws into	Alligned with and screws into							Driven by power shaft				Power, Data
[truncated: 2 more columns]

## Sheet: S4-DSM
	9129A134 (left)	9129A134 (left)	9129A134 (right)	9129A134 (right)	Cross member (left)	Cross member (right)	91307A003_Metrix (top left	91307A003_Metrix (top right)	91307A003_Metrix (bottom left)	91307A003_Metrix (bottom right)	Side Frame (top)	Side Frame (bottom)	Ellipitcal Shaped mechanism	Stainless Steel ball bearing	Central post	Sensor Holder	Constact Sensor	92735A250	97022A372_316	97022A372_316	97022A372_316	97022A372_316	97022A372_316	97022A372_316	97022A372_316	97022A372_316	97022A372_316	91650A320	928K233_302 - Spring	Clamp Side A - Jaw	92735A250 - Left Clevis	97022A372_316	97022A372_316	97022A372_316	97022A372_316	91650A320	Grip pad	9271K673 Music	Clamp Side A -Jaw Tip	Grip Pad - Jaw Tip	Clamp Side B - Jaw	92735A250 - Right Clevis	97022A372_316	97022A372_316	97022A372_316	97022A372_316	91650A320	Grip pad	9271K673 Music Torsion Spring
9129A134 (left)					Pin through
9129A134 (left)					Pin through
9129A134 (right)						Pin through
9129A134 (right)						Pin through
Cross member (left)	Pin through	Pin through					Screw into		Screw Into		Pin through
Cross member (right)			Pin through	Pin through				Screw Into		Screw Into	Pin through
91307A003_Metrix (top left					Screw into							Pin through
91307A003_Metrix (top right)						Screw Into						Pin through
91307A003_Metrix (bottom left)					Screw Into
91307A003_Metrix (bottom right)						Screw Into					Alligned with
Side Frame (top)					Pin through	Pin through				Alligned with			Alligned with slots					Pin Through	Alligned with hole	Alligned with hole	Alligned with hole	Alligned with hole	Alligned with hole	Alligned with hole	Alligned with hole	Touches	Touches	Alligned with hole	Alligned with hole	Pin Through											Pin Through
Side Frame (bottom)							Pin through	Pin through					Alligned with slots					Alligned with hole	Touches	Touches	Alligned with hole	Alligned with hole	Alligned with hole	Alligned with hole	Alligned with hole	Alligned with hole	Alligned with hole	Alligned with hole	Alligned with hole	Alligned with hole											Alligned with hole
Ellipitcal Shaped mechanism											Alligned with slots	Alligned with slots		Fit inside of	Alligned with slots															Pushes on and pushes out											Pushes on and pushes out
Stainless Steel ball bearing													Fit inside of		Rotates on inside track
Central post													Alligned with slots	Rotates on inside track		Affixed to end		Pin through hole	Alligned and touches central hole	Alligned and touches central hole		Touches	Touches							Alligned with hole											Alligned with hole
Sensor Holder															Affixed to end		Attached to
Constact Sensor																Attached to
92735A250 - Central Clevis											Alligned with hole	Captured on one end			Pin through hole				Touches	Pin Through	Pin Through	Pin Through	Pin Through	Pin Through	Pin Through	Pin Through	Pin Through	Pin Through	Pin Through	Pin Through											Pin Through
97022A372_316 (outer)											Alligned with hole	Touches			Alligned and touches central hole			Touches		Alligned with	Alligned with	Alligned with	Alligned with	Alligned with	Alligned with	Alligned with	Alligned with	Alligned with	Alligned with	Alligned with hole											Alligned with hole
97022A372_316											Alligned with hole	Touches			Alligned and touches central hole			Pin Through	Alligned with		Touches	Alligned with	Alligned with	Alligned with	Alligned with	Alligned with	Alligned with	Alligned with	Alligned with	Alligned with hole											Alligned with hole
97022A372_316											Alligned with hole	Alligned with hole						Pin Through	Alligned with	Touches		Touches	Alligned with	Alligned with	Alligned with	Alligned with	Alligned with	Alligned with	Alligned with	Alligned with hole											Alligned with hole
97022A372_316											Alligned with hole	Alligned with hole			Touches			Pin Through	Alligned with	Alligned with	Touches		Alligned with	Alligned with	Alligned with	Alligned with	Alligned with	Alligned with	Alligned with	Alligned with hole											Alligned with hole
97022A372_316											Alligned with hole	Alligned with hole			Touches			Pin Through	Alligned with	Alligned with	Alligned with	Alligned with		Alligned with	Alligned with	Alligned with	Alligned with	Alligned with	Touches	Alligned with hole											Alligned with hole
97022A372_316											Alligned with hole	Alligned with hole						Pin Through	Alligned with	Alligned with	Alligned with	Alligned with	Alligned with		Alligned with	Alligned with	Alligned with	Alligned with	Touches	Alligned with hole											Alligned with hole
97022A372_316											Alligned with hole	Alligned with hole						Pin Through	Alligned with	Alligned with	Alligned with	Alligned with	Alligned with	Alligned with		Touches	Alligned with	Alligned with	Alligned with	Alligned with hole											Alligned with hole
97022A372_316											Touches	Alligned with hole						Pin Through	Alligned with	Alligned with	Alligned with	Alligned with	Alligned with	Alligned with	Touches		Alligned with	Alligned with	Alligned with	Alligned with hole											Alligned with hole
97022A372_316											Touches	Alligned with hole						Pin Through	Alligned with	Alligned with	Alligned with	Alligned with	Alligned with	Alligned with	Alligned with	Alligned with		Touches	Alligned with	Alligned with hole											Alligned with hole
91650A320											Alligned with hole	Alligned with hole						Pin Through	Alligned with	Alligned with	Alligned with	Alligned with	Alligned with	Alligned with	Alligned with	Alligned with	Touches		Alligned with	Alligned with hole											Alligned with hole
928K233_302 - Spring											Alligned with hole	Alligned with hole			Alligned with			Pin Through	Alligned with	Alligned with	Alligned with	Alligned with	Touches	Touches	Alligned with	Alligned with	Alligned with	Alligned with		Pushes off of spring											Pushes off of spring
Clamp Side A - Jaw											Alligned with hole	Alligned with hole	Pushes on and pushes out		Alligned with hole			Pin Through	Alligned with hole	Alligned with hole	Alligned with hole	Alligned with hole	Alligned with hole	Alligned with hole	Alligned with hole	Alligned with hole	Alligned with hole	Alligned with hole	Pushes off of spring		Captured by	Touches	Alligned with	Alligned with	Alligned with	Touches	Attached to	Alligned with	Alligned with		Alligned with and touches other
92735A250 - Left Clevis																														Captured by		Pin through	Pin through	Pin through	Pin through	Pin through		Pin through	Pin through
97022A372_316																														Touches	Pin through		Touches	Alligned with	Alligned with	Alligned with		Alligned with	Alligned with
97022A372_316																														Alligned with	Pin through	Touches		Alligned with	Alligned with	Alligned with		Alligned with	Touches
97022A372_316																														Alligned with	Pin through	Alligned with	Alligned with		Touches	Alligned with		Alligned with	Touches
97022A372_316																														Alligned with	Pin through	Alligned with	Alligned with	Touches		Touches		Alligned with	Alligned with
91650A320																														Touches	Pin through	Alligned with	Alligned with	Alligned with	Touches
Grip pad																														Attached
9271K673 Music																														Alligned with	Pin through	Alligned with	Alligned with	Alligned with	Alligned with
Clamp Side A -Jaw Tip																														Alligned with	Pin through	Alligned with	Touches	Touches	Alligned with					Attached to
Grip Pad - Jaw Tip																																							Attached to
Clamp Side B - Jaw											Alligned with hole	Alligned with hole	Pushes on and pushes out		Alligned with hole			Pin Through	Alligned with hole	Alligned with hole	Alligned with hole	Alligned with hole	Alligned with hole	Alligned with hole	Alligned with hole	Alligned with hole	Alligned with hole	Alligned with hole	Pushes off of spring	Alligned with and touches other												Captured by	Touches	Alligned with	Alligned with	Alligned with	Touches	Attached to	Alligned with
92735A250 - Right Clevis																																									Captured by		Pin through	Pin through	Pin through	Pin through	Pin through		Pin through
97022A372_316																																									Touches	Pin through		Touches	Alligned with	Alligned with	Alligned with		Alligned with
97022A372_316																																									Alligned with	Pin through	Touches		Alligned with	Alligned with	Alligned with		Alligned with
97022A372_316																																									Alligned with	Pin through	Alligned with	Alligned with		Touches	Alligned with		Alligned with
97022A372_316																																									Alligned with	Pin through	Alligned with	Alligned with	Touches		Touches		Alligned with
91650A320																																									Touches	Pin through	Alligned with	Alligned with	Alligned with	Touches
Grip pad																																									Attached
9271K673 Music Torsion Spring																																									Alligned with	Pin through	Alligned with	Alligned with	Alligned with	Alligned with
Clamp Side B - Jaw Tip																																									Alligned with	Pin through	Alligned with	Touches	Touches	Alligned with
Grip Pad - Jaw Tip
	screws into	screws into	screws into	screws into	Alligned with and screws into	Alligned with and screws into							Driven by power shaft				Power, Data, Touches ISS Handrail																				Touches ISS Handrail			Touches ISS Handrail								Touches ISS Handrail
[truncated: 2 more columns]

## Sheet: S5-Coded DSM
462		1	2	2	3	3	4	4	5	5	6	6	7	7	8	8	9	10	11	12	13	14	15	16	17	18	19	20	21	22	23	24	25	26	27	28	29	30	31	32	33	34	35	36	37	38	39	40	41
9129A134 (left)	1					1
9129A134 (left)	2					1
9129A134 (right)	2						1
9129A134 (right)	3						1
Cross member (left)	3	1	1					1		1		1
Cross member (right)	4			1	1				1		1	1
91307A003_Metrix (top left	4					1							1
91307A003_Metrix (top right)	5						1						1
91307A003_Metrix (bottom left)	5					1
91307A003_Metrix (bottom right)	6						1					1
Side Frame (top)	6					1	1				1			1					1	1	1	1	1	1	1	1	1	1	1	1	1											1
Side Frame (bottom)	7							1	1					1					1	1	1	1	1	1	1	1	1	1	1	1	1											1
Ellipitcal Shaped mechanism	7											1	1		1	1															1											1
Stainless Steel ball bearing	8													1		1
Central post	8													1	1		1		1	1	1		1	1						1	1											1
Sensor Holder	9															1		1
Constact Sensor	10																1
92735A250 - Central Clevis	11											1	1			1				1	1	1	1	1	1	1	1	1	1	1	1											1
97022A372_316 (outer)	12											1	1			1			1		1	1	1	1	1	1	1	1	1	1	1											1
97022A372_316	13											1	1			1			1	1		1	1	1	1	1	1	1	1	1	1											1
97022A372_316	14											1	1						1	1	1		1	1	1	1	1	1	1	1	1											1
97022A372_316	15											1	1			1			1	1	1	1		1	1	1	1	1	1	1	1											1
97022A372_316	16											1	1			1			1	1	1	1	1		1	1	1	1	1	1	1											1
97022A372_316	17											1	1						1	1	1	1	1	1		1	1	1	1	1	1											1
97022A372_316	18											1	1						1	1	1	1	1	1	1		1	1	1	1	1											1
97022A372_316	19											1	1						1	1	1	1	1	1	1	1		1	1	1	1											1
97022A372_316	20											1	1						1	1	1	1	1	1	1	1	1		1	1	1											1
91650A320	21											1	1						1	1	1	1	1	1	1	1	1	1		1	1											1
928K233_302 - Spring	22											1	1			1			1	1	1	1	1	1	1	1	1	1	1		1											1
Clamp Side A - Jaw	23											1	1	1		1			1	1	1	1	1	1	1	1	1	1	1	1		1	1	1	1	1	1	1	1	1		1
92735A250 - Left Clevis	24																														1		1	1	1	1	1		1	1
97022A372_316	25																														1	1		1	1	1	1		1	1
97022A372_316	26																														1	1	1		1	1	1		1	1
97022A372_316	27																														1	1	1	1		1	1		1	1
97022A372_316	28																														1	1	1	1	1		1		1	1
91650A320	29																														1	1	1	1	1	1
Grip pad	30																														1
9271K673 Music	31																														1	1	1	1	1	1
Clamp Side A -Jaw Tip	32																														1	1	1	1	1	1					1
Grip Pad - Jaw Tip	33																																							1
Clamp Side B - Jaw	34											1	1	1		1			1	1	1	1	1	1	1	1	1	1	1	1	1												1	1	1	1	1	1	1
92735A250 - Right Clevis	35																																									1		1	1	1	1	1
97022A372_316	36																																									1	1		1	1	1	1
97022A372_316	37																																									1	1	1		1	1	1
97022A372_316	38																																									1	1	1	1		1	1
97022A372_316	39																																									1	1	1	1	1		1
91650A320	40																																									1	1	1	1	1	1
Grip pad	41																																									1
9271K673 Music Torsion Spring	42																																									1	1	1	1	1	1
Clamp Side B - Jaw Tip	43																																									1	1	1	1	1	1
Grip Pad - Jaw Tip	44
		1	1	1	1	1	1							1				1																				1			1								1
[truncated: 3 more columns]

## Sheet: S8-Full
462		1	2	2	3	3	4	4	5	5	6	6	7	7	8	8	9	10	11	12	13	14	15	16	17	18	19	20	21	22	23	24	25	26	27	28	29	30	31	32	33	34	35	36	37	38	39	40	41
9129A134 (left)	1					1
9129A134 (left)	2					1
9129A134 (right)	2						1
9129A134 (right)	3						1
Cross member (left)	3	1	1					1		1		1
Cross member (right)	4			1	1				1		1	1
91307A003_Metrix (top left	4					1							1
91307A003_Metrix (top right)	5						1						1
91307A003_Metrix (bottom left)	5					1
91307A003_Metrix (bottom right)	6						1					1
Side Frame (top)	6					1	1				1			1					1	1	1	1	1	1	1	1	1	1	1	1	1											1
Side Frame (bottom)	7							1	1					1					1	1	1	1	1	1	1	1	1	1	1	1	1											1
Ellipitcal Shaped mechanism	7											1	1		1	1															1											1
Stainless Steel ball bearing	8													1		1
Central post	8													1	1		1		1	1	1		1	1						1	1											1
Sensor Holder	9															1		1
Constact Sensor	10																1
92735A250 - Central Clevis	11											1	1			1				1	1	1	1	1	1	1	1	1	1	1	1											1
97022A372_316 (outer)	12											1	1			1			1		1	1	1	1	1	1	1	1	1	1	1											1
97022A372_316	13											1	1			1			1	1		1	1	1	1	1	1	1	1	1	1											1
97022A372_316	14											1	1						1	1	1		1	1	1	1	1	1	1	1	1											1
97022A372_316	15											1	1			1			1	1	1	1		1	1	1	1	1	1	1	1											1
97022A372_316	16											1	1			1			1	1	1	1	1		1	1	1	1	1	1	1											1
97022A372_316	17											1	1						1	1	1	1	1	1		1	1	1	1	1	1											1
97022A372_316	18											1	1						1	1	1	1	1	1	1		1	1	1	1	1											1
97022A372_316	19											1	1						1	1	1	1	1	1	1	1		1	1	1	1											1
97022A372_316	20											1	1						1	1	1	1	1	1	1	1	1		1	1	1											1
91650A320	21											1	1						1	1	1	1	1	1	1	1	1	1		1	1											1
928K233_302 - Spring	22											1	1			1			1	1	1	1	1	1	1	1	1	1	1		1											1
Clamp Side A - Jaw	23											1	1	1		1			1	1	1	1	1	1	1	1	1	1	1	1		1	1	1	1	1	1	1	1	1		1
92735A250 - Left Clevis	24																														1		1	1	1	1	1		1	1
97022A372_316	25																														1	1		1	1	1	1		1	1
97022A372_316	26																														1	1	1		1	1	1		1	1
97022A372_316	27																														1	1	1	1		1	1		1	1
97022A372_316	28																														1	1	1	1	1		1		1	1
91650A320	29																														1	1	1	1	1	1
Grip pad	30																														1
9271K673 Music	31																														1	1	1	1	1	1
Clamp Side A -Jaw Tip	32																														1	1	1	1	1	1					1
Grip Pad - Jaw Tip	33																																							1
Clamp Side B - Jaw	34											1	1	1		1			1	1	1	1	1	1	1	1	1	1	1	1	1												1	1	1	1	1	1	1
92735A250 - Right Clevis	35																																									1		1	1	1	1	1
97022A372_316	36																																									1	1		1	1	1	1
97022A372_316	37																																									1	1	1		1	1	1
97022A372_316	38																																									1	1	1	1		1	1
97022A372_316	39																																									1	1	1	1	1		1
91650A320	40																																									1	1	1	1	1	1
Grip pad	41																																									1
9271K673 Music Torsion Spring	42																																									1	1	1	1	1	1
Clamp Side B - Jaw Tip	43																																									1	1	1	1	1	1
Grip Pad - Jaw Tip	44
		1	1	1	1	1	1							1				1																				1			1								1
[truncated: 3 more columns]

## Sheet: S8-Full-LowDetail
78		1	2	3	4	5	6	7	8	9	10	11	12	13	14	15	16	17	18	19	20
Cross member (left)	1			1																		1
Cross member (right)	2			1																		1
Side Frame (top)	3	1	1			1					1	1					1
Side Frame (bottom)	4					1					1	1					1
Ellipitcal Shaped mechanism	5			1	1		1	1				1					1					1
Stainless Steel ball bearing	6					1		1
Central post	7					1	1		1		1	1					1
Sensor Holder	8							1		1
Constact Sensor	9								1													1
928K233_302 - Spring	10			1	1			1				1					1
Clamp Side A - Jaw	11			1	1	1		1			1		1	1	1		1
Grip pad	12											1										1
9271K673 Music	13											1
Clamp Side A -Jaw Tip	14											1				1
Grip Pad - Jaw Tip	15														1							1
Clamp Side B - Jaw	16			1	1	1		1			1	1						1	1	1
Grip pad	17																1					1
9271K673 Music Torsion Spring	18																1
Clamp Side B - Jaw Tip	19																1				1
Grip Pad - Jaw Tip	20																			1		1
		1	1			1				1			1			1		1			1

## Sheet: Lookup
General	Specific	Abbreviation	Definition	Examples
Information	Status	SI	Communicates information about its status	Sensor
Information	Control	CI	Communicates signals for the control of another thing	Serial Commands
Material	Human	HM	Humans must be moved	Human attachment
Material	Gas	GM	Gas must be moved
Material	Liquid	LM
Material	Solid	SM
Material	Plasma	PM
Material	Mixture	MM
Energy	Human	HE	Human energy enters the system, pulling levers, etc.
Energy	Acoustic	AE
Energy	Biological	BE
Energy	Chemical	CE
Energy	Electrical	EE
Energy	Electromagnetic	EME
Energy	Hydraulic	HYE
Energy	Mechanical	ME	Gear movement, conflates translation and rotational motion…..	Rotation, mechanism
Energy	Magnetic	MAG
Energy	Pneumatic	PE
Energy	Radioactive	NE
Energy	Thermal	TE
Energy	Strain energy	SE		Flexing
Spatial	Proximity	P	In close proximity, touching, etc.	Touching or fixed
Spatial	Alignment	A	Uses a pin or other form of allignment, including tacking	Pin cnnection
Movement	Translational	LRM	Transfers translation motion				`
Movement	Rotational	RRM	Transfers rotational motion
