# Supplementary material for: Linking solver characteristics, solving processes and solution attributes: A data explainer for an open innovation generated robotic design dataset
Source: Data Brief. 2023 Sep 6;50:109547. doi: 10.1016/j.dib.2023.109547 (PMC10518673; doi:10.1016/j.dib.2023.109547)
Supplement: Supplementary file 1 [file mmc1.zip › Release/Solutions/Solution DSMs/D5-MDC/MDC-11 DSM.xlsx]

## Sheet: S1 - BOM
Component	Group	Note	Quantity		Component	Group	Fastener Removed	Notes		Component	Group	Notes
Screw for Linear Actuator Extension			1		Screw for Linear Actuator Extension		X								Row Labels	Sum of Quantity
Screw for Slider Pin			1		Screw for Slider Pin		X								(blank)
Linear Actuator Extensor			1		Linear Actuator Extensor										EMA Robotic Arm	82
Slider Pin			1		Slider Pin										Accessory - End Effector	24
Contact Sensor			2		Contact Sensor										Accessory - Gear Box 1	12
Protective Covers			2		Contact Sensor										Accessory - Gear Box 2	12
Nuts for Tweezers Hunges			2		Protective Covers										Accessory - Long Gear Box 1	12
Screws for Attaching MDC to IP			4		Protective Covers										Accessory - Long Gear Box 2	12
MDC Adapter to IP (Left)			1		Nuts for Tweezers Hunges		X								Grand Total	154
MDC Adapter to IP (right)			1		Nuts for Tweezers Hunges		X
Springs x2			2		Screws for Attaching MDC to IP		X
Bolts for Tweezers Hunge			2		Screws for Attaching MDC to IP		X
MDC Chassis			1		Screws for Attaching MDC to IP		X								Row Labels	Count of Component
Screw for Tweezer Hinges			2		Screws for Attaching MDC to IP		X								(blank)
Tweezer (left)			1		MDC Adapter to IP (Left)										EMA Robotic Arm	82
Tweezer (right)			1		MDC Adapter to IP (right)										Accessory - End Effector	24
Rollers ASM (left)			1		Springs x2										Accessory - Gear Box 1	12
Rollers ASM (right)			1		Springs x2										Accessory - Gear Box 2	12
					Bolts for Tweezers Hunge		X								Accessory - Long Gear Box 1	12
					Bolts for Tweezers Hunge		X								Accessory - Long Gear Box 2	12
					MDC Chassis										Grand Total	154
					Screw for Tweezer Hinges		X
					Screw for Tweezer Hinges		X
					Tweezer (left)
					Tweezer (right)
					Rollers ASM (left)
					Rollers ASM (right)
Total			27
					27					0

## Sheet: S3 - SubDSM
	Screws for Attaching MDC to IP	Screws for Attaching MDC to IP	Screws for Attaching MDC to IP	Screws for Attaching MDC to IP	MDC Adapter to IP (Left)	MDC Adapter to IP (right)	MDC Chassis	Screw for Linear Actuator Extension	Linear Actuator Extensor	Screw for Slider Pin	Slider Pin	Contact Sensor	Rollers ASM (left)	Rollers ASM (right)	Protective Covers	Screw for Tweezer Hinges	Bolts for Tweezers Hinge	Springs	Nuts for Tweezers Hunges	Tweezer (left)	Protective Covers	Screw for Tweezer Hinges	Bolts for Tweezers Hinge	Springs	Nuts for Tweezers Hunges	Tweezer (right)	Contact Sensor	External
Screws for Attaching MDC to IP					Screw into and capture																							Screw into and capture
Screws for Attaching MDC to IP					Screw into and capture																							Screw into and capture
Screws for Attaching MDC to IP						Screw into and capture																						Screw into and capture
Screws for Attaching MDC to IP						Screw into and capture																						Screw into and capture
MDC Adapter to IP (Left)	Screw into and capture	Screw into and capture				Alligned	Hook onto connection																					Touches interface
MDC Adapter to IP (right)			Screw into and capture	Screw into and capture	Alligned		Hook onto connection																					Touches interface
MDC Chassis					Hook onto connection	Hook onto connection									Alligned and fit onto	Capture	Alligned with	Wrapped Around Allignment and touches	Pin through and captured	Alligned with hole	Alligned and fit onto	Capture	Alligned with	Wrapped Around Allignment and touches	Pin through and captured	Alligned with hole
Screw for Linear Actuator Extension									Passes through and is captured																			Screws into power takeoff shaft to transmit force
Linear Actuator Extensor								Passes through and is captured		Passes through and is captured	Alligned and pinned to	Attached to	Alligned to	Alligned to														Alligns with power takeoff
Screw for Slider Pin									Passes through and is captured		Affixed to		Alligned with	Alligned with
Slider Pin									Alligned and pinned to	Affixed to		Affixed to end	Rotates on	Rotates on
Contact Sensor									attached to		Affixed to end																	Power, Data, Touches ISS Handrail
Rollers ASM (left)									Alligned to	Alligned with	Rotates on			Alligned with						Rolls on tweezers
Rollers ASM (right)									Alligned to	Alligned with	Rotates on		Alligned with													Rolls on tweezers
Left Protective Cover							Alligned and fit onto									Captured by	Captured by	Alligned to	alligned to	alligned with
Screw for Tweezer Hinges							Capture								Captured by		Fit onto	Wrapped around	Screws onto	Rotates on
Bolts for Tweezers Hinge							Alligned with								Captured by	Fit onto		Wrapped around and touches	Alligned	Alligned with
Springs							Wrapped Around Allignment and touches								Alligned to	Wrapped around	Wrapped around and touches		Alligned	Touches
Nuts for Tweezers Hunges							Pin through and captured								alligned to	Screws onto	Alligned	Alligned		rotates on
Tweezer (left)							Alligned with hole						Rolls on tweezers		alligned with	Rotates on	Alligned with	Touches	rotates on									Captures ISS Handrail
Right Protective Cover							Alligned and fit onto															Captured by	Captured by	Alligned to	alligned to	alligned with
Screw for Tweezer Hinges							Capture														Captured by		Fit onto	Wrapped around	Screws onto	Rotates on
Bolts for Tweezers Hinge							Alligned with														Captured by	Fit onto		Wrapped around and touches	Alligned	Alligned with
Springs							Wrapped Around Allignment and touches														Alligned to	Wrapped around	Wrapped around and touches		Alligned	Touches
Nuts for Tweezers Hunges							Pin through and captured														alligned to	Screws onto	Alligned	Alligned		rotates on
Tweezer (right)							Alligned with hole							Rolls on tweezers							alligned with	Rotates on	Alligned with	Touches	rotates on			Captures ISS Handrail
Contact Sensor
External	Screw into and capture	Screw into and capture	Screw into and capture	Screw into and capture	Touches interface	Touches interface		Screws into power takeoff shaft to transmit force	Alligns with power takeoff			Power, Data, Touches ISS Handrail								Captures ISS Handrail						Captures ISS Handrail

## Sheet: S4-DSM
	Screws for Attaching MDC to IP	Screws for Attaching MDC to IP	Screws for Attaching MDC to IP	Screws for Attaching MDC to IP	MDC Adapter to IP (Left)	MDC Adapter to IP (right)	MDC Chassis	Screw for Linear Actuator Extension	Linear Actuator Extensor	Screw for Slider Pin	Slider Pin	Contact Sensor	Rollers ASM (left)	Rollers ASM (right)	Protective Covers	Screw for Tweezer Hinges	Bolts for Tweezers Hinge	Springs	Nuts for Tweezers Hunges	Tweezer (left)	Protective Covers	Screw for Tweezer Hinges	Bolts for Tweezers Hinge	Springs	Nuts for Tweezers Hunges	Tweezer (right)	Contact Sensor	External
Screws for Attaching MDC to IP					Screw into and capture																							Screw into and capture
Screws for Attaching MDC to IP					Screw into and capture																							Screw into and capture
Screws for Attaching MDC to IP						Screw into and capture																						Screw into and capture
Screws for Attaching MDC to IP						Screw into and capture																						Screw into and capture
MDC Adapter to IP (Left)	Screw into and capture	Screw into and capture				Alligned	Hook onto connection																					Touches interface
MDC Adapter to IP (right)			Screw into and capture	Screw into and capture	Alligned		Hook onto connection																					Touches interface
MDC Chassis					Hook onto connection	Hook onto connection									Alligned and fit onto	Capture	Alligned with	Wrapped Around Allignment and touches	Pin through and captured	Alligned with hole	Alligned and fit onto	Capture	Alligned with	Wrapped Around Allignment and touches	Pin through and captured	Alligned with hole
Screw for Linear Actuator Extension									Passes through and is captured																			Screws into power takeoff shaft to transmit force
Linear Actuator Extensor								Passes through and is captured		Passes through and is captured	Alligned and pinned to	Attached to	Alligned to	Alligned to														Alligns with power takeoff
Screw for Slider Pin									Passes through and is captured		Affixed to		Alligned with	Alligned with
Slider Pin									Alligned and pinned to	Affixed to		Affixed to end	Rotates on	Rotates on
Contact Sensor									attached to		Affixed to end																	Power, Data, Touches ISS Handrail
Rollers ASM (left)									Alligned to	Alligned with	Rotates on			Alligned with						Rolls on tweezers
Rollers ASM (right)									Alligned to	Alligned with	Rotates on		Alligned with													Rolls on tweezers
Left Protective Cover							Alligned and fit onto									Captured by	Captured by	Alligned to	alligned to	alligned with
Screw for Tweezer Hinges							Capture								Captured by		Fit onto	Wrapped around	Screws onto	Rotates on
Bolts for Tweezers Hinge							Alligned with								Captured by	Fit onto		Wrapped around and touches	Alligned	Alligned with
Springs							Wrapped Around Allignment and touches								Alligned to	Wrapped around	Wrapped around and touches		Alligned	Touches
Nuts for Tweezers Hunges							Pin through and captured								alligned to	Screws onto	Alligned	Alligned		rotates on
Tweezer (left)							Alligned with hole						Rolls on tweezers		alligned with	Rotates on	Alligned with	Touches	rotates on									Captures ISS Handrail
Right Protective Cover							Alligned and fit onto															Captured by	Captured by	Alligned to	alligned to	alligned with
Screw for Tweezer Hinges							Capture														Captured by		Fit onto	Wrapped around	Screws onto	Rotates on
Bolts for Tweezers Hinge							Alligned with														Captured by	Fit onto		Wrapped around and touches	Alligned	Alligned with
Springs							Wrapped Around Allignment and touches														Alligned to	Wrapped around	Wrapped around and touches		Alligned	Touches
Nuts for Tweezers Hunges							Pin through and captured														alligned to	Screws onto	Alligned	Alligned		rotates on
Tweezer (right)							Alligned with hole							Rolls on tweezers							alligned with	Rotates on	Alligned with	Touches	rotates on			Captures ISS Handrail
Contact Sensor
External	Screw into and capture	Screw into and capture	Screw into and capture	Screw into and capture	Touches interface	Touches interface		Screws into power takeoff shaft to transmit force	Alligns with power takeoff			Power, Data, Touches ISS Handrail								Captures ISS Handrail						Captures ISS Handrail

## Sheet: S5-Coded DSM
150		1	2	3	4	5	6	7	8	9	10	11	12	13	14	15	16	17	18	19	20	21	22	23	24	25	26	External
Screws for Attaching MDC to IP	1					1																						1
Screws for Attaching MDC to IP	2					1																						1
Screws for Attaching MDC to IP	3						1																					1
Screws for Attaching MDC to IP	4						1																					1
MDC Adapter to IP (Left)	5	1	1				1	1																				1
MDC Adapter to IP (right)	6			1	1	1		1																				1
MDC Chassis	7					1	1									1	1	1	1	1	1	1	1	1	1	1	1
Screw for Linear Actuator Extension	8									1																		1
Linear Actuator Extensor	9								1		1	1	1	1	1													1
Screw for Slider Pin	10									1		1		1	1
Slider Pin	11									1	1		1	1	1
Contact Sensor	12									1		1																1
Rollers ASM (left)	13									1	1	1			1						1
Rollers ASM (right)	14									1	1	1		1													1
Left Protective Cover	15							1									1	1	1	1	1
Screw for Tweezer Hinges	16							1								1		1	1	1	1
Bolts for Tweezers Hinge	17							1								1	1		1	1	1
Springs	18							1								1	1	1		1	1
Nuts for Tweezers Hunges	19							1								1	1	1	1		1
Tweezer (left)	20							1						1		1	1	1	1	1								1
Right Protective Cover	21							1															1	1	1	1	1
Screw for Tweezer Hinges	22							1														1		1	1	1	1
Bolts for Tweezers Hinge	23							1														1	1		1	1	1
Springs	24							1														1	1	1		1	1
Nuts for Tweezers Hunges	25							1														1	1	1	1		1
Tweezer (right)	26							1							1							1	1	1	1	1		1
External		1	1	1	1	1	1		1	1			1								1						1

## Sheet: S8-Full
150		1	2	3	4	5	6	7	8	9	10	11	12	13	14	15	16	17	18	19	20	21	22	23	24	25	26	External
Screws for Attaching MDC to IP	1					1																						1
Screws for Attaching MDC to IP	2					1																						1
Screws for Attaching MDC to IP	3						1																					1
Screws for Attaching MDC to IP	4						1																					1
MDC Adapter to IP (Left)	5	1	1				1	1																				1
MDC Adapter to IP (right)	6			1	1	1		1																				1
MDC Chassis	7					1	1									1	1	1	1	1	1	1	1	1	1	1	1
Screw for Linear Actuator Extension	8									1																		1
Linear Actuator Extensor	9								1		1	1	1	1	1													1
Screw for Slider Pin	10									1		1		1	1
Slider Pin	11									1	1		1	1	1
Contact Sensor	12									1		1																1
Rollers ASM (left)	13									1	1	1			1						1
Rollers ASM (right)	14									1	1	1		1													1
Left Protective Cover	15							1									1	1	1	1	1
Screw for Tweezer Hinges	16							1								1		1	1	1	1
Bolts for Tweezers Hinge	17							1								1	1		1	1	1
Springs	18							1								1	1	1		1	1
Nuts for Tweezers Hunges	19							1								1	1	1	1		1
Tweezer (left)	20							1						1		1	1	1	1	1								1
Right Protective Cover	21							1															1	1	1	1	1
Screw for Tweezer Hinges	22							1														1		1	1	1	1
Bolts for Tweezers Hinge	23							1														1	1		1	1	1
Springs	24							1														1	1	1		1	1
Nuts for Tweezers Hunges	25							1														1	1	1	1		1
Tweezer (right)	26							1							1							1	1	1	1	1		1
External		1	1	1	1	1	1		1	1			1								1						1

## Sheet: S8-Full-LowDetail
62		1	2	3	4	5	6	7	8	9	10	11	12	13	14	External
MDC Adapter to IP (Left)	1		1	1												1
MDC Adapter to IP (right)	2	1		1												1
MDC Chassis	3	1	1							1	1	1	1	1	1
Linear Actuator Extensor	4					1	1	1	1							1
Slider Pin	5				1		1	1	1
Contact Sensor	6				1	1										1
Rollers ASM (left)	7				1	1			1			1
Rollers ASM (right)	8				1	1		1							1
Left Protective Cover	9			1							1	1
Springs	10			1						1		1
Tweezer (left)	11			1				1		1	1					1
Right Protective Cover	12			1										1	1
Springs	13			1									1		1
Tweezer (right)	14			1					1				1	1		1
External		1	1		1		1					1			1

## Sheet: Lookup
General	Specific	Abbreviation	Definition	Examples
Information	Status	SI	Communicates information about its status	Sensor
Information	Control	CI	Communicates signals for the control of another thing	Serial Commands
Material	Human	HM	Humans must be moved	Human attachment
Material	Gas	GM	Gas must be moved
Material	Liquid	LM
Material	Solid	SM
Material	Plasma	PM
Material	Mixture	MM
Energy	Human	HE	Human energy enters the system, pulling levers, etc.
Energy	Acoustic	AE
Energy	Biological	BE
Energy	Chemical	CE
Energy	Electrical	EE
Energy	Electromagnetic	EME
Energy	Hydraulic	HYE
Energy	Mechanical	ME	Gear movement, conflates translation and rotational motion…..	Rotation, mechanism
Energy	Magnetic	MAG
Energy	Pneumatic	PE
Energy	Radioactive	NE
Energy	Thermal	TE
Energy	Strain energy	SE		Flexing
Spatial	Proximity	P	In close proximity, touching, etc.	Touching or fixed
Spatial	Alignment	A	Uses a pin or other form of allignment, including tacking	Pin cnnection
Movement	Translational	LRM	Transfers translation motion				`
Movement	Rotational	RRM	Transfers rotational motion
