# Supplementary material for: Linking solver characteristics, solving processes and solution attributes: A data explainer for an open innovation generated robotic design dataset
Source: Data Brief. 2023 Sep 6;50:109547. doi: 10.1016/j.dib.2023.109547 (PMC10518673; doi:10.1016/j.dib.2023.109547)
Supplement: Supplementary file 1 [file mmc1.zip › Release/Solutions/Solution DSMs/D5-MDC/MDC-10 DSM.xlsx]

## Sheet: S1 - BOM
Component	Group	Note	Quantity		Component	Group	Fastener Removed	Notes		Component	Group	Notes
Board	Mounting Interface		1		Board	Mounting Interface									Row Labels	Sum of Quantity
Link Rod	Mounting Interface		1		Link Rod	Mounting Interface									(blank)
Link Rod	Mounting Interface		1		Link Rod	Mounting Interface									Mounting Interface	4
Bolt L 10	Mounting Interface		1		Bolt L 10	Mounting Interface	X								Linear Drive Shaft Kit	6
Link Board	Linear Drive Shaft Kit		1		Link Board	Linear Drive Shaft Kit									Clamp Kit 1	8
Link Board	Linear Drive Shaft Kit		1		Link Board	Linear Drive Shaft Kit									Clamp Kit 2	8
Screw	Linear Drive Shaft Kit		1		Screw	Linear Drive Shaft Kit									Grand Total	26
Bolt L 10	Linear Drive Shaft Kit		1		Bolt L 10	Linear Drive Shaft Kit	X
Link Rod	Linear Drive Shaft Kit		1		Link Rod	Linear Drive Shaft Kit
Link Rod	Linear Drive Shaft Kit		1		Link Rod	Linear Drive Shaft Kit
Arm	Clamp Kit 1		1		Arm	Clamp Kit 1
Bolt 11	Clamp Kit 1		1		Bolt 11	Clamp Kit 1	X
Bolt 38	Clamp Kit 1		1		Bolt 38	Clamp Kit 1	X								Row Labels	Count of Component
Link Rod	Clamp Kit 1		1		Link Rod	Clamp Kit 1									(blank)
Bolt 10	Clamp Kit 1		1		Bolt 10	Clamp Kit 1	X								Mounting Interface	4
Torsion Spring	Clamp Kit 1		1		Torsion Spring	Clamp Kit 1									Linear Drive Shaft Kit	6
Clamp Ending	Clamp Kit 1		1		Clamp Ending	Clamp Kit 1									Clamp Kit 1	8
Bolt 38	Clamp Kit 1		1		Bolt 38	Clamp Kit 1	X								Clamp Kit 2	8
Arm	Clamp Kit 2		1		Arm	Clamp Kit 2									Grand Total	26
Bolt 36	Clamp Kit 2		1		Bolt 36	Clamp Kit 2	X
Bolt 14	Clamp Kit 2		1		Bolt 14	Clamp Kit 2	X
Link Rod	Clamp Kit 2		1		Link Rod	Clamp Kit 2
Bolt 10	Clamp Kit 2		1		Bolt 10	Clamp Kit 2	X
Torsion Spring	Clamp Kit 2		1		Torsion Spring	Clamp Kit 2
Clamp Ending	Clamp Kit 2		1		Clamp Ending	Clamp Kit 2
Bolt 38	Clamp Kit 2		1		Bolt 38	Clamp Kit 2	X
Total			26
					26					0

## Sheet: S2 - Subsys
	Mounting Interface	Linear Drive Shaft Kit	Clamp Kit 1	Clamp Kit 2
Mounting Interface		Attaches to	Attaches to	Attaches to	Astrobee Interface
Linear Drive Shaft Kit	Attaches to		Transmits Force	Transmits Force	Astrobee Power Interface
Clamp Kit 1	Attaches to	Transmits Force			Grabs ISS Handrail
Clamp Kit 2	Attaches to	Transmits Force			Grabs ISS Handrail
	Astrobee Interface	Astrobee Power Interface	Grabs ISS Handrail	Grabs ISS Handrail

## Sheet: S3 - SubDSM
Mounting Interface	Board	Link Rod	Link Rod	Bolt L 10
Board		Alligned with hole	Alligned with hole	Pin through and affixed hole	Attaches to other links
Base Link Rod	Alligned with hole		Alligned with other rod	Pin through and affixed hole	Drives other links
Base Link Rod	Alligned with hole	Alligned with other rod		Pin through and affixed hole	Drives other links
Bolt L 10	Pin through and affixed hole	Pin through and affixed hole	Pin through and affixed hole
	Attaches to other links	Drives other links	Drives other links
Linear Drive Shaft Kit	Link Board	Link Board	Screw	Bolt L 10	Link Rod	Link Rod
Link Board		Alligned	Passes through	Passes through	Alligned with bolt	Alligned with bolt	Alligned with drive shaft
Link Board	Alligned		Passes through	Passes through	Alligned with bolt	Alligned with bolt	Alligned with drive shaft
Screw	Passes through	Passes through					Captures drive shaft
Bolt L 10	Passes through	Passes through			Pins Bolt	Pins Bolt
Link Rod	Alligned with bolt	Alligned with bolt		Pins Bolt		Alligned	Drives Clamp
Link Rod	Alligned with bolt	Alligned with bolt		Pins Bolt	Alligned		Drives Clamp
	Alligned with drive shaft	Alligned with drive shaft	Captures drive shaft		Drives Clamp	Drives Clamp
Clamp Kit 1	Arm	Bolt 11	Bolt 38	Link Rod	Bolt 10	Torsion Spring	Clamp Ending	Bolt 38
Arm		Affixed inside	Affixed through	Alligned with		Alligned with hole	Alligned with hole	Pin through and fixed	Attaches to base link rod and link rod
Bolt 11	Affixed inside								Attaches to link rod
Bolt 38	Affixed through								Attaches to base link rod
Link Rod	Alligned with				Affixed inside	Pushes off of	Alligned with and pushes on	Passes through
Bolt 10				Affixed inside
Torsion Spring	Alligned with hole			Pushes off of			Alligned with	Fits on
Clamp Ending	Alligned with hole			Alligned with and pushes on		Alligned with		Fits on	Touches ISS Handrail
Bolt 38	Pin through and fixed			Passes through		Fits on	Fits on
	Attaches to base link rod and link rod	Attaches to link rod	Attaches to base link rod				Touches ISS Handrail
Clamp Kit 2	Arm	Bolt 36	Bolt 14	Link Rod	Bolt 10	Torsion Spring	Clamp Ending	Bolt 38
Arm		Affixed inside	Affixed through	Alligned with		Alligned with hole	Alligned with hole	Pin through and fixed	Attaches to base link rod and link rod
Bolt 36	Affixed inside								Attaches to link rod
Bolt 14	Affixed through								Attaches to base link rod
Link Rod	Alligned with				Affixed inside	Pushes off of	Alligned with and pushes on	Passes through
Bolt 10				Affixed inside
Torsion Spring	Alligned with hole			Pushes off of			Alligned with	Fits on
Clamp Ending	Alligned with hole			Alligned with and pushes on		Alligned with		Fits on	Touches ISS Handrail
Bolt 38	Pin through and fixed			Passes through		Fits on	Fits on
	Attaches to base link rod and link rod	Attaches to link rod	Attaches to base link rod				Touches ISS Handrail

## Sheet: S4-DSM
Mounting Interface	Board	Link Rod	Link Rod	Bolt L 10	Link Board	Link Board	Screw	Bolt L 10	Link Rod	Link Rod	Arm	Bolt 11	Bolt 38	Link Rod	Bolt 10	Torsion Spring	Clamp Ending	Bolt 38	Arm	Bolt 36	Bolt 14	Link Rod	Bolt 10	Torsion Spring	Clamp Ending	Bolt 38
Board		Alligned with hole	Alligned with hole	Pin through and affixed hole																							Touches ISS Handrail
Base Link Rod	Alligned with hole		Alligned with other rod	Pin through and affixed hole							Alligned with		Pivots on
Base Link Rod	Alligned with hole	Alligned with other rod		Pin through and affixed hole															Alligned with		Pivots on
Bolt L 10	Pin through and affixed hole	Pin through and affixed hole	Pin through and affixed hole
Link Board						Alligned	Passes through	Passes through	Alligned with bolt	Alligned with bolt																	Alligned to drive shaft
Link Board					Alligned		Passes through	Passes through	Alligned with bolt	Alligned with bolt																	Alligned to drive shaft
Screw					Passes through	Passes through																					Attaches to drive shaft
Bolt L 10					Passes through	Passes through			Pins Bolt	Pins Bolt
Link Rod					Alligned with bolt	Alligned with bolt		Pins Bolt		Alligned	Drives and rotates on
Link Rod					Alligned with bolt	Alligned with bolt		Pins Bolt	Alligned										Drives and rotates on
Arm		Alligned with							Drives and rotates on			Affixed inside	Affixed through	Alligned with		Alligned with hole	Alligned with hole	Pin through and fixed									Touches ISS Handrail
Bolt 11											Affixed inside
Bolt 38		Pivots on									Affixed through
Link Rod											Alligned with				Affixed inside	Pushes off of	Alligned with and pushes on	Passes through
Bolt 10														Affixed inside
Torsion Spring											Alligned with hole			Pushes off of			Alligned with	Fits on
Clamp Ending											Alligned with hole			Alligned with and pushes on		Alligned with		Fits on									Touches ISS Handrail
Bolt 38											Pin through and fixed			Passes through		Fits on	Fits on
Arm			Alligned with							Drives and rotates on										Affixed inside	Affixed through	Alligned with		Alligned with hole	Alligned with hole	Pin through and fixed	Touches ISS Handrail
Bolt 36																			Affixed inside
Bolt 14			Pivots on																Affixed through
Link Rod																			Alligned with				Affixed inside	Pushes off of	Alligned with and pushes on	Passes through
Bolt 10																						Affixed inside
Torsion Spring																			Alligned with hole			Pushes off of			Alligned with	Fits on
Clamp Ending																			Alligned with hole			Alligned with and pushes on		Alligned with		Fits on	Touches ISS Handrail
Bolt 38																			Pin through and fixed			Passes through		Fits on	Fits on
	Touches ISS Handrail				Alligned to drive shaft	Alligned to drive shaft	Attaches to drive shaft				Touches ISS Handrail						Touches ISS Handrail		Touches ISS Handrail						Touches ISS Handrail

## Sheet: S5-Coded DSM
116		1	2	3	4	5	6	7	8	9	10	11	12	13	14	15	16	17	18	19	20	21	22	23	24	25	26
Board	1		1	1	1																							1
Base Link Rod	2	1		1	1							1		1
Base Link Rod	3	1	1		1															1		1
Bolt L 10	4	1	1	1
Link Board	5						1	1	1	1	1																	1
Link Board	6					1		1	1	1	1																	1
Screw	7					1	1																					1
Bolt L 10	8					1	1			1	1
Link Rod	9					1	1		1		1	1
Link Rod	10					1	1		1	1										1
Arm	11		1							1			1	1	1		1	1	1									1
Bolt 11	12											1
Bolt 38	13		1									1
Link Rod	14											1				1	1	1	1
Bolt 10	15														1
Torsion Spring	16											1			1			1	1
Clamp Ending	17											1			1		1		1									1
Bolt 38	18											1			1		1	1
Arm	19			1							1										1	1	1		1	1	1	1
Bolt 36	20																			1
Bolt 14	21			1																1
Link Rod	22																			1				1	1	1	1
Bolt 10	23																						1
Torsion Spring	24																			1			1			1	1
Clamp Ending	25																			1			1		1		1	1
Bolt 38	26																			1			1		1	1
		1				1	1	1				1						1		1						1

## Sheet: S8-Full
116		1	2	3	4	5	6	7	8	9	10	11	12	13	14	15	16	17	18	19	20	21	22	23	24	25	26
Board	1		1	1	1																							1
Base Link Rod	2	1		1	1							1		1
Base Link Rod	3	1	1		1															1		1
Bolt L 10	4	1	1	1
Link Board	5						1	1	1	1	1																	1
Link Board	6					1		1	1	1	1																	1
Screw	7					1	1																					1
Bolt L 10	8					1	1			1	1
Link Rod	9					1	1		1		1	1
Link Rod	10					1	1		1	1										1
Arm	11		1							1			1	1	1		1	1	1									1
Bolt 11	12											1
Bolt 38	13		1									1
Link Rod	14											1				1	1	1	1
Bolt 10	15														1
Torsion Spring	16											1			1			1	1
Clamp Ending	17											1			1		1		1									1
Bolt 38	18											1			1		1	1
Arm	19			1							1										1	1	1		1	1	1	1
Bolt 36	20																			1
Bolt 14	21			1																1
Link Rod	22																			1				1	1	1	1
Bolt 10	23																						1
Torsion Spring	24																			1			1			1	1
Clamp Ending	25																			1			1		1		1	1
Bolt 38	26																			1			1		1	1
		1				1	1	1				1						1		1						1

## Sheet: S8-Full-LowDetail
64		1	2	3	4	5	6	7	8	9	10	11	12	13	14	15
Board	1		1	1													1
Base Link Rod	2	1		1					1
Base Link Rod	3	1	1										1
Link Board	4					1	1	1									1
Link Board	5				1		1	1									1
Link Rod	6				1	1		1	1
Link Rod	7				1	1	1						1
Arm	8		1				1			1	1	1					1
Link Rod	9								1		1	1
Torsion Spring	10								1	1		1
Clamp Ending	11								1	1	1						1
Arm	12			1				1						1	1	1	1
Link Rod	13												1		1	1
Torsion Spring	14												1	1		1
Clamp Ending	15												1	1	1		1
		1			1	1			1			1	1			1

## Sheet: Lookup
General	Specific	Abbreviation	Definition	Examples
Information	Status	SI	Communicates information about its status	Sensor
Information	Control	CI	Communicates signals for the control of another thing	Serial Commands
Material	Human	HM	Humans must be moved	Human attachment
Material	Gas	GM	Gas must be moved
Material	Liquid	LM
Material	Solid	SM
Material	Plasma	PM
Material	Mixture	MM
Energy	Human	HE	Human energy enters the system, pulling levers, etc.
Energy	Acoustic	AE
Energy	Biological	BE
Energy	Chemical	CE
Energy	Electrical	EE
Energy	Electromagnetic	EME
Energy	Hydraulic	HYE
Energy	Mechanical	ME	Gear movement, conflates translation and rotational motion…..	Rotation, mechanism
Energy	Magnetic	MAG
Energy	Pneumatic	PE
Energy	Radioactive	NE
Energy	Thermal	TE
Energy	Strain energy	SE		Flexing
Spatial	Proximity	P	In close proximity, touching, etc.	Touching or fixed
Spatial	Alignment	A	Uses a pin or other form of allignment, including tacking	Pin cnnection
Movement	Translational	LRM	Transfers translation motion				`
Movement	Rotational	RRM	Transfers rotational motion
