# Supplementary material for: Linking solver characteristics, solving processes and solution attributes: A data explainer for an open innovation generated robotic design dataset
Source: Data Brief. 2023 Sep 6;50:109547. doi: 10.1016/j.dib.2023.109547 (PMC10518673; doi:10.1016/j.dib.2023.109547)
Supplement: Supplementary file 1 [file mmc1.zip › Release/Solutions/Solution DSMs/D5-MDC/MDC-5 DSM.xlsx]

## Sheet: S1 - BOM
Component	Group	Note	Quantity		Component	Group	Fastener Removed	Notes		Component	Group	Notes
Jaw Base		1			Jaw Base										Row Labels	Sum of Quantity
Jaw Bolt		1			Jaw Bolt										(blank)
Jaw Nut		1			Jaw Nut										EMA Robotic Arm	82
Lock Nut		1			Lock Nut		X								Accessory - End Effector	24
Jaw		2			Jaw										Accessory - Gear Box 1	12
Jaw Link		2			Jaw										Accessory - Gear Box 2	12
Jaw Pad 1		4			Jaw Link										Accessory - Long Gear Box 1	12
Jaw Pad 2		4			Jaw Link										Accessory - Long Gear Box 2	12
Lock Pin 46 mm		2			Jaw Pad 1										Grand Total	154
Lock Pin 36 mm		4			Jaw Pad 2
Lock Pin Ring		6			Jaw Pad 1
Force Sensor		4			Jaw Pad 2
					Jaw Pad 1										Row Labels	Count of Component
					Jaw Pad 2										(blank)
					Jaw Pad 1										EMA Robotic Arm	82
					Jaw Pad 2										Accessory - End Effector	24
					Lock Pin 46 mm		X								Accessory - Gear Box 1	12
					Lock Pin 46 mm		X								Accessory - Gear Box 2	12
					Lock Pin 36 mm		X								Accessory - Long Gear Box 1	12
					Lock Pin 36 mm		X								Accessory - Long Gear Box 2	12
					Lock Pin 36 mm		X								Grand Total	154
					Lock Pin 36 mm		X
					Lock Pin Ring		X
					Lock Pin Ring		X
					Lock Pin Ring		X
					Lock Pin Ring		X
					Lock Pin Ring		X
					Lock Pin Ring		X
					Force Sensor
					Force Sensor
					Force Sensor
					Force Sensor
Total			0
					32					0

## Sheet: S3 - SubDSM
	Jaw Base	Jaw Bolt	Jaw Nut	Lock Nut	Lock Pin 36 mm	Lock Pin Ring	Lock Pin 46 mm	Lock Pin Ring	Jaw Link	Lock Pin 36 mm	Lock Pin Ring	Jaw	Jaw Pad 1	Jaw Pad 1	Jaw Pad 2	Jaw Pad 2	Force Sensor	Force Sensor	Lock Pin 36 mm	Lock Pin Ring	Lock Pin 46 mm	Lock Pin Ring	Jaw Link	Lock Pin 36 mm	Lock Pin Ring	Jaw	Jaw Pad 1	Jaw Pad 1	Jaw Pad 2	Jaw Pad 2	Force Sensor	Force Sensor	External
Jaw Base		Alligned to hole	Alligned to hole	Alligned to hole	Pin connection and captured	Captured				Passes through hole	Alligned with hole	Pinned to hole							Pin connection and captured	Captured				Passes through hole	Alligned with hole	Pinned to hole							Screw attaches to frame
Jaw Bolt	Alligned to hole		Slide/Screw on	Affixed to end																													Fits on power takeoff shaft
Jaw Nut	Alligned to hole	Slide/Screw on		Runs up against			Pin connection and captured	Pin connection and captured	Alligned with on hole												Pin connection and captured	Pin connection and captured	Alligned with on hole
Lock Nut	Alligned to hole	Affixed to end	Runs up against
Lock Pin 36 mm	Pin connection and captured					Affixed to end						Pin through and captured
Lock Pin Ring	Captured				Affixed to end
Lock Pin 46 mm			Pin connection and captured					Affixed to end	Pin through and capture
Lock Pin Ring			Pin connection and captured				Affixed to end		Captured
Jaw Link			Alligned with on hole				Pin through and capture	Captured		Pi nthrough	Alligned with	Alligned with
Lock Pin 36 mm	Passes through hole								Pi nthrough		Alligned	Pin through and captured
Lock Pin Ring	Alligned with hole								Alligned with	Alligned		Captured
Jaw	Pinned to hole				Pin through and captured	Captured			Alligned with	Pin through and captured	Captured		Affixed	Affixed	Affixed	Affixed	Affixed	Affixed															Touches ISS Handrail
Jaw Pad 1												Affixed																					Touches ISS Handrail
Jaw Pad 1												Affixed																					Touches ISS Handrail
Jaw Pad 2												Affixed																					Touches ISS Handrail
Jaw Pad 2												Affixed																					Touches ISS Handrail
Force Sensor												Affixed																					Power, Data
Force Sensor												Affixed																					Power, Data
Lock Pin 36 mm	Pin connection and captured																			Affixed to end						Pin through and captured
Lock Pin Ring	Captured																		Affixed to end
Lock Pin 46 mm			Pin connection and captured																			Affixed to end	Pin through and capture
Lock Pin Ring			Pin connection and captured																		Affixed to end		Captured
Jaw Link			Alligned with on hole																		Pin through and capture	Captured		Pi nthrough	Alligned with	Alligned with
Lock Pin 36 mm	Passes through hole																						Pi nthrough		Alligned	Pin through and captured
Lock Pin Ring	Alligned with hole																						Alligned with	Alligned		Captured
Jaw	Pinned to hole																		Pin through and captured	Captured			Alligned with	Pin through and captured	Captured		Affixed	Affixed	Affixed	Affixed	Affixed	Affixed	Touches ISS Handrail
Jaw Pad 1																										Affixed							Touches ISS Handrail
Jaw Pad 1																										Affixed							Touches ISS Handrail
Jaw Pad 2																										Affixed							Touches ISS Handrail
Jaw Pad 2																										Affixed							Touches ISS Handrail
Force Sensor																										Affixed							Power, Data
Force Sensor																										Affixed							Power, Data
External	Screw attaches to frame	Fits on power takeoff shaft										Touches ISS Handrail	Touches ISS Handrail	Touches ISS Handrail	Touches ISS Handrail	Touches ISS Handrail	Power, Data	Power, Data								Touches ISS Handrail	Touches ISS Handrail	Touches ISS Handrail	Touches ISS Handrail	Touches ISS Handrail	Power, Data	Power, Data

## Sheet: S5-Coded DSM
146		1	2	3	4	5	6	7	8	9	10	11	12	13	14	15	16	17	18	19	20	21	22	23	24	25	26	27	28	29	30	31	32	External
Jaw Base	1		1	1	1	1	1				1	1	1							1	1				1	1	1							1
Jaw Bolt	2	1		1	1																													1
Jaw Nut	3	1	1		1			1	1	1												1	1	1
Lock Nut	4	1	1	1
Lock Pin 36 mm	5	1					1						1
Lock Pin Ring	6	1				1
Lock Pin 46 mm	7			1					1	1
Lock Pin Ring	8			1				1		1
Jaw Link	9			1				1	1		1	1	1
Lock Pin 36 mm	10	1								1		1	1
Lock Pin Ring	11	1								1	1		1
Jaw	12	1				1	1			1	1	1		1	1	1	1	1	1															1
Jaw Pad 1	13												1																					1
Jaw Pad 1	14												1																					1
Jaw Pad 2	15												1																					1
Jaw Pad 2	16												1																					1
Force Sensor	17												1																					1
Force Sensor	18												1																					1
Lock Pin 36 mm	19	1																			1						1
Lock Pin Ring	20	1																		1
Lock Pin 46 mm	21			1																			1	1
Lock Pin Ring	22			1																		1		1
Jaw Link	23			1																		1	1		1	1	1
Lock Pin 36 mm	24	1																						1		1	1
Lock Pin Ring	25	1																						1	1		1
Jaw	26	1																		1	1			1	1	1		1	1	1	1	1	1	1
Jaw Pad 1	27																										1							1
Jaw Pad 1	28																										1							1
Jaw Pad 2	29																										1							1
Jaw Pad 2	30																										1							1
Force Sensor	31																										1							1
Force Sensor	32																										1							1
External		1	1										1	1	1	1	1	1	1								1	1	1	1	1	1	1

## Sheet: S8-Full
146		1	2	3	4	5	6	7	8	9	10	11	12	13	14	15	16	17	18	19	20	21	22	23	24	25	26	27	28	29	30	31	32	External
Jaw Base	1		1	1	1	1	1				1	1	1							1	1				1	1	1							1
Jaw Bolt	2	1		1	1																													1
Jaw Nut	3	1	1		1			1	1	1												1	1	1
Lock Nut	4	1	1	1
Lock Pin 36 mm	5	1					1						1
Lock Pin Ring	6	1				1
Lock Pin 46 mm	7			1					1	1
Lock Pin Ring	8			1				1		1
Jaw Link	9			1				1	1		1	1	1
Lock Pin 36 mm	10	1								1		1	1
Lock Pin Ring	11	1								1	1		1
Jaw	12	1				1	1			1	1	1		1	1	1	1	1	1															1
Jaw Pad 1	13												1																					1
Jaw Pad 1	14												1																					1
Jaw Pad 2	15												1																					1
Jaw Pad 2	16												1																					1
Force Sensor	17												1																					1
Force Sensor	18												1																					1
Lock Pin 36 mm	19	1																			1						1
Lock Pin Ring	20	1																		1
Lock Pin 46 mm	21			1																			1	1
Lock Pin Ring	22			1																		1		1
Jaw Link	23			1																		1	1		1	1	1
Lock Pin 36 mm	24	1																						1		1	1
Lock Pin Ring	25	1																						1	1		1
Jaw	26	1																		1	1			1	1	1		1	1	1	1	1	1	1
Jaw Pad 1	27																										1							1
Jaw Pad 1	28																										1							1
Jaw Pad 2	29																										1							1
Jaw Pad 2	30																										1							1
Force Sensor	31																										1							1
Force Sensor	32																										1							1
External		1	1										1	1	1	1	1	1	1								1	1	1	1	1	1	1

## Sheet: S8-Full-LowDetail
74		1	2	3	4	5	6	7	8	9	10	11	12	13	14	15	16	17	18	19	External
Jaw Base	1		1	1		1								1							1
Jaw Bolt	2	1		1																	1
Jaw Nut	3	1	1		1								1
Jaw Link	4			1		1
Jaw	5	1			1		1	1	1	1	1	1									1
Jaw Pad 1	6					1															1
Jaw Pad 1	7					1															1
Jaw Pad 2	8					1															1
Jaw Pad 2	9					1															1
Force Sensor	10					1															1
Force Sensor	11					1															1
Jaw Link	12			1										1
Jaw	13	1											1		1	1	1	1	1	1	1
Jaw Pad 1	14													1							1
Jaw Pad 1	15													1							1
Jaw Pad 2	16													1							1
Jaw Pad 2	17													1							1
Force Sensor	18													1							1
Force Sensor	19													1							1
External		1	1			1	1	1	1	1	1	1		1	1	1	1	1	1	1

## Sheet: Lookup
General	Specific	Abbreviation	Definition	Examples
Information	Status	SI	Communicates information about its status	Sensor
Information	Control	CI	Communicates signals for the control of another thing	Serial Commands
Material	Human	HM	Humans must be moved	Human attachment
Material	Gas	GM	Gas must be moved
Material	Liquid	LM
Material	Solid	SM
Material	Plasma	PM
Material	Mixture	MM
Energy	Human	HE	Human energy enters the system, pulling levers, etc.
Energy	Acoustic	AE
Energy	Biological	BE
Energy	Chemical	CE
Energy	Electrical	EE
Energy	Electromagnetic	EME
Energy	Hydraulic	HYE
Energy	Mechanical	ME	Gear movement, conflates translation and rotational motion…..	Rotation, mechanism
Energy	Magnetic	MAG
Energy	Pneumatic	PE
Energy	Radioactive	NE
Energy	Thermal	TE
Energy	Strain energy	SE		Flexing
Spatial	Proximity	P	In close proximity, touching, etc.	Touching or fixed
Spatial	Alignment	A	Uses a pin or other form of allignment, including tacking	Pin cnnection
Movement	Translational	LRM	Transfers translation motion				`
Movement	Rotational	RRM	Transfers rotational motion
