# Supplementary material for: Linking solver characteristics, solving processes and solution attributes: A data explainer for an open innovation generated robotic design dataset
Source: Data Brief. 2023 Sep 6;50:109547. doi: 10.1016/j.dib.2023.109547 (PMC10518673; doi:10.1016/j.dib.2023.109547)
Supplement: Supplementary file 1 [file mmc1.zip › Release/Solutions/Solution DSMs/D5-MDC/MDC-8 DSM.xlsx]

## Sheet: S1 - BOM
Component	Group	Note	Quantity		Component	Group	Fastener Removed	Notes		Component	Group	Notes
Rotary Gear			2		Rotary Gear										Row Labels	Sum of Quantity
Gear Rack			2		Rotary Gear										(blank)
Pushing Mount			1		Gear Rack										EMA Robotic Arm	82
Clamp finger (left)			1		Gear Rack										Accessory - End Effector	24
Clamp finger (right)			1		Pushing Mount										Accessory - Gear Box 1	12
Compression spring			2		Clamp finger (left)										Accessory - Gear Box 2	12
Spring cover			2		Clamp finger (right)										Accessory - Long Gear Box 1	12
Spring pusher			2		Compression spring										Accessory - Long Gear Box 2	12
Force sensor			2		Spring cover										Grand Total	154
Sprin pusher mount			2		Spring pusher
Interface Mount Plate			1		Force sensor
Linear Dispalcement Sensor			1		Sprin pusher mount
Top Cover Plate			1		Compression spring										Row Labels	Count of Component
Bottom Cover Plate			1		Spring cover										(blank)
Cover Support Rod			2		Spring pusher										EMA Robotic Arm	82
Hand Knob Screw			4		Force sensor										Accessory - End Effector	24
Gear Spacer			2		Sprin pusher mount										Accessory - Gear Box 1	12
Gear shaft			2		Interface Mount Plate										Accessory - Gear Box 2	12
					Linear Dispalcement Sensor										Accessory - Long Gear Box 1	12
					Top Cover Plate										Accessory - Long Gear Box 2	12
					Bottom Cover Plate										Grand Total	154
					Cover Support Rod
					Cover Support Rod
					Hand Knob Screw		X
					Hand Knob Screw		X
					Hand Knob Screw		X
					Hand Knob Screw		X
					Gear Spacer
					Gear shaft
					Gear Spacer
					Gear shaft
Total			31
					31					0

## Sheet: S3 - SubDSM
	Hand Knob Screw	Hand Knob Screw	Hand Knob Screw	Hand Knob Screw	Interface Mount Plate	Pushing Mount	Top Cover Plate	Bottom Cover Plate	Cover Support Rod	Cover Support Rod	Linear Dispalcement Sensor	Compression spring	Spring pusher	Spring cover	Sprin pusher mount	Gear Rack	Rotary Gear	Gear Spacer	Gear shaft	Clamp finger (right)	Force sensor	Compression spring	Spring pusher	Spring cover	Sprin pusher mount	Gear Rack	Rotary Gear	Gear Spacer	Gear shaft	Clamp finger (right)	Force sensor	External
Hand Knob Screw					Pin through and capture																											Screw into interface
Hand Knob Screw					Pin through and capture																											Screw into interface
Hand Knob Screw					Pin through and capture																											Screw into interface
Hand Knob Screw					Pin through and capture																											Screw into interface
Interface Mount Plate	Pin through and capture	Pin through and capture	Pin through and capture	Pin through and capture		Alligned with hole	Alligned with and screw into?	Alligned with and screw into?																								Touches interfac eplate
Pushing Mount					Alligned with hole						sensor input	Affixed inside	Affixed to , alligned with	Alligned with	Alligned with							Affixed inside	Affixed to , alligned with	Alligned with	Alligned with							Attaches to power takeoff shaft, Touches ISS handrail
Top Cover Plate					Alligned with and screw into?			Alligned with	Alligned with and affixed	Alligned with and affixed						Slides in	Alligned with	Alligned with	Fits into the hole	Alligned with hole						Slides in	Alligned with	Alligned with	Fits into the hole	Alligned with hole
Bottom Cover Plate					Alligned with and screw into?		Alligned with		Alligned with and affixed	Alligned with and affixed	Affixed to					Slides in	Fit into	Alligned with	Affixed to	Alligned with hole						Slides in	Fit into	Alligned with	Affixed to	Alligned with hole
Cover Support Rod							Alligned with and affixed	Alligned with and affixed
Cover Support Rod							Alligned with and affixed	Alligned with and affixed
Linear Dispalcement Sensor						sensor input		Affixed to																								Power, Data output
Compression spring						Affixed inside							Alligned and affixed to	Alligned with	Passes through
Spring pusher						Affixed to , alligned with						Alligned and affixed to		Affixed to	Aligned
Spring cover						Alligned with						Alligned with	Affixed to		Affixed to
Sprin pusher mount						Alligned with						Passes through	Aligned	Affixed to		Affixed to
Gear Rack							Slides in	Slides in							Affixed to		Gear tooth allignment
Rotary Gear							Alligned with	Fit into								Gear tooth allignment		Alligned with and touches	Rotate/Pin connection	Affixed to
Gear Spacer							Alligned with	Alligned with									Alligned with and touches		rotate/pin connection	Alligned with hole
Gear shaft							Fits into the hole	Affixed to									Rotate/Pin connection	rotate/pin connection		Alligned with hole
Clamp finger (right)							Alligned with hole	Alligned with hole									Affixed to	Alligned with hole	Alligned with hole		Affixed to											Touches ISS Handrail
Force sensor																				Affixed to												Power
Compression spring						Affixed inside																	Alligned and affixed to	Alligned with	Passes through
Spring pusher						Affixed to , alligned with																Alligned and affixed to		Affixed to	Aligned
Spring cover						Alligned with																Alligned with	Affixed to		Affixed to
Sprin pusher mount						Alligned with																Passes through	Aligned	Affixed to		Affixed to
Gear Rack							Slides in	Slides in																	Affixed to		Gear tooth allignment
Rotary Gear							Alligned with	Fit into																		Gear tooth allignment		Alligned with and touches	Rotate/Pin connection	Affixed to
Gear Spacer							Alligned with	Alligned with																			Alligned with and touches		rotate/pin connection	Alligned with hole
Gear shaft							Fits into the hole	Affixed to																			Rotate/Pin connection	rotate/pin connection		Alligned with hole
Clamp finger (right)							Alligned with hole	Alligned with hole																			Affixed to	Alligned with hole	Alligned with hole		Affixed to	Touches ISS Handrail
Force sensor																														Affixed to		Power
External	Screw into interface	Screw into interface	Screw into interface	Screw into interface	Touches interfac eplate	Attaches to power takeoff shaft, Touches ISS handrail					Power, Data output									Touches ISS Handrail	Powe,r Data									Touches ISS Handrail	Powe,r Data

## Sheet: S5-Coded DSM
	Copy from other sheet

## Sheet: S8-Full
166		1	2	3	4	5	6	7	8	9	10	11	12	13	14	15	16	17	18	19	20	21	22	23	24	25	26	27	28	29	30	31	External
Hand Knob Screw	1					1																											1
Hand Knob Screw	2					1																											1
Hand Knob Screw	3					1																											1
Hand Knob Screw	4					1																											1
Interface Mount Plate	5	1	1	1	1		1	1	1																								1
Pushing Mount	6					1						1	1	1	1	1							1	1	1	1							1
Top Cover Plate	7					1			1	1	1						1	1	1	1	1						1	1	1	1	1
Bottom Cover Plate	8					1		1		1	1	1					1	1	1	1	1						1	1	1	1	1
Cover Support Rod	9							1	1
Cover Support Rod	10							1	1
Linear Dispalcement Sensor	11						1		1																								1
Compression spring	12						1							1	1	1
Spring pusher	13						1						1		1	1
Spring cover	14						1						1	1		1
Sprin pusher mount	15						1						1	1	1		1
Gear Rack	16							1	1							1		1
Rotary Gear	17							1	1								1		1	1	1
Gear Spacer	18							1	1									1		1	1
Gear shaft	19							1	1									1	1		1
Clamp finger (right)	20							1	1									1	1	1		1											1
Force sensor	21																				1												1
Compression spring	22						1																	1	1	1
Spring pusher	23						1																1		1	1
Spring cover	24						1																1	1		1
Sprin pusher mount	25						1																1	1	1		1
Gear Rack	26							1	1																	1		1
Rotary Gear	27							1	1																		1		1	1	1
Gear Spacer	28							1	1																			1		1	1
Gear shaft	29							1	1																			1	1		1
Clamp finger (right)	30							1	1																			1	1	1		1	1
Force sensor	31																														1		1
External		1	1	1	1	1	1					1									1	1									1	1

## Sheet: S8-Full-LowDetail
150		1	2	3	4	5	6	7	8	9	10	11	12	13	14	15	16	17	18	19	20	21	22	23	24	25	26	27	External
Interface Mount Plate	1		1	1	1																								1
Pushing Mount	2	1						1	1	1	1	1							1	1	1	1							1
Top Cover Plate	3	1			1	1	1						1	1	1	1	1						1	1	1	1	1
Bottom Cover Plate	4	1		1		1	1	1					1	1	1	1	1						1	1	1	1	1
Cover Support Rod	5			1	1
Cover Support Rod	6			1	1
Linear Dispalcement Sensor	7		1		1																								1
Compression spring	8		1							1	1	1
Spring pusher	9		1						1		1	1
Spring cover	10		1						1	1		1
Sprin pusher mount	11		1						1	1	1		1
Gear Rack	12			1	1							1		1
Rotary Gear	13			1	1								1		1	1	1
Gear Spacer	14			1	1									1		1	1
Gear shaft	15			1	1									1	1		1
Clamp finger (right)	16			1	1									1	1	1		1											1
Force sensor	17																1												1
Compression spring	18		1																	1	1	1
Spring pusher	19		1																1		1	1
Spring cover	20		1																1	1		1
Sprin pusher mount	21		1																1	1	1		1
Gear Rack	22			1	1																	1		1
Rotary Gear	23			1	1																		1		1	1	1
Gear Spacer	24			1	1																			1		1	1
Gear shaft	25			1	1																			1	1		1
Clamp finger (right)	26			1	1																			1	1	1		1	1
Force sensor	27																										1		1
External		1	1					1									1	1									1	1

## Sheet: Lookup
General	Specific	Abbreviation	Definition	Examples
Information	Status	SI	Communicates information about its status	Sensor
Information	Control	CI	Communicates signals for the control of another thing	Serial Commands
Material	Human	HM	Humans must be moved	Human attachment
Material	Gas	GM	Gas must be moved
Material	Liquid	LM
Material	Solid	SM
Material	Plasma	PM
Material	Mixture	MM
Energy	Human	HE	Human energy enters the system, pulling levers, etc.
Energy	Acoustic	AE
Energy	Biological	BE
Energy	Chemical	CE
Energy	Electrical	EE
Energy	Electromagnetic	EME
Energy	Hydraulic	HYE
Energy	Mechanical	ME	Gear movement, conflates translation and rotational motion…..	Rotation, mechanism
Energy	Magnetic	MAG
Energy	Pneumatic	PE
Energy	Radioactive	NE
Energy	Thermal	TE
Energy	Strain energy	SE		Flexing
Spatial	Proximity	P	In close proximity, touching, etc.	Touching or fixed
Spatial	Alignment	A	Uses a pin or other form of allignment, including tacking	Pin cnnection
Movement	Translational	LRM	Transfers translation motion				`
Movement	Rotational	RRM	Transfers rotational motion
