# Supplementary material for: Linking solver characteristics, solving processes and solution attributes: A data explainer for an open innovation generated robotic design dataset
Source: Data Brief. 2023 Sep 6;50:109547. doi: 10.1016/j.dib.2023.109547 (PMC10518673; doi:10.1016/j.dib.2023.109547)
Supplement: Supplementary file 1 [file mmc1.zip › Release/Solutions/Solution DSMs/D5-MDC/MDC-16 DSM.xlsx]

## Sheet: S1 - BOM
Component	Group	Note	Quantity		Component	Group	Fastener Removed	Notes		Component	Group	Notes
Base plate			1		Base plate										Row Labels	Sum of Quantity
Linkage 1			1		Linkage 1										(blank)
Linkage 2			2		Linkage 2										EMA Robotic Arm	82
Linkage 3			2		Linkage 2										Accessory - End Effector	24
Linkage 4			4		Linkage 3										Accessory - Gear Box 1	12
Finger			2		Linkage 3										Accessory - Gear Box 2	12
Combi pin 1			2		Linkage 4										Accessory - Long Gear Box 1	12
Combi pin 2			4		Linkage 4										Accessory - Long Gear Box 2	12
Combi pin 3			2		Linkage 4										Grand Total	154
Combi pin 4			2		Linkage 4
Combi pin 5			4		Finger
Combi pin 6			1		Finger
Pressure Sensor			2		Combi pin 1		X								Row Labels	Count of Component
Contact Sensor			2		Combi pin 1		X								(blank)
					Combi pin 2		X								EMA Robotic Arm	82
					Combi pin 2		X								Accessory - End Effector	24
					Combi pin 2		X								Accessory - Gear Box 1	12
					Combi pin 2		X								Accessory - Gear Box 2	12
					Combi pin 3		X								Accessory - Long Gear Box 1	12
					Combi pin 3		X								Accessory - Long Gear Box 2	12
					Combi pin 4		X								Grand Total	154
					Combi pin 4		X
					Combi pin 5		X
					Combi pin 5		X
					Combi pin 5		X
					Combi pin 5		X
					Combi pin 6		X
					Pressure Sensor
					Contact Sensor
					Pressure Sensor
					Contact Sensor
Total			31
					31					0

## Sheet: S3 - SubDSM
	Base plate	Linkage 1	Combi pin 6	Contact Sensor	Contact Sensor	Combi pin 5	Linkage 2	Combi pin 5	Linkage 3	Combi pin 1	Linkage 4 (top)	Combi pin 2 (short)	Linkage 4 (bottom)	Combi pin 2 (short)	Combi pin 4	Finger	Combi pin 3	Pressure Sensor	Combi pin 5	Linkage 2	Combi pin 5	Linkage 3	Combi pin 1	Linkage 4 (top)	Combi pin 2 (short)	Linkage 4 (bottom)	Combi pin 2 (short)	Combi pin 4	Finger	Combi pin 3	Pressure Sensor	External
Base plate									Pin through and captures	Captured pin	Pin through and captures	Captured pin	Pin through and captures	Captured pin								Pin through and captures	Captured pin	Pin through and captures	Captured pin	Pin through and captures	Captured pin					Connects to interface plate
Linkage 1						pin through	alligned to hole and transmits force												pin through	alligned to hole and transmits force												Connects to drive shaft
Combi pin 6		Screw through to capture, grub pin				pin through	capture												pin through	capture												Grips drive shaft
Contact Sensor	Affixed inside																															Power, Touches interface
Contact Sensor	Affixed inside																															Power, Touches Handrail
Combi pin 5		pin through	pin through				pinned through
Linkage 2		alligned to hole and transmits force	capture			pinned through		Pinned through	Alligned with hole and transmits force
Combi pin 5							Pinned through		Pinned through
Linkage 3	Pin through and captures						Alligned with hole and transmits force	Pinned through		Pin through the middle						Alligned with	Alligned
Combi pin 1	Captured pin								Pin through the middle							Pin through	Pin through
Linkage 4 (top)	Pin through and captures											Alligned with	Alligned with	Alligned with	Pin through	Alligned with
Combi pin 2 (short)	Captured pin										Alligned with		Alligned with	Alligned with
Linkage 4 (bottom)	Pin through and captures										Alligned with	Alligned with		Alligned with	Pin through	Alligned with
Combi pin 2 (short)	Captured pin										Alligned with	Alligned with	Alligned with
Combi pin 4											Pin through		Pin through			Pin through
Finger									Alligned with	Pin through	Alligned with		Alligned with		Pin through			Affixed to														Grabs ISS Handrail
Combi pin 3									Alligned	Pin through
Pressure Sensor																Affixed to																Power, Touches ISS Handrail
Combi pin 5		pin through	pin through																	pinned through
Linkage 2		alligned to hole and transmits force	capture																pinned through		Pinned through	Alligned with hole and transmits force
Combi pin 5																				Pinned through		Pinned through
Linkage 3	Pin through and captures																			Alligned with hole and transmits force	Pinned through		Pin through the middle						Alligned with	Alligned
Combi pin 1	Captured pin																					Pin through the middle							Pin through	Pin through
Linkage 4 (top)	Pin through and captures																								Alligned with	Alligned with	Alligned with	Pin through	Alligned with
Combi pin 2 (short)	Captured pin																							Alligned with		Alligned with	Alligned with
Linkage 4 (bottom)	Pin through and captures																							Alligned with	Alligned with		Alligned with	Pin through	Alligned with
Combi pin 2 (short)	Captured pin																							Alligned with	Alligned with	Alligned with
Combi pin 4																								Pin through		Pin through			Pin through
Finger																						Alligned with	Pin through	Alligned with		Alligned with		Pin through			Affixed to	Grabs ISS Handrail
Combi pin 3																						Alligned	Pin through
Pressure Sensor																													Affixed to			Power, Touches ISS Handrail
External	Connects to interface plate	Connects to drive shaft	Grips drive shaft	Power, Data, Touches interface	Power, Data, Touches Handrail											Grabs ISS Handrail		Power, Data, Touches ISS Handrail											Grabs ISS Handrail		Power, Data, Touches ISS Handrail

## Sheet: S4-DSM
	Base plate	Linkage 1	Combi pin 6	Contact Sensor	Contact Sensor	Combi pin 5	Linkage 2	Combi pin 5	Linkage 3	Combi pin 1	Linkage 4 (top)	Combi pin 2 (short)	Linkage 4 (bottom)	Combi pin 2 (short)	Combi pin 4	Finger	Combi pin 3	Pressure Sensor	Combi pin 5	Linkage 2	Combi pin 5	Linkage 3	Combi pin 1	Linkage 4 (top)	Combi pin 2 (short)	Linkage 4 (bottom)	Combi pin 2 (short)	Combi pin 4	Finger	Combi pin 3	Pressure Sensor	External
Base plate									Pin through and captures	Captured pin	Pin through and captures	Captured pin	Pin through and captures	Captured pin								Pin through and captures	Captured pin	Pin through and captures	Captured pin	Pin through and captures	Captured pin					Connects to interface plate
Linkage 1						pin through	alligned to hole and transmits force												pin through	alligned to hole and transmits force												Connects to drive shaft
Combi pin 6		Screw through to capture, grub pin				pin through	capture												pin through	capture												Grips drive shaft
Contact Sensor	Affixed inside																															Power, Touches interface
Contact Sensor	Affixed inside																															Power, Touches Handrail
Combi pin 5		pin through	pin through				pinned through
Linkage 2		alligned to hole and transmits force	capture			pinned through		Pinned through	Alligned with hole and transmits force
Combi pin 5							Pinned through		Pinned through
Linkage 3	Pin through and captures						Alligned with hole and transmits force	Pinned through		Pin through the middle						Alligned with	Alligned
Combi pin 1	Captured pin								Pin through the middle							Pin through	Pin through
Linkage 4 (top)	Pin through and captures											Alligned with	Alligned with	Alligned with	Pin through	Alligned with
Combi pin 2 (short)	Captured pin										Alligned with		Alligned with	Alligned with
Linkage 4 (bottom)	Pin through and captures										Alligned with	Alligned with		Alligned with	Pin through	Alligned with
Combi pin 2 (short)	Captured pin										Alligned with	Alligned with	Alligned with
Combi pin 4											Pin through		Pin through			Pin through
Finger									Alligned with	Pin through	Alligned with		Alligned with		Pin through			Affixed to														Grabs ISS Handrail
Combi pin 3									Alligned	Pin through
Pressure Sensor																Affixed to																Power, Touches ISS Handrail
Combi pin 5		pin through	pin through																	pinned through
Linkage 2		alligned to hole and transmits force	capture																pinned through		Pinned through	Alligned with hole and transmits force
Combi pin 5																				Pinned through		Pinned through
Linkage 3	Pin through and captures																			Alligned with hole and transmits force	Pinned through		Pin through the middle						Alligned with	Alligned
Combi pin 1	Captured pin																					Pin through the middle							Pin through	Pin through
Linkage 4 (top)	Pin through and captures																								Alligned with	Alligned with	Alligned with	Pin through	Alligned with
Combi pin 2 (short)	Captured pin																							Alligned with		Alligned with	Alligned with
Linkage 4 (bottom)	Pin through and captures																							Alligned with	Alligned with		Alligned with	Pin through	Alligned with
Combi pin 2 (short)	Captured pin																							Alligned with	Alligned with	Alligned with
Combi pin 4																								Pin through		Pin through			Pin through
Finger																						Alligned with	Pin through	Alligned with		Alligned with		Pin through			Affixed to	Grabs ISS Handrail
Combi pin 3																						Alligned	Pin through
Pressure Sensor																													Affixed to			Power, Touches ISS Handrail
External	Connects to interface plate	Connects to drive shaft	Grips drive shaft	Power, Data, Touches interface	Power, Data, Touches Handrail											Grabs ISS Handrail		Power, Data, Touches ISS Handrail											Grabs ISS Handrail		Power, Data, Touches ISS Handrail

## Sheet: S5-Coded DSM
148		1	2	3	4	5	6	7	8	9	10	11	12	13	14	15	16	17	18	19	20	21	22	23	24	25	26	27	28	29	30	31	External
Base plate	1				1	1				1	1	1	1	1	1								1	1	1	1	1	1					1
Linkage 1	2			1			1	1												1	1												1
Combi pin 6	3		1				1	1												1	1												1
Contact Sensor	4	1																															1
Contact Sensor	5	1																															1
Combi pin 5	6		1	1				1
Linkage 2	7		1	1			1		1	1
Combi pin 5	8							1		1
Linkage 3	9	1						1	1		1						1	1
Combi pin 1	10	1								1							1	1
Linkage 4 (top)	11	1											1	1	1	1	1
Combi pin 2 (short)	12	1										1		1	1
Linkage 4 (bottom)	13	1										1	1		1	1	1
Combi pin 2 (short)	14	1										1	1	1
Combi pin 4	15											1		1			1
Finger	16									1	1	1		1		1			1														1
Combi pin 3	17									1	1
Pressure Sensor	18																1																1
Combi pin 5	19		1	1																	1
Linkage 2	20		1	1																1		1	1
Combi pin 5	21																				1		1
Linkage 3	22	1																			1	1		1						1	1
Combi pin 1	23	1																					1							1	1
Linkage 4 (top)	24	1																								1	1	1	1	1
Combi pin 2 (short)	25	1																							1		1	1
Linkage 4 (bottom)	26	1																							1	1		1	1	1
Combi pin 2 (short)	27	1																							1	1	1
Combi pin 4	28																								1		1			1
Finger	29																						1	1	1		1		1			1	1
Combi pin 3	30																						1	1
Pressure Sensor	31																													1			1
External		1	1	1	1	1											1		1											1		1

## Sheet: S8-Full
148		1	2	3	4	5	6	7	8	9	10	11	12	13	14	15	16	17	18	19	20	21	22	23	24	25	26	27	28	29	30	31	External
Base plate	1				1	1				1	1	1	1	1	1								1	1	1	1	1	1					1
Linkage 1	2			1			1	1												1	1												1
Combi pin 6	3		1				1	1												1	1												1
Contact Sensor	4	1																															1
Contact Sensor	5	1																															1
Combi pin 5	6		1	1				1
Linkage 2	7		1	1			1		1	1
Combi pin 5	8							1		1
Linkage 3	9	1						1	1		1						1	1
Combi pin 1	10	1								1							1	1
Linkage 4 (top)	11	1											1	1	1	1	1
Combi pin 2 (short)	12	1										1		1	1
Linkage 4 (bottom)	13	1										1	1		1	1	1
Combi pin 2 (short)	14	1										1	1	1
Combi pin 4	15											1		1			1
Finger	16									1	1	1		1		1			1														1
Combi pin 3	17									1	1
Pressure Sensor	18																1																1
Combi pin 5	19		1	1																	1
Linkage 2	20		1	1																1		1	1
Combi pin 5	21																				1		1
Linkage 3	22	1																			1	1		1						1	1
Combi pin 1	23	1																					1							1	1
Linkage 4 (top)	24	1																								1	1	1	1	1
Combi pin 2 (short)	25	1																							1		1	1
Linkage 4 (bottom)	26	1																							1	1		1	1	1
Combi pin 2 (short)	27	1																							1	1	1
Combi pin 4	28																								1		1			1
Finger	29																						1	1	1		1		1			1	1
Combi pin 3	30																						1	1
Pressure Sensor	31																													1			1
External		1	1	1	1	1											1		1											1		1

## Sheet: S8-Full-LowDetail
60		1	2	3	4	5	6	7	8	9	10	11	12	13	14	15	16	External
Base plate	1			1	1		1	1	1				1	1	1			1
Linkage 1	2					1						1						1
Contact Sensor	3	1																1
Contact Sensor	4	1																1
Linkage 2	5		1				1
Linkage 3	6	1				1				1
Linkage 4 (top)	7	1							1	1
Linkage 4 (bottom)	8	1						1		1
Finger	9						1	1	1		1							1
Pressure Sensor	10									1								1
Linkage 2	11		1										1
Linkage 3	12	1										1				1
Linkage 4 (top)	13	1													1	1
Linkage 4 (bottom)	14	1												1		1
Finger	15												1	1	1		1	1
Pressure Sensor	16															1		1
External		1	1	1	1					1	1					1	1

## Sheet: Lookup
General	Specific	Abbreviation	Definition	Examples
Information	Status	SI	Communicates information about its status	Sensor
Information	Control	CI	Communicates signals for the control of another thing	Serial Commands
Material	Human	HM	Humans must be moved	Human attachment
Material	Gas	GM	Gas must be moved
Material	Liquid	LM
Material	Solid	SM
Material	Plasma	PM
Material	Mixture	MM
Energy	Human	HE	Human energy enters the system, pulling levers, etc.
Energy	Acoustic	AE
Energy	Biological	BE
Energy	Chemical	CE
Energy	Electrical	EE
Energy	Electromagnetic	EME
Energy	Hydraulic	HYE
Energy	Mechanical	ME	Gear movement, conflates translation and rotational motion…..	Rotation, mechanism
Energy	Magnetic	MAG
Energy	Pneumatic	PE
Energy	Radioactive	NE
Energy	Thermal	TE
Energy	Strain energy	SE		Flexing
Spatial	Proximity	P	In close proximity, touching, etc.	Touching or fixed
Spatial	Alignment	A	Uses a pin or other form of allignment, including tacking	Pin cnnection
Movement	Translational	LRM	Transfers translation motion				`
Movement	Rotational	RRM	Transfers rotational motion
