# Supplementary material for: Linking solver characteristics, solving processes and solution attributes: A data explainer for an open innovation generated robotic design dataset
Source: Data Brief. 2023 Sep 6;50:109547. doi: 10.1016/j.dib.2023.109547 (PMC10518673; doi:10.1016/j.dib.2023.109547)
Supplement: Supplementary file 1 [file mmc1.zip › Release/Solutions/Solution DSMs/D5-MDC/MDC-15 DSM .xlsx]

## Sheet: S1 - BOM
Component	Group	Note	Quantity		Component	Group	Fastener Removed	Notes		Component	Group	Notes
234006x10			1		234006x10 - grub screw	X									Row Labels	Sum of Quantity
ra17u40_01254			2		ra17u40_01254 -Bottom Half										(blank)
Left Pincer			1		ra17u40_01254-Top Half										EMA Robotic Arm	82
ra17u40)02			1		Left Pincer										Accessory - End Effector	24
Right Pincer			1		ra17u40)02 - worm gear										Accessory - Gear Box 1	12
Right Talon			1		Right Pincer										Accessory - Gear Box 2	12
Torsion Spring			2		Right Talon										Accessory - Long Gear Box 1	12
Left Talon			1		Torsion Spring										Accessory - Long Gear Box 2	12
Din en iso 4762 m6x10			4		Torsion Spring										Grand Total	154
clamp shaft			2		Left Talon
parallel pin			2		Din en iso 4762 m6x10		X
					Din en iso 4762 m6x10		X
					Din en iso 4762 m6x10		X								Row Labels	Count of Component
					Din en iso 4762 m6x10		X								(blank)
					clamp shaft		X								EMA Robotic Arm	82
					parallel pin		X								Accessory - End Effector	24
					clamp shaft		X								Accessory - Gear Box 1	12
MDC Interface Plate					parallel pin		X								Accessory - Gear Box 2	12
Linear Shaft															Accessory - Long Gear Box 1	12
															Accessory - Long Gear Box 2	12
															Grand Total	154
Total			18
					18					0

## Sheet: S4-DSM
	Din en iso 4762 m6x10	Din en iso 4762 m6x10	Din en iso 4762 m6x10	Din en iso 4762 m6x10	ra17u40_01254 -Bottom Half	ra17u40_01254-Top Half	ra17u40)02 - worm gear	234006x10 - grub screw	clamp shaft	Right Pincer	parallel pin	Torsion Spring	Right Talon	clamp shaft	Left Pincer	parallel pin	Torsion Spring	Left Talon
Din en iso 4762 m6x10					Pin through														Screw into
Din en iso 4762 m6x10					Pin through														Screw into
Din en iso 4762 m6x10						Pin through													Screw into
Din en iso 4762 m6x10						Pin through													Screw into
ra17u40_01254 -Bottom Half	Pin through	Pin through																	Pin through and alligned
ra17u40_01254-Top Half			Pin through	Pin through															Pin through and alligned
ra17u40)02 - worm gear																			Attaches to interface shaft
234006x10 - grub screw							Screws into												Screws into
clamp shaft					Pin and captured	Pin and captured				Spins on
Right Pincer					Pin through		screw gear interface		Spins on		Captured	Pushes off of and alligned	Alligned with and pinned together						Touches ISS Handrail
parallel pin										Captured		Alligned with on	Pin through and captured
Torsion Spring										Pushes off of and alligned	Alligned with on		Pushes off of and alligned
Right Talon										Alligned with and pinned together	Pin through and captured	Pushes off of and alligned							Touches ISS Handrail
clamp shaft					Pin and captured	Pin and captured									Spins on
Left Pincer						Pin through	screw gear interface							Spins on		Captured	Pushes off of and alligned	Alligned with and pinned together	Touches ISS Handrail
parallel pin															Captured		Alligned with on	Pin through and captured
Torsion Spring															Pushes off of and alligned	Alligned with on		Pushes off of and alligned
Left Talon															Alligned with and pinned together	Pin through and captured	Pushes off of and alligned		Touches ISS Handrail
	Screw into	Screw into	Screw into	Screw into	Pin through and alligned	Pin through and alligned	Attaches to interface shaft	Screws into		Touches ISS Handrail			Touches ISS Handrail		Touches ISS Handrail			Touches ISS Handrail

## Sheet: S5-Coded DSM
78		1	2	3	4	5	6	7	8	9	10	11	12	13	14	15	16	17	18
Din en iso 4762 m6x10	1					1														1
Din en iso 4762 m6x10	2					1														1
Din en iso 4762 m6x10	3						1													1
Din en iso 4762 m6x10	4						1													1
ra17u40_01254 -Bottom Half	5	1	1							1	1				1					1
ra17u40_01254-Top Half	6			1	1					1					1	1				1
ra17u40)02 - worm gear	7								1		1					1				1
234006x10 - grub screw	8							1												1
clamp shaft	9					1	1				1
Right Pincer	10					1		1		1		1	1	1						1
parallel pin	11										1		1	1
Torsion Spring	12										1	1		1
Right Talon	13										1	1	1							1
clamp shaft	14					1	1									1
Left Pincer	15						1	1							1		1	1	1	1
parallel pin	16															1		1	1
Torsion Spring	17															1	1		1
Left Talon	18															1	1	1		1
		1	1	1	1	1	1	1	1		1			1		1			1

## Sheet: S8-Full
78		1	2	3	4	5	6	7	8	9	10	11	12	13	14	15	16	17	18
Din en iso 4762 m6x10	1					1														1
Din en iso 4762 m6x10	2					1														1
Din en iso 4762 m6x10	3						1													1
Din en iso 4762 m6x10	4						1													1
ra17u40_01254 -Bottom Half	5	1	1							1	1				1					1
ra17u40_01254-Top Half	6			1	1					1					1	1				1
ra17u40)02 - worm gear	7								1		1					1				1
234006x10 - grub screw	8							1												1
clamp shaft	9					1	1				1
Right Pincer	10					1		1		1		1	1	1						1
parallel pin	11										1		1	1
Torsion Spring	12										1	1		1
Right Talon	13										1	1	1							1
clamp shaft	14					1	1									1
Left Pincer	15						1	1							1		1	1	1	1
parallel pin	16															1		1	1
Torsion Spring	17															1	1		1
Left Talon	18															1	1	1		1
		1	1	1	1	1	1	1	1		1			1		1			1

## Sheet: S8-Full-LowDetail
34		1	2	3	4	5	6	7	8	9
ra17u40_01254 -Bottom Half	1				1						1
ra17u40_01254-Top Half	2							1			1
ra17u40)02 - worm gear	3				1			1			1
Right Pincer	4	1		1		1	1				1
Torsion Spring	5				1		1
Right Talon	6				1	1					1
Left Pincer	7		1	1					1	1	1
Torsion Spring	8							1		1
Left Talon	9							1	1		1
		1	1	1	1		1	1		1

## Sheet: Lookup
General	Specific	Abbreviation	Definition	Examples
Information	Status	SI	Communicates information about its status	Sensor
Information	Control	CI	Communicates signals for the control of another thing	Serial Commands
Material	Human	HM	Humans must be moved	Human attachment
Material	Gas	GM	Gas must be moved
Material	Liquid	LM
Material	Solid	SM
Material	Plasma	PM
Material	Mixture	MM
Energy	Human	HE	Human energy enters the system, pulling levers, etc.
Energy	Acoustic	AE
Energy	Biological	BE
Energy	Chemical	CE
Energy	Electrical	EE
Energy	Electromagnetic	EME
Energy	Hydraulic	HYE
Energy	Mechanical	ME	Gear movement, conflates translation and rotational motion…..	Rotation, mechanism
Energy	Magnetic	MAG
Energy	Pneumatic	PE
Energy	Radioactive	NE
Energy	Thermal	TE
Energy	Strain energy	SE		Flexing
Spatial	Proximity	P	In close proximity, touching, etc.	Touching or fixed
Spatial	Alignment	A	Uses a pin or other form of allignment, including tacking	Pin cnnection
Movement	Translational	LRM	Transfers translation motion				`
Movement	Rotational	RRM	Transfers rotational motion
