# Supplementary material for: Linking solver characteristics, solving processes and solution attributes: A data explainer for an open innovation generated robotic design dataset
Source: Data Brief. 2023 Sep 6;50:109547. doi: 10.1016/j.dib.2023.109547 (PMC10518673; doi:10.1016/j.dib.2023.109547)
Supplement: Supplementary file 1 [file mmc1.zip › Release/Solutions/Solution DSMs/D5-MDC/MDC-3 DSM.xlsx]

## Sheet: S1 - BOM
Component	Group	Note	Quantity		Component	Group	Fastener Removed	Notes		Component	Group	Notes
M6 Screw			6		M6 Screw		X								Row Labels	Sum of Quantity
M3 Screw			5		M6 Screw		X								(blank)	21
Flanged Bearing			4		M6 Screw		X								Grand Total	21
Mounting Plate			1		M6 Screw		X
Clamp 1			1		M6 Screw		X
Clamp 2			1		M6 Screw		X
Clamp 3			1		M3 Screw		X
Clamp 4			1		M3 Screw		X
Clamp 5			1		M3 Screw		X
					M3 Screw		X
					M3 Screw		X
					Flanged Bearing
					Flanged Bearing										Row Labels	Count of Component
					Flanged Bearing										(blank)	21
					Flanged Bearing										Grand Total	21
					Mounting Plate
					Clamp 1
					Clamp 2
					Clamp 3
					Clamp 4
					Clamp 5
Total			21
					21					0

## Sheet: S3 - SubDSM
	M6 Screw	M6 Screw	M6 Screw	M6 Screw	Mounting Plate	Clamp 1	M6 Screw	Clamp 2	Flanged Bearing	Clamp 5	Flanged Bearing	M3 Screw	M3 Screw	M3 Screw	Clamp 3	Flanged Bearing	Clamp 4	Flanged Bearing	M3 Screw	M3 Screw	M3 Screw	External
M6 Screw					Pin through and capture																	Screw into
M6 Screw					Pin through and capture																	Screw into
M6 Screw					Pin through and capture																	Screw into
M6 Screw					Pin through and capture																	Screw into
Mounting Plate	Pin through and capture	Pin through and capture	Pin through and capture	Pin through and capture		Alligned to hole	Alligned with hole	Alligned to hole	rotates around	Alligned to hole	rotates around				Alligned to hole	rotates around	Alligned to hole	rotates around				Fits into interface plate
Clamp 1					Alligned to hole		Pin through and screw into other side	Slides in		Slides in					Slides in		Slides in					Fit to interface post, touches ISS Handrail
M6 Screw					Alligned with hole	Pin through and screw into other side																Pin through interface post
Clamp 2					Alligned to hole	Slides in			Fit into	Alligned with	Alligned with	Pin through	Pin through	Pin through								Touches ISS Handrail
Flanged Bearing					rotates around			Fit into		Alligned	Alligned
Clamp 5					Alligned to hole	Slides in		Alligned with	Alligned		Fit into	Screw into	Screw into	Screw into								Touches ISS Handrail
Flanged Bearing					rotates around			Alligned with	Alligned	Fit into
M3 Screw								Pin through		Screw into
M3 Screw								Pin through		Screw into
M3 Screw								Pin through		Screw into
Clamp 3					Alligned to hole	Slides in										Fit into	Alligned with	Alligned with	Pin through	Pin through	Pin through	Touches ISS Handrail
Flanged Bearing					rotates around										Fit into		Alligned	Alligned
Clamp 4					Alligned to hole	Slides in									Alligned with	Alligned		Fit into	Screw into	Screw into	Screw into	Touches ISS Handrail
Flanged Bearing					rotates around										Alligned with	Alligned	Fit into
M3 Screw															Pin through		Screw into
M3 Screw															Pin through		Screw into
M3 Screw															Pin through		Screw into
External	Screw into	Screw into	Screw into	Screw into	Fits into interface plate	Fit to interface post, touches ISS Handrail	Pin through interface post	Touches ISS Handrail		Touches ISS Handrail					Touches ISS Handrail		Touches ISS Handrail

## Sheet: S5-Coded DSM
108		1	2	3	4	5	6	7	8	9	10	11	12	13	14	15	16	17	18	19	20	21	External
M6 Screw	1					1																	1
M6 Screw	2					1																	1
M6 Screw	3					1																	1
M6 Screw	4					1																	1
Mounting Plate	5	1	1	1	1		1	1	1	1	1	1				1	1	1	1				1
Clamp 1	6					1		1	1		1					1		1					1
M6 Screw	7					1	1																1
Clamp 2	8					1	1			1	1	1	1	1	1								1
Flanged Bearing	9					1			1		1	1
Clamp 5	10					1	1		1	1		1	1	1	1								1
Flanged Bearing	11					1			1	1	1
M3 Screw	12								1		1
M3 Screw	13								1		1
M3 Screw	14								1		1
Clamp 3	15					1	1										1	1	1	1	1	1	1
Flanged Bearing	16					1										1		1	1
Clamp 4	17					1	1									1	1		1	1	1	1	1
Flanged Bearing	18					1										1	1	1
M3 Screw	19															1		1
M3 Screw	20															1		1
M3 Screw	21															1		1
External		1	1	1	1	1	1	1	1		1					1		1

## Sheet: S8-Full
108		1	2	3	4	5	6	7	8	9	10	11	12	13	14	15	16	17	18	19	20	21	External
M6 Screw	1					1																	1
M6 Screw	2					1																	1
M6 Screw	3					1																	1
M6 Screw	4					1																	1
Mounting Plate	5	1	1	1	1		1	1	1	1	1	1				1	1	1	1				1
Clamp 1	6					1		1	1		1					1		1					1
M6 Screw	7					1	1																1
Clamp 2	8					1	1			1	1	1	1	1	1								1
Flanged Bearing	9					1			1		1	1
Clamp 5	10					1	1		1	1		1	1	1	1								1
Flanged Bearing	11					1			1	1	1
M3 Screw	12								1		1
M3 Screw	13								1		1
M3 Screw	14								1		1
Clamp 3	15					1	1										1	1	1	1	1	1	1
Flanged Bearing	16					1										1		1	1
Clamp 4	17					1	1									1	1		1	1	1	1	1
Flanged Bearing	18					1										1	1	1
M3 Screw	19															1		1
M3 Screw	20															1		1
M3 Screw	21															1		1
External		1	1	1	1	1	1	1	1		1					1		1

## Sheet: S8-Full-LowDetail
62		1	2	3	4	5	6	7	8	9	10	External
Mounting Plate	1		1	1	1	1	1	1	1	1	1	1
Clamp 1	2	1		1		1		1		1		1
Clamp 2	3	1	1		1	1	1					1
Flanged Bearing	4	1		1		1	1
Clamp 5	5	1	1	1	1		1					1
Flanged Bearing	6	1		1	1	1
Clamp 3	7	1	1						1	1	1	1
Flanged Bearing	8	1						1		1	1
Clamp 4	9	1	1					1	1		1	1
Flanged Bearing	10	1						1	1	1
External		1	1	1		1		1		1

## Sheet: Lookup
General	Specific	Abbreviation	Definition	Examples
Information	Status	SI	Communicates information about its status	Sensor
Information	Control	CI	Communicates signals for the control of another thing	Serial Commands
Material	Human	HM	Humans must be moved	Human attachment
Material	Gas	GM	Gas must be moved
Material	Liquid	LM
Material	Solid	SM
Material	Plasma	PM
Material	Mixture	MM
Energy	Human	HE	Human energy enters the system, pulling levers, etc.
Energy	Acoustic	AE
Energy	Biological	BE
Energy	Chemical	CE
Energy	Electrical	EE
Energy	Electromagnetic	EME
Energy	Hydraulic	HYE
Energy	Mechanical	ME	Gear movement, conflates translation and rotational motion…..	Rotation, mechanism
Energy	Magnetic	MAG
Energy	Pneumatic	PE
Energy	Radioactive	NE
Energy	Thermal	TE
Energy	Strain energy	SE		Flexing
Spatial	Proximity	P	In close proximity, touching, etc.	Touching or fixed
Spatial	Alignment	A	Uses a pin or other form of allignment, including tacking	Pin cnnection
Movement	Translational	LRM	Transfers translation motion				`
Movement	Rotational	RRM	Transfers rotational motion
