# Supplementary material for: Linking solver characteristics, solving processes and solution attributes: A data explainer for an open innovation generated robotic design dataset
Source: Data Brief. 2023 Sep 6;50:109547. doi: 10.1016/j.dib.2023.109547 (PMC10518673; doi:10.1016/j.dib.2023.109547)
Supplement: Supplementary file 1 [file mmc1.zip › Release/Solutions/Solution DSMs/D4-EMA/EMA-9 DSM.xlsx]

## Sheet: S1 - BOM
Component	Group	Note	Quantity	Removable		Component	Group	Notes
Base Plate	Mech		1			Base Plate						Row Labels	Sum of Quantity
Segment 1	Mech		1			Segment 1						(blank)	14
Segment 2	Mech		1			Segment 2						Mech	8
Segment 3	Mech		1			Segment 3						Grand Total	22
Segment 4	Mech		1			Segment 4
Segment 5	Mech		1			Segment 5
Pivot	Mech		1			Pivot
Hand Mount Bracket	Mech		1			Hand Mount Bracket
Worm Gear Motor			7			Worm Gear Motor
Potentiometer			7			Potentiometer
						Worm Gear Motor
						Potentiometer
						Worm Gear Motor						Row Labels	Count of Component
						Potentiometer						(blank)	22
						Worm Gear Motor						Grand Total	22
						Potentiometer
						Worm Gear Motor
						Potentiometer
						Worm Gear Motor
						Potentiometer
						Worm Gear Motor
						Potentiometer
Total			22
						22

## Sheet: S2 - Subsys
	Mech	Other
Mech		Power transmission	Mechanical affix, handrail affix
Other	Power transmission		Power, Data
	Mechanical affix, handrail affix	Power

## Sheet: S3 - SubDSM
																							External
Base Plate		Affixed to	Affixed to	Alligned																			Affix to motor
Worm Gear Motor	Affixed to		Alligned	Affixed to motor output																			Power, Data
Potentiometer	Affixed to	Alligned		Affixed to motor input																			Power
Segment 1	Alligned	Affixed to motor output	Affixed to motor input		Affixed to	Affixed to	Alligned
Worm Gear Motor				Affixed to		Alligned	Affixed to motor output																Power, Data
Potentiometer				Affixed to	Alligned		Affixed to motor input																Power
Segment 2				Alligned	Affixed to motor output	Affixed to motor input		Affixed to	Affixed to	Alligned
Worm Gear Motor							Affixed to		Alligned	Affixed to motor output													Power, Data
Potentiometer							Affixed to	Alligned		Affixed to motor input													Power
Segment 3							Alligned	Affixed to motor output	Affixed to motor input		Affixed to	Affixed to	Alligned
Worm Gear Motor										Affixed to		Alligned	Affixed to motor output										Power, Data
Potentiometer										Affixed to	Alligned		Affixed to motor input										Power
Segment 4										Alligned	Affixed to motor output	Affixed to motor input		Affixed to	Affixed to	Alligned
Worm Gear Motor													Affixed to		Alligned	Affixed to motor output							Power, Data
Potentiometer													Affixed to	Alligned		Affixed to motor input							Power
Segment 5													Alligned	Affixed to motor output	Affixed to motor input		Affixed to	Affixed to	Alligned
Worm Gear Motor																Affixed to		Alligned	Affixed to motor output				Power, Data
Potentiometer																Affixed to	Alligned		Affixed to motor input				Power
Pivot																Alligned	Affixed to motor output	Affixed to motor input		Affixed to	Affixed to	Alligned
Worm Gear Motor																			Affixed to		Alligned	Affixed to motor output	Power, Data
Potentiometer																			Affixed to	Alligned		Affixed to motor input	Power
Hand Mount Bracket																			Alligned	Affixed to motor output	Affixed to motor input		Affix to ISS Handrail
External	Affix to motor	Power	Power, Data		Power	Power, Data		Power	Power, Data		Power	Power, Data		Power	Power, Data		Power	Power, Data		Power	Power, Data	Affix to ISS Handrail

## Sheet: S4-DSM
																							External
Base Plate		Affixed to	Affixed to	Alligned																			Affix to motor
Worm Gear Motor	Affixed to		Alligned	Affixed to motor output																			Power, Data
Potentiometer	Affixed to	Alligned		Affixed to motor input																			Power
Segment 1	Alligned	Affixed to motor output	Affixed to motor input		Affixed to	Affixed to	Alligned
Worm Gear Motor				Affixed to		Alligned	Affixed to motor output																Power, Data
Potentiometer				Affixed to	Alligned		Affixed to motor input																Power
Segment 2				Alligned	Affixed to motor output	Affixed to motor input		Affixed to	Affixed to	Alligned
Worm Gear Motor							Affixed to		Alligned	Affixed to motor output													Power, Data
Potentiometer							Affixed to	Alligned		Affixed to motor input													Power
Segment 3							Alligned	Affixed to motor output	Affixed to motor input		Affixed to	Affixed to	Alligned
Worm Gear Motor										Affixed to		Alligned	Affixed to motor output										Power, Data
Potentiometer										Affixed to	Alligned		Affixed to motor input										Power
Segment 4										Alligned	Affixed to motor output	Affixed to motor input		Affixed to	Affixed to	Alligned
Worm Gear Motor													Affixed to		Alligned	Affixed to motor output							Power, Data
Potentiometer													Affixed to	Alligned		Affixed to motor input							Power
Segment 5													Alligned	Affixed to motor output	Affixed to motor input		Affixed to	Affixed to	Alligned
Worm Gear Motor																Affixed to		Alligned	Affixed to motor output				Power, Data
Potentiometer																Affixed to	Alligned		Affixed to motor input				Power
Pivot																Alligned	Affixed to motor output	Affixed to motor input		Affixed to	Affixed to	Alligned
Worm Gear Motor																			Affixed to		Alligned	Affixed to motor output	Power, Data
Potentiometer																			Affixed to	Alligned		Affixed to motor input	Power
Hand Mount Bracket																			Alligned	Affixed to motor output	Affixed to motor input		Affix to ISS Handrail
External	Affix to motor	Power	Power, Data		Power	Power, Data		Power	Power, Data		Power	Power, Data		Power	Power, Data		Power	Power, Data		Power	Power, Data	Affix to ISS Handrail

## Sheet: S5-Coded DSM
116		1	2	3	4	5	6	7	8	9	10	11	12	13	14	15	16	17	18	19	20	21	22	External
Base Plate	1		1	1	1																			1
Worm Gear Motor	2	1		1	1																			1
Potentiometer	3	1	1		1																			1
Segment 1	4	1	1	1		1	1	1
Worm Gear Motor	5				1		1	1																1
Potentiometer	6				1	1		1																1
Segment 2	7				1	1	1		1	1	1
Worm Gear Motor	8							1		1	1													1
Potentiometer	9							1	1		1													1
Segment 3	10							1	1	1		1	1	1
Worm Gear Motor	11										1		1	1										1
Potentiometer	12										1	1		1										1
Segment 4	13										1	1	1		1	1	1
Worm Gear Motor	14													1		1	1							1
Potentiometer	15													1	1		1							1
Segment 5	16													1	1	1		1	1	1
Worm Gear Motor	17																1		1	1				1
Potentiometer	18																1	1		1				1
Pivot	19																1	1	1		1	1	1
Worm Gear Motor	20																			1		1	1	1
Potentiometer	21																			1	1		1	1
Hand Mount Bracket	22																			1	1	1		1
External		1	1	1		1	1		1	1		1	1		1	1		1	1		1	1	1

## Sheet: S8-Full
116		1	2	3	4	5	6	7	8	9	10	11	12	13	14	15	16	17	18	19	20	21	22	External
Base Plate	1		1	1	1																			1
Worm Gear Motor	2	1		1	1																			1
Potentiometer	3	1	1		1																			1
Segment 1	4	1	1	1		1	1	1
Worm Gear Motor	5				1		1	1																1
Potentiometer	6				1	1		1																1
Segment 2	7				1	1	1		1	1	1
Worm Gear Motor	8							1		1	1													1
Potentiometer	9							1	1		1													1
Segment 3	10							1	1	1		1	1	1
Worm Gear Motor	11										1		1	1										1
Potentiometer	12										1	1		1										1
Segment 4	13										1	1	1		1	1	1
Worm Gear Motor	14													1		1	1							1
Potentiometer	15													1	1		1							1
Segment 5	16													1	1	1		1	1	1
Worm Gear Motor	17																1		1	1				1
Potentiometer	18																1	1		1				1
Pivot	19																1	1	1		1	1	1
Worm Gear Motor	20																			1		1	1	1
Potentiometer	21																			1	1		1	1
Hand Mount Bracket	22																			1	1	1		1
External		1	1	1		1	1		1	1		1	1		1	1		1	1		1	1	1

## Sheet: S8-Full-LowDetail
116		1	2	3	4	5	6	7	8	9	10	11	12	13	14	15	16	17	18	19	20	21	22	External
Base Plate	1		1	1	1																			1
Worm Gear Motor	2	1		1	1																			1
Potentiometer	3	1	1		1																			1
Segment 1	4	1	1	1		1	1	1
Worm Gear Motor	5				1		1	1																1
Potentiometer	6				1	1		1																1
Segment 2	7				1	1	1		1	1	1
Worm Gear Motor	8							1		1	1													1
Potentiometer	9							1	1		1													1
Segment 3	10							1	1	1		1	1	1
Worm Gear Motor	11										1		1	1										1
Potentiometer	12										1	1		1										1
Segment 4	13										1	1	1		1	1	1
Worm Gear Motor	14													1		1	1							1
Potentiometer	15													1	1		1							1
Segment 5	16													1	1	1		1	1	1
Worm Gear Motor	17																1		1	1				1
Potentiometer	18																1	1		1				1
Pivot	19																1	1	1		1	1	1
Worm Gear Motor	20																			1		1	1	1
Potentiometer	21																			1	1		1	1
Hand Mount Bracket	22																			1	1	1		1
External		1	1	1		1	1		1	1		1	1		1	1		1	1		1	1	1

## Sheet: Lookup
General	Specific	Abbreviation	Definition	Examples
Information	Status	SI	Communicates information about its status	Sensor
Information	Control	CI	Communicates signals for the control of another thing	Serial Commands
Material	Human	HM	Humans must be moved	Human attachment
Material	Gas	GM	Gas must be moved
Material	Liquid	LM
Material	Solid	SM
Material	Plasma	PM
Material	Mixture	MM
Energy	Human	HE	Human energy enters the system, pulling levers, etc.
Energy	Acoustic	AE
Energy	Biological	BE
Energy	Chemical	CE
Energy	Electrical	EE
Energy	Electromagnetic	EME
Energy	Hydraulic	HYE
Energy	Mechanical	ME	Gear movement, conflates translation and rotational motion…..	Rotation, mechanism
Energy	Magnetic	MAG
Energy	Pneumatic	PE
Energy	Radioactive	NE
Energy	Thermal	TE
Energy	Strain energy	SE		Flexing
Spatial	Proximity	P	In close proximity, touching, etc.	Touching or fixed
Spatial	Alignment	A	Uses a pin or other form of allignment, including tacking	Pin cnnection
Movement	Translational	LRM	Transfers translation motion				`
Movement	Rotational	RRM	Transfers rotational motion
