# Supplementary material for: Linking solver characteristics, solving processes and solution attributes: A data explainer for an open innovation generated robotic design dataset
Source: Data Brief. 2023 Sep 6;50:109547. doi: 10.1016/j.dib.2023.109547 (PMC10518673; doi:10.1016/j.dib.2023.109547)
Supplement: Supplementary file 1 [file mmc1.zip › Release/Solutions/Solution DSMs/D4-EMA/EMA-8 DSM.xlsx]

## Sheet: S1 - BOM
Component	Group	Note	Quantity		Component	Group	Removable	Notes
Gripper Plate	Gripper Arm		1		Gripper Plate	Gripper Arm					Row Labels	Sum of Quantity
Gripper fixed hand	Gripper Arm		1		Gripper fixed hand	Gripper Arm					(blank)
Gripper moving hand	Gripper Arm		1		Gripper moving hand	Gripper Arm					EMA Robotic Arm	82
Cam	Gripper Arm		1		Cam	Gripper Arm					Accessory - End Effector	24
Guide Pins	Gripper Arm		2		Guide Pins	Gripper Arm					Accessory - Gear Box 1	12
Servo Motor	Gripper Arm		1		Guide Pins	Gripper Arm					Accessory - Gear Box 2	12
Proximity Sensor	Gripper Arm		1		Servo Motor	Gripper Arm					Accessory - Long Gear Box 1	12
Strain gauge	Gripper Arm		1		Proximity Sensor	Gripper Arm					Accessory - Long Gear Box 2	12
Nut	Gripper Arm		2		Strain gauge	Gripper Arm					Grand Total	154
MS CSK Bolts	Gripper Arm		2		Nut	Gripper Arm
Grupper connector			1		MS CSK Bolts	Gripper Arm
Pan Arms			1		Nut	Gripper Arm
Arm-3			1		MS CSK Bolts	Gripper Arm					Row Labels	Count of Component
Arm-2			1		Grupper connector						(blank)
Arm-1			1		Pan Arms						EMA Robotic Arm	82
Servo Motor			5		Arm-3						Accessory - End Effector	24
1st motor connector			1		Arm-2						Accessory - Gear Box 1	12
Motor Connector			9		Arm-1						Accessory - Gear Box 2	12
Motor Holder -3			1		Servo Motor						Accessory - Long Gear Box 1	12
M2 hex head bolts -2			2		Servo Motor						Accessory - Long Gear Box 2	12
M2 hex head bolts			24		Servo Motor						Grand Total	154
M2 grub screw			6		Servo Motor
M3 csk bolts		grouped bolts…	3		Servo Motor
					1st motor connector
					Motor Connector
					Motor Connector
					Motor Connector
					Motor Connector
					Motor Connector
					Motor Connector
					Motor Connector
					Motor Connector
					Motor Connector
					Motor Holder -3
					M2 hex head bolts -2
					M2 hex head bolts -2
					M2 hex head bolts
					M2 hex head bolts
					M2 hex head bolts
					M2 hex head bolts
					M2 hex head bolts
					M2 hex head bolts
					M2 hex head bolts
					M2 hex head bolts
					M2 hex head bolts
					M2 hex head bolts
					M2 hex head bolts
					M2 hex head bolts
					M2 hex head bolts
					M2 hex head bolts
					M2 hex head bolts
					M2 hex head bolts
					M2 hex head bolts
					M2 hex head bolts
					M2 hex head bolts
					M2 hex head bolts
					M2 hex head bolts
					M2 hex head bolts
					M2 hex head bolts
					M2 hex head bolts
					M2 grub screw
					M2 grub screw
					M2 grub screw
					M2 grub screw
					M2 grub screw
					M2 grub screw
					M3 csk bolts
					M3 csk bolts
					M3 csk bolts
Total			69
					69

## Sheet: S3 - SubDSM
	1st motor connector	Servo Motor	M2 grub screw	M2 grub screw	M2 grub screw	M2 grub screw	Arm-1	Motor Connector	M2 hex head bolts	M2 hex head bolts	M2 hex head bolts	M2 hex head bolts	Motor Connector	M2 hex head bolts	M2 hex head bolts	M2 hex head bolts	M2 hex head bolts	Servo Motor	Arm-2	Motor Connector	M2 hex head bolts	M2 hex head bolts	M2 hex head bolts	M2 hex head bolts	Motor Connector	M2 hex head bolts	M2 hex head bolts	M2 hex head bolts	M2 hex head bolts	Servo Motor	Arm-3	Motor Connector	M2 hex head bolts -2	M2 hex head bolts -2	M2 hex head bolts	M2 hex head bolts	Motor Connector	M2 hex head bolts	M2 hex head bolts	M2 hex head bolts	M2 hex head bolts	Servo Motor	Pan Arms	Motor Connector	M3 csk bolts	M3 csk bolts	M2 grub screw	M2 grub screw	Motor Holder -3
1st motor connector		Affixed to	pin through and captured	pin through and captured	pin through and captured	pin through and captured
Servo Motor	Affixed to		screw into	screw into	screw into	screw into	Affixed to output
M2 grub screw	pin through and captured	screw into
M2 grub screw	pin through and captured	screw into
M2 grub screw	pin through and captured	screw into
M2 grub screw	pin through and captured	screw into
Arm-1		Affixed to output						Touches	Screw into	Screw into			Touches	Screw into	Screw into			Alligned with	Alligned with
Motor Connector							Touches		Pin through and capture	Pin through and capture	Pin through and capture	Pin through and capture						Touches
M2 hex head bolts							Screw into	Pin through and capture
M2 hex head bolts							Screw into	Pin through and capture										screw into
M2 hex head bolts								Pin through and capture										screw into
M2 hex head bolts								Pin through and capture
Motor Connector							Touches							Pin through and capture	Pin through and capture	Pin through and capture	Pin through and capture	Touches
M2 hex head bolts							Screw into						Pin through and capture
M2 hex head bolts							Screw into						Pin through and capture
M2 hex head bolts													Pin through and capture					screw into
M2 hex head bolts													Pin through and capture					screw into
Servo Motor							Alligned with	Touches		screw into	screw into		Touches			screw into	screw into		Alligned through
Arm-2							Alligned with											Alligned through		Touches	Screw into	Screw into			Touches	Screw into	Screw into			Alligned with	Alligned with
Motor Connector																			Touches		Pin through and capture	Pin through and capture	Pin through and capture	Pin through and capture						Touches
M2 hex head bolts																			Screw into	Pin through and capture
M2 hex head bolts																			Screw into	Pin through and capture										screw into
M2 hex head bolts																				Pin through and capture										screw into
M2 hex head bolts																				Pin through and capture
Motor Connector																			Touches							Pin through and capture	Pin through and capture	Pin through and capture	Pin through and capture	Touches
M2 hex head bolts																			Screw into						Pin through and capture
M2 hex head bolts																			Screw into						Pin through and capture
M2 hex head bolts																									Pin through and capture					screw into
M2 hex head bolts																									Pin through and capture					screw into
Servo Motor																			Alligned with	Touches		screw into	screw into		Touches			screw into	screw into		Alligned through
Arm-3																			Alligned with											Alligned through		Touches	Screw into	Screw into			Touches	Screw into	Screw into			Alligned with	Alligned with
Motor Connector																															Touches		Pin through and capture	Pin through and capture	Pin through and capture	Pin through and capture						Touches
M2 hex head bolts -2																															Screw into	Pin through and capture
M2 hex head bolts -2																															Screw into	Pin through and capture										screw into
M2 hex head bolts																																Pin through and capture										screw into
M2 hex head bolts																																Pin through and capture
Motor Connector																															Touches							Pin through and capture	Pin through and capture	Pin through and capture	Pin through and capture	Touches
M2 hex head bolts																															Screw into						Pin through and capture
M2 hex head bolts																															Screw into						Pin through and capture
M2 hex head bolts																																					Pin through and capture					screw into
M2 hex head bolts																																					Pin through and capture					screw into
Servo Motor																															Alligned with	Touches		screw into	screw into		Touches			screw into	screw into		Affixed to
Pan Arms																															Alligned with											Affixed to		Touches	Screw into	Screw into			Touches
Motor Connector																																											Touches		Pin through and capture	Pin through and capture	Pin through and capture	Pin through and capture
M3 csk bolts																																											Screw into	Pin through and capture
M3 csk bolts																																											Screw into	Pin through and capture
M2 grub screw																																												Pin through and capture
M2 grub screw																																												Pin through and capture
Motor Holder -3																																											Touches
M3 csk bolts																																											Screw into						Pin through and capture
Motor Connector																																											Screw into						Pin through and capture
M3 csk bolts																																																	Pin through and capture
M3 csk bolts																																																	Pin through and capture
Servo Motor																																											Alligned with	Touches		screw into	screw into		Touches
Grupper connector																																											Aligned
Motor Connector
M2 hex head bolts
M2 hex head bolts
MS CSK Bolts
MS CSK Bolts
Gripper Plate
Gripper fixed hand
Strain gauge
MS CSK Bolts
MS CSK Bolts
Proximity Sensor
Nut
Nut
Gripper moving hand
Guide Pins
Guide Pins
Cam
Servo Motor
	Touches Astrobee	Power, Data																Power, Data												Power, Data												Power, Data
[truncated: 24 more columns]

## Sheet: S4-DSM
288		1	2	3	4	5	6	7	8	9	10	11	12	13	14	15	16	17	18	19	20	21	22	23	24	25	26	27	28	29	30	31	32	33	34	35	36	37	38	39	40	41	42	43	44	45	46	47	48
1st motor connector	1		1	1	1	1	1
Servo Motor	2	1		1	1	1	1	1
M2 grub screw	3	1	1
M2 grub screw	4	1	1
M2 grub screw	5	1	1
M2 grub screw	6	1	1
Arm-1	7		1						1	1	1			1	1	1			1	1
Motor Connector	8							1		1	1	1	1						1
M2 hex head bolts	9							1	1
M2 hex head bolts	10							1	1										1
M2 hex head bolts	11								1										1
M2 hex head bolts	12								1
Motor Connector	13							1							1	1	1	1	1
M2 hex head bolts	14							1						1
M2 hex head bolts	15							1						1
M2 hex head bolts	16													1					1
M2 hex head bolts	17													1					1
Servo Motor	18							1	1		1	1		1			1	1		1
Arm-2	19							1											1		1	1	1			1	1	1			1	1
Motor Connector	20																			1		1	1	1	1						1
M2 hex head bolts	21																			1	1
M2 hex head bolts	22																			1	1										1
M2 hex head bolts	23																				1										1
M2 hex head bolts	24																				1
Motor Connector	25																			1							1	1	1	1	1
M2 hex head bolts	26																			1						1
M2 hex head bolts	27																			1						1
M2 hex head bolts	28																									1					1
M2 hex head bolts	29																									1					1
Servo Motor	30																			1	1		1	1		1			1	1		1
Arm-3	31																			1											1		1	1	1			1	1	1			1	1
Motor Connector	32																															1		1	1	1	1						1
M2 hex head bolts -2	33																															1	1
M2 hex head bolts -2	34																															1	1										1
M2 hex head bolts	35																																1										1
M2 hex head bolts	36																																1
Motor Connector	37																															1							1	1	1	1	1
M2 hex head bolts	38																															1						1
M2 hex head bolts	39																															1						1
M2 hex head bolts	40																																					1					1
M2 hex head bolts	41																																					1					1
Servo Motor	42																															1	1		1	1		1			1	1		1
Pan Arms	43																															1											1		1	1	1
Motor Connector	44																																											1		1	1	1	1
M3 csk bolts	45																																											1	1
M3 csk bolts	46																																											1	1
M2 grub screw	47																																												1
M2 grub screw	48																																												1
Motor Holder -3	49																																											1
M3 csk bolts	50																																											1
Motor Connector	51																																											1
M3 csk bolts	52
M3 csk bolts	53
Servo Motor	54																																											1	1		1	1
Grupper connector	55																																											1
Motor Connector	56
M2 hex head bolts	57
M2 hex head bolts	58
MS CSK Bolts	59
MS CSK Bolts	60
Gripper Plate	61
Gripper fixed hand	62
Strain gauge	63
MS CSK Bolts	64
MS CSK Bolts	65
Proximity Sensor	66
Nut	67
Nut	68
Gripper moving hand	69
Guide Pins	70
Guide Pins	71
Cam	72
Servo Motor	73
		1	1																1												1												1
[truncated: 25 more columns]

## Sheet: S5-Coded DSM
288		1	2	3	4	5	6	7	8	9	10	11	12	13	14	15	16	17	18	19	20	21	22	23	24	25	26	27	28	29	30	31	32	33	34	35	36	37	38	39	40	41	42	43	44	45	46	47	48
1st motor connector	1		1	1	1	1	1
Servo Motor	2	1		1	1	1	1	1
M2 grub screw	3	1	1
M2 grub screw	4	1	1
M2 grub screw	5	1	1
M2 grub screw	6	1	1
Arm-1	7		1						1	1	1			1	1	1			1	1
Motor Connector	8							1		1	1	1	1						1
M2 hex head bolts	9							1	1
M2 hex head bolts	10							1	1										1
M2 hex head bolts	11								1										1
M2 hex head bolts	12								1
Motor Connector	13							1							1	1	1	1	1
M2 hex head bolts	14							1						1
M2 hex head bolts	15							1						1
M2 hex head bolts	16													1					1
M2 hex head bolts	17													1					1
Servo Motor	18							1	1		1	1		1			1	1		1
Arm-2	19							1											1		1	1	1			1	1	1			1	1
Motor Connector	20																			1		1	1	1	1						1
M2 hex head bolts	21																			1	1
M2 hex head bolts	22																			1	1										1
M2 hex head bolts	23																				1										1
M2 hex head bolts	24																				1
Motor Connector	25																			1							1	1	1	1	1
M2 hex head bolts	26																			1						1
M2 hex head bolts	27																			1						1
M2 hex head bolts	28																									1					1
M2 hex head bolts	29																									1					1
Servo Motor	30																			1	1		1	1		1			1	1		1
Arm-3	31																			1											1		1	1	1			1	1	1			1	1
Motor Connector	32																															1		1	1	1	1						1
M2 hex head bolts -2	33																															1	1
M2 hex head bolts -2	34																															1	1										1
M2 hex head bolts	35																																1										1
M2 hex head bolts	36																																1
Motor Connector	37																															1							1	1	1	1	1
M2 hex head bolts	38																															1						1
M2 hex head bolts	39																															1						1
M2 hex head bolts	40																																					1					1
M2 hex head bolts	41																																					1					1
Servo Motor	42																															1	1		1	1		1			1	1		1
Pan Arms	43																															1											1		1	1	1
Motor Connector	44																																											1		1	1	1	1
M3 csk bolts	45																																											1	1
M3 csk bolts	46																																											1	1
M2 grub screw	47																																												1
M2 grub screw	48																																												1
Motor Holder -3	49																																											1
M3 csk bolts	50																																											1
Motor Connector	51																																											1
M3 csk bolts	52
M3 csk bolts	53
Servo Motor	54																																											1	1		1	1
Grupper connector	55																																											1
Motor Connector	56
M2 hex head bolts	57
M2 hex head bolts	58
MS CSK Bolts	59
MS CSK Bolts	60
Gripper Plate	61
Gripper fixed hand	62
Strain gauge	63
MS CSK Bolts	64
MS CSK Bolts	65
Proximity Sensor	66
Nut	67
Nut	68
Gripper moving hand	69
Guide Pins	70
Guide Pins	71
Cam	72
Servo Motor	73
		1	1																1												1												1
[truncated: 25 more columns]

## Sheet: S8-Full
288		1	2	3	4	5	6	7	8	9	10	11	12	13	14	15	16	17	18	19	20	21	22	23	24	25	26	27	28	29	30	31	32	33	34	35	36	37	38	39	40	41	42	43	44	45	46	47	48
1st motor connector	1		1	1	1	1	1
Servo Motor	2	1		1	1	1	1	1
M2 grub screw	3	1	1
M2 grub screw	4	1	1
M2 grub screw	5	1	1
M2 grub screw	6	1	1
Arm-1	7		1						1	1	1			1	1	1			1	1
Motor Connector	8							1		1	1	1	1						1
M2 hex head bolts	9							1	1
M2 hex head bolts	10							1	1										1
M2 hex head bolts	11								1										1
M2 hex head bolts	12								1
Motor Connector	13							1							1	1	1	1	1
M2 hex head bolts	14							1						1
M2 hex head bolts	15							1						1
M2 hex head bolts	16													1					1
M2 hex head bolts	17													1					1
Servo Motor	18							1	1		1	1		1			1	1		1
Arm-2	19							1											1		1	1	1			1	1	1			1	1
Motor Connector	20																			1		1	1	1	1						1
M2 hex head bolts	21																			1	1
M2 hex head bolts	22																			1	1										1
M2 hex head bolts	23																				1										1
M2 hex head bolts	24																				1
Motor Connector	25																			1							1	1	1	1	1
M2 hex head bolts	26																			1						1
M2 hex head bolts	27																			1						1
M2 hex head bolts	28																									1					1
M2 hex head bolts	29																									1					1
Servo Motor	30																			1	1		1	1		1			1	1		1
Arm-3	31																			1											1		1	1	1			1	1	1			1	1
Motor Connector	32																															1		1	1	1	1						1
M2 hex head bolts -2	33																															1	1
M2 hex head bolts -2	34																															1	1										1
M2 hex head bolts	35																																1										1
M2 hex head bolts	36																																1
Motor Connector	37																															1							1	1	1	1	1
M2 hex head bolts	38																															1						1
M2 hex head bolts	39																															1						1
M2 hex head bolts	40																																					1					1
M2 hex head bolts	41																																					1					1
Servo Motor	42																															1	1		1	1		1			1	1		1
Pan Arms	43																															1											1		1	1	1
Motor Connector	44																																											1		1	1	1	1
M3 csk bolts	45																																											1	1
M3 csk bolts	46																																											1	1
M2 grub screw	47																																												1
M2 grub screw	48																																												1
Motor Holder -3	49																																											1
M3 csk bolts	50																																											1
Motor Connector	51																																											1
M3 csk bolts	52
M3 csk bolts	53
Servo Motor	54																																											1	1		1	1
Grupper connector	55																																											1
Motor Connector	56
M2 hex head bolts	57
M2 hex head bolts	58
MS CSK Bolts	59
MS CSK Bolts	60
Gripper Plate	61
Gripper fixed hand	62
Strain gauge	63
MS CSK Bolts	64
MS CSK Bolts	65
Proximity Sensor	66
Nut	67
Nut	68
Gripper moving hand	69
Guide Pins	70
Guide Pins	71
Cam	72
Servo Motor	73
		1	1																1												1												1
[truncated: 25 more columns]

## Sheet: S8-Full-LowDetail
110		1	2	3	4	5	6	7	8	9	10	11	12	13	14	15	16	17	18	19	20	21	22	23	24	25	26	27	28	29	30
1st motor connector	1		1																													1
Servo Motor	2	1		1																												1
Arm-1	3		1		1	1	1	1
Motor Connector	4			1			1
Motor Connector	5			1			1
Servo Motor	6			1	1	1		1																								1
Arm-2	7			1			1		1	1	1	1
Motor Connector	8							1			1
Motor Connector	9							1			1
Servo Motor	10							1	1	1		1																				1
Arm-3	11							1			1		1	1	1	1
Motor Connector	12											1			1
Motor Connector	13											1			1
Servo Motor	14											1	1	1		1																1
Pan Arms	15											1			1		1	1	1	1	1
Motor Connector	16															1				1
Motor Holder -3	17															1			1	1
Motor Connector	18															1		1
Servo Motor	19															1	1	1			1											1
Grupper connector	20															1				1		1									1
Motor Connector	21																				1		1								1
Gripper Plate	22																					1		1		1	1	1	1	1	1
Gripper fixed hand	23																						1		1
Strain gauge	24																							1								1
Proximity Sensor	25																						1									1
Gripper moving hand	26																						1					1	1
Guide Pins	27																						1				1
Guide Pins	28																						1				1
Cam	29																						1
Servo Motor	30																				1	1	1									1
		1	1				1				1				1					1					1	1					1

## Sheet: Lookup
General	Specific	Abbreviation	Definition	Examples
Information	Status	SI	Communicates information about its status	Sensor
Information	Control	CI	Communicates signals for the control of another thing	Serial Commands
Material	Human	HM	Humans must be moved	Human attachment
Material	Gas	GM	Gas must be moved
Material	Liquid	LM
Material	Solid	SM
Material	Plasma	PM
Material	Mixture	MM
Energy	Human	HE	Human energy enters the system, pulling levers, etc.
Energy	Acoustic	AE
Energy	Biological	BE
Energy	Chemical	CE
Energy	Electrical	EE
Energy	Electromagnetic	EME
Energy	Hydraulic	HYE
Energy	Mechanical	ME	Gear movement, conflates translation and rotational motion…..	Rotation, mechanism
Energy	Magnetic	MAG
Energy	Pneumatic	PE
Energy	Radioactive	NE
Energy	Thermal	TE
Energy	Strain energy	SE		Flexing
Spatial	Proximity	P	In close proximity, touching, etc.	Touching or fixed
Spatial	Alignment	A	Uses a pin or other form of allignment, including tacking	Pin cnnection
Movement	Translational	LRM	Transfers translation motion				`
Movement	Rotational	RRM	Transfers rotational motion
