# Supplementary material for: Linking solver characteristics, solving processes and solution attributes: A data explainer for an open innovation generated robotic design dataset
Source: Data Brief. 2023 Sep 6;50:109547. doi: 10.1016/j.dib.2023.109547 (PMC10518673; doi:10.1016/j.dib.2023.109547)
Supplement: Supplementary file 1 [file mmc1.zip › Release/Solutions/Solution DSMs/D4-EMA/EMA-3 DSM.xlsx]

## Sheet: S1 - BOM
Component	Group	Note	Quantity	Removable		Component	Group	Notes
Baseplate	Base		1			Baseplate	Base					Row Labels	Sum of Quantity
R1 Motor with encoder	Base		1			R1 Motor with encoder	Base					(blank)
Screws	Base		6	X		Screws	Base					Base	8
Linkage Part A	R1 Linkage		4			Screws	Base					R1 Linkage	18
Articulation	R1 Linkage		1			Screws	Base					R2 Linkage	7
Linkage Parallel Bar	R1 Linkage		1			Screws	Base					R3 Linkage	1
Gears	R1 Linkage		2			Screws	Base					R4 Linkage	14
Gears Axis	R1 Linkage		2			Screws	Base					Extras	6
Hexagonal Screws for Linkage	R1 Linkage		8	X		Linkage Part A	R1 Linkage					Grand Total	54
Linkage Part B	R2 Linkage		1			Linkage Part A	R1 Linkage
R2 motor with encoder	R2 Linkage		1			Linkage Part A	R1 Linkage
R3 motor with encoder	R2 Linkage		1			Linkage Part A	R1 Linkage
Screws	R2 Linkage		4	X		Articulation	R1 Linkage					Row Labels	Count of Component
Linkage part C	R3 Linkage		1			Linkage Parallel Bar	R1 Linkage					(blank)
R4 motor with encoder	R4 Linkage		1			Gears	R1 Linkage					Base	8
Drive gear	R4 Linkage		1			Gears Axis	R1 Linkage					R1 Linkage	18
Gripper rack	R4 Linkage		2			Gears	R1 Linkage					R2 Linkage	7
Gripper finger	R4 Linkage		2			Gears Axis	R1 Linkage					R3 Linkage	1
Gripper final part	R4 Linkage		2			Hexagonal Screws for Linkage	R1 Linkage					R4 Linkage	14
Screws	R4 Linkage		6	X		Hexagonal Screws for Linkage	R1 Linkage					Extras	6
Zip Ties	Extras		6			Hexagonal Screws for Linkage	R1 Linkage					Grand Total	54
						Hexagonal Screws for Linkage	R1 Linkage
						Hexagonal Screws for Linkage	R1 Linkage
						Hexagonal Screws for Linkage	R1 Linkage
						Hexagonal Screws for Linkage	R1 Linkage
						Hexagonal Screws for Linkage	R1 Linkage
						Linkage Part B	R2 Linkage
						R2 motor with encoder	R2 Linkage
						R3 motor with encoder	R2 Linkage
Total			54			Screws	R2 Linkage
						Screws	R2 Linkage
						Screws	R2 Linkage
						Screws	R2 Linkage
						Linkage part C	R3 Linkage
						R4 motor with encoder	R4 Linkage
						Drive gear	R4 Linkage
						Gripper rack	R4 Linkage
						Gripper finger	R4 Linkage
						Gripper final part	R4 Linkage
						Gripper rack	R4 Linkage
						Gripper finger	R4 Linkage
						Gripper final part	R4 Linkage
						Screws	R4 Linkage
						Screws	R4 Linkage
						Screws	R4 Linkage
						Screws	R4 Linkage
						Screws	R4 Linkage
						Screws	R4 Linkage
						Zip Ties	Extras
						Zip Ties	Extras
						Zip Ties	Extras
						Zip Ties	Extras
						Zip Ties	Extras
						Zip Ties	Extras
						54

## Sheet: S2 - Subsys
	Base	R1 Linkage	R2 Linkage	R3 Linkage	R4 Linkage	External
Base		Physically affixed				Astrobee Data, Power, Affix
R1 Linkage	Physically affixed		Gear interaction			Astrobee Data, Power
R2 Linkage		Gear interaction		Motor output shaft		Astrobee Data, Power
R3 Linkage			Motor output shaft		Motor output shaft	Astrobee Data, Power
R4 Linkage				Motor output shaft		Astrobee Data, Power, Touches ISS Handrail
External	Astrobee Data, Power, Affix	Astrobee Data, Power	Astrobee Data, Power	Astrobee Data, Power	Astrobee Data, Power, Touches ISS Handrail

## Sheet: S3 - SubDSM
Baseplate	Base				Baseplate	R1 Motor with encoder
R1 Motor with encoder	Base			Baseplate		affixed
Screws	Base			R1 Motor with encoder	affixed
Screws	Base
Screws	Base				Linkage Part A	Linkage Part A	Linkage Parallel Bar	Articulation	Gears	Gears Axis	Gears	Gears Axis	Linkage Part A	Linkage Part A
Screws	Base			Linkage Part A		Alligned with		Alligned with	Alligned with	Affixed			Alligned with
Screws	Base			Linkage Part A	Alligned with			Alligned with	Alligned with	Affixed				Alligned with
Screws	Base			Linkage Parallel Bar				Rotates around pin
Linkage Part A	R1 Linkage			Articulation	Alligned with	Alligned with	Rotates around pin						Alligned with	Alligned with
Linkage Part A	R1 Linkage			Gears	Alligned with	Alligned with				Affixed	Gear transmission
Linkage Part A	R1 Linkage			Gears Axis	Affixed	Affixed			Affixed
Linkage Part A	R1 Linkage			Gears					Gear transmission			Affixed	Alligned with	Alligned with
Articulation	R1 Linkage			Gears Axis							Affixed		Affixed	Affixed
Linkage Parallel Bar	R1 Linkage			Linkage Part A	Alligned with			Alligned with			Alligned with	Affixed		Alligned with
Gears	R1 Linkage			Linkage Part A		Alligned with		Alligned with			Alligned with	Affixed	Alligned with
Gears Axis	R1 Linkage
Gears	R1 Linkage
Gears Axis	R1 Linkage				Linkage Part B	R2 motor with encoder	R3 motor with encoder
Hexagonal Screws for Linkage	R1 Linkage			Linkage Part B		Affixed to	Affixed to
Hexagonal Screws for Linkage	R1 Linkage			R2 motor with encoder	Affixed to
Hexagonal Screws for Linkage	R1 Linkage			R3 motor with encoder	Affixed to
Hexagonal Screws for Linkage	R1 Linkage
Hexagonal Screws for Linkage	R1 Linkage
Hexagonal Screws for Linkage	R1 Linkage				Linkage part C	R4 motor with encoder	Drive gear	Gripper rack	Gripper finger	Gripper final part	Gripper rack	Gripper finger	Gripper final part
Hexagonal Screws for Linkage	R1 Linkage			Linkage part C		Affixed inside	alligned	slides in			slides in
Hexagonal Screws for Linkage	R1 Linkage			R4 motor with encoder	Affixed inside		Affixed to output
Linkage Part B	R2 Linkage			Drive gear	alligned	Affixed to output		Gear transmission			Gear transmission
R2 motor with encoder	R2 Linkage			Gripper rack	slides in		Gear transmission		Affixed
R3 motor with encoder	R2 Linkage			Gripper finger				Affixed		Affixed
Screws	R2 Linkage			Gripper final part					Affixed
Screws	R2 Linkage			Gripper rack	slides in		Gear transmission					Affixed
Screws	R2 Linkage			Gripper finger							Affixed		Affixed
Screws	R2 Linkage			Gripper final part								Affixed
Linkage part C	R3 Linkage
R4 motor with encoder	R4 Linkage
Drive gear	R4 Linkage
Gripper rack	R4 Linkage
Gripper finger	R4 Linkage
Gripper final part	R4 Linkage
Gripper rack	R4 Linkage
Gripper finger	R4 Linkage
Gripper final part	R4 Linkage
Screws	R4 Linkage
Screws	R4 Linkage
Screws	R4 Linkage
Screws	R4 Linkage
Screws	R4 Linkage
Screws	R4 Linkage
Zip Ties	Extras
Zip Ties	Extras
Zip Ties	Extras
Zip Ties	Extras
Zip Ties	Extras
Zip Ties	Extras

## Sheet: S4-DSM
	Baseplate	R1 Motor with encoder	Linkage Part A	Linkage Part A	Linkage Parallel Bar	Articulation	Gears	Gears Axis	Gears	Gears Axis	Linkage Part A	Linkage Part A	Linkage Part B	R2 motor with encoder	R3 motor with encoder	Linkage part C	R4 motor with encoder	Drive gear	Gripper rack	Gripper finger	Gripper final part	Gripper rack	Gripper finger	Gripper final part	External
Baseplate		affixed	Alligned with	Alligned with	Rotates around																				Affixes to astrobee
R1 Motor with encoder	affixed		Affixed to	Affixed to																					Power, Data
Linkage Part A	Alligned with	Affixed to		Alligned with		Alligned with	Alligned with	Affixed			Alligned with
Linkage Part A	Alligned with	Affixed to	Alligned with			Alligned with	Alligned with	Affixed				Alligned with
Linkage Parallel Bar	Rotates around					Rotates around pin
Articulation			Alligned with	Alligned with	Rotates around pin						Alligned with	Alligned with
Gears			Alligned with	Alligned with				Affixed	Gear transmission
Gears Axis			Affixed	Affixed			Affixed
Gears							Gear transmission			Affixed	Alligned with	Alligned with
Gears Axis									Affixed		Affixed	Affixed
Linkage Part A			Alligned with			Alligned with			Alligned with	Affixed		Alligned with
Linkage Part A				Alligned with		Alligned with			Alligned with	Affixed	Alligned with		Alligned with	Affixed
Linkage Part B												Alligned with		Affixed to	Affixed to	Alligned with
R2 motor with encoder												Affixed	Affixed to												Power, Data
R3 motor with encoder													Affixed to			Affixed to									Power, Data
Linkage part C													Alligned with		Affixed to		Affixed inside	alligned	slides in			slides in
R4 motor with encoder																Affixed inside		Affixed to output							Power, Data
Drive gear																alligned	Affixed to output		Gear transmission			Gear transmission
Gripper rack																slides in		Gear transmission		Affixed
Gripper finger																			Affixed		Affixed
Gripper final part																				Affixed					Attaches to ISS Handrail
Gripper rack																slides in		Gear transmission					Affixed
Gripper finger																						Affixed		Affixed
Gripper final part																							Affixed		Attaches to ISS Handrail
External	Affixes to astrobee	Power, Data												Power, Data	Power, Data		Power, Data				Attaches to ISS Handrail			Attaches to ISS Handrail

## Sheet: S5-Coded DSM
	Copy from other sheet

## Sheet: S8-Full-LowDetail
100		1	2	3	4	5	6	7	8	9	10	11	12	13	14	15	16	17	18	19	20	21	22	23	24	External
Baseplate	1		1	1	1	1																				1
R1 Motor with encoder	2	1		1	1																					1
Linkage Part A	3	1	1		1		1	1	1			1
Linkage Part A	4	1	1	1			1	1	1				1
Linkage Parallel Bar	5	1					1
Articulation	6			1	1	1						1	1
Gears	7			1	1				1	1
Gears Axis	8			1	1			1
Gears	9							1			1	1	1
Gears Axis	10									1		1	1
Linkage Part A	11			1			1			1	1		1
Linkage Part A	12				1		1			1	1	1		1	1
Linkage Part B	13												1		1	1	1
R2 motor with encoder	14												1	1												1
R3 motor with encoder	15													1			1									1
Linkage part C	16													1		1		1	1	1			1
R4 motor with encoder	17																1		1							1
Drive gear	18																1	1		1			1
Gripper rack	19																1		1		1
Gripper finger	20																			1		1
Gripper final part	21																				1					1
Gripper rack	22																1		1					1
Gripper finger	23																						1		1
Gripper final part	24																							1		1
External		1	1												1	1		1				1			1

## Sheet: Lookup
General	Specific	Abbreviation	Definition	Examples
Information	Status	SI	Communicates information about its status	Sensor
Information	Control	CI	Communicates signals for the control of another thing	Serial Commands
Material	Human	HM	Humans must be moved	Human attachment
Material	Gas	GM	Gas must be moved
Material	Liquid	LM
Material	Solid	SM
Material	Plasma	PM
Material	Mixture	MM
Energy	Human	HE	Human energy enters the system, pulling levers, etc.
Energy	Acoustic	AE
Energy	Biological	BE
Energy	Chemical	CE
Energy	Electrical	EE
Energy	Electromagnetic	EME
Energy	Hydraulic	HYE
Energy	Mechanical	ME	Gear movement, conflates translation and rotational motion…..	Rotation, mechanism
Energy	Magnetic	MAG
Energy	Pneumatic	PE
Energy	Radioactive	NE
Energy	Thermal	TE
Energy	Strain energy	SE		Flexing
Spatial	Proximity	P	In close proximity, touching, etc.	Touching or fixed
Spatial	Alignment	A	Uses a pin or other form of allignment, including tacking	Pin cnnection
Movement	Translational	LRM	Transfers translation motion				`
Movement	Rotational	RRM	Transfers rotational motion
