# Supplementary material for: Linking solver characteristics, solving processes and solution attributes: A data explainer for an open innovation generated robotic design dataset
Source: Data Brief. 2023 Sep 6;50:109547. doi: 10.1016/j.dib.2023.109547 (PMC10518673; doi:10.1016/j.dib.2023.109547)
Supplement: Supplementary file 1 [file mmc1.zip › Release/Solutions/Solution DSMs/D4-EMA/EMA-4 DSM.xlsx]

## Sheet: S1 - BOM
Component	Group	Note	Quantity	Removable		Component	Group	Notes
Main Body Pincer	Pincer Group		1			Main Body Pincer	Pincer Group					Row Labels	Sum of Quantity
Jaw Link	Pincer Group		2			Jaw Link	Pincer Group					(blank)
Connecting Rod	Pincer Group		2			Connecting Rod	Pincer Group					Pincer Group	40
Conductive Rod	Pincer Group		1			Jaw Link	Pincer Group					Actuator Group	29
Sliding Body CTS	Pincer Group		1			Connecting Rod	Pincer Group					Grand Total	69
Spring Support Busing	Pincer Group		1			Conductive Rod	Pincer Group
Torsion Spring	Pincer Group		1			Sliding Body CTS	Pincer Group
Pin 1	Pincer Group		2			Spring Support Busing	Pincer Group
Pin 2	Pincer Group		1			Torsion Spring	Pincer Group
Pin 3	Pincer Group		1			Pin 1	Pincer Group
Pin 4	Pincer Group		1			Pin 1	Pincer Group
Pin 5	Pincer Group		1			Pin 2	Pincer Group
M2x8 screw	Pincer Group		1			Pin 3	Pincer Group					Row Labels	Count of Component
Steel Ring 7	Pincer Group		1			Pin 4	Pincer Group					(blank)
Steel Ring 2.5	Pincer Group		9			Pin 5	Pincer Group					Pincer Group	40
Antifriction Washer	Pincer Group		6			M2x8 screw	Pincer Group					Actuator Group	29
Servo Motor	Pincer Group		1			Steel Ring 7	Pincer Group					Grand Total	69
M4x12 screw	Pincer Group		2			Steel Ring 2.5	Pincer Group
Central prox sensor	Pincer Group		1			Steel Ring 2.5	Pincer Group
Lateral prox sensor	Pincer Group		2			Steel Ring 2.5	Pincer Group
Jaw contact resistive/optical sensor	Pincer Group		2			Steel Ring 2.5	Pincer Group
Servo Motor	Actuator Group		5			Steel Ring 2.5	Pincer Group
Link 1	Actuator Group		1			Steel Ring 2.5	Pincer Group
Link 2	Actuator Group		1			Steel Ring 2.5	Pincer Group
Link 3	Actuator Group		1			Steel Ring 2.5	Pincer Group
Link 4	Actuator Group		1			Steel Ring 2.5	Pincer Group
M4x12 Screw	Actuator Group		10			Antifriction Washer	Pincer Group
M3x10 Screw	Actuator Group		5			Antifriction Washer	Pincer Group
Main Base	Actuator Group		1			Antifriction Washer	Pincer Group
M4x8 Screw	Actuator Group		4			Antifriction Washer	Pincer Group
Wiring and electrical						Antifriction Washer	Pincer Group
						Antifriction Washer	Pincer Group
						Servo Motor	Pincer Group
						M4x12 screw	Pincer Group
						M4x12 screw	Pincer Group
						Central prox sensor	Pincer Group
						Lateral prox sensor	Pincer Group
						Jaw contact resistive/optical sensor	Pincer Group
						Lateral prox sensor	Pincer Group
Total			69			Jaw contact resistive/optical sensor	Pincer Group
						Servo Motor	Actuator Group
						Servo Motor	Actuator Group
						Servo Motor	Actuator Group
						Servo Motor	Actuator Group
						Servo Motor	Actuator Group
						Link 1	Actuator Group
						Link 2	Actuator Group
						Link 3	Actuator Group
						Link 4	Actuator Group
						M4x12 Screw	Actuator Group
						M4x12 Screw	Actuator Group
						M4x12 Screw	Actuator Group
						M4x12 Screw	Actuator Group
						M4x12 Screw	Actuator Group
						M4x12 Screw	Actuator Group
						M4x12 Screw	Actuator Group
						M4x12 Screw	Actuator Group
						M4x12 Screw	Actuator Group
						M4x12 Screw	Actuator Group
						M3x10 Screw	Actuator Group
						M3x10 Screw	Actuator Group
						M3x10 Screw	Actuator Group
						M3x10 Screw	Actuator Group
						M3x10 Screw	Actuator Group
						Main Base	Actuator Group
						M4x8 Screw	Actuator Group
						M4x8 Screw	Actuator Group
						M4x8 Screw	Actuator Group
						M4x8 Screw	Actuator Group
						69

## Sheet: S2 - Subsys
Pincer Group		Affixed	Touches astrobee
Actuator Group	Affixed		Touches ISS Handrail
	Touches astrobee	Touches ISS Handrail

## Sheet: S3 - SubDSM
	Main Body Pincer	Central prox sensor	Lateral prox sensor	Lateral prox sensor	Servo Motor	M4x12 screw	M4x12 screw	Steel Ring 7	Sliding Body CTS	Spring Support Busing	Torsion Spring	M2x8 screw	Pin 5	Antifriction Washer	Steel Ring 2.5	Conductive Rod	Pin 4	Antifriction Washer	Steel Ring 2.5	Jaw Link Upper	Pin 1	Steel Ring 2.5	Jaw contact resistive/optical sensor	Connecting Rod	Antifriction Washer	Pin 3	Steel Ring 2.5	Antifriction Washer	Steel Ring 2.5	Steel Ring 2.5	Antifriction Washer	Connecting Rod Lower	Steel Ring 2.5	Pin 2	Steel Ring 2.5	Antifriction Washer	Jaw Link Bottom	Jaw contact resistive/optical sensor	Pin 1	Steel Ring 2.5
Main Body Pincer
Central prox sensor	Affixed to
Lateral prox sensor	Affixed to
Lateral prox sensor	Affixed to
Servo Motor	Affixed inside
M4x12 screw	Screw into				Pin through capture
M4x12 screw	Screw into				Pin through capture
Steel Ring 7					Alligned to motor output
Sliding Body CTS					affixed to motor output			Alligned and touches
Spring Support Busing					affixed to motor output			Alligned	Spring connection
Torsion Spring					affixed to motor output				Spring connection	Spring connection
M2x8 screw					screw through			Alligned	Alligned and touches	Captured by	Captured by
Pin 5									Pin through connection
Antifriction Washer									Alligned to hole				Alligned to hole
Steel Ring 2.5									Alligned to hole				Pins to	Touces and captures
Conductive Rod									Affixed to motor output				Pin through connection	Captures	Alligned to
Pin 4																Pin through
Antifriction Washer																Touches, alligned	Pinned
Steel Ring 2.5																Alligned	Pinned, captured by	Alligned with
Jaw Link Upper	Alligned with hole															Alligned with	Pin through	Touches	Touches
Pin 1	Alligned and pin through hole																			Pin connection
Steel Ring 2.5	Alligned																			Alligned	Alligned and captured
Jaw contact resistive/optical sensor																				Affixed inside
Connecting Rod Upper	Alligned to and slides in hole															Pin through	Captured by, pin through	Alligned with	Aligned	Aligned
Antifriction Washer	Alligned to and slides in hole															Touches, alligned	Pin through	Aligned	Aligned	Aligned				Touches
Pin 3	Alligned to and slides in hole																								Alligned to/pin capture
Steel Ring 2.5	Alligned to and slides in hole																								Alligned to and touches	Pin and captured
Antifriction Washer	Alligned to and slides in hole																								Alligned to and touches	Pin through	Alligned
Steel Ring 2.5	Alligned to and slides in hole																								Alligned	Pin and captured	Alligned	Touches
Steel Ring 2.5	Alligned to and slides in hole																								Alligned	Pin and captured	Alligned	Alligned	Alligned
Antifriction Washer	Alligned to and slides in hole																								Alligned	Pin through	Alligned	Alligned	Alligned	Touches
Connecting Rod Lower	Alligned to and slides in hole																								Alligned	Pin through	Alligned	Alligned	Alligned	Alligned	Touches, Alligned
Steel Ring 2.5	Alligned to and slides in hole																								Alligned	Pin and captured	Alligned	Alligned	Alligned	Alligned	Touches, Alligned	Touches, Alligned
Pin 2																																Pin through
Steel Ring 2.5																																Alligned		Captured by pin
Antifriction Washer																																Touches, Alligned		Alligned	Alligned
Jaw Link Bottom	Alligned to hole																															Alligned		Alligned	Alligned	Touches
Jaw contact resistive/optical sensor																																					Affixed inside
Pin 1	Alligned and pin through hole																																				Pin connection through
Steel Ring 2.5	Alligned																																				Alligned		Alligned to and captured
Externa;	Attaches to arm, touches ISS Handrail	Power, Data, Touches iSS Handrail	Power, Data, Touches iSS Handrail	Power, Data, Touches iSS Handrail	Power Data															Touches iSS Handrail																		Touches iSS Handrail
	M4x8 Screw	M4x8 Screw	M4x8 Screw	M4x8 Screw	Main Base	Servo Motor	M4x12 Screw	M4x12 Screw	M3x10 Screw	Link 4	Servo Motor	M4x12 Screw	M4x12 Screw	M3x10 Screw	Link 3	Servo Motor	M4x12 Screw	M4x12 Screw	M3x10 Screw	Link 2	Servo Motor	M4x12 Screw	M4x12 Screw	M3x10 Screw	Link 1	Servo Motor	M4x12 Screw	M4x12 Screw	M3x10 Screw
M4x8 Screw
M4x8 Screw
M4x8 Screw
M4x8 Screw
Main Base	Pin through/capture	Pin through/capture	Pin through/capture	Pin through/capture
Servo Motor					Alligned/Affixed
M4x12 Screw					Screw into	Pin through/capture
M4x12 Screw					Screw into	Pin through/capture
M3x10 Screw						Pin through and screw into
Link 4						Attached to output			Pinthrough/Capture
Servo Motor										Connected to
M4x12 Screw										Screw into	Pin through/capture
M4x12 Screw										Screw into	Pin through/capture
M3x10 Screw											Screw into
Link 3											Attached to motor output shaft			Screw through and capture
Servo Motor															Connected to
M4x12 Screw															Screw into	Pin through/capture
M4x12 Screw															Screw into	Pin through/capture
M3x10 Screw																Screw into
Link 2																Attached to motor output shaft			Screw through and capture
Servo Motor																				Connected to
M4x12 Screw																				Screw into	Pin through/capture
M4x12 Screw																				Screw into	Pin through/capture
M3x10 Screw																					Screw into
Link 1																					Attached to motor output shaft			Screw through and capture
Servo Motor																									Connected to
M4x12 Screw																									Screw into	Pin through/capture
M4x12 Screw																									Screw into	Pin through/capture
M3x10 Screw																										Screw into
External	Screw into	Screw into	Screw into	Screw into	Touches/Capture																					Attached to motor output shaft			Screw through and capture

## Sheet: S4-DSM
	Main Body Pincer	Central prox sensor	Lateral prox sensor	Lateral prox sensor	Servo Motor	M4x12 screw	M4x12 screw	Steel Ring 7	Sliding Body CTS	Spring Support Busing	Torsion Spring	M2x8 screw	Pin 5	Antifriction Washer	Steel Ring 2.5	Conductive Rod	Pin 4	Antifriction Washer	Steel Ring 2.5	Jaw Link Upper	Pin 1	Steel Ring 2.5	Jaw contact resistive/optical sensor	Connecting Rod Upper	Antifriction Washer	Pin 3	Steel Ring 2.5	Antifriction Washer	Steel Ring 2.5	Steel Ring 2.5	Antifriction Washer	Connecting Rod Lower	Steel Ring 2.5	Pin 2	Steel Ring 2.5	Antifriction Washer	Jaw Link Bottom	Jaw contact resistive/optical sensor	Pin 1	Steel Ring 2.5	M4x8 Screw	M4x8 Screw	M4x8 Screw	M4x8 Screw	Main Base	Servo Motor	M4x12 Screw	M4x12 Screw	M3x10 Screw
Main Body Pincer		Affixed to	Affixed to	Affixed to	Affixed inside	Screw into	Screw into													Alligned with hole	Alligned and pin through hole	Alligned		Alligned to and slides in hole	Alligned to and slides in hole	Alligned to and slides in hole	Alligned to and slides in hole	Alligned to and slides in hole	Alligned to and slides in hole	Alligned to and slides in hole	Alligned to and slides in hole	Alligned to and slides in hole	Alligned to and slides in hole				Alligned to hole		Alligned and pin through hole	Alligned
Central prox sensor	Affixed to
Lateral prox sensor	Affixed to
Lateral prox sensor	Affixed to
Servo Motor	Affixed inside					Pin through capture	Pin through capture	Alligned to motor output	affixed to motor output	affixed to motor output	affixed to motor output	screw through
M4x12 screw	Screw into				Pin through capture
M4x12 screw	Screw into				Pin through capture
Steel Ring 7					Alligned to motor output				Alligned and touches	Alligned		Alligned
Sliding Body CTS					affixed to motor output			Alligned and touches		Spring connection	Spring connection	Alligned and touches	Pin through connection	Alligned to hole	Alligned to hole	Affixed to motor output
Spring Support Busing					affixed to motor output			Alligned	Spring connection		Spring connection	Captured by
Torsion Spring					affixed to motor output				Spring connection	Spring connection		Captured by
M2x8 screw					screw through			Alligned	Alligned and touches	Captured by	Captured by
Pin 5									Pin through connection					Alligned to hole	Pins to	Pin through connection
Antifriction Washer									Alligned to hole				Alligned to hole		Touces and captures	Captures
Steel Ring 2.5									Alligned to hole				Pins to	Touces and captures		Alligned to
Conductive Rod									Affixed to motor output				Pin through connection	Captures	Alligned to		Pin through	Touches, alligned	Alligned	Alligned with				Pin through	Touches, alligned
Pin 4																Pin through		Pinned	Pinned, captured by	Pin through				Captured by, pin through	Pin through
Antifriction Washer																Touches, alligned	Pinned		Alligned with	Touches				Alligned with	Aligned
Steel Ring 2.5																Alligned	Pinned, captured by	Alligned with		Touches				Aligned	Aligned
Jaw Link Upper	Alligned with hole															Alligned with	Pin through	Touches	Touches		Pin connection	Alligned	Affixed inside	Aligned	Aligned
Pin 1	Alligned and pin through hole																			Pin connection		Alligned and captured
Steel Ring 2.5	Alligned																			Alligned	Alligned and captured
Jaw contact resistive/optical sensor																				Affixed inside
Connecting Rod Upper	Alligned to and slides in hole															Pin through	Captured by, pin through	Alligned with	Aligned	Aligned					Touches
Antifriction Washer	Alligned to and slides in hole															Touches, alligned	Pin through	Aligned	Aligned	Aligned				Touches		Alligned to/pin capture	Alligned to and touches	Alligned to and touches	Alligned	Alligned	Alligned	Alligned	Alligned
Pin 3	Alligned to and slides in hole																								Alligned to/pin capture		Pin and captured	Pin through	Pin and captured	Pin and captured	Pin through	Pin through	Pin and captured
Steel Ring 2.5	Alligned to and slides in hole																								Alligned to and touches	Pin and captured		Alligned	Alligned	Alligned	Alligned	Alligned	Alligned
Antifriction Washer	Alligned to and slides in hole																								Alligned to and touches	Pin through	Alligned		Touches	Alligned	Alligned	Alligned	Alligned
Steel Ring 2.5	Alligned to and slides in hole																								Alligned	Pin and captured	Alligned	Touches		Alligned	Alligned	Alligned	Alligned
Steel Ring 2.5	Alligned to and slides in hole																								Alligned	Pin and captured	Alligned	Alligned	Alligned		Touches	Alligned	Alligned
Antifriction Washer	Alligned to and slides in hole																								Alligned	Pin through	Alligned	Alligned	Alligned	Touches		Touches, Alligned	Touches, Alligned
Connecting Rod Lower	Alligned to and slides in hole																								Alligned	Pin through	Alligned	Alligned	Alligned	Alligned	Touches, Alligned		Touches, Alligned	Pin through	Alligned	Touches, Alligned	Alligned
Steel Ring 2.5	Alligned to and slides in hole																								Alligned	Pin and captured	Alligned	Alligned	Alligned	Alligned	Touches, Alligned	Touches, Alligned
Pin 2																																Pin through			Captured by pin	Alligned	Alligned
Steel Ring 2.5																																Alligned		Captured by pin		Alligned	Alligned
Antifriction Washer																																Touches, Alligned		Alligned	Alligned		Touches
Jaw Link Bottom	Alligned to hole																															Alligned		Alligned	Alligned	Touches		Affixed inside	Pin connection through	Alligned
Jaw contact resistive/optical sensor																																					Affixed inside
Pin 1	Alligned and pin through hole																																				Pin connection through			Alligned to and captured
Steel Ring 2.5	Alligned																																				Alligned		Alligned to and captured
M4x8 Screw																																													Pin through/capture
M4x8 Screw																																													Pin through/capture
M4x8 Screw																																													Pin through/capture
M4x8 Screw																																													Pin through/capture
Main Base																																									Pin through/capture	Pin through/capture	Pin through/capture	Pin through/capture		Alligned/Affixed	Screw into	Screw into
Servo Motor																																													Alligned/Affixed		Pin through/capture	Pin through/capture	Pin through and screw into
M4x12 Screw																																													Screw into	Pin through/capture
M4x12 Screw																																													Screw into	Pin through/capture
M3x10 Screw																																														Pin through and screw into
Link 4																																														Attached to output			Pinthrough/Capture
Servo Motor
M4x12 Screw
M4x12 Screw
M3x10 Screw
Link 3
Servo Motor
M4x12 Screw
M4x12 Screw
M3x10 Screw
Link 2
Servo Motor
M4x12 Screw
M4x12 Screw
M3x10 Screw
Link 1
Servo Motor	Affixed to motor output
M4x12 Screw
M4x12 Screw
M3x10 Screw	Pin through and captured by
Externa;	Attaches to arm, touches ISS Handrail	Power, Data, Touches iSS Handrail	Power, Data, Touches iSS Handrail	Power, Data, Touches iSS Handrail	Power Data															Touches iSS Handrail			Power, Data, Touches iSS Handrail														Touches ISS Handrail	Power, Data, Touches iSS Handrail			Screw into	Screw into	Screw into	Screw into	Touches/Capture	Power
[truncated: 21 more columns]

## Sheet: S5-Coded DSM
372		1	2	3	4	5	6	7	8	9	10	11	12	13	14	15	16	17	18	19	20	21	22	23	24	25	26	27	28	29	30	31	32	33	34	35	36	37	38	39	40	41	42	43	44	45	46	47	48
Main Body Pincer	1		1	1	1	1	1	1													1	1	1		1	1	1	1	1	1	1	1	1	1				1		1	1
Central prox sensor	2	1
Lateral prox sensor	3	1
Lateral prox sensor	4	1
Servo Motor	5	1					1	1	1	1	1	1	1
M4x12 screw	6	1				1
M4x12 screw	7	1				1
Steel Ring 7	8					1				1	1		1
Sliding Body CTS	9					1			1		1	1	1	1	1	1	1
Spring Support Busing	10					1			1	1		1	1
Torsion Spring	11					1				1	1		1
M2x8 screw	12					1			1	1	1	1
Pin 5	13									1					1	1	1
Antifriction Washer	14									1				1		1	1
Steel Ring 2.5	15									1				1	1		1
Conductive Rod	16									1				1	1	1		1	1	1	1				1	1
Pin 4	17																1		1	1	1				1	1
Antifriction Washer	18																1	1		1	1				1	1
Steel Ring 2.5	19																1	1	1		1				1	1
Jaw Link Upper	20	1															1	1	1	1		1	1	1	1	1
Pin 1	21	1																			1		1
Steel Ring 2.5	22	1																			1	1
Jaw contact resistive/optical sensor	23																				1
Connecting Rod Upper	24	1															1	1	1	1	1					1
Antifriction Washer	25	1															1	1	1	1	1				1		1	1	1	1	1	1	1	1
Pin 3	26	1																								1		1	1	1	1	1	1	1
Steel Ring 2.5	27	1																								1	1		1	1	1	1	1	1
Antifriction Washer	28	1																								1	1	1		1	1	1	1	1
Steel Ring 2.5	29	1																								1	1	1	1		1	1	1	1
Steel Ring 2.5	30	1																								1	1	1	1	1		1	1	1
Antifriction Washer	31	1																								1	1	1	1	1	1		1	1
Connecting Rod Lower	32	1																								1	1	1	1	1	1	1		1	1	1	1	1
Steel Ring 2.5	33	1																								1	1	1	1	1	1	1	1
Pin 2	34																																1			1	1	1
Steel Ring 2.5	35																																1		1		1	1
Antifriction Washer	36																																1		1	1		1
Jaw Link Bottom	37	1																															1		1	1	1		1	1	1
Jaw contact resistive/optical sensor	38																																					1
Pin 1	39	1																																				1			1
Steel Ring 2.5	40	1																																				1		1
M4x8 Screw	41																																													1
M4x8 Screw	42																																													1
M4x8 Screw	43																																													1
M4x8 Screw	44																																													1
Main Base	45																																									1	1	1	1		1	1	1
Servo Motor	46																																													1		1	1
M4x12 Screw	47																																													1	1
M4x12 Screw	48																																													1	1
M3x10 Screw	49																																														1
Link 4	50																																														1
Servo Motor	51
M4x12 Screw	52
M4x12 Screw	53
M3x10 Screw	54
Link 3	55
Servo Motor	56
M4x12 Screw	57
M4x12 Screw	58
M3x10 Screw	59
Link 2	60
Servo Motor	61
M4x12 Screw	62
M4x12 Screw	63
M3x10 Screw	64
Link 1	65
Servo Motor	66	1
M4x12 Screw	67
M4x12 Screw	68
M3x10 Screw	69	1
Externa;		1	1	1	1	1															1			1														1	1			1	1	1	1	1	1
[truncated: 22 more columns]

## Sheet: S8-Full
372		1	2	3	4	5	6	7	8	9	10	11	12	13	14	15	16	17	18	19	20	21	22	23	24	25	26	27	28	29	30	31	32	33	34	35	36	37	38	39	40	41	42	43	44	45	46	47	48
Main Body Pincer	1		1	1	1	1	1	1													1	1	1		1	1	1	1	1	1	1	1	1	1				1		1	1
Central prox sensor	2	1
Lateral prox sensor	3	1
Lateral prox sensor	4	1
Servo Motor	5	1					1	1	1	1	1	1	1
M4x12 screw	6	1				1
M4x12 screw	7	1				1
Steel Ring 7	8					1				1	1		1
Sliding Body CTS	9					1			1		1	1	1	1	1	1	1
Spring Support Busing	10					1			1	1		1	1
Torsion Spring	11					1				1	1		1
M2x8 screw	12					1			1	1	1	1
Pin 5	13									1					1	1	1
Antifriction Washer	14									1				1		1	1
Steel Ring 2.5	15									1				1	1		1
Conductive Rod	16									1				1	1	1		1	1	1	1				1	1
Pin 4	17																1		1	1	1				1	1
Antifriction Washer	18																1	1		1	1				1	1
Steel Ring 2.5	19																1	1	1		1				1	1
Jaw Link Upper	20	1															1	1	1	1		1	1	1	1	1
Pin 1	21	1																			1		1
Steel Ring 2.5	22	1																			1	1
Jaw contact resistive/optical sensor	23																				1
Connecting Rod Upper	24	1															1	1	1	1	1					1
Antifriction Washer	25	1															1	1	1	1	1				1		1	1	1	1	1	1	1	1
Pin 3	26	1																								1		1	1	1	1	1	1	1
Steel Ring 2.5	27	1																								1	1		1	1	1	1	1	1
Antifriction Washer	28	1																								1	1	1		1	1	1	1	1
Steel Ring 2.5	29	1																								1	1	1	1		1	1	1	1
Steel Ring 2.5	30	1																								1	1	1	1	1		1	1	1
Antifriction Washer	31	1																								1	1	1	1	1	1		1	1
Connecting Rod Lower	32	1																								1	1	1	1	1	1	1		1	1	1	1	1
Steel Ring 2.5	33	1																								1	1	1	1	1	1	1	1
Pin 2	34																																1			1	1	1
Steel Ring 2.5	35																																1		1		1	1
Antifriction Washer	36																																1		1	1		1
Jaw Link Bottom	37	1																															1		1	1	1		1	1	1
Jaw contact resistive/optical sensor	38																																					1
Pin 1	39	1																																				1			1
Steel Ring 2.5	40	1																																				1		1
M4x8 Screw	41																																													1
M4x8 Screw	42																																													1
M4x8 Screw	43																																													1
M4x8 Screw	44																																													1
Main Base	45																																									1	1	1	1		1	1	1
Servo Motor	46																																													1		1	1
M4x12 Screw	47																																													1	1
M4x12 Screw	48																																													1	1
M3x10 Screw	49																																														1
Link 4	50																																														1
Servo Motor	51
M4x12 Screw	52
M4x12 Screw	53
M3x10 Screw	54
Link 3	55
Servo Motor	56
M4x12 Screw	57
M4x12 Screw	58
M3x10 Screw	59
Link 2	60
Servo Motor	61
M4x12 Screw	62
M4x12 Screw	63
M3x10 Screw	64
Link 1	65
Servo Motor	66	1
M4x12 Screw	67
M4x12 Screw	68
M3x10 Screw	69	1
Externa;		1	1	1	1	1															1			1														1	1			1	1	1	1	1	1
[truncated: 22 more columns]

## Sheet: S8-Full-LowDetail
92		1	2	3	4	5	9	10	11	16	20	23	24	32	37	38	45	46	50	51	55	56	60	61	65	66	Externa;
Main Body Pincer	1		1	1	1	1					1		1	1	1											1	1
Central prox sensor	2	1																									1
Lateral prox sensor	3	1																									1
Lateral prox sensor	4	1																									1
Servo Motor	5	1					1	1	1																		1
Sliding Body CTS	9					1		1	1	1
Spring Support Busing	10					1	1		1
Torsion Spring	11					1	1	1
Conductive Rod	16						1				1		1
Jaw Link Upper	20	1								1		1	1														1
Jaw contact resistive/optical sensor	23										1																1
Connecting Rod Upper	24	1								1	1
Connecting Rod Lower	32	1													1
Jaw Link Bottom	37	1												1		1											1
Jaw contact resistive/optical sensor	38														1												1
Main Base	45																	1									1
Servo Motor	46																1		1								1
Link 4	50																	1		1
Servo Motor	51																		1		1						1
Link 3	55																			1		1
Servo Motor	56																				1		1				1
Link 2	60																					1		1
Servo Motor	61																						1		1		1
Link 1	65																							1		1
Servo Motor	66	1																							1		1
Externa;		1	1	1	1	1					1	1			1	1	1	1		1		1		1		1

## Sheet: Lookup
General	Specific	Abbreviation	Definition	Examples
Information	Status	SI	Communicates information about its status	Sensor
Information	Control	CI	Communicates signals for the control of another thing	Serial Commands
Material	Human	HM	Humans must be moved	Human attachment
Material	Gas	GM	Gas must be moved
Material	Liquid	LM
Material	Solid	SM
Material	Plasma	PM
Material	Mixture	MM
Energy	Human	HE	Human energy enters the system, pulling levers, etc.
Energy	Acoustic	AE
Energy	Biological	BE
Energy	Chemical	CE
Energy	Electrical	EE
Energy	Electromagnetic	EME
Energy	Hydraulic	HYE
Energy	Mechanical	ME	Gear movement, conflates translation and rotational motion…..	Rotation, mechanism
Energy	Magnetic	MAG
Energy	Pneumatic	PE
Energy	Radioactive	NE
Energy	Thermal	TE
Energy	Strain energy	SE		Flexing
Spatial	Proximity	P	In close proximity, touching, etc.	Touching or fixed
Spatial	Alignment	A	Uses a pin or other form of allignment, including tacking	Pin cnnection
Movement	Translational	LRM	Transfers translation motion				`
Movement	Rotational	RRM	Transfers rotational motion
