# Supplementary material for: Linking solver characteristics, solving processes and solution attributes: A data explainer for an open innovation generated robotic design dataset
Source: Data Brief. 2023 Sep 6;50:109547. doi: 10.1016/j.dib.2023.109547 (PMC10518673; doi:10.1016/j.dib.2023.109547)
Supplement: Supplementary file 1 [file mmc1.zip › Release/Solutions/Solution DSMs/D4-EMA/EMA-5 DSM.xlsx]

## Sheet: S1 - BOM
Component	Group	Note	Quantity	Removable		Component	Group	Notes
Base plate	EMA Robotic Arm		1			Base plate	EMA Robotic Arm					Row Labels	Sum of Quantity
Shoulder pitch linkage	EMA Robotic Arm		1			Shoulder pitch linkage	EMA Robotic Arm					(blank)
Elbow pitch linkage	EMA Robotic Arm		1			Elbow pitch linkage	EMA Robotic Arm					EMA Robotic Arm	82
DC motor with gear head I	EMA Robotic Arm		6			DC motor with gear head I	EMA Robotic Arm					Accessory - End Effector	24
DC motor with gear head II	EMA Robotic Arm		1			DC motor with gear head I	EMA Robotic Arm					Accessory - Gear Box 1	12
Continuous rotation sensor	EMA Robotic Arm		7			DC motor with gear head I	EMA Robotic Arm					Accessory - Gear Box 2	12
Elbow joint rotation sensor mount	EMA Robotic Arm		1			DC motor with gear head I	EMA Robotic Arm					Accessory - Long Gear Box 1	12
Motor bush	EMA Robotic Arm		2			DC motor with gear head I	EMA Robotic Arm					Accessory - Long Gear Box 2	12
Motor bush 2	EMA Robotic Arm		1			DC motor with gear head I	EMA Robotic Arm					Grand Total	154
Motor bush 3	EMA Robotic Arm		1			DC motor with gear head II	EMA Robotic Arm
Shoulder yaw joint bush	EMA Robotic Arm		1			Continuous rotation sensor	EMA Robotic Arm
Rotation sensor bush	EMA Robotic Arm		5			Continuous rotation sensor	EMA Robotic Arm
Pan motor mount	EMA Robotic Arm		1			Continuous rotation sensor	EMA Robotic Arm					Row Labels	Count of Component
Worm gear 20 teeth	EMA Robotic Arm		3			Continuous rotation sensor	EMA Robotic Arm					(blank)
Worm gear shaft	EMA Robotic Arm		3			Continuous rotation sensor	EMA Robotic Arm					EMA Robotic Arm	82
Pan shaft	EMA Robotic Arm		1			Continuous rotation sensor	EMA Robotic Arm					Accessory - End Effector	24
Pan Sshaft stopper	EMA Robotic Arm		1			Continuous rotation sensor	EMA Robotic Arm					Accessory - Gear Box 1	12
Pan motor holder mount	EMA Robotic Arm		1			Elbow joint rotation sensor mount	EMA Robotic Arm					Accessory - Gear Box 2	12
Wrist pitch rotation sensor mount	EMA Robotic Arm		1			Motor bush	EMA Robotic Arm					Accessory - Long Gear Box 1	12
Forearm pitch rotation sensor mount	EMA Robotic Arm		1			Motor bush	EMA Robotic Arm					Accessory - Long Gear Box 2	12
forearm linkage	EMA Robotic Arm		1			Motor bush 2	EMA Robotic Arm					Grand Total	154
Tilt frame	EMA Robotic Arm		1			Motor bush 3	EMA Robotic Arm
Tilt hinge pin 1	EMA Robotic Arm		1			Shoulder yaw joint bush	EMA Robotic Arm
Tilt hing pin 2	EMA Robotic Arm		1			Rotation sensor bush	EMA Robotic Arm
Tilt motor mount	EMA Robotic Arm		1			Rotation sensor bush	EMA Robotic Arm
Shoulder yaw mount	EMA Robotic Arm		1			Rotation sensor bush	EMA Robotic Arm
Shoulder Yaw shaft	EMA Robotic Arm		1			Rotation sensor bush	EMA Robotic Arm
Shoulder yaw rotation sensor mount	EMA Robotic Arm		1			Rotation sensor bush	EMA Robotic Arm
Shoulder yaw shaft stopper	EMA Robotic Arm		1			Pan motor mount	EMA Robotic Arm
Shoulder motor mount	EMA Robotic Arm		1			Worm gear 20 teeth	EMA Robotic Arm
End effector mount	EMA Robotic Arm		1			Worm gear shaft	EMA Robotic Arm
PCBA	EMA Robotic Arm		1			Worm gear 20 teeth	EMA Robotic Arm
Screws M3x6	EMA Robotic Arm		10			Worm gear shaft	EMA Robotic Arm
Screws M3x8	EMA Robotic Arm		8			Worm gear 20 teeth	EMA Robotic Arm
Zip Ties	EMA Robotic Arm		12			Worm gear shaft	EMA Robotic Arm
End effector gear	Accessory - End Effector		2			Pan shaft	EMA Robotic Arm
end effector body	Accessory - End Effector		1			Pan Sshaft stopper	EMA Robotic Arm
end effector clamp finger	Accessory - End Effector		2			Pan motor holder mount	EMA Robotic Arm
end effector hinge bush	Accessory - End Effector		4			Wrist pitch rotation sensor mount	EMA Robotic Arm
continuous rotation sensor	Accessory - End Effector		1			Forearm pitch rotation sensor mount	EMA Robotic Arm
worm gear 20 teeth	Accessory - End Effector		1			forearm linkage	EMA Robotic Arm
worm gear shaft	Accessory - End Effector		1			Tilt frame	EMA Robotic Arm
DC motor with gear head I	Accessory - End Effector		1			Tilt hinge pin 1	EMA Robotic Arm
end effector motor mount	Accessory - End Effector		1			Tilt hing pin 2	EMA Robotic Arm
End effector driving shaft	Accessory - End Effector		1			Tilt motor mount	EMA Robotic Arm
end effector driven shaft	Accessory - End Effector		1			Shoulder yaw mount	EMA Robotic Arm
end effector shaft lock nut	Accessory - End Effector		2			Shoulder Yaw shaft	EMA Robotic Arm
force sensor	Accessory - End Effector		1			Shoulder yaw rotation sensor mount	EMA Robotic Arm
end effector spring guide rod	Accessory - End Effector		2			Shoulder yaw shaft stopper	EMA Robotic Arm
compression spring	Accessory - End Effector		2			Shoulder motor mount	EMA Robotic Arm
Screw M3x6	Accessory - End Effector		1			End effector mount	EMA Robotic Arm
Gear box base	Accessory - Gear Box 1		1			PCBA	EMA Robotic Arm
Sun Gear	Accessory - Gear Box 1		2			Screws M3x6	EMA Robotic Arm
Planetary gear	Accessory - Gear Box 1		6			Screws M3x6	EMA Robotic Arm
Carrier	Accessory - Gear Box 1		1			Screws M3x6	EMA Robotic Arm
Output Shaft	Accessory - Gear Box 1		1			Screws M3x6	EMA Robotic Arm
Gear box cover	Accessory - Gear Box 1		1			Screws M3x6	EMA Robotic Arm
Gear box base	Accessory - Gear Box 2		1			Screws M3x6	EMA Robotic Arm
Sun Gear	Accessory - Gear Box 2		2			Screws M3x6	EMA Robotic Arm
Planetary gear	Accessory - Gear Box 2		6			Screws M3x6	EMA Robotic Arm
Carrier	Accessory - Gear Box 2		1			Screws M3x6	EMA Robotic Arm
Output Shaft	Accessory - Gear Box 2		1			Screws M3x6	EMA Robotic Arm
Gear box cover	Accessory - Gear Box 2		1			Screws M3x8	EMA Robotic Arm
Gear box base	Accessory - Long Gear Box 1		1			Screws M3x8	EMA Robotic Arm
Sun Gear	Accessory - Long Gear Box 1		2			Screws M3x8	EMA Robotic Arm
Planetary Gear	Accessory - Long Gear Box 1		6			Screws M3x8	EMA Robotic Arm
Carrier	Accessory - Long Gear Box 1		1			Screws M3x8	EMA Robotic Arm
Output shaft (long	Accessory - Long Gear Box 1		1			Screws M3x8	EMA Robotic Arm
Gear box cover	Accessory - Long Gear Box 1		1			Screws M3x8	EMA Robotic Arm
Gear box base	Accessory - Long Gear Box 2		1			Screws M3x8	EMA Robotic Arm
Sun Gear	Accessory - Long Gear Box 2		2			Zip Ties	EMA Robotic Arm
Planetary Gear	Accessory - Long Gear Box 2		6			Zip Ties	EMA Robotic Arm
Carrier	Accessory - Long Gear Box 2		1			Zip Ties	EMA Robotic Arm
Output shaft (long	Accessory - Long Gear Box 2		1			Zip Ties	EMA Robotic Arm
Gear box cover	Accessory - Long Gear Box 2		1			Zip Ties	EMA Robotic Arm
						Zip Ties	EMA Robotic Arm
						Zip Ties	EMA Robotic Arm
						Zip Ties	EMA Robotic Arm
						Zip Ties	EMA Robotic Arm
Total			154			Zip Ties	EMA Robotic Arm
						Zip Ties	EMA Robotic Arm
						Zip Ties	EMA Robotic Arm
						End effector gear	Accessory - End Effector
						End effector gear	Accessory - End Effector
						end effector body	Accessory - End Effector
						end effector clamp finger	Accessory - End Effector
						end effector clamp finger	Accessory - End Effector
						end effector hinge bush	Accessory - End Effector
						end effector hinge bush	Accessory - End Effector
						end effector hinge bush	Accessory - End Effector
						end effector hinge bush	Accessory - End Effector
						continuous rotation sensor	Accessory - End Effector
						worm gear 20 teeth	Accessory - End Effector
						worm gear shaft	Accessory - End Effector
						DC motor with gear head I	Accessory - End Effector
						end effector motor mount	Accessory - End Effector
						End effector driving shaft	Accessory - End Effector
						end effector driven shaft	Accessory - End Effector
						end effector shaft lock nut	Accessory - End Effector
						end effector shaft lock nut	Accessory - End Effector
						force sensor	Accessory - End Effector
						end effector spring guide rod	Accessory - End Effector
						compression spring	Accessory - End Effector
						end effector spring guide rod	Accessory - End Effector
						compression spring	Accessory - End Effector
						Screw M3x6	Accessory - End Effector
						Gear box base	Accessory - Gear Box 1
						Sun Gear	Accessory - Gear Box 1
						Sun Gear	Accessory - Gear Box 1
						Planetary gear	Accessory - Gear Box 1
						Planetary gear	Accessory - Gear Box 1
						Planetary gear	Accessory - Gear Box 1
						Planetary gear	Accessory - Gear Box 1
						Planetary gear	Accessory - Gear Box 1
						Planetary gear	Accessory - Gear Box 1
						Carrier	Accessory - Gear Box 1
						Output Shaft	Accessory - Gear Box 1
						Gear box cover	Accessory - Gear Box 1
						Gear box base	Accessory - Gear Box 2
						Sun Gear	Accessory - Gear Box 2
						Sun Gear	Accessory - Gear Box 2
						Planetary gear	Accessory - Gear Box 2
						Planetary gear	Accessory - Gear Box 2
						Planetary gear	Accessory - Gear Box 2
						Planetary gear	Accessory - Gear Box 2
						Planetary gear	Accessory - Gear Box 2
						Planetary gear	Accessory - Gear Box 2
						Carrier	Accessory - Gear Box 2
						Output Shaft	Accessory - Gear Box 2
						Gear box cover	Accessory - Gear Box 2
						Gear box base	Accessory - Long Gear Box 1
						Sun Gear	Accessory - Long Gear Box 1
						Sun Gear	Accessory - Long Gear Box 1
						Planetary gear	Accessory - Long Gear Box 1
						Planetary gear	Accessory - Long Gear Box 1
						Planetary gear	Accessory - Long Gear Box 1
						Planetary gear	Accessory - Long Gear Box 1
						Planetary gear	Accessory - Long Gear Box 1
						Planetary gear	Accessory - Long Gear Box 1
						Carrier	Accessory - Long Gear Box 1
						Output Shaft	Accessory - Long Gear Box 1
						Gear box cover	Accessory - Long Gear Box 1
						Gear box base	Accessory - Long Gear Box 2
						Sun Gear	Accessory - Long Gear Box 2
						Sun Gear	Accessory - Long Gear Box 2
						Planetary gear	Accessory - Long Gear Box 2
						Planetary gear	Accessory - Long Gear Box 2
						Planetary gear	Accessory - Long Gear Box 2
						Planetary gear	Accessory - Long Gear Box 2
						Planetary gear	Accessory - Long Gear Box 2
						Planetary gear	Accessory - Long Gear Box 2
						Carrier	Accessory - Long Gear Box 2
						Output Shaft	Accessory - Long Gear Box 2
						Gear box cover	Accessory - Long Gear Box 2
						154

## Sheet: S3 - SubDSM
	Base plate	PCBA	Shoulder motor mount	DC motor with gear head I	Worm gear shaft	Shoulder yaw rotation sensor mount	Continuous rotation sensor	Rotation sensor bush	Shoulder Yaw shaft	Shoulder yaw shaft stopper	Shoulder yaw joint bush	Worm gear 20 teeth	Shoulder yaw mount	DC motor with gear head I	Rotation sensor bush	Continuous rotation sensor	Motor bush	Shoulder pitch linkage	DC motor with gear head II	Motor bush	Elbow joint rotation sensor mount	Continuous rotation sensor	Rotation sensor bush	Elbow pitch linkage	DC motor with gear head I	Motor bush 2	Forearm pitch rotation sensor mount	Rotation sensor bush	Continuous rotation sensor	forearm linkage	DC motor with gear head I	Motor bush 3	Wrist pitch rotation sensor mount	Rotation sensor bush	Continuous rotation sensor	Pan motor mount	Pan motor holder mount	DC motor with gear head I	Worm gear shaft	Worm gear 20 teeth	Continuous rotation sensor	Pan shaft	Pan Sshaft stopper	Tilt frame	Tilt motor mount	DC motor with gear head I	Worm gear shaft	Worm gear 20 teeth	Tilt hinge pin 1
Base plate		Physically affixed	Affixed to frame			Affixed to frame	Alligned with hole	Allgned with hole	Affixed inside	Slides on top of	Alligned with hole	Alligned with hole
PCBA	Physically affixed			Power, Data			Power									Power			Power, Data			Power			Power, Data				Power		Power, Data				Power			Power, Data			Power					Power, Data
Shoulder motor mount	Affixed to frame			Affixed inside
DC motor with gear head I		Power, Data	Affixed inside		Attached to motor output
Worm gear shaft				Attached to motor output								Gear connection
Shoulder yaw rotation sensor mount	Affixed to frame						Affixed to	Affixed inside	Pin on	Alligned	Alligned	Alligned	Alligned
Continuous rotation sensor	Alligned with hole	Power				Affixed to		Alligned to	Pin on	Alligned to	Alligned to	Alligned to	Alligned to
Rotation sensor bush	Allgned with hole					Affixed inside	Alligned to		Pin on	Alligned to	Alligned to	Alligned to	Alligned to
Shoulder Yaw shaft	Affixed inside					Pin on	Pin on	Pin on		Pin on	Pin on	Affixed to	Affixed to
Shoulder yaw shaft stopper	Slides on top of					Alligned	Alligned to	Alligned to	Pin on		Alligned	Alligned	Stops movement
Shoulder yaw joint bush	Alligned with hole					Alligned	Alligned to	Alligned to	Pin on	Alligned		Alligned	Alligned
Worm gear 20 teeth	Alligned with hole				Gear connection	Alligned	Alligned to	Alligned to	Affixed to	Alligned	Alligned		Alligned
Shoulder yaw mount	Alligned with hole					Alligned	Alligned to	Alligned to	Affixed to	Stops movement	Alligned	Alligned		Alligned with motor frame	Affixed inside	Attached to	Affixed inside	Alligned with hole
DC motor with gear head I													Alligned with motor frame		Alligned with output	Alligned	Alligned	Alligned/affixed with output
Rotation sensor bush													Affixed inside	Alligned with output		Alligned	Alligned	Alligned
Continuous rotation sensor		Power											Attached to	Alligned	Alligned		Alligned	Alligned
Motor bush													Affixed inside	Alligned	Alligned	Alligned		Alligned
Shoulder pitch linkage													Alligned with hole	Alligned/affixed with output	Alligned	Alligned	Alligned		Alligned with hole	Affixed	Affixed	Alligned with hole	Alligned	Allgined
DC motor with gear head II		Power, Data																Alligned with hole		Alligned	Alligned	Alligned	Alligned	Alligned
Motor bush																		Affixed	Alligned		Alligned	Alligned	Alligned	Alligned
Elbow joint rotation sensor mount																		Affixed	Alligned	Alligned		Affixed	Affixed inside	Alligned
Continuous rotation sensor		Power																Alligned with hole	Alligned	Alligned	Affixed		Alligned	Alligned
Rotation sensor bush																		Alligned	Alligned	Alligned	Affixed inside	Alligned		Alligned
Elbow pitch linkage																		Allgined	Alligned	Alligned	Alligned	Alligned	Alligned		Alligned with	Affixed inside	Affixed to	Alligned with	Alligned with	Alligned
DC motor with gear head I		Power, Data																						Alligned with		Alligned	Alligned	Alligned	Alligned	Alligned
Motor bush 2																								Affixed inside	Alligned		Alligned	Alligned	Alligned	Alligned
Forearm pitch rotation sensor mount																								Affixed to	Alligned	Alligned		Affixed	Affixed	Allgined
Rotation sensor bush																								Alligned with	Alligned	Alligned	Affixed		Alligned	Alligned
Continuous rotation sensor		Power																						Alligned with	Alligned	Alligned	Affixed	Alligned		Alligned
forearm linkage																								Alligned	Alligned	Alligned	Allgined	Alligned	Alligned		Alligned with	Affixed inside	Affixed to	Alligned with	Alligned with	Alligned
DC motor with gear head I		Power, Data																												Alligned with		Alligned	Alligned	Alligned	Alligned	Alligned
Motor bush 3																														Affixed inside	Alligned		Alligned	Alligned	Alligned	Alligned
Wrist pitch rotation sensor mount																														Affixed to	Alligned	Alligned		Affixed	Affixed	Allgined
Rotation sensor bush																														Alligned with	Alligned	Alligned	Affixed		Alligned	Alligned
Continuous rotation sensor		Power																												Alligned with	Alligned	Alligned	Affixed	Alligned		Alligned
Pan motor mount																														Alligned	Alligned	Alligned	Allgined	Alligned	Alligned		Affixed to		Alligned with hole		Affixed	Pin through	Alligned/Touches	Alligned
Pan motor holder mount																																				Affixed to		Affixed
DC motor with gear head I		Power, Data																																			Affixed		Affixed to motor output
Worm gear shaft																																				Alligned with hole		Affixed to motor output		Gear tooth connection
Worm gear 20 teeth																																							Gear tooth connection		Alligned	Affixed	Alligned	Alligned
Continuous rotation sensor		Power																																		Affixed				Alligned		Affixed to input	Alligned	Alligned
Pan shaft																																				Pin through				Affixed	Affixed to input		Alligned	Affixed to
Pan Sshaft stopper																																				Alligned/Touches				Alligned	Alligned	Alligned		Alligned, touches
Tilt frame																																				Alligned				Alligned	Alligned	Affixed to	Alligned, touches		Affixed to			Alligned to hole	Pin through
Tilt motor mount																																												Affixed to		Affixed to
DC motor with gear head I		Power, Data																																											Affixed to		Affixed to output
Worm gear shaft																																														Affixed to output		Gear tooth connection
Worm gear 20 teeth																																												Alligned to hole			Gear tooth connection		Affixed to
Tilt hinge pin 1																																												Pin through				Affixed to
Tilt hing pin 2																																												Pin through				Alligned with	Alligned
Continuous rotation sensor		Power																																										Affixed to				Alligned	Alligned
End effector mount																																												Alligned to hole				Alligned	Affixed
Screws M3x6
Screws M3x6
Screws M3x6
Screws M3x6
Screws M3x6
Screws M3x6
Screws M3x6
Screws M3x6
Screws M3x6
Screws M3x6
Screws M3x8
Screws M3x8
Screws M3x8
Screws M3x8
Screws M3x8
Screws M3x8
Screws M3x8
Screws M3x8
Zip Ties
Zip Ties
Zip Ties
Zip Ties
Zip Ties
Zip Ties
Zip Ties
Zip Ties
Zip Ties
Zip Ties
Zip Ties
Zip Ties
	end effector spring guide rod	compression spring	end effector spring guide rod	compression spring	force sensor	end effector body	end effector motor mount	DC motor with gear head I	worm gear shaft	worm gear 20 teeth	end effector driven shaft	end effector hinge bush	end effector hinge bush	End effector gear	end effector clamp finger	end effector shaft lock nut	End effector driving shaft	end effector hinge bush	end effector hinge bush	End effector gear	end effector clamp finger	end effector shaft lock nut	continuous rotation sensor
end effector spring guide rod		Alligned and fit upon				Pin through
compression spring	Alligned and fit upon					Pushes against
end effector spring guide rod				Alligned and fit upon		Pin through
compression spring			Alligned and fit upon			Pushes against
force sensor						Touches
end effector body	Pin through	Pushes against	Pin through	Pushes against	Touches		Affixed to			Alligned with hole	Pin through	Affixed inside	Affixed inside	Alligned with hole	Alligned with hole	Alligned with hole	Pin through	Affixed inside	Affixed inside	Alligned with hole	Alligned with hole	Alligned with hole	Affixed to
end effector motor mount						Affixed to		Affixed to
DC motor with gear head I							Affixed to		Affixed to motor output
worm gear shaft								Affixed to motor output		Gear tooth connection
worm gear 20 teeth						Alligned with hole			Gear tooth connection		Affixed to	Alligned with and touches	Alligned with and touches	Alligned	Alligned	Alligned
end effector driven shaft						Pin through				Affixed to		Alligned with and touches	Alligned with and touches	Affixed	Affixed	Captured by bottom
end effector hinge bush						Affixed inside				Alligned with and touches	Alligned with and touches		Alligned	Alligned	Alligned	Alligned
end effector hinge bush						Affixed inside				Alligned with and touches	Alligned with and touches	Alligned		Alligned	Alligned	Alligned
End effector gear						Alligned with hole				Alligned	Affixed	Alligned	Alligned		Alligned	Alligned
end effector clamp finger						Alligned with hole				Alligned	Affixed	Alligned	Alligned	Alligned		Alligned
end effector shaft lock nut						Alligned with hole				Alligned	Captured by bottom	Alligned	Alligned	Alligned	Alligned
End effector driving shaft						Pin through												Alligned with and touches	Alligned with and touches	Affixed	Affixed	Captured by bottom	Affixed to sensor input
end effector hinge bush						Affixed inside											Alligned with and touches		Alligned	Alligned	Alligned	Alligned	Alligned
end effector hinge bush						Affixed inside											Alligned with and touches	Alligned		Alligned	Alligned	Alligned	Alligned
End effector gear						Alligned with hole								Gear tooth connection			Affixed	Alligned	Alligned		Alligned	Alligned	Alligned
end effector clamp finger						Alligned with hole											Affixed	Alligned	Alligned	Alligned		Alligned	Alligned
end effector shaft lock nut						Alligned with hole											Captured by bottom	Alligned	Alligned	Alligned	Alligned		Alligned
continuous rotation sensor						Affixed to											Affixed to sensor input	Alligned	Alligned	Alligned	Alligned	Alligned
Screw M3x6
Accessory - Gear Box 1
	Sun Gear	Gear box base	Planetary gear	Planetary gear	Planetary gear	Carrier	Sun Gear	Planetary gear	Planetary gear	Planetary gear	Output Shaft	Gear box cover
Sun Gear		Alligned to	Gear tooth	Gear tooth	Gear tooth	Alligned	Alligned	Gear tooth	Gear tooth	Gear tooth	Alligned	Alligned
Gear box base	Alligned to					Alligned
Planetary gear	Gear tooth					Pin
Planetary gear	Gear tooth					Pin
Planetary gear	Gear tooth					Pin
Carrier	Alligned	Alligned	Pin	Pin	Pin		Affixed
Sun Gear	Alligned					Affixed		Gear tooth	Gear tooth	Gear tooth	Alligned	Alligned
Planetary gear	Gear tooth						Gear tooth				Pin
Planetary gear	Gear tooth						Gear tooth				Pin
Planetary gear	Gear tooth						Gear tooth				Pin
Output Shaft	Alligned						Alligned	Pin	Pin	Pin		Alligned
Gear box cover	Alligned						Alligned				Alligned
Accessory - Gear Box 2
	Sun Gear	Gear box base	Planetary gear	Planetary gear	Planetary gear	Carrier	Sun Gear	Planetary gear	Planetary gear	Planetary gear	Output Shaft	Gear box cover
Sun Gear		Alligned to	Gear tooth	Gear tooth	Gear tooth	Alligned	Alligned	Gear tooth	Gear tooth	Gear tooth	Alligned	Alligned
Gear box base	Alligned to					Alligned
Planetary gear	Gear tooth					Pin
Planetary gear	Gear tooth					Pin
Planetary gear	Gear tooth					Pin
Carrier	Alligned	Alligned	Pin	Pin	Pin		Affixed
Sun Gear	Alligned					Affixed		Gear tooth	Gear tooth	Gear tooth	Alligned	Alligned
Planetary gear	Gear tooth						Gear tooth				Pin
Planetary gear	Gear tooth						Gear tooth				Pin
Planetary gear	Gear tooth						Gear tooth				Pin
Output Shaft	Alligned						Alligned	Pin	Pin	Pin		Alligned
Gear box cover	Alligned						Alligned				Alligned
Accessory - Long Gear Box 1
	Sun Gear	Gear box base	Planetary gear	Planetary gear	Planetary gear	Carrier	Sun Gear	Planetary gear	Planetary gear	Planetary gear	Output Shaft	Gear box cover
Sun Gear		Alligned to	Gear tooth	Gear tooth	Gear tooth	Alligned	Alligned	Gear tooth	Gear tooth	Gear tooth	Alligned	Alligned
Gear box base	Alligned to					Alligned
Planetary gear	Gear tooth					Pin
Planetary gear	Gear tooth					Pin
Planetary gear	Gear tooth					Pin
Carrier	Alligned	Alligned	Pin	Pin	Pin		Affixed
Sun Gear	Alligned					Affixed		Gear tooth	Gear tooth	Gear tooth	Alligned	Alligned
Planetary gear	Gear tooth						Gear tooth				Pin
Planetary gear	Gear tooth						Gear tooth				Pin
Planetary gear	Gear tooth						Gear tooth				Pin
Output Shaft	Alligned						Alligned	Pin	Pin	Pin		Alligned
Gear box cover	Alligned						Alligned				Alligned
Accessory - Long Gear Box 2
	Sun Gear	Gear box base	Planetary gear	Planetary gear	Planetary gear	Carrier	Sun Gear	Planetary gear	Planetary gear	Planetary gear	Output Shaft	Gear box cover
Sun Gear		Alligned to	Gear tooth	Gear tooth	Gear tooth	Alligned	Alligned	Gear tooth	Gear tooth	Gear tooth	Alligned	Alligned
Gear box base	Alligned to					Alligned
Planetary gear	Gear tooth					Pin
Planetary gear	Gear tooth					Pin
Planetary gear	Gear tooth					Pin
Carrier	Alligned	Alligned	Pin	Pin	Pin		Affixed
Sun Gear	Alligned					Affixed		Gear tooth	Gear tooth	Gear tooth	Alligned	Alligned
Planetary gear	Gear tooth						Gear tooth				Pin
Planetary gear	Gear tooth						Gear tooth				Pin
Planetary gear	Gear tooth						Gear tooth				Pin
Output Shaft	Alligned						Alligned	Pin	Pin	Pin		Alligned
Gear box cover	Alligned						Alligned				Alligned
[truncated: 3 more columns]

## Sheet: S4-DSM
	Base plate	PCBA	Shoulder motor mount	DC motor with gear head I	Worm gear shaft	Shoulder yaw rotation sensor mount	Continuous rotation sensor	Rotation sensor bush	Shoulder Yaw shaft	Shoulder yaw shaft stopper	Shoulder yaw joint bush	Worm gear 20 teeth	Shoulder yaw mount	DC motor with gear head I	Rotation sensor bush	Continuous rotation sensor	Motor bush	Shoulder pitch linkage	DC motor with gear head II	Motor bush	Elbow joint rotation sensor mount	Continuous rotation sensor	Rotation sensor bush	Elbow pitch linkage	DC motor with gear head I	Motor bush 2	Forearm pitch rotation sensor mount	Rotation sensor bush	Continuous rotation sensor	forearm linkage	DC motor with gear head I	Motor bush 3	Wrist pitch rotation sensor mount	Rotation sensor bush	Continuous rotation sensor	Pan motor mount	Pan motor holder mount	DC motor with gear head I	Worm gear shaft	Worm gear 20 teeth	Continuous rotation sensor	Pan shaft	Pan Sshaft stopper	Tilt frame	Tilt motor mount	DC motor with gear head I	Worm gear shaft	Worm gear 20 teeth	Tilt hinge pin 1
Base plate		Physically affixed	Affixed to frame			Affixed to frame	Alligned with hole	Allgned with hole	Affixed inside	Slides on top of	Alligned with hole	Alligned with hole
PCBA	Physically affixed			Power			Power, Data							Power		Power, Data			Power			Power, Data			Power				Power, Data		Power				Power, Data			Power			Power, Data					Power
Shoulder motor mount	Affixed to frame			Affixed inside
DC motor with gear head I		Power, Data	Affixed inside		Attached to motor output
Worm gear shaft				Attached to motor output								Gear connection
Shoulder yaw rotation sensor mount	Affixed to frame						Affixed to	Affixed inside	Pin on	Alligned	Alligned	Alligned	Alligned
Continuous rotation sensor	Alligned with hole	Power				Affixed to		Alligned to	Pin on	Alligned to	Alligned to	Alligned to	Alligned to
Rotation sensor bush	Allgned with hole					Affixed inside	Alligned to		Pin on	Alligned to	Alligned to	Alligned to	Alligned to
Shoulder Yaw shaft	Affixed inside					Pin on	Pin on	Pin on		Pin on	Pin on	Affixed to	Affixed to
Shoulder yaw shaft stopper	Slides on top of					Alligned	Alligned to	Alligned to	Pin on		Alligned	Alligned	Stops movement
Shoulder yaw joint bush	Alligned with hole					Alligned	Alligned to	Alligned to	Pin on	Alligned		Alligned	Alligned
Worm gear 20 teeth	Alligned with hole				Gear connection	Alligned	Alligned to	Alligned to	Affixed to	Alligned	Alligned		Alligned
Shoulder yaw mount	Alligned with hole					Alligned	Alligned to	Alligned to	Affixed to	Stops movement	Alligned	Alligned		Alligned with motor frame	Affixed inside	Attached to	Affixed inside	Alligned with hole
DC motor with gear head I		Power, Data											Alligned with motor frame		Alligned with output	Alligned	Alligned	Alligned/affixed with output
Rotation sensor bush													Affixed inside	Alligned with output		Alligned	Alligned	Alligned
Continuous rotation sensor		Power											Attached to	Alligned	Alligned		Alligned	Alligned
Motor bush													Affixed inside	Alligned	Alligned	Alligned		Alligned
Shoulder pitch linkage													Alligned with hole	Alligned/affixed with output	Alligned	Alligned	Alligned		Alligned with hole	Affixed	Affixed	Alligned with hole	Alligned	Allgined
DC motor with gear head II		Power, Data																Alligned with hole		Alligned	Alligned	Alligned	Alligned	Alligned
Motor bush																		Affixed	Alligned		Alligned	Alligned	Alligned	Alligned
Elbow joint rotation sensor mount																		Affixed	Alligned	Alligned		Affixed	Affixed inside	Alligned
Continuous rotation sensor		Power																Alligned with hole	Alligned	Alligned	Affixed		Alligned	Alligned
Rotation sensor bush																		Alligned	Alligned	Alligned	Affixed inside	Alligned		Alligned
Elbow pitch linkage																		Allgined	Alligned	Alligned	Alligned	Alligned	Alligned		Alligned with	Affixed inside	Affixed to	Alligned with	Alligned with	Alligned
DC motor with gear head I		Power, Data																						Alligned with		Alligned	Alligned	Alligned	Alligned	Alligned
Motor bush 2																								Affixed inside	Alligned		Alligned	Alligned	Alligned	Alligned
Forearm pitch rotation sensor mount																								Affixed to	Alligned	Alligned		Affixed	Affixed	Allgined
Rotation sensor bush																								Alligned with	Alligned	Alligned	Affixed		Alligned	Alligned
Continuous rotation sensor		Power																						Alligned with	Alligned	Alligned	Affixed	Alligned		Alligned
forearm linkage																								Alligned	Alligned	Alligned	Allgined	Alligned	Alligned		Alligned with	Affixed inside	Affixed to	Alligned with	Alligned with	Alligned
DC motor with gear head I		Power, Data																												Alligned with		Alligned	Alligned	Alligned	Alligned	Alligned
Motor bush 3																														Affixed inside	Alligned		Alligned	Alligned	Alligned	Alligned
Wrist pitch rotation sensor mount																														Affixed to	Alligned	Alligned		Affixed	Affixed	Allgined
Rotation sensor bush																														Alligned with	Alligned	Alligned	Affixed		Alligned	Alligned
Continuous rotation sensor		Power																												Alligned with	Alligned	Alligned	Affixed	Alligned		Alligned
Pan motor mount																														Alligned	Alligned	Alligned	Allgined	Alligned	Alligned		Affixed to		Alligned with hole		Affixed	Pin through	Alligned/Touches	Alligned
Pan motor holder mount																																				Affixed to		Affixed
DC motor with gear head I		Power, Data																																			Affixed		Affixed to motor output
Worm gear shaft																																				Alligned with hole		Affixed to motor output		Gear tooth connection
Worm gear 20 teeth																																							Gear tooth connection		Alligned	Affixed	Alligned	Alligned
Continuous rotation sensor		Power																																		Affixed				Alligned		Affixed to input	Alligned	Alligned
Pan shaft																																				Pin through				Affixed	Affixed to input		Alligned	Affixed to
Pan Sshaft stopper																																				Alligned/Touches				Alligned	Alligned	Alligned		Alligned, touches
Tilt frame																																				Alligned				Alligned	Alligned	Affixed to	Alligned, touches		Affixed to			Alligned to hole	Pin through
Tilt motor mount																																												Affixed to		Affixed to
DC motor with gear head I		Power, Data																																											Affixed to		Affixed to output
Worm gear shaft																																														Affixed to output		Gear tooth connection
Worm gear 20 teeth																																												Alligned to hole			Gear tooth connection		Affixed to
Tilt hinge pin 1																																												Pin through				Affixed to
Tilt hing pin 2																																												Pin through				Alligned with	Alligned
Continuous rotation sensor		Power																																										Affixed to				Alligned	Alligned
End effector mount																																												Alligned to hole				Alligned	Affixed
end effector spring guide rod
compression spring
end effector spring guide rod
compression spring
force sensor		Power
end effector body
end effector motor mount
DC motor with gear head I		Power, Data
worm gear shaft
worm gear 20 teeth
end effector driven shaft
end effector hinge bush
end effector hinge bush
End effector gear
end effector clamp finger
end effector shaft lock nut
End effector driving shaft
end effector hinge bush
end effector hinge bush
End effector gear
end effector clamp finger
end effector shaft lock nut
continuous rotation sensor		Power
Sun Gear													Alligned	Motor output shaft attached to	Alligned	Alligned	Alligned
Gear box base													Alligned with	Affixed to	Alligned	Alligned	Alligned
Planetary gear
Planetary gear
Planetary gear
Carrier													Alligned to	Alligned	Alligned	Alligned	Alligned
Sun Gear													Alligned to	Alligned	Alligned	Alligned	Alligned
Planetary gear
Planetary gear
Planetary gear
Output Shaft													Passes through	Alligned	Alligned and touches	Affixed to sensor input	Alligned and touching	Affixed to motor output shaft
Gear box cover													Affixed	Alligned	Alligned	Alligned	Alligned
Sun Gear																		Alligned	Motor output shaft attached to	Alligned	Alligned	Alligned	Alligned
Gear box base																		Alligned with	Affixed to	Alligned	Alligned	Alligned	Alligned
Planetary gear
Planetary gear
Planetary gear
Carrier																		Alligned to	Alligned	Alligned	Alligned	Alligned	Alligned
Sun Gear																		Alligned to	Alligned	Alligned	Alligned	Alligned	Alligned
Planetary gear
Planetary gear
Planetary gear
Output Shaft																		Passes through	Alligned	Alligned and touching	Alligned	Affixed to sensor input	Alligned and touches
Gear box cover																		Affixed	Alligned	Alligned	Alligned	Alligned	Alligned
Sun Gear																								Alligned	Motor output shaft attached to	Alligned	Alligned	Alligned	Alligned
Gear box base																								Alligned with	Affixed to	Alligned	Alligned	Alligned	Alligned
Planetary gear
Planetary gear
Planetary gear
Carrier																								Alligned to	Alligned	Alligned	Alligned	Alligned	Alligned
Sun Gear																								Alligned to	Alligned	Alligned	Alligned	Alligned	Alligned
Planetary gear
Planetary gear
Planetary gear
Output Shaft																								Passes through	Alligned	Alligned and touching	Alligned	Alligned and touches	Affixed to sensor input
Gear box cover																								Affixed	Alligned	Alligned	Alligned	Alligned	Alligned
Sun Gear																														Alligned	Motor output shaft attached to	Alligned	Alligned	Alligned	Alligned
Gear box base																														Alligned with	Affixed to	Alligned	Alligned	Alligned	Alligned
Planetary gear
Planetary gear
Planetary gear
Carrier																														Alligned to	Alligned	Alligned	Alligned	Alligned	Alligned
Sun Gear																														Alligned to	Alligned	Alligned	Alligned	Alligned	Alligned
Planetary gear
Planetary gear
Planetary gear
Output Shaft																														Passes through	Alligned	Alligned and touching	Alligned	Alligned and touches	Affixed to sensor input
Gear box cover																														Affixed	Alligned	Alligned	Alligned	Alligned	Alligned
External	Physically affixed material	Power, Data
Accessory - Long Gear Box 1
	Sun Gear	Gear box base	Planetary gear	Planetary gear	Planetary gear	Carrier	Sun Gear	Planetary gear	Planetary gear	Planetary gear	Output Shaft	Gear box cover
Accessory - Long Gear Box 2
	Sun Gear	Gear box base	Planetary gear	Planetary gear	Planetary gear	Carrier	Sun Gear	Planetary gear	Planetary gear	Planetary gear	Output Shaft	Gear box cover
		Alligned to	Gear tooth	Gear tooth	Gear tooth	Alligned	Alligned	Gear tooth	Gear tooth	Gear tooth	Alligned	Alligned
	Alligned to					Alligned
	Gear tooth					Pin
	Gear tooth					Pin
	Gear tooth					Pin
	Alligned	Alligned	Pin	Pin	Pin		Affixed
	Alligned					Affixed		Gear tooth	Gear tooth	Gear tooth	Alligned	Alligned
	Gear tooth						Gear tooth				Pin
	Gear tooth						Gear tooth				Pin
	Gear tooth						Gear tooth				Pin
	Alligned						Alligned	Pin	Pin	Pin		Alligned
	Alligned						Alligned				Alligned
Screws M3x6
Screws M3x6
Screws M3x6
Screws M3x6
Screws M3x6
Screws M3x6
Screws M3x6
Screws M3x6
Screws M3x6
Screws M3x6
Screws M3x8
Screws M3x8
Screws M3x8
Screws M3x8
Screws M3x8
Screws M3x8
Screws M3x8
Screws M3x8
Zip Ties
Zip Ties
Zip Ties
Zip Ties
Zip Ties
Zip Ties
Zip Ties
Zip Ties
Zip Ties
Zip Ties
Zip Ties
Zip Ties
[truncated: 75 more columns]

## Sheet: S5-Coded DSM
		1	2	3	4	5	6	7	8	9	10	11	12	13	14	15	16	17	18	19	20	21	22	23	24	25	26	27	28	29	30	31	32	33	34	35	36	37	38	39	40	41	42	43	44	45	46	47	48
Base plate	1		1	1			1	1	1	1	1	1	1
PCBA	2	1			1			1							1		1			1			1			1				1		1				1			1			1					1
Shoulder motor mount	3	1			1
DC motor with gear head I	4		1	1		1
Worm gear shaft	5				1								1
Shoulder yaw rotation sensor mount	6	1						1	1	1	1	1	1	1
Continuous rotation sensor	7	1	1				1		1	1	1	1	1	1
Rotation sensor bush	8	1					1	1		1	1	1	1	1
Shoulder Yaw shaft	9	1					1	1	1		1	1	1	1
Shoulder yaw shaft stopper	10	1					1	1	1	1		1	1	1
Shoulder yaw joint bush	11	1					1	1	1	1	1		1	1
Worm gear 20 teeth	12	1				1	1	1	1	1	1	1		1
Shoulder yaw mount	13	1					1	1	1	1	1	1	1		1	1	1	1	1
DC motor with gear head I	14		1											1		1	1	1	1
Rotation sensor bush	15													1	1		1	1	1
Continuous rotation sensor	16		1											1	1	1		1	1
Motor bush	17													1	1	1	1		1
Shoulder pitch linkage	18													1	1	1	1	1		1	1	1	1	1	1
DC motor with gear head II	19		1																1		1	1	1	1	1
Motor bush	20																		1	1		1	1	1	1
Elbow joint rotation sensor mount	21																		1	1	1		1	1	1
Continuous rotation sensor	22		1																1	1	1	1		1	1
Rotation sensor bush	23																		1	1	1	1	1		1
Elbow pitch linkage	24																		1	1	1	1	1	1		1	1	1	1	1	1
DC motor with gear head I	25		1																						1		1	1	1	1	1
Motor bush 2	26																								1	1		1	1	1	1
Forearm pitch rotation sensor mount	27																								1	1	1		1	1	1
Rotation sensor bush	28																								1	1	1	1		1	1
Continuous rotation sensor	29		1																						1	1	1	1	1		1
forearm linkage	30																								1	1	1	1	1	1		1	1	1	1	1	1
DC motor with gear head I	31		1																												1		1	1	1	1	1
Motor bush 3	32																														1	1		1	1	1	1
Wrist pitch rotation sensor mount	33																														1	1	1		1	1	1
Rotation sensor bush	34																														1	1	1	1		1	1
Continuous rotation sensor	35		1																												1	1	1	1	1		1
Pan motor mount	36																														1	1	1	1	1	1		1		1		1	1	1	1
Pan motor holder mount	37																																				1		1
DC motor with gear head I	38		1																																			1		1
Worm gear shaft	39																																				1		1		1
Worm gear 20 teeth	40																																							1		1	1	1	1
Continuous rotation sensor	41		1																																		1				1		1	1	1
Pan shaft	42																																				1				1	1		1	1
Pan Sshaft stopper	43																																				1				1	1	1		1
Tilt frame	44																																				1				1	1	1	1		1			1
Tilt motor mount	45																																												1		1
DC motor with gear head I	46		1																																											1		1
Worm gear shaft	47																																														1		1
Worm gear 20 teeth	48																																												1			1
Tilt hinge pin 1	49																																												1				1
Tilt hing pin 2	50																																												1				1
Continuous rotation sensor	51		1																																										1				1
End effector mount	52																																												1				1
end effector spring guide rod	53
compression spring	54
end effector spring guide rod	55
compression spring	56
force sensor	57		1
end effector body	58
end effector motor mount	59
DC motor with gear head I	60		1
worm gear shaft	61
worm gear 20 teeth	62
end effector driven shaft	63
end effector hinge bush	64
end effector hinge bush	65
End effector gear	66
end effector clamp finger	67
end effector shaft lock nut	68
End effector driving shaft	69
end effector hinge bush	70
end effector hinge bush	71
End effector gear	72
end effector clamp finger	73
end effector shaft lock nut	74
continuous rotation sensor	75		1
Sun Gear	76													1	1	1	1	1
Gear box base	77													1	1	1	1	1
Planetary gear	78
Planetary gear	79
Planetary gear	80
Carrier	81													1	1	1	1	1
Sun Gear	82													1	1	1	1	1
Planetary gear	83
Planetary gear	84
Planetary gear	85
Output Shaft	86													1	1	1	1	1	1
Gear box cover	87													1	1	1	1	1
Sun Gear	88																		1	1	1	1	1	1
Gear box base	89																		1	1	1	1	1	1
Planetary gear	90
Planetary gear	91
Planetary gear	92
Carrier	93																		1	1	1	1	1	1
Sun Gear	94																		1	1	1	1	1	1
Planetary gear	95
Planetary gear	96
Planetary gear	97
Output Shaft	98																		1	1	1	1	1	1
Gear box cover	99																		1	1	1	1	1	1
Sun Gear	100																								1	1	1	1	1	1
Gear box base	101																								1	1	1	1	1	1
Planetary gear	102
Planetary gear	103
Planetary gear	104
Carrier	105																								1	1	1	1	1	1
Sun Gear	106																								1	1	1	1	1	1
Planetary gear	107
Planetary gear	108
Planetary gear	109
Output Shaft	110																								1	1	1	1	1	1
Gear box cover	111																								1	1	1	1	1	1
Sun Gear	112																														1	1	1	1	1	1
Gear box base	113																														1	1	1	1	1	1
Planetary gear	114
Planetary gear	115
Planetary gear	116
Carrier	117																														1	1	1	1	1	1
Sun Gear	118																														1	1	1	1	1	1
Planetary gear	119
Planetary gear	120
Planetary gear	121
Output Shaft	122																														1	1	1	1	1	1
Gear box cover	123																														1	1	1	1	1	1
External	124	1	1
Accessory - Long Gear Box 1
		Sun Gear	Gear box base	Planetary gear	Planetary gear	Planetary gear	Carrier	Sun Gear	Planetary gear	Planetary gear	Planetary gear	Output Shaft	Gear box cover
Accessory - Long Gear Box 2
		Sun Gear	Gear box base	Planetary gear	Planetary gear	Planetary gear	Carrier	Sun Gear	Planetary gear	Planetary gear	Planetary gear	Output Shaft	Gear box cover
			Alligned to	Gear tooth	Gear tooth	Gear tooth	Alligned	Alligned	Gear tooth	Gear tooth	Gear tooth	Alligned	Alligned
		Alligned to					Alligned
		Gear tooth					Pin
		Gear tooth					Pin
		Gear tooth					Pin
		Alligned	Alligned	Pin	Pin	Pin		Affixed
		Alligned					Affixed		Gear tooth	Gear tooth	Gear tooth	Alligned	Alligned
		Gear tooth						Gear tooth				Pin
		Gear tooth						Gear tooth				Pin
		Gear tooth						Gear tooth				Pin
		Alligned						Alligned	Pin	Pin	Pin		Alligned
		Alligned						Alligned				Alligned
Screws M3x6
Screws M3x6
Screws M3x6
Screws M3x6
Screws M3x6
Screws M3x6
Screws M3x6
Screws M3x6
Screws M3x6
Screws M3x6
Screws M3x8
Screws M3x8
Screws M3x8
Screws M3x8
Screws M3x8
Screws M3x8
Screws M3x8
Screws M3x8
Zip Ties
Zip Ties
Zip Ties
Zip Ties
Zip Ties
Zip Ties
Zip Ties
Zip Ties
Zip Ties
Zip Ties
Zip Ties
Zip Ties
[truncated: 76 more columns]

## Sheet: S7-Soft SubDSM
		1	2	3	4	5	6	7	8	9	10	11	12	13	14	15	16	17	18	19	20	21	22	23	24	25	26	27	28	29	30	31	32	33	34	35	36	37	38	39	40	41	42	43	44	45	46	47	48
Base plate	1		1	1			1	1	1	1	1	1	1
PCBA	2	1			1			1							1		1			1			1			1				1		1				1			1			1					1
Shoulder motor mount	3	1			1
DC motor with gear head I	4		1	1		1
Worm gear shaft	5				1								1
Shoulder yaw rotation sensor mount	6	1						1	1	1	1	1	1	1
Continuous rotation sensor	7	1	1				1		1	1	1	1	1	1
Rotation sensor bush	8	1					1	1		1	1	1	1	1
Shoulder Yaw shaft	9	1					1	1	1		1	1	1	1
Shoulder yaw shaft stopper	10	1					1	1	1	1		1	1	1
Shoulder yaw joint bush	11	1					1	1	1	1	1		1	1
Worm gear 20 teeth	12	1				1	1	1	1	1	1	1		1
Shoulder yaw mount	13	1					1	1	1	1	1	1	1		1	1	1	1	1
DC motor with gear head I	14		1											1		1	1	1	1
Rotation sensor bush	15													1	1		1	1	1
Continuous rotation sensor	16		1											1	1	1		1	1
Motor bush	17													1	1	1	1		1
Shoulder pitch linkage	18													1	1	1	1	1		1	1	1	1	1	1
DC motor with gear head II	19		1																1		1	1	1	1	1
Motor bush	20																		1	1		1	1	1	1
Elbow joint rotation sensor mount	21																		1	1	1		1	1	1
Continuous rotation sensor	22		1																1	1	1	1		1	1
Rotation sensor bush	23																		1	1	1	1	1		1
Elbow pitch linkage	24																		1	1	1	1	1	1		1	1	1	1	1	1
DC motor with gear head I	25		1																						1		1	1	1	1	1
Motor bush 2	26																								1	1		1	1	1	1
Forearm pitch rotation sensor mount	27																								1	1	1		1	1	1
Rotation sensor bush	28																								1	1	1	1		1	1
Continuous rotation sensor	29		1																						1	1	1	1	1		1
forearm linkage	30																								1	1	1	1	1	1		1	1	1	1	1	1
DC motor with gear head I	31		1																												1		1	1	1	1	1
Motor bush 3	32																														1	1		1	1	1	1
Wrist pitch rotation sensor mount	33																														1	1	1		1	1	1
Rotation sensor bush	34																														1	1	1	1		1	1
Continuous rotation sensor	35		1																												1	1	1	1	1		1
Pan motor mount	36																														1	1	1	1	1	1		1		1		1	1	1	1
Pan motor holder mount	37																																				1		1
DC motor with gear head I	38		1																																			1		1
Worm gear shaft	39																																				1		1		1
Worm gear 20 teeth	40																																							1		1	1	1	1
Continuous rotation sensor	41		1																																		1				1		1	1	1
Pan shaft	42																																				1				1	1		1	1
Pan Sshaft stopper	43																																				1				1	1	1		1
Tilt frame	44																																				1				1	1	1	1		1			1
Tilt motor mount	45																																												1		1
DC motor with gear head I	46		1																																											1		1
Worm gear shaft	47																																														1		1
Worm gear 20 teeth	48																																												1			1
Tilt hinge pin 1	49																																												1				1
Tilt hing pin 2	50																																												1				1
Continuous rotation sensor	51		1																																										1				1
End effector mount	52																																												1				1
end effector spring guide rod	53
compression spring	54
end effector spring guide rod	55
compression spring	56
force sensor	57		1
end effector body	58
end effector motor mount	59
DC motor with gear head I	60		1
worm gear shaft	61
worm gear 20 teeth	62
end effector driven shaft	63
end effector hinge bush	64
end effector hinge bush	65
End effector gear	66
end effector clamp finger	67
end effector shaft lock nut	68
End effector driving shaft	69
end effector hinge bush	70
end effector hinge bush	71
End effector gear	72
end effector clamp finger	73
end effector shaft lock nut	74
continuous rotation sensor	75		1
Sun Gear	76													1	1	1	1	1
Gear box base	77													1	1	1	1	1
Planetary gear	78
Planetary gear	79
Planetary gear	80
Carrier	81													1	1	1	1	1
Sun Gear	82													1	1	1	1	1
Planetary gear	83
Planetary gear	84
Planetary gear	85
Output Shaft	86													1	1	1	1	1	1
Gear box cover	87													1	1	1	1	1
Sun Gear	88																		1	1	1	1	1	1
Gear box base	89																		1	1	1	1	1	1
Planetary gear	90
Planetary gear	91
Planetary gear	92
Carrier	93																		1	1	1	1	1	1
Sun Gear	94																		1	1	1	1	1	1
Planetary gear	95
Planetary gear	96
Planetary gear	97
Output Shaft	98																		1	1	1	1	1	1
Gear box cover	99																		1	1	1	1	1	1
Sun Gear	100																								1	1	1	1	1	1
Gear box base	101																								1	1	1	1	1	1
Planetary gear	102
Planetary gear	103
Planetary gear	104
Carrier	105																								1	1	1	1	1	1
Sun Gear	106																								1	1	1	1	1	1
Planetary gear	107
Planetary gear	108
Planetary gear	109
Output Shaft	110																								1	1	1	1	1	1
Gear box cover	111																								1	1	1	1	1	1
Sun Gear	112																														1	1	1	1	1	1
Gear box base	113																														1	1	1	1	1	1
Planetary gear	114
Planetary gear	115
Planetary gear	116
Carrier	117																														1	1	1	1	1	1
Sun Gear	118																														1	1	1	1	1	1
Planetary gear	119
Planetary gear	120
Planetary gear	121
Output Shaft	122																														1	1	1	1	1	1
Gear box cover	123																														1	1	1	1	1	1
External	124	1	1
Accessory - Long Gear Box 1
		Sun Gear	Gear box base	Planetary gear	Planetary gear	Planetary gear	Carrier	Sun Gear	Planetary gear	Planetary gear	Planetary gear	Output Shaft	Gear box cover
Accessory - Long Gear Box 2
		Sun Gear	Gear box base	Planetary gear	Planetary gear	Planetary gear	Carrier	Sun Gear	Planetary gear	Planetary gear	Planetary gear	Output Shaft	Gear box cover
			Alligned to	Gear tooth	Gear tooth	Gear tooth	Alligned	Alligned	Gear tooth	Gear tooth	Gear tooth	Alligned	Alligned
		Alligned to					Alligned
		Gear tooth					Pin
		Gear tooth					Pin
		Gear tooth					Pin
		Alligned	Alligned	Pin	Pin	Pin		Affixed
		Alligned					Affixed		Gear tooth	Gear tooth	Gear tooth	Alligned	Alligned
		Gear tooth						Gear tooth				Pin
		Gear tooth						Gear tooth				Pin
		Gear tooth						Gear tooth				Pin
		Alligned						Alligned	Pin	Pin	Pin		Alligned
		Alligned						Alligned				Alligned
Screws M3x6
Screws M3x6
Screws M3x6
Screws M3x6
Screws M3x6
Screws M3x6
Screws M3x6
Screws M3x6
Screws M3x6
Screws M3x6
Screws M3x8
Screws M3x8
Screws M3x8
Screws M3x8
Screws M3x8
Screws M3x8
Screws M3x8
Screws M3x8
Zip Ties
Zip Ties
Zip Ties
Zip Ties
Zip Ties
Zip Ties
Zip Ties
Zip Ties
Zip Ties
Zip Ties
Zip Ties
Zip Ties
[truncated: 76 more columns]

## Sheet: S8-Full
		1	2	3	4	5	6	7	8	9	10	11	12	13	14	15	16	17	18	19	20	21	22	23	24	25	26	27	28	29	30	31	32	33	34	35	36	37	38	39	40	41	42	43	44	45	46	47	48
Base plate	1		1	1			1	1	1
PCBA	2	1			1			1			1	1		1		1		1		1		1		1			1			1			1			1						1			1
Shoulder motor mount	3	1			1
DC motor with gear head I	4		1	1		1
Worm gear shaft	5				1				1
Shoulder yaw rotation sensor mount	6	1						1	1	1
Continuous rotation sensor	7	1	1				1		1	1
Worm gear 20 teeth	8	1				1	1	1		1
Shoulder yaw mount	9	1					1	1	1		1	1	1
DC motor with gear head I	10		1							1		1	1
Continuous rotation sensor	11		1							1	1		1
Shoulder pitch linkage	12									1	1	1		1	1	1	1
DC motor with gear head II	13		1										1		1	1	1
Elbow joint rotation sensor mount	14												1	1		1	1
Continuous rotation sensor	15		1										1	1	1		1
Elbow pitch linkage	16												1	1	1	1		1	1	1	1
DC motor with gear head I	17		1														1		1	1	1
Forearm pitch rotation sensor mount	18																1	1		1	1
Continuous rotation sensor	19		1														1	1	1		1
forearm linkage	20																1	1	1	1		1	1	1	1
DC motor with gear head I	21		1																		1		1	1	1
Wrist pitch rotation sensor mount	22																				1	1		1	1
Continuous rotation sensor	23		1																		1	1	1		1
Pan motor mount	24																				1	1	1	1		1		1		1	1
Pan motor holder mount	25																								1		1
DC motor with gear head I	26		1																							1		1
Worm gear shaft	27																								1		1		1
Worm gear 20 teeth	28																											1		1	1
Continuous rotation sensor	29		1																						1				1		1
Tilt frame	30																								1				1	1		1			1	1	1
Tilt motor mount	31																														1		1
DC motor with gear head I	32		1																													1		1
Worm gear shaft	33																																1		1
Worm gear 20 teeth	34																														1			1		1	1
Continuous rotation sensor	35		1																												1				1		1
End effector mount	36																														1				1	1		1	1	1	1	1	1
end effector spring guide rod	37																																				1		1				1
compression spring	38																																				1	1					1
end effector spring guide rod	39																																				1				1		1
compression spring	40																																				1			1			1
force sensor	41		1																																		1						1
end effector body	42																																				1	1	1	1	1	1		1			1	1	1
end effector motor mount	43																																										1		1
DC motor with gear head I	44		1																																									1		1
worm gear shaft	45																																												1		1
worm gear 20 teeth	46																																										1			1		1	1
end effector driven shaft	47																																										1				1		1
end effector hinge bush	48																																										1				1	1
end effector hinge bush	49																																										1				1	1	1
End effector gear	50																																										1				1	1	1
end effector clamp finger	51																																										1				1	1	1
end effector shaft lock nut	52																																										1				1	1	1
End effector driving shaft	53																																										1
end effector hinge bush	54																																										1
end effector hinge bush	55																																										1
End effector gear	56																																										1
end effector clamp finger	57																																										1
end effector shaft lock nut	58																																										1
continuous rotation sensor	59		1																																								1
Sun Gear	60									1	1	1
Gear box base	61									1	1	1
Planetary gear	62
Planetary gear	63
Planetary gear	64
Carrier	65									1	1	1
Sun Gear	66									1	1	1
Planetary gear	67
Planetary gear	68
Planetary gear	69
Output Shaft	70									1	1	1	1
Gear box cover	71									1	1	1
Sun Gear	72												1	1	1	1
Gear box base	73												1	1	1	1
Planetary gear	74
Planetary gear	75
Planetary gear	76
Carrier	77												1	1	1	1
Sun Gear	78												1	1	1	1
Planetary gear	79
Planetary gear	80
Planetary gear	81
Output Shaft	82												1	1	1	1
Gear box cover	83												1	1	1	1
Sun Gear	84																1	1	1	1
Gear box base	85																1	1	1	1
Planetary gear	86
Planetary gear	87
Planetary gear	88
Carrier	89																1	1	1	1
Sun Gear	90																1	1	1	1
Planetary gear	91
Planetary gear	92
Planetary gear	93
Output Shaft	94																1	1	1	1
Gear box cover	95																1	1	1	1
Sun Gear	96																				1	1	1	1
Gear box base	97																				1	1	1	1
Planetary gear	98
Planetary gear	99
Planetary gear	100
Carrier	101																				1	1	1	1
Sun Gear	102																				1	1	1	1
Planetary gear	103
Planetary gear	104
Planetary gear	105
Output Shaft	106																				1	1	1	1
Gear box cover	107																				1	1	1	1
External		1	1
Accessory - Long Gear Box 1
		Sun Gear	Gear box base	Planetary gear	Planetary gear	Planetary gear	Carrier	Sun Gear	Gear box cover
Accessory - Long Gear Box 2
		Sun Gear	Gear box base	Planetary gear	Planetary gear	Planetary gear	Carrier	Sun Gear	Gear box cover
			Alligned to	Gear tooth	Gear tooth	Gear tooth	Alligned	Alligned	Alligned
		Alligned to					Alligned
		Gear tooth					Pin
		Gear tooth					Pin
		Gear tooth					Pin
		Alligned	Alligned	Pin	Pin	Pin		Affixed
		Alligned					Affixed		Alligned
		Gear tooth						Gear tooth
		Gear tooth						Gear tooth
		Gear tooth						Gear tooth
		Alligned						Alligned	Alligned
		Alligned						Alligned
Screws M3x6
Screws M3x6
Screws M3x6
Screws M3x6
Screws M3x6
Screws M3x6
Screws M3x6
Screws M3x6
Screws M3x6
Screws M3x6
Screws M3x8
Screws M3x8
Screws M3x8
Screws M3x8
Screws M3x8
Screws M3x8
Screws M3x8
Screws M3x8
Zip Ties
Zip Ties
Zip Ties
Zip Ties
Zip Ties
Zip Ties
Zip Ties
Zip Ties
Zip Ties
Zip Ties
Zip Ties
Zip Ties
[truncated: 60 more columns]

## Sheet: S8-Full-LowDetail
		1	2	3	4	5	6	7	8	9	10	11	12	13	14	15	16	17	18	19	20	21	22	23	24	25	26	27	28	29	30	31	32	33	34	35	36	37	38	39	40	41	42	43	44	45	46	47	48
Base plate	1		1	1			1	1	1
PCBA	2	1			1			1			1	1		1		1		1		1		1		1			1			1			1			1						1			1
Shoulder motor mount	3	1			1
DC motor with gear head I	4		1	1		1
Worm gear shaft	5				1				1
Shoulder yaw rotation sensor mount	6	1						1	1	1
Continuous rotation sensor	7	1	1				1		1	1
Worm gear 20 teeth	8	1				1	1	1		1
Shoulder yaw mount	9	1					1	1	1		1	1	1
DC motor with gear head I	10		1							1		1	1
Continuous rotation sensor	11		1							1	1		1
Shoulder pitch linkage	12									1	1	1		1	1	1	1
DC motor with gear head II	13		1										1		1	1	1
Elbow joint rotation sensor mount	14												1	1		1	1
Continuous rotation sensor	15		1										1	1	1		1
Elbow pitch linkage	16												1	1	1	1		1	1	1	1
DC motor with gear head I	17		1														1		1	1	1
Forearm pitch rotation sensor mount	18																1	1		1	1
Continuous rotation sensor	19		1														1	1	1		1
forearm linkage	20																1	1	1	1		1	1	1	1
DC motor with gear head I	21		1																		1		1	1	1
Wrist pitch rotation sensor mount	22																				1	1		1	1
Continuous rotation sensor	23		1																		1	1	1		1
Pan motor mount	24																				1	1	1	1		1		1		1	1
Pan motor holder mount	25																								1		1
DC motor with gear head I	26		1																							1		1
Worm gear shaft	27																								1		1		1
Worm gear 20 teeth	28																											1		1	1
Continuous rotation sensor	29		1																						1				1		1
Tilt frame	30																								1				1	1		1			1	1	1
Tilt motor mount	31																														1		1
DC motor with gear head I	32		1																													1		1
Worm gear shaft	33																																1		1
Worm gear 20 teeth	34																														1			1		1	1
Continuous rotation sensor	35		1																												1				1		1
End effector mount	36																														1				1	1		1	1	1	1	1	1
end effector spring guide rod	37																																				1		1				1
compression spring	38																																				1	1					1
end effector spring guide rod	39																																				1				1		1
compression spring	40																																				1			1			1
force sensor	41		1																																		1						1
end effector body	42																																				1	1	1	1	1	1		1			1	1	1
end effector motor mount	43																																										1		1
DC motor with gear head I	44		1																																									1		1
worm gear shaft	45																																												1		1
worm gear 20 teeth	46																																										1			1		1	1
end effector driven shaft	47																																										1				1		1
end effector hinge bush	48																																										1				1	1
end effector hinge bush	49																																										1				1	1	1
End effector gear	50																																										1				1	1	1
end effector clamp finger	51																																										1				1	1	1
end effector shaft lock nut	52																																										1				1	1	1
End effector driving shaft	53																																										1
end effector hinge bush	54																																										1
end effector hinge bush	55																																										1
End effector gear	56																																										1
end effector clamp finger	57																																										1
end effector shaft lock nut	58																																										1
continuous rotation sensor	59		1																																								1
Sun Gear	60									1	1	1
Gear box base	61									1	1	1
Planetary gear	62
Planetary gear	63
Planetary gear	64
Carrier	65									1	1	1
Sun Gear	66									1	1	1
Planetary gear	67
Planetary gear	68
Planetary gear	69
Output Shaft	70									1	1	1	1
Gear box cover	71									1	1	1
Sun Gear	72												1	1	1	1
Gear box base	73												1	1	1	1
Planetary gear	74
Planetary gear	75
Planetary gear	76
Carrier	77												1	1	1	1
Sun Gear	78												1	1	1	1
Planetary gear	79
Planetary gear	80
Planetary gear	81
Output Shaft	82												1	1	1	1
Gear box cover	83												1	1	1	1
Sun Gear	84																1	1	1	1
Gear box base	85																1	1	1	1
Planetary gear	86
Planetary gear	87
Planetary gear	88
Carrier	89																1	1	1	1
Sun Gear	90																1	1	1	1
Planetary gear	91
Planetary gear	92
Planetary gear	93
Output Shaft	94																1	1	1	1
Gear box cover	95																1	1	1	1
Sun Gear	96																				1	1	1	1
Gear box base	97																				1	1	1	1
Planetary gear	98
Planetary gear	99
Planetary gear	100
Carrier	101																				1	1	1	1
Sun Gear	102																				1	1	1	1
Planetary gear	103
Planetary gear	104
Planetary gear	105
Output Shaft	106																				1	1	1	1
Gear box cover	107																				1	1	1	1
External		1	1
[truncated: 60 more columns]

## Sheet: Lookup
General	Specific	Abbreviation	Definition	Examples
Information	Status	SI	Communicates information about its status	Sensor
Information	Control	CI	Communicates signals for the control of another thing	Serial Commands
Material	Human	HM	Humans must be moved	Human attachment
Material	Gas	GM	Gas must be moved
Material	Liquid	LM
Material	Solid	SM
Material	Plasma	PM
Material	Mixture	MM
Energy	Human	HE	Human energy enters the system, pulling levers, etc.
Energy	Acoustic	AE
Energy	Biological	BE
Energy	Chemical	CE
Energy	Electrical	EE
Energy	Electromagnetic	EME
Energy	Hydraulic	HYE
Energy	Mechanical	ME	Gear movement, conflates translation and rotational motion…..	Rotation, mechanism
Energy	Magnetic	MAG
Energy	Pneumatic	PE
Energy	Radioactive	NE
Energy	Thermal	TE
Energy	Strain energy	SE		Flexing
Spatial	Proximity	P	In close proximity, touching, etc.	Touching or fixed
Spatial	Alignment	A	Uses a pin or other form of allignment, including tacking	Pin cnnection
Movement	Translational	LRM	Transfers translation motion				`
Movement	Rotational	RRM	Transfers rotational motion
