# Supplementary material for: Linking solver characteristics, solving processes and solution attributes: A data explainer for an open innovation generated robotic design dataset
Source: Data Brief. 2023 Sep 6;50:109547. doi: 10.1016/j.dib.2023.109547 (PMC10518673; doi:10.1016/j.dib.2023.109547)
Supplement: Supplementary file 1 [file mmc1.zip › Release/Solutions/Solution DSMs/D4-EMA/EMA-14 DSM.xlsx]

## Sheet: S1 - BOM
Component	Group	Note	Quantity	Removable		Component	Group	Notes
Interface plate screw	Base		4			Interface plate screw	Base					Row Labels	Sum of Quantity
Carbon Fiber Base	Base		1			Interface plate screw	Base					(blank)
Motor 1 Shaft Washer	Base		1			Interface plate screw	Base					Base	9
Conic Screws Motor 1 Shaft Washer	Base		3			Interface plate screw	Base					Arm	49
Motor 2	Arm		1			Carbon Fiber Base	Base					Clamp	28
Motor 2 Washer	Arm		1			Motor 1 Shaft Washer	Base					Grand Total	86
Shoulder Joint 1	Arm		1			Conic Screws Motor 1 Shaft Washer	Base
Motor 1 Washer	Arm		1			Conic Screws Motor 1 Shaft Washer	Base
Motor 1	Arm		1			Conic Screws Motor 1 Shaft Washer	Base
Motor 2 Shaft Washer	Arm		1			Motor 2	Arm
Angle Connector Joint 2	Arm		1			Motor 2 Washer	Arm
Motor 2 Washer	Arm		1			Shoulder Joint 1	Arm
Screws Motor 2 Shaft Washer	Arm		3			Motor 1 Washer	Arm					Row Labels	Count of Component
Angle Connector Screws Join 2	Arm		2			Motor 1	Arm					(blank)
Tube Segment 1	Arm		1			Motor 2 Shaft Washer	Arm					Base	9
Angle Connector Screws Joint 3	Arm		3			Angle Connector Joint 2	Arm					Arm	49
Motor 3	Arm		1			Motor 2 Washer	Arm					Clamp	28
Motor 3 Washer	Arm		1			Screws Motor 2 Shaft Washer	Arm					Grand Total	86
Angle Connector Screws Joint 3	Arm		3			Screws Motor 2 Shaft Washer	Arm
Motor 3 Shaft Washer	Arm		1			Screws Motor 2 Shaft Washer	Arm
Angle Connector Screws Joint 3	Arm		2			Angle Connector Screws Join 2	Arm
Angle Connector Joint 3	Arm		1			Angle Connector Screws Join 2	Arm
Screws Motor 3 Shaft Washer	Arm		3			Tube Segment 1	Arm
Tube Segment 2	Arm		1			Angle Connector Screws Joint 3	Arm
Screws Motor 4 Shaft Washer	Arm		3			Angle Connector Screws Joint 3	Arm
Angle Connector Screws Joint 4	Arm		2			Angle Connector Screws Joint 3	Arm
Angle Conector Joint 4	Arm		1			Motor 3	Arm
Motor 4 Shaft Washer	Arm		1			Motor 3 Washer	Arm
Motor 4 Washer	Arm		1			Angle Connector Screws Joint 3	Arm
Motor 4	Arm		1			Angle Connector Screws Joint 3	Arm
Screws Motor 5 Shaft Washer	Arm		3			Angle Connector Screws Joint 3	Arm
Angle Connector Joint 5	Arm		1			Motor 3 Shaft Washer	Arm
Motor 5 Shaft Washer	Arm		1			Angle Connector Screws Joint 3	Arm
Angle Connector Clamp	Arm		1			Angle Connector Screws Joint 3	Arm
Angle Connector Screws Clamp	Arm		2			Angle Connector Joint 3	Arm
Motor 5 Washer	Arm		1			Screws Motor 3 Shaft Washer	Arm
Motor 5	Arm		1			Screws Motor 3 Shaft Washer	Arm
Left Tweezer	Clamp		1			Screws Motor 3 Shaft Washer	Arm
Left Rollers	Clamp		2			Tube Segment 2	Arm
Left Torsion Spring with Arm	Clamp		1			Screws Motor 4 Shaft Washer	Arm
Left Spring Arm bars	Clamp		2			Screws Motor 4 Shaft Washer	Arm
left Rollers Shaft	Clamp		2			Screws Motor 4 Shaft Washer	Arm
Left Worn Bushing	Clamp		1			Angle Connector Screws Joint 4	Arm
Micro Force Sensor	Clamp		1			Angle Connector Screws Joint 4	Arm
Worm Shaft Gear	Clamp		1			Angle Conector Joint 4	Arm
Worm Shaft bushing	Clamp		2			Motor 4 Shaft Washer	Arm
Worm Shaft	Clamp		1			Motor 4 Washer	Arm
Motor Output Gear	Clamp		1			Motor 4	Arm
Motor with Gearbox	Clamp		1			Screws Motor 5 Shaft Washer	Arm
Worm Shaft bushing	Clamp		1			Screws Motor 5 Shaft Washer	Arm
Right Worm Bushing	Clamp		1			Screws Motor 5 Shaft Washer	Arm
Frame and Rails	Clamp		1			Angle Connector Joint 5	Arm
Right Tweezer	Clamp		1			Motor 5 Shaft Washer	Arm
Contact Sensor	Clamp		1			Angle Connector Clamp	Arm
Right Rollers	Clamp		2			Angle Connector Screws Clamp	Arm
Right Torsion Spring with Arms	Clamp		1			Angle Connector Screws Clamp	Arm
Right Spring Arm Bars	Clamp		2			Motor 5 Washer	Arm
Right Rollers Shaft	Clamp		2			Motor 5	Arm
						Left Tweezer	Clamp
						Left Rollers	Clamp
						Left Rollers	Clamp
						Left Torsion Spring with Arm	Clamp
						Left Spring Arm bars	Clamp
						Left Spring Arm bars	Clamp
						left Rollers Shaft	Clamp
						left Rollers Shaft	Clamp
						Left Worn Bushing	Clamp
						Micro Force Sensor	Clamp
						Worm Shaft Gear	Clamp
						Worm Shaft bushing	Clamp
						Worm Shaft bushing	Clamp
						Worm Shaft	Clamp
						Motor Output Gear	Clamp
						Motor with Gearbox	Clamp
						Worm Shaft bushing	Clamp
						Right Worm Bushing	Clamp
						Frame and Rails	Clamp
						Right Tweezer	Clamp
						Contact Sensor	Clamp
Total			86			Right Rollers	Clamp
						Right Rollers	Clamp
						Right Torsion Spring with Arms	Clamp
						Right Spring Arm Bars	Clamp
						Right Spring Arm Bars	Clamp
						Right Rollers Shaft	Clamp
						Right Rollers Shaft	Clamp
						86

## Sheet: S2 - Subsys
Base		Physically affixed		Attaches to astrobee interface
Arm	Physically affixed		Physically affixed	Power, Data
Clamp		Physically affixed		Power, Data, ISS Handrail
	Attaches to Astrobee interface	Power, Data	Power, Data ISS Handrail

## Sheet: S3 - SubDSM
	Interface plate screw	Interface plate screw	Interface plate screw	Interface plate screw	Carbon Fiber Base	Motor 1 Shaft Washer	Conic Screws Motor 1 Shaft Washer	Conic Screws Motor 1 Shaft Washer	Conic Screws Motor 1 Shaft Washer
Interface plate screw					Pin through and capture
Interface plate screw					Pin through and capture
Interface plate screw					Pin through and capture
Interface plate screw					Pin through and capture
Carbon Fiber Base	Pin through and capture	Pin through and capture	Pin through and capture	Pin through and capture		Affixed to and alligned	Pin through and capture	Pin through and capture	Pin through and capture
Motor 1 Shaft Washer					Affixed to and alligned		Screw into	Screw into	Screw into
Conic Screws Motor 1 Shaft Washer					Pin through and capture	Screw into
Conic Screws Motor 1 Shaft Washer					Pin through and capture	Screw into
Conic Screws Motor 1 Shaft Washer					Pin through and capture	Screw into
	Shoulder Joint 1	Motor 1 Washer	Motor 1	Motor 2 Washer	Motor 2	Motor 2 Shaft Washer	Motor 2 Washer	Screws Motor 2 Shaft Washer	Screws Motor 2 Shaft Washer	Screws Motor 2 Shaft Washer	Angle Connector Joint 2	Angle Connector Screws Join 2	Angle Connector Screws Join 2	Tube Segment 1	Angle Connector Screws Joint 3	Angle Connector Screws Joint 3	Angle Connector Joint 3	Motor 3 Washer	Angle Connector Screws Joint 3	Angle Connector Screws Joint 3	Angle Connector Screws Joint 3	Motor 3	Angle Connector Joint X	Screws Motor 3 Shaft Washer	Angle Connector Screws Joint 3	Angle Connector Screws Joint 3	Angle Connector Screws Joint 3	Screws Motor 3 Shaft Washer	Screws Motor 3 Shaft Washer	Tube Segment 2	Angle Connector Screws Joint 4	Angle Connector Screws Joint 4	Screws Motor 4 Shaft Washer	Screws Motor 4 Shaft Washer	Screws Motor 4 Shaft Washer	Motor 4 Shaft Washer	Angle Conector Joint 4	Motor 4 Washer	Motor 4	Angle Connector Joint 5	Screws Motor 5 Shaft Washer	Screws Motor 5 Shaft Washer	Screws Motor 5 Shaft Washer	Motor 5 Shaft Washer	Angle Connector Clamp	Motor 5	Motor 5 Washer	Angle Connector Screws Clamp	Angle Connector Screws Clamp
Shoulder Joint 1		Affixed to and alligned	Alligned to/affixed	Affixed to and alligned	Alligned to/affixed
Motor 1 Washer	Affixed to and alligned		Affixed to through pin capture
Motor 1	Alligned to/affixed	Affixed to through pin capture
Motor 2 Washer	Affixed to and alligned				Affixed to through pin capture	Alligned	Alligned				Alligned
Motor 2	Alligned to/affixed			Affixed to through pin capture		Affixed to motor output	Alligned				Alligned
Motor 2 Shaft Washer				Alligned	Affixed to motor output		Alligned	Screw into	Screw into	Screw into	Allgined with
Motor 2 Washer				Alligned	Alligned	Alligned		Pin through/capture	Pin through/capture	Pin through/capture	Allgined with
Screws Motor 2 Shaft Washer						Screw into	Pin through/capture				Pin through
Screws Motor 2 Shaft Washer						Screw into	Pin through/capture				Pin through
Screws Motor 2 Shaft Washer						Screw into	Pin through/capture				Pin through
Angle Connector Joint 2				Alligned	Alligned	Allgined with	Allgined with	Pin through	Pin through	Pin through		Pin through	Pin through	Fit inside
Angle Connector Screws Join 2											Pin through		Alligned	Attaches to
Angle Connector Screws Join 2											Pin through	Alligned		Attaches to
Tube Segment 1											Fit inside	Attaches to	Attaches to		Attaches to	Attaches to	Fit inside
Angle Connector Screws Joint 3														Attaches to		Alligned	Pin through
Angle Connector Screws Joint 3														Attaches to	Alligned		Pin through
Angle Connector Joint 3														Fit inside	Pin through	Pin Through		Affixed and alligned	Pin through	Pin through	Pin through	Affixed and alligned	Alligned
Motor 3 Washer																	Affixed and alligned		Pin through and capture	Pin through and capture	Pin through and capture	Alligned/affixed	Alligned
Angle Connector Screws Joint 3																	Pin through	Pin through and capture				Screw into
Angle Connector Screws Joint 3																	Pin through	Pin through and capture				Screw into
Angle Connector Screws Joint 3																	Pin through	Pin through and capture				Screw into
Motor 3																	Affixed and alligned	Alligned/affixed	Screw into	Screw into	Screw into		Alligned	Alligned
Angle Connector Joint X																	Alligned	Alligned				Alligned		Pin through/capture	Pin through/capture	Pin through/capture	Pin through/capture	Screw into	Screw into	Screw into
Screws Motor 3 Shaft Washer																						Alligned	Pin through/capture		Pin through and capture	Pin through and capture	Pin through and capture
Angle Connector Screws Joint 3																							Pin through/capture	Pin through and capture
Angle Connector Screws Joint 3																							Pin through/capture	Pin through and capture
Angle Connector Screws Joint 3																							Pin through/capture	Pin through and capture
Screws Motor 3 Shaft Washer																							Screw into						Screw into	Screw into
Screws Motor 3 Shaft Washer																							Screw into					Screw into		Screw into
Tube Segment 2																							Screw into					Screw into	Screw into		Screw into	Screw into					Screw into
Angle Connector Screws Joint 4																														Screw into		Screw into					Screw into
Angle Connector Screws Joint 4																														Screw into	Screw into						Screw into
Screws Motor 4 Shaft Washer																																				Screw into	Pin through
Screws Motor 4 Shaft Washer																																				Screw into	Pin through
Screws Motor 4 Shaft Washer																																				Screw into	Pin through
Motor 4 Shaft Washer																																	Screw into	Screw into	Screw into		Alligned/Affixed	Alligned	Affixed	Alligned
Angle Conector Joint 4																														Screw into	Screw into	Screw into	Pin through	Pin through	Pin through	Alligned/Affixed		Alligned	Alligned	Alligned
Motor 4 Washer																																				Alligned	Alligned		Alligned/Affixed to	Alligned and Affixed
Motor 4																																				Affixed	Alligned	Alligned/Affixed to		Alligned and Affixed
Angle Connector Joint 5																																				Alligned	Alligned	Alligned and Affixed	Alligned and Affixed		Pin through	Pin through	Pin through	Affixed/Alligned	Alligned	Alligned	Alligned
Screws Motor 5 Shaft Washer																																								Pin through				Screw into
Screws Motor 5 Shaft Washer																																								Pin through				Screw into
Screws Motor 5 Shaft Washer																																								Pin through				Screw into
Motor 5 Shaft Washer																																								Affixed/Allgined	Screw into	Screw into	Screw into		Alligned	Affixed to	Alligned
Angle Connector Clamp																																								Alligned				Alligned		Passes through and affixed	Alligned
Motor 5																																								Alligned				Affixed to	Passes through and affixed		Affixed to
Motor 5 Washer																																								Alligned				Alligned	Alligned	Affixed to		Screw through	Screw through
Angle Connector Screws Clamp																																															Screw through		Alligned
Angle Connector Screws Clamp																																															Screw through	Alligned
	Frame and Rails	Motor with Gearbox	Motor Output Gear	Worm Shaft bushing (output gear?)	Worm Shaft Gear	Worm Shaft	Worm Shaft bushing	Worm Shaft bushing	Left Tweezer	Left Worn Bushing	Left Spring Arm bars	Left Spring Arm bars	Left Torsion Spring with Arm	left Rollers Shaft	left Rollers Shaft	Left Rollers	Left Rollers	Micro Force Sensor	Right Tweezer	Right Worm Bushing	Right Spring Arm Bars	Right Spring Arm Bars	Right Torsion Spring with Arms	Right Rollers Shaft	Right Rollers Shaft	Right Rollers	Right Rollers	Contact Sensor
Frame and Rails		Affixed to	Alligned to	Affixed inside?	Alligned to	Rotates in hole	Affixed inside	Affixed inside	Slides on										Slides on	Alligned to
Motor with Gearbox	Affixed to		Affixed to	Alligned with
Motor Output Gear	Alligned to	Affixed to		Alligned with	Gear tooth connection
Worm Shaft bushing (output gear?)	Affixed inside?	Alligned with	alligned with
Worm Shaft Gear	Alligned to		Gear tooth connection			Affixed to	Alligned with	Alligned with	Gear output to bushing	Alligned									Gear output to bushing	Alligned
Worm Shaft	Rotates in hole				Affixed to		Rolls on top of	Rolls on top of	Alligned	Alligned									Alligned	Alligned
Worm Shaft bushing	Affixed inside				Alligned with	Rolls on top of		Alligned with	Alligned	Alligned									Alligned	Alligned
Worm Shaft bushing	Affixed inside				Alligned with	Rolls on top of	Alligned with		Alligned	Alligned									Alligned	Alligned
Left Tweezer	Slides on				Gear output to bushing	Alligned	Alligned	Alligned		Affixed insie	Pin through	Pin through	Affixed inside, can rotate around					Affixed to
Left Worn Bushing					Alligned	Alligned	Alligned	Alligned	Affixed insie
Left Spring Arm bars									Pin through				Touches/Captures
Left Spring Arm bars									Pin through				Touches/Captures
Left Torsion Spring with Arm									Affixed inside, can rotate around		Touches/Captures	Touches/Captures		Affixed to end	Affixed to end	Alligned	Alligned
left Rollers Shaft													Affixed to end			Fit onto	Alligned
left Rollers Shaft													Affixed to end			Alligned	Fit onto
Left Rollers													Alligned	Fit onto	Alligned		Alligned
Left Rollers													Alligned	Alligned	Fit onto	Alligned
Micro Force Sensor									Affixed to
Right Tweezer	Slides on				Gear output to bushing	Alligned	Alligned	Alligned												Affixed insie	Pin through	Pin through	Affixed inside, can rotate around					Affixed to
Right Worm Bushing	Alligned to				Alligned	Alligned	Alligned	Alligned											Affixed insie
Right Spring Arm Bars																			Pin through				Touches/Captures
Right Spring Arm Bars																			Pin through				Touches/Captures
Right Torsion Spring with Arms																			Affixed inside, can rotate around		Touches/Captures	Touches/Captures		Affixed to end	Affixed to end	Alligned	Alligned
Right Rollers Shaft																							Affixed to end			Fit onto	Alligned
Right Rollers Shaft																							Affixed to end			Alligned	Fit onto
Right Rollers																							Alligned	Fit onto	Alligned		Alligned
Right Rollers																							Alligned	Alligned	Fit onto	Alligned
Contact Sensor																			Affixed to

## Sheet: S4-DSM
	Interface plate screw	Interface plate screw	Interface plate screw	Interface plate screw	Carbon Fiber Base	Motor 1 Shaft Washer	Conic Screws Motor 1 Shaft Washer	Conic Screws Motor 1 Shaft Washer	Conic Screws Motor 1 Shaft Washer	Shoulder Joint 1	Motor 1 Washer	Motor 1	Motor 2 Washer	Motor 2	Motor 2 Shaft Washer	Motor 2 Washer	Screws Motor 2 Shaft Washer	Screws Motor 2 Shaft Washer	Screws Motor 2 Shaft Washer	Angle Connector Joint 2	Angle Connector Screws Join 2	Angle Connector Screws Join 2	Tube Segment 1	Angle Connector Screws Joint 3	Angle Connector Screws Joint 3	Angle Connector Joint 3	Motor 3 Washer	Angle Connector Screws Joint 3	Angle Connector Screws Joint 3	Angle Connector Screws Joint 3	Motor 3	Angle Connector Joint X	Screws Motor 3 Shaft Washer	Angle Connector Screws Joint 3	Angle Connector Screws Joint 3	Angle Connector Screws Joint 3	Screws Motor 3 Shaft Washer	Screws Motor 3 Shaft Washer	Tube Segment 2	Angle Connector Screws Joint 4	Angle Connector Screws Joint 4	Screws Motor 4 Shaft Washer	Screws Motor 4 Shaft Washer	Screws Motor 4 Shaft Washer	Motor 4 Shaft Washer	Angle Conector Joint 4	Motor 4 Washer	Motor 4	Angle Connector Joint 5
Interface plate screw					Pin through and capture
Interface plate screw					Pin through and capture
Interface plate screw					Pin through and capture
Interface plate screw					Pin through and capture
Carbon Fiber Base	Pin through and capture	Pin through and capture	Pin through and capture	Pin through and capture		Affixed to and alligned	Pin through and capture	Pin through and capture	Pin through and capture	alligned	alligned	alligned
Motor 1 Shaft Washer					Affixed to and alligned		Screw into	Screw into	Screw into	alligned	alligned	affixed
Conic Screws Motor 1 Shaft Washer					Pin through and capture	Screw into
Conic Screws Motor 1 Shaft Washer					Pin through and capture	Screw into
Conic Screws Motor 1 Shaft Washer					Pin through and capture	Screw into
Shoulder Joint 1					alligned	alligned					Affixed to and alligned	Alligned to/affixed	Affixed to and alligned	Alligned to/affixed
Motor 1 Washer					alligned	alligned				Affixed to and alligned		Affixed to through pin capture
Motor 1					alligned	affixed				Alligned to/affixed	Affixed to through pin capture
Motor 2 Washer										Affixed to and alligned				Affixed to through pin capture	Alligned	Alligned				Alligned
Motor 2										Alligned to/affixed			Affixed to through pin capture		Affixed to motor output	Alligned				Alligned
Motor 2 Shaft Washer													Alligned	Affixed to motor output		Alligned	Screw into	Screw into	Screw into	Allgined with
Motor 2 Washer													Alligned	Alligned	Alligned		Pin through/capture	Pin through/capture	Pin through/capture	Allgined with
Screws Motor 2 Shaft Washer															Screw into	Pin through/capture				Pin through
Screws Motor 2 Shaft Washer															Screw into	Pin through/capture				Pin through
Screws Motor 2 Shaft Washer															Screw into	Pin through/capture				Pin through
Angle Connector Joint 2													Alligned	Alligned	Allgined with	Allgined with	Pin through	Pin through	Pin through		Pin through	Pin through	Fit inside
Angle Connector Screws Join 2																				Pin through		Alligned	Attaches to
Angle Connector Screws Join 2																				Pin through	Alligned		Attaches to
Tube Segment 1																				Fit inside	Attaches to	Attaches to		Attaches to	Attaches to	Fit inside
Angle Connector Screws Joint 3																							Attaches to		Alligned	Pin through
Angle Connector Screws Joint 3																							Attaches to	Alligned		Pin through
Angle Connector Joint 3																							Fit inside	Pin through	Pin Through		Affixed and alligned	Pin through	Pin through	Pin through	Affixed and alligned	Alligned
Motor 3 Washer																										Affixed and alligned		Pin through and capture	Pin through and capture	Pin through and capture	Alligned/affixed	Alligned
Angle Connector Screws Joint 3																										Pin through	Pin through and capture				Screw into
Angle Connector Screws Joint 3																										Pin through	Pin through and capture				Screw into
Angle Connector Screws Joint 3																										Pin through	Pin through and capture				Screw into
Motor 3																										Affixed and alligned	Alligned/affixed	Screw into	Screw into	Screw into		Alligned	Alligned
Angle Connector Joint X																										Alligned	Alligned				Alligned		Pin through/capture	Pin through/capture	Pin through/capture	Pin through/capture	Screw into	Screw into	Screw into
Screws Motor 3 Shaft Washer																															Alligned	Pin through/capture		Pin through and capture	Pin through and capture	Pin through and capture
Angle Connector Screws Joint 3																																Pin through/capture	Pin through and capture
Angle Connector Screws Joint 3																																Pin through/capture	Pin through and capture
Angle Connector Screws Joint 3																																Pin through/capture	Pin through and capture
Screws Motor 3 Shaft Washer																																Screw into						Screw into	Screw into
Screws Motor 3 Shaft Washer																																Screw into					Screw into		Screw into
Tube Segment 2																																Screw into					Screw into	Screw into		Screw into	Screw into					Screw into
Angle Connector Screws Joint 4																																							Screw into		Screw into					Screw into
Angle Connector Screws Joint 4																																							Screw into	Screw into						Screw into
Screws Motor 4 Shaft Washer																																													Screw into	Pin through
Screws Motor 4 Shaft Washer																																													Screw into	Pin through
Screws Motor 4 Shaft Washer																																													Screw into	Pin through
Motor 4 Shaft Washer																																										Screw into	Screw into	Screw into		Alligned/Affixed	Alligned	Affixed	Alligned
Angle Conector Joint 4																																							Screw into	Screw into	Screw into	Pin through	Pin through	Pin through	Alligned/Affixed		Alligned	Alligned	Alligned
Motor 4 Washer																																													Alligned	Alligned		Alligned/Affixed to	Alligned and Affixed
Motor 4																																													Affixed	Alligned	Alligned/Affixed to		Alligned and Affixed
Angle Connector Joint 5																																													Alligned	Alligned	Alligned and Affixed	Alligned and Affixed
Screws Motor 5 Shaft Washer																																																	Pin through
Screws Motor 5 Shaft Washer																																																	Pin through
Screws Motor 5 Shaft Washer																																																	Pin through
Motor 5 Shaft Washer																																																	Affixed/Allgined
Angle Connector Clamp																																																	Alligned
Motor 5																																																	Alligned
Motor 5 Washer																																																	Alligned
Angle Connector Screws Clamp
Angle Connector Screws Clamp
Frame and Rails
Motor with Gearbox
Motor Output Gear
Worm Shaft bushing (output gear?)
Worm Shaft Gear
Worm Shaft
Worm Shaft bushing
Worm Shaft bushing
Left Tweezer
Left Worn Bushing
Left Spring Arm bars
Left Spring Arm bars
Left Torsion Spring with Arm
left Rollers Shaft
left Rollers Shaft
Left Rollers
Left Rollers
Micro Force Sensor
Right Tweezer
Right Worm Bushing
Right Spring Arm Bars
Right Spring Arm Bars
Right Torsion Spring with Arms
Right Rollers Shaft
Right Rollers Shaft
Right Rollers
Right Rollers
Contact Sensor
External	Screw into	Screw into	Screw into	Screw into	Affixed to and alligned
[truncated: 38 more columns]

## Sheet: S5-Coded DSM
414		1	2	3	4	5	6	7	8	9	10	11	12	13	14	15	16	17	18	19	20	21	22	23	24	25	26	27	28	29	30	31	32	33	34	35	36	37	38	39	40	41	42	43	44	45	46	47	48
Interface plate screw	1					1
Interface plate screw	2					1
Interface plate screw	3					1
Interface plate screw	4					1
Carbon Fiber Base	5	1	1	1	1		1	1	1	1	1	1	1
Motor 1 Shaft Washer	6					1		1	1	1	1	1	1
Conic Screws Motor 1 Shaft Washer	7					1	1
Conic Screws Motor 1 Shaft Washer	8					1	1
Conic Screws Motor 1 Shaft Washer	9					1	1
Shoulder Joint 1	10					1	1					1	1	1	1
Motor 1 Washer	11					1	1				1		1
Motor 1	12					1	1				1	1
Motor 2 Washer	13										1				1	1	1				1
Motor 2	14										1			1		1	1				1
Motor 2 Shaft Washer	15													1	1		1	1	1	1	1
Motor 2 Washer	16													1	1	1		1	1	1	1
Screws Motor 2 Shaft Washer	17															1	1				1
Screws Motor 2 Shaft Washer	18															1	1				1
Screws Motor 2 Shaft Washer	19															1	1				1
Angle Connector Joint 2	20													1	1	1	1	1	1	1		1	1	1
Angle Connector Screws Join 2	21																				1		1	1
Angle Connector Screws Join 2	22																				1	1		1
Tube Segment 1	23																				1	1	1		1	1	1
Angle Connector Screws Joint 3	24																							1		1	1
Angle Connector Screws Joint 3	25																							1	1		1
Angle Connector Joint 3	26																							1	1	1		1	1	1	1	1	1
Motor 3 Washer	27																										1		1	1	1	1	1
Angle Connector Screws Joint 3	28																										1	1				1
Angle Connector Screws Joint 3	29																										1	1				1
Angle Connector Screws Joint 3	30																										1	1				1
Motor 3	31																										1	1	1	1	1		1	1
Angle Connector Joint X	32																										1	1				1		1	1	1	1	1	1	1
Screws Motor 3 Shaft Washer	33																															1	1		1	1	1
Angle Connector Screws Joint 3	34																																1	1
Angle Connector Screws Joint 3	35																																1	1
Angle Connector Screws Joint 3	36																																1	1
Screws Motor 3 Shaft Washer	37																																1						1	1
Screws Motor 3 Shaft Washer	38																																1					1		1
Tube Segment 2	39																																1					1	1		1	1					1
Angle Connector Screws Joint 4	40																																							1		1					1
Angle Connector Screws Joint 4	41																																							1	1						1
Screws Motor 4 Shaft Washer	42																																													1	1
Screws Motor 4 Shaft Washer	43																																													1	1
Screws Motor 4 Shaft Washer	44																																													1	1
Motor 4 Shaft Washer	45																																										1	1	1		1	1	1
Angle Conector Joint 4	46																																							1	1	1	1	1	1	1		1	1
Motor 4 Washer	47																																													1	1		1
Motor 4	48																																													1	1	1
Angle Connector Joint 5	49																																													1	1	1	1
Screws Motor 5 Shaft Washer	50
Screws Motor 5 Shaft Washer	51
Screws Motor 5 Shaft Washer	52
Motor 5 Shaft Washer	53
Angle Connector Clamp	54
Motor 5	55
Motor 5 Washer	56
Angle Connector Screws Clamp	57
Angle Connector Screws Clamp	58
Frame and Rails	59
Motor with Gearbox	60
Motor Output Gear	61
Worm Shaft bushing (output gear?)	62
Worm Shaft Gear	63
Worm Shaft	64
Worm Shaft bushing	65
Worm Shaft bushing	66
Left Tweezer	67
Left Worn Bushing	68
Left Spring Arm bars	69
Left Spring Arm bars	70
Left Torsion Spring with Arm	71
left Rollers Shaft	72
left Rollers Shaft	73
Left Rollers	74
Left Rollers	75
Micro Force Sensor	76
Right Tweezer	77
Right Worm Bushing	78
Right Spring Arm Bars	79
Right Spring Arm Bars	80
Right Torsion Spring with Arms	81
Right Rollers Shaft	82
Right Rollers Shaft	83
Right Rollers	84
Right Rollers	85
Contact Sensor	86
External		1	1	1	1	1
[truncated: 39 more columns]

## Sheet: S8-Full
414		1	2	3	4	5	6	7	8	9	10	11	12	13	14	15	16	17	18	19	20	21	22	23	24	25	26	27	28	29	30	31	32	33	34	35	36	37	38	39	40	41	42	43	44	45	46	47	48
Interface plate screw	1					1
Interface plate screw	2					1
Interface plate screw	3					1
Interface plate screw	4					1
Carbon Fiber Base	5	1	1	1	1		1	1	1	1	1	1	1
Motor 1 Shaft Washer	6					1		1	1	1	1	1	1
Conic Screws Motor 1 Shaft Washer	7					1	1
Conic Screws Motor 1 Shaft Washer	8					1	1
Conic Screws Motor 1 Shaft Washer	9					1	1
Shoulder Joint 1	10					1	1					1	1	1	1
Motor 1 Washer	11					1	1				1		1
Motor 1	12					1	1				1	1
Motor 2 Washer	13										1				1	1	1				1
Motor 2	14										1			1		1	1				1
Motor 2 Shaft Washer	15													1	1		1	1	1	1	1
Motor 2 Washer	16													1	1	1		1	1	1	1
Screws Motor 2 Shaft Washer	17															1	1				1
Screws Motor 2 Shaft Washer	18															1	1				1
Screws Motor 2 Shaft Washer	19															1	1				1
Angle Connector Joint 2	20													1	1	1	1	1	1	1		1	1	1
Angle Connector Screws Join 2	21																				1		1	1
Angle Connector Screws Join 2	22																				1	1		1
Tube Segment 1	23																				1	1	1		1	1	1
Angle Connector Screws Joint 3	24																							1		1	1
Angle Connector Screws Joint 3	25																							1	1		1
Angle Connector Joint 3	26																							1	1	1		1	1	1	1	1	1
Motor 3 Washer	27																										1		1	1	1	1	1
Angle Connector Screws Joint 3	28																										1	1				1
Angle Connector Screws Joint 3	29																										1	1				1
Angle Connector Screws Joint 3	30																										1	1				1
Motor 3	31																										1	1	1	1	1		1	1
Angle Connector Joint X	32																										1	1				1		1	1	1	1	1	1	1
Screws Motor 3 Shaft Washer	33																															1	1		1	1	1
Angle Connector Screws Joint 3	34																																1	1
Angle Connector Screws Joint 3	35																																1	1
Angle Connector Screws Joint 3	36																																1	1
Screws Motor 3 Shaft Washer	37																																1						1	1
Screws Motor 3 Shaft Washer	38																																1					1		1
Tube Segment 2	39																																1					1	1		1	1					1
Angle Connector Screws Joint 4	40																																							1		1					1
Angle Connector Screws Joint 4	41																																							1	1						1
Screws Motor 4 Shaft Washer	42																																													1	1
Screws Motor 4 Shaft Washer	43																																													1	1
Screws Motor 4 Shaft Washer	44																																													1	1
Motor 4 Shaft Washer	45																																										1	1	1		1	1	1
Angle Conector Joint 4	46																																							1	1	1	1	1	1	1		1	1
Motor 4 Washer	47																																													1	1		1
Motor 4	48																																													1	1	1
Angle Connector Joint 5	49																																													1	1	1	1
Screws Motor 5 Shaft Washer	50
Screws Motor 5 Shaft Washer	51
Screws Motor 5 Shaft Washer	52
Motor 5 Shaft Washer	53
Angle Connector Clamp	54
Motor 5	55
Motor 5 Washer	56
Angle Connector Screws Clamp	57
Angle Connector Screws Clamp	58
Frame and Rails	59
Motor with Gearbox	60
Motor Output Gear	61
Worm Shaft bushing (output gear?)	62
Worm Shaft Gear	63
Worm Shaft	64
Worm Shaft bushing	65
Worm Shaft bushing	66
Left Tweezer	67
Left Worn Bushing	68
Left Spring Arm bars	69
Left Spring Arm bars	70
Left Torsion Spring with Arm	71
left Rollers Shaft	72
left Rollers Shaft	73
Left Rollers	74
Left Rollers	75
Micro Force Sensor	76
Right Tweezer	77
Right Worm Bushing	78
Right Spring Arm Bars	79
Right Spring Arm Bars	80
Right Torsion Spring with Arms	81
Right Rollers Shaft	82
Right Rollers Shaft	83
Right Rollers	84
Right Rollers	85
Contact Sensor	86
External		1	1	1	1	1
[truncated: 39 more columns]

## Sheet: S8-Full-LowDetail
194		1	2	3	4	5	6	7	8	9	10	11	12	13	14	15	16	17	18	19	20	21	22	23	24	25	26	27	28	29	30	31	32	33	34	35	36	37	38	39	40	41	42	43	44	External
Carbon Fiber Base	1		1	1																																										1
Shoulder Joint 1	2	1		1	1
Motor 1	3	1	1
Motor 2	4		1			1	1
Motor 2 Washer	5				1		1
Angle Connector Joint 2	6				1	1		1
Tube Segment 1	7						1		1
Angle Connector Joint 3	8							1		1	1
Motor 3	9								1		1
Angle Connector Joint X	10								1	1		1
Tube Segment 2	11										1		1
Angle Conector Joint 4	12											1		1	1
Motor 4	13												1		1
Angle Connector Joint 5	14												1	1		1	1
Angle Connector Clamp	15														1		1
Motor 5	16														1	1
Frame and Rails	17																		1	1	1	1	1	1	1	1										1	1
Motor with Gearbox	18																	1		1	1
Motor Output Gear	19																	1	1		1	1
Worm Shaft bushing (output gear?)	20																	1	1	1
Worm Shaft Gear	21																	1		1			1	1	1	1	1									1	1
Worm Shaft	22																	1				1		1	1	1	1									1	1
Worm Shaft bushing	23																	1				1	1		1	1	1									1	1
Worm Shaft bushing	24																	1				1	1	1		1	1									1	1
Left Tweezer	25																	1				1	1	1	1		1	1	1	1					1											1
Left Worn Bushing	26																					1	1	1	1	1
Left Spring Arm bars	27																									1				1
Left Spring Arm bars	28																									1				1
Left Torsion Spring with Arm	29																									1		1	1		1	1	1	1
left Rollers Shaft	30																													1			1	1
left Rollers Shaft	31																													1			1	1
Left Rollers	32																													1	1	1		1												1
Left Rollers	33																													1	1	1	1													1
Micro Force Sensor	34																									1																				1
Right Tweezer	35																	1				1	1	1	1												1	1	1	1					1	1
Right Worm Bushing	36																	1				1	1	1	1											1
Right Spring Arm Bars	37																																			1				1
Right Spring Arm Bars	38																																			1				1
Right Torsion Spring with Arms	39																																			1		1	1		1	1	1	1
Right Rollers Shaft	40																																							1			1	1
Right Rollers Shaft	41																																							1			1	1
Right Rollers	42																																							1	1	1		1		1
Right Rollers	43																																							1	1	1	1			1
Contact Sensor	44																																			1										1
External		1																								1							1	1	1	1							1	1	1

## Sheet: Lookup
General	Specific	Abbreviation	Definition	Examples
Information	Status	SI	Communicates information about its status	Sensor
Information	Control	CI	Communicates signals for the control of another thing	Serial Commands
Material	Human	HM	Humans must be moved	Human attachment
Material	Gas	GM	Gas must be moved
Material	Liquid	LM
Material	Solid	SM
Material	Plasma	PM
Material	Mixture	MM
Energy	Human	HE	Human energy enters the system, pulling levers, etc.
Energy	Acoustic	AE
Energy	Biological	BE
Energy	Chemical	CE
Energy	Electrical	EE
Energy	Electromagnetic	EME
Energy	Hydraulic	HYE
Energy	Mechanical	ME	Gear movement, conflates translation and rotational motion…..	Rotation, mechanism
Energy	Magnetic	MAG
Energy	Pneumatic	PE
Energy	Radioactive	NE
Energy	Thermal	TE
Energy	Strain energy	SE		Flexing
Spatial	Proximity	P	In close proximity, touching, etc.	Touching or fixed
Spatial	Alignment	A	Uses a pin or other form of allignment, including tacking	Pin cnnection
Movement	Translational	LRM	Transfers translation motion				`
Movement	Rotational	RRM	Transfers rotational motion
