# Supplementary material for: Linking solver characteristics, solving processes and solution attributes: A data explainer for an open innovation generated robotic design dataset
Source: Data Brief. 2023 Sep 6;50:109547. doi: 10.1016/j.dib.2023.109547 (PMC10518673; doi:10.1016/j.dib.2023.109547)
Supplement: Supplementary file 1 [file mmc1.zip › Release/Solutions/Solution DSMs/D4-EMA/EMA-7 DSM.xlsx]

## Sheet: S1 - BOM
Component	Group	Note	Quantity		Component	Group	Removable	Notes
Worm Gearmotor			9		Worm Gearmotor						Row Labels	Sum of Quantity
8-32 UNC screw			4		Worm Gearmotor						(blank)	122
M1.6 screw			66		Worm Gearmotor						Grand Total	122
Flanged Bearing			10		Worm Gearmotor
Actuator Part 1			1		Worm Gearmotor
Actuator Part 2			1		Worm Gearmotor
Actuator Part 3			1		Worm Gearmotor
Actuator Part 4			1		Worm Gearmotor
Actuator Part 5			1		Worm Gearmotor
Actuator Part 6			1		8-32 UNC screw
Actuator Part 7			1		8-32 UNC screw
Attachment Fixture			1		8-32 UNC screw
Actuator Fixture 1			1		8-32 UNC screw						Row Labels	Count of Component
Actuator Fixture 2			3		M1.6 screw						(blank)	121
Actuator Fixture 3			4		M1.6 screw						X	1
EMA Attachment Base			1		M1.6 screw						Grand Total	122
EMA Mounting Plate			1		M1.6 screw
Pincer A			1		M1.6 screw
Pincer B			1		M1.6 screw
Force Sensor			4		M1.6 screw
Rotary Sensor			9		M1.6 screw
					M1.6 screw
					M1.6 screw
					M1.6 screw
					M1.6 screw
					M1.6 screw
					M1.6 screw
					M1.6 screw
					M1.6 screw
					M1.6 screw
					M1.6 screw
					M1.6 screw
					M1.6 screw
					M1.6 screw
					M1.6 screw
					M1.6 screw
					M1.6 screw
					M1.6 screw
					M1.6 screw
					M1.6 screw
					M1.6 screw
					M1.6 screw
					M1.6 screw
					M1.6 screw
					M1.6 screw
					M1.6 screw
					M1.6 screw
					M1.6 screw
					M1.6 screw
					M1.6 screw
					M1.6 screw
					M1.6 screw
					M1.6 screw
					M1.6 screw
					M1.6 screw
					M1.6 screw
					M1.6 screw
					M1.6 screw
					M1.6 screw
					M1.6 screw
					M1.6 screw
					M1.6 screw
					M1.6 screw
					M1.6 screw
					M1.6 screw
					M1.6 screw
					M1.6 screw
					M1.6 screw
					M1.6 screw
					M1.6 screw
					M1.6 screw
					M1.6 screw
					M1.6 screw
					M1.6 screw
					M1.6 screw
					M1.6 screw
					M1.6 screw
					M1.6 screw
					M1.6 screw
Total			122		Flanged Bearing
					Flanged Bearing
					Flanged Bearing
					Flanged Bearing
					Flanged Bearing
					Flanged Bearing
					Flanged Bearing
					Flanged Bearing
					Flanged Bearing
					Flanged Bearing
					Actuator Part 1
					Actuator Part 2
					Actuator Part 3
					Actuator Part 4
					Actuator Part 5
					Actuator Part 6
					Actuator Part 7
					Attachment Fixture
					Actuator Fixture 1
					Actuator Fixture 2
					Actuator Fixture 2
					Actuator Fixture 2
					Actuator Fixture 3
					Actuator Fixture 3
					Actuator Fixture 3
					Actuator Fixture 3
					EMA Attachment Base
					EMA Mounting Plate
					Pincer A
					Pincer B
					Force Sensor
					Force Sensor
					Force Sensor
					Force Sensor
					Rotary Sensor
					Rotary Sensor
					Rotary Sensor
					Rotary Sensor
					Rotary Sensor
					Rotary Sensor
					Rotary Sensor
					Rotary Sensor
					Rotary Sensor
					122

## Sheet: S3 - SubDSM
	8-32 UNC screw	8-32 UNC screw	8-32 UNC screw	8-32 UNC screw	EMA Mounting Plate	Force Sensor	Force Sensor	Worm Gearmotor	M1.6 screw	M1.6 screw	M1.6 screw	M1.6 screw	Rotary Sensor	Actuator Fixture 2	M1.6 screw	M1.6 screw	M1.6 screw	Flanged Bearing	Actuator Part 7	Actuator Part 6	Worm Gearmotor	M1.6 screw	M1.6 screw	M1.6 screw	M1.6 screw	Flanged Bearing	Rotary Sensor	Actuator Fixture 3	M1.6 screw	M1.6 screw	M1.6 screw	Actuator Part 5	Worm Gearmotor	M1.6 screw	M1.6 screw	M1.6 screw	M1.6 screw	Flanged Bearing	Rotary Sensor	Actuator Fixture 3	M1.6 screw	M1.6 screw	M1.6 screw	Actuator Part 4	Worm Gearmotor	M1.6 screw	M1.6 screw	M1.6 screw	M1.6 screw
8-32 UNC screw					Pin through and capture
8-32 UNC screw					Pin through and capture
8-32 UNC screw					Pin through and capture
8-32 UNC screw					Pin through and capture
EMA Mounting Plate	Pin through and capture	Pin through and capture	Pin through and capture	Pin through and capture		Affixed to	affixed to	alligned with	pin through and capture	pin through and capture	pin through and capture	pin through and capture	alligned with	Affixed to	alligned with
Force Sensor					Affixed to
Force Sensor					affixed to
Worm Gearmotor					alligned with				screw into	screw into	screw into	screw into	Affixed to input shaft	Alligned with	alliged with				Affixed to input
M1.6 screw					pin through and capture			screw into
M1.6 screw					pin through and capture			screw into
M1.6 screw					pin through and capture			screw into
M1.6 screw					pin through and capture			screw into
Rotary Sensor					alligned with			Affixed to input shaft						Affixed to					Alligned with
Actuator Fixture 2					Affixed to			Alligned with					Affixed to		pin through and capture	pin through and capture	pin through and capture	Affixed inside of	Alligned with
M1.6 screw					screw into									pin through and capture
M1.6 screw					screw into									pin through and capture
M1.6 screw					screw into									pin through and capture
Flanged Bearing					alligned with			alliged with						Affixed inside of					Alligned with/sits in
Actuator Part 7								Affixed to input					Alligned with	Alligned with				Alligned with/sits in		Alligned with	Affixed to output					Alligned with	Alligned with	Alligned with
Actuator Part 6																			Alligned with		Affixed to	pin through and capture	pin through and capture	pin through and capture	pin through and capture	Alligned with	Alligned with	Affixed to	Screw into	Screw into	Screw into	Alligned	affixed to output					Alligned	Alligned	Alligned
Worm Gearmotor																			Affixed to output	Affixed to		Screw into	screw into	screw into	Screw into		Alligned	Affixed to output	Alligned with
M1.6 screw																				pin through and capture	Screw into
M1.6 screw																				pin through and capture	screw into
M1.6 screw																				pin through and capture	screw into
M1.6 screw																				pin through and capture	Screw into
Flanged Bearing																			Alligned with	Alligned with							Alligned with	Affixed inside
Rotary Sensor																			Alligned with	Alligned with	Alligned					Alligned with		Affixed to
Actuator Fixture 3																			Alligned with	Affixed to	Affixed to output					Affixed inside	Affixed to		Pin through	Pin through	Pin through
M1.6 screw																				Screw into	Alligned with							Pin through
M1.6 screw																				Screw into								Pin through
M1.6 screw																				Screw into								Pin through
Actuator Part 5																				Alligned													Affixed to	pin through and capture	pin through and capture	pin through and capture	pin through and capture	Alligned with	Alligned with	Affixed to	Screw into	Screw into	Screw into	Alligned	affixed to output
Worm Gearmotor																				affixed to output												Affixed to		Screw into	screw into	screw into	Screw into		Alligned	Affixed to output	Alligned with
M1.6 screw																																pin through and capture	Screw into
M1.6 screw																																pin through and capture	screw into
M1.6 screw																																pin through and capture	screw into
M1.6 screw																																pin through and capture	Screw into
Flanged Bearing																				Alligned												Alligned with							Alligned with	Affixed inside
Rotary Sensor																				Alligned												Alligned with	Alligned					Alligned with		Affixed to
Actuator Fixture 3																				Alligned												Affixed to	Affixed to output					Affixed inside	Affixed to		Pin through	Pin through	Pin through
M1.6 screw																																Screw into	Alligned with							Pin through
M1.6 screw																																Screw into								Pin through
M1.6 screw																																Screw into								Pin through
Actuator Part 4																																Alligned													Affixed to	pin through and capture	pin through and capture	pin through and capture	pin through and capture
Worm Gearmotor																																affixed to output												Affixed to		Screw into	screw into	screw into	Screw into
M1.6 screw																																												pin through and capture	Screw into
M1.6 screw																																												pin through and capture	screw into
M1.6 screw																																												pin through and capture	screw into
M1.6 screw																																												pin through and capture	Screw into
Flanged Bearing																																Alligned												Alligned with
Rotary Sensor																																Alligned												Alligned with	Alligned
Actuator Fixture 2																																Alligned												Affixed to	Affixed to output
M1.6 screw																																												Screw into	Alligned with
M1.6 screw																																												Screw into
M1.6 screw																																												Screw into
Actuator Part 3																																												Alligned
Worm Gearmotor																																												affixed to output
M1.6 screw
M1.6 screw
M1.6 screw
M1.6 screw
Flanged Bearing																																												Alligned
Rotary Sensor																																												Alligned
Actuator Fixture 3																																												Alligned
M1.6 screw
M1.6 screw
M1.6 screw
Actuator Part 2
Worm Gearmotor
M1.6 screw
M1.6 screw
M1.6 screw
M1.6 screw
Flanged Bearing
Rotary Sensor
Actuator Fixture 3
M1.6 screw
M1.6 screw
M1.6 screw
Actuator Part 1
Worm Gearmotor
M1.6 screw
M1.6 screw
M1.6 screw
M1.6 screw
Flanged Bearing
Rotary Sensor
Actuator Fixture 2
M1.6 screw
M1.6 screw
M1.6 screw
EMA Attachment Base
Actuator Fixture 1
Rotary Sensor
Flanged Bearing
M1.6 screw
M1.6 screw
Worm Gearmotor
M1.6 screw
M1.6 screw
M1.6 screw
M1.6 screw
Worm Gearmotor
M1.6 screw
M1.6 screw
M1.6 screw
M1.6 screw
Attachment Fixture
Flanged Bearing
Flanged Bearing
Rotary Sensor
M1.6 screw
M1.6 screw
M1.6 screw
M1.6 screw
M1.6 screw
M1.6 screw
M1.6 screw
Pincer A
Force Sensor
Pincer B
Force Sensor
	screw into	screw into	screw into	screw into	Affixed to	power, data	power, data	power, data					power, data								power, data						power, data						power, data						power, data						power, data
[truncated: 73 more columns]

## Sheet: S4-DSM
	8-32 UNC screw	8-32 UNC screw	8-32 UNC screw	8-32 UNC screw	EMA Mounting Plate	Force Sensor	Force Sensor	Worm Gearmotor	M1.6 screw	M1.6 screw	M1.6 screw	M1.6 screw	Rotary Sensor	Actuator Fixture 2	M1.6 screw	M1.6 screw	M1.6 screw	Flanged Bearing	Actuator Part 7	Actuator Part 6	Worm Gearmotor	M1.6 screw	M1.6 screw	M1.6 screw	M1.6 screw	Flanged Bearing	Rotary Sensor	Actuator Fixture 3	M1.6 screw	M1.6 screw	M1.6 screw	Actuator Part 5	Worm Gearmotor	M1.6 screw	M1.6 screw	M1.6 screw	M1.6 screw	Flanged Bearing	Rotary Sensor	Actuator Fixture 3	M1.6 screw	M1.6 screw	M1.6 screw	Actuator Part 4	Worm Gearmotor	M1.6 screw	M1.6 screw	M1.6 screw	M1.6 screw
8-32 UNC screw					Pin through and capture
8-32 UNC screw					Pin through and capture
8-32 UNC screw					Pin through and capture
8-32 UNC screw					Pin through and capture
EMA Mounting Plate	Pin through and capture	Pin through and capture	Pin through and capture	Pin through and capture		Affixed to	affixed to	alligned with	pin through and capture	pin through and capture	pin through and capture	pin through and capture	alligned with	Affixed to	screw into	screw into	screw into	alligned with
Force Sensor					Affixed to
Force Sensor					affixed to
Worm Gearmotor					alligned with				screw into	screw into	screw into	screw into	Affixed to input shaft	Alligned with	alliged with				Affixed to input
M1.6 screw					pin through and capture			screw into
M1.6 screw					pin through and capture			screw into
M1.6 screw					pin through and capture			screw into
M1.6 screw					pin through and capture			screw into
Rotary Sensor					alligned with			Affixed to input shaft						Affixed to					Alligned with
Actuator Fixture 2					Affixed to			Alligned with					Affixed to		pin through and capture	pin through and capture	pin through and capture	Affixed inside of	Alligned with
M1.6 screw					screw into									pin through and capture
M1.6 screw					screw into									pin through and capture
M1.6 screw					screw into									pin through and capture
Flanged Bearing					alligned with			alliged with						Affixed inside of					Alligned with/sits in
Actuator Part 7								Affixed to input					Alligned with	Alligned with				Alligned with/sits in		Alligned with	Affixed to output					Alligned with	Alligned with	Alligned with
Actuator Part 6																			Alligned with		Affixed to	pin through and capture	pin through and capture	pin through and capture	pin through and capture	Alligned with	Alligned with	Affixed to	Screw into	Screw into	Screw into	Alligned	affixed to output					Alligned	Alligned	Alligned
Worm Gearmotor																			Affixed to output	Affixed to		Screw into	screw into	screw into	Screw into		Alligned	Affixed to output	Alligned with
M1.6 screw																				pin through and capture	Screw into
M1.6 screw																				pin through and capture	screw into
M1.6 screw																				pin through and capture	screw into
M1.6 screw																				pin through and capture	Screw into
Flanged Bearing																			Alligned with	Alligned with							Alligned with	Affixed inside
Rotary Sensor																			Alligned with	Alligned with	Alligned					Alligned with		Affixed to
Actuator Fixture 3																			Alligned with	Affixed to	Affixed to output					Affixed inside	Affixed to		Pin through	Pin through	Pin through
M1.6 screw																				Screw into	Alligned with							Pin through
M1.6 screw																				Screw into								Pin through
M1.6 screw																				Screw into								Pin through
Actuator Part 5																				Alligned													Affixed to	pin through and capture	pin through and capture	pin through and capture	pin through and capture	Alligned with	Alligned with	Affixed to	Screw into	Screw into	Screw into	Alligned	affixed to output
Worm Gearmotor																				affixed to output												Affixed to		Screw into	screw into	screw into	Screw into		Alligned	Affixed to output	Alligned with
M1.6 screw																																pin through and capture	Screw into
M1.6 screw																																pin through and capture	screw into
M1.6 screw																																pin through and capture	screw into
M1.6 screw																																pin through and capture	Screw into
Flanged Bearing																				Alligned												Alligned with							Alligned with	Affixed inside
Rotary Sensor																				Alligned												Alligned with	Alligned					Alligned with		Affixed to
Actuator Fixture 3																				Alligned												Affixed to	Affixed to output					Affixed inside	Affixed to		Pin through	Pin through	Pin through
M1.6 screw																																Screw into	Alligned with							Pin through
M1.6 screw																																Screw into								Pin through
M1.6 screw																																Screw into								Pin through
Actuator Part 4																																Alligned													Affixed to	pin through and capture	pin through and capture	pin through and capture	pin through and capture
Worm Gearmotor																																affixed to output												Affixed to		Screw into	screw into	screw into	Screw into
M1.6 screw																																												pin through and capture	Screw into
M1.6 screw																																												pin through and capture	screw into
M1.6 screw																																												pin through and capture	screw into
M1.6 screw																																												pin through and capture	Screw into
Flanged Bearing																																Alligned												Alligned with
Rotary Sensor																																Alligned												Alligned with	Alligned
Actuator Fixture 2																																Alligned												Affixed to	Affixed to output
M1.6 screw																																												Screw into	Alligned with
M1.6 screw																																												Screw into
M1.6 screw																																												Screw into
Actuator Part 3																																												Alligned
Worm Gearmotor																																												affixed to output
M1.6 screw
M1.6 screw
M1.6 screw
M1.6 screw
Flanged Bearing																																												Alligned
Rotary Sensor																																												Alligned
Actuator Fixture 3																																												Alligned
M1.6 screw
M1.6 screw
M1.6 screw
Actuator Part 2
Worm Gearmotor
M1.6 screw
M1.6 screw
M1.6 screw
M1.6 screw
Flanged Bearing
Rotary Sensor
Actuator Fixture 3
M1.6 screw
M1.6 screw
M1.6 screw
Actuator Part 1
Worm Gearmotor
M1.6 screw
M1.6 screw
M1.6 screw
M1.6 screw
Flanged Bearing
Rotary Sensor
Actuator Fixture 2
M1.6 screw
M1.6 screw
M1.6 screw
EMA Attachment Base
Actuator Fixture 1
Rotary Sensor
Flanged Bearing
M1.6 screw
M1.6 screw
Worm Gearmotor
M1.6 screw
M1.6 screw
M1.6 screw
M1.6 screw
Worm Gearmotor
M1.6 screw
M1.6 screw
M1.6 screw
M1.6 screw
Attachment Fixture
Flanged Bearing
Flanged Bearing
Rotary Sensor
M1.6 screw
M1.6 screw
M1.6 screw
M1.6 screw
M1.6 screw
M1.6 screw
M1.6 screw
Pincer A
Force Sensor
Pincer B
Force Sensor
	screw into	screw into	screw into	screw into	Affixed to	power, data	power, data	power, data					power, data								power, data						power, data						power, data						power, data						power, data
[truncated: 73 more columns]

## Sheet: S5-Coded DSM
602		1	2	3	4	5	6	7	8	9	10	11	12	13	14	15	16	17	18	19	20	21	22	23	24	25	26	27	28	29	30	31	32	33	34	35	36	37	38	39	40	41	42	43	44	45	46	47	48
8-32 UNC screw	1					1
8-32 UNC screw	2					1
8-32 UNC screw	3					1
8-32 UNC screw	4					1
EMA Mounting Plate	5	1	1	1	1		1	1	1	1	1	1	1	1	1	1	1	1	1
Force Sensor	6					1
Force Sensor	7					1
Worm Gearmotor	8					1				1	1	1	1	1	1	1				1
M1.6 screw	9					1			1
M1.6 screw	10					1			1
M1.6 screw	11					1			1
M1.6 screw	12					1			1
Rotary Sensor	13					1			1						1					1
Actuator Fixture 2	14					1			1					1		1	1	1	1	1
M1.6 screw	15					1									1
M1.6 screw	16					1									1
M1.6 screw	17					1									1
Flanged Bearing	18					1			1						1					1
Actuator Part 7	19								1					1	1				1		1	1					1	1	1
Actuator Part 6	20																			1		1	1	1	1	1	1	1	1	1	1	1	1	1					1	1	1
Worm Gearmotor	21																			1	1		1	1	1	1		1	1	1
M1.6 screw	22																				1	1
M1.6 screw	23																				1	1
M1.6 screw	24																				1	1
M1.6 screw	25																				1	1
Flanged Bearing	26																			1	1							1	1
Rotary Sensor	27																			1	1	1					1		1
Actuator Fixture 3	28																			1	1	1					1	1		1	1	1
M1.6 screw	29																				1	1							1
M1.6 screw	30																				1								1
M1.6 screw	31																				1								1
Actuator Part 5	32																				1													1	1	1	1	1	1	1	1	1	1	1	1	1
Worm Gearmotor	33																				1												1		1	1	1	1		1	1	1
M1.6 screw	34																																1	1
M1.6 screw	35																																1	1
M1.6 screw	36																																1	1
M1.6 screw	37																																1	1
Flanged Bearing	38																				1												1							1	1
Rotary Sensor	39																				1												1	1					1		1
Actuator Fixture 3	40																				1												1	1					1	1		1	1	1
M1.6 screw	41																																1	1							1
M1.6 screw	42																																1								1
M1.6 screw	43																																1								1
Actuator Part 4	44																																1													1	1	1	1
Worm Gearmotor	45																																1												1		1	1	1
M1.6 screw	46																																												1	1
M1.6 screw	47																																												1	1
M1.6 screw	48																																												1	1
M1.6 screw	49																																												1	1
Flanged Bearing	50																																1												1
Rotary Sensor	51																																1												1	1
Actuator Fixture 2	52																																1												1	1
M1.6 screw	53																																												1	1
M1.6 screw	54																																												1
M1.6 screw	55																																												1
Actuator Part 3	56																																												1
Worm Gearmotor	57																																												1
M1.6 screw	58
M1.6 screw	59
M1.6 screw	60
M1.6 screw	61
Flanged Bearing	62																																												1
Rotary Sensor	63																																												1
Actuator Fixture 3	64																																												1
M1.6 screw	65
M1.6 screw	66
M1.6 screw	67
Actuator Part 2	68
Worm Gearmotor	69
M1.6 screw	70
M1.6 screw	71
M1.6 screw	72
M1.6 screw	73
Flanged Bearing	74
Rotary Sensor	75
Actuator Fixture 3	76
M1.6 screw	77
M1.6 screw	78
M1.6 screw	79
Actuator Part 1	80
Worm Gearmotor	81
M1.6 screw	82
M1.6 screw	83
M1.6 screw	84
M1.6 screw	85
Flanged Bearing	86
Rotary Sensor	87
Actuator Fixture 2	88
M1.6 screw	89
M1.6 screw	90
M1.6 screw	91
EMA Attachment Base	92
Actuator Fixture 1	93
Rotary Sensor	94
Flanged Bearing	95
M1.6 screw	96
M1.6 screw	97
Worm Gearmotor	98
M1.6 screw	99
M1.6 screw	100
M1.6 screw	101
M1.6 screw	102
Worm Gearmotor	103
M1.6 screw	104
M1.6 screw	105
M1.6 screw	106
M1.6 screw	107
Attachment Fixture	108
Flanged Bearing	109
Flanged Bearing	110
Rotary Sensor	111
M1.6 screw	112
M1.6 screw	113
M1.6 screw	114
M1.6 screw	115
M1.6 screw	116
M1.6 screw	117
M1.6 screw	118
Pincer A	119
Force Sensor	120
Pincer B	121
Force Sensor	122
		1	1	1	1	1	1	1	1					1								1						1						1						1						1
[truncated: 74 more columns]

## Sheet: S8-Full
602		1	2	3	4	5	6	7	8	9	10	11	12	13	14	15	16	17	18	19	20	21	22	23	24	25	26	27	28	29	30	31	32	33	34	35	36	37	38	39	40	41	42	43	44	45	46	47	48
8-32 UNC screw	1					1
8-32 UNC screw	2					1
8-32 UNC screw	3					1
8-32 UNC screw	4					1
EMA Mounting Plate	5	1	1	1	1		1	1	1	1	1	1	1	1	1	1	1	1	1
Force Sensor	6					1
Force Sensor	7					1
Worm Gearmotor	8					1				1	1	1	1	1	1				1	1
M1.6 screw	9					1			1
M1.6 screw	10					1			1
M1.6 screw	11					1			1
M1.6 screw	12					1			1
Rotary Sensor	13					1			1						1					1
Actuator Fixture 2	14					1			1					1		1	1	1	1	1
M1.6 screw	15					1									1
M1.6 screw	16					1									1
M1.6 screw	17					1									1
Flanged Bearing	18					1			1						1					1
Actuator Part 7	19								1					1	1				1		1	1					1	1	1
Actuator Part 6	20																			1		1	1	1	1	1	1	1	1	1	1	1	1	1					1	1	1
Worm Gearmotor	21																			1	1		1	1	1	1		1	1	1
M1.6 screw	22																				1	1
M1.6 screw	23																				1	1
M1.6 screw	24																				1	1
M1.6 screw	25																				1	1
Flanged Bearing	26																			1	1							1	1
Rotary Sensor	27																			1	1	1					1		1
Actuator Fixture 3	28																			1	1	1					1	1		1	1	1
M1.6 screw	29																				1	1							1
M1.6 screw	30																				1								1
M1.6 screw	31																				1								1
Actuator Part 5	32																				1													1	1	1	1	1	1	1	1	1	1	1	1	1
Worm Gearmotor	33																				1												1		1	1	1	1		1	1	1
M1.6 screw	34																																1	1
M1.6 screw	35																																1	1
M1.6 screw	36																																1	1
M1.6 screw	37																																1	1
Flanged Bearing	38																				1												1							1	1
Rotary Sensor	39																				1												1	1					1		1
Actuator Fixture 3	40																				1												1	1					1	1		1	1	1
M1.6 screw	41																																1	1							1
M1.6 screw	42																																1								1
M1.6 screw	43																																1								1
Actuator Part 4	44																																1													1	1	1	1
Worm Gearmotor	45																																1												1		1	1	1
M1.6 screw	46																																												1	1
M1.6 screw	47																																												1	1
M1.6 screw	48																																												1	1
M1.6 screw	49																																												1	1
Flanged Bearing	50																																1												1
Rotary Sensor	51																																1												1	1
Actuator Fixture 2	52																																1												1	1
M1.6 screw	53																																												1	1
M1.6 screw	54																																												1
M1.6 screw	55																																												1
Actuator Part 3	56																																												1
Worm Gearmotor	57																																												1
M1.6 screw	58
M1.6 screw	59
M1.6 screw	60
M1.6 screw	61
Flanged Bearing	62																																												1
Rotary Sensor	63																																												1
Actuator Fixture 3	64																																												1
M1.6 screw	65
M1.6 screw	66
M1.6 screw	67
Actuator Part 2	68
Worm Gearmotor	69
M1.6 screw	70
M1.6 screw	71
M1.6 screw	72
M1.6 screw	73
Flanged Bearing	74
Rotary Sensor	75
Actuator Fixture 3	76
M1.6 screw	77
M1.6 screw	78
M1.6 screw	79
Actuator Part 1	80
Worm Gearmotor	81
M1.6 screw	82
M1.6 screw	83
M1.6 screw	84
M1.6 screw	85
Flanged Bearing	86
Rotary Sensor	87
Actuator Fixture 2	88
M1.6 screw	89
M1.6 screw	90
M1.6 screw	91
EMA Attachment Base	92
Actuator Fixture 1	93
Rotary Sensor	94
Flanged Bearing	95
M1.6 screw	96
M1.6 screw	97
Worm Gearmotor	98
M1.6 screw	99
M1.6 screw	100
M1.6 screw	101
M1.6 screw	102
Worm Gearmotor	103
M1.6 screw	104
M1.6 screw	105
M1.6 screw	106
M1.6 screw	107
Attachment Fixture	108
Flanged Bearing	109
Flanged Bearing	110
Rotary Sensor	111
M1.6 screw	112
M1.6 screw	113
M1.6 screw	114
M1.6 screw	115
M1.6 screw	116
M1.6 screw	117
M1.6 screw	118
Pincer A	119
Force Sensor	120
Pincer B	121
Force Sensor	122
		1	1	1	1	1	1	1	1					1								1						1						1						1						1
[truncated: 74 more columns]

## Sheet: S8-Full-LowDetail
310		#REF!	#REF!	#REF!	#REF!	#REF!	#REF!	#REF!	#REF!	#REF!	#REF!	#REF!	#REF!	#REF!	#REF!	#REF!	#REF!	#REF!	#REF!	#REF!	#REF!	#REF!	#REF!	#REF!	#REF!	#REF!	#REF!	#REF!	#REF!	#REF!	#REF!	#REF!	#REF!	#REF!	#REF!	#REF!	#REF!	#REF!	#REF!	#REF!	#REF!	#REF!	#REF!	#REF!	#REF!	#REF!	#REF!	#REF!	#REF!
EMA Mounting Plate	1		1	1	1	1	1	1
Force Sensor	2	1
Force Sensor	3	1
Worm Gearmotor	4	1				1	1	1	1
Rotary Sensor	5	1			1		1		1
Actuator Fixture 2	6	1			1	1		1	1
Flanged Bearing	7	1			1		1		1
Actuator Part 7	8				1	1	1	1		1	1	1	1	1
Actuator Part 6	9								1		1	1	1	1	1	1	1	1	1
Worm Gearmotor	10								1	1			1	1
Flanged Bearing	11								1	1			1	1
Rotary Sensor	12								1	1	1	1		1
Actuator Fixture 3	13								1	1	1	1	1
Actuator Part 5	14									1						1	1	1	1	1	1	1	1	1
Worm Gearmotor	15									1					1			1	1
Flanged Bearing	16									1					1			1	1
Rotary Sensor	17									1					1	1	1		1
Actuator Fixture 3	18									1					1	1	1	1
Actuator Part 4	19														1						1	1	1	1	1	1	1	1	1
Worm Gearmotor	20														1					1			1	1
Flanged Bearing	21														1					1			1	1
Rotary Sensor	22														1					1	1	1		1
Actuator Fixture 2	23														1					1	1	1	1
Actuator Part 3	24																			1						1	1	1	1	1	1	1	1	1
Worm Gearmotor	25																			1					1			1	1
Flanged Bearing	26																			1					1			1	1
Rotary Sensor	27																			1					1	1	1		1
Actuator Fixture 3	28																			1					1	1	1	1
Actuator Part 2	29																								1						1	1	1	1	1	1	1	1	1
Worm Gearmotor	30																								1					1			1	1
Flanged Bearing	31																								1					1			1	1
Rotary Sensor	32																								1					1	1	1		1
Actuator Fixture 3	33																								1					1	1	1	1
Actuator Part 1	34																													1						1	1	1	1	1	1	1	1	1
Worm Gearmotor	35																													1					1			1	1
Flanged Bearing	36																													1					1			1	1
Rotary Sensor	37																													1					1	1	1		1
Actuator Fixture 2	38																													1					1	1	1	1
EMA Attachment Base	39																																		1						1			1	1			1
Actuator Fixture 1	40																																		1					1		1	1	1
Rotary Sensor	41																																		1						1		1	1
Flanged Bearing	42																																		1						1	1
Worm Gearmotor	43																																		1					1	1	1
Worm Gearmotor	44																																							1						1	1
Attachment Fixture	45																																												1		1	1	1
Flanged Bearing	46																																												1	1
Flanged Bearing	47																																							1						1			1
Rotary Sensor	48																																													1		1
Pincer A	49																																							1					1	1	1
Force Sensor	50
Pincer B	51																																							1						1		1	1
Force Sensor	52
		1	1	1	1	1					1		1			1		1			1		1			1		1			1		1			1		1				1		1	1				1
[truncated: 4 more columns]

## Sheet: Lookup
General	Specific	Abbreviation	Definition	Examples
Information	Status	SI	Communicates information about its status	Sensor
Information	Control	CI	Communicates signals for the control of another thing	Serial Commands
Material	Human	HM	Humans must be moved	Human attachment
Material	Gas	GM	Gas must be moved
Material	Liquid	LM
Material	Solid	SM
Material	Plasma	PM
Material	Mixture	MM
Energy	Human	HE	Human energy enters the system, pulling levers, etc.
Energy	Acoustic	AE
Energy	Biological	BE
Energy	Chemical	CE
Energy	Electrical	EE
Energy	Electromagnetic	EME
Energy	Hydraulic	HYE
Energy	Mechanical	ME	Gear movement, conflates translation and rotational motion…..	Rotation, mechanism
Energy	Magnetic	MAG
Energy	Pneumatic	PE
Energy	Radioactive	NE
Energy	Thermal	TE
Energy	Strain energy	SE		Flexing
Spatial	Proximity	P	In close proximity, touching, etc.	Touching or fixed
Spatial	Alignment	A	Uses a pin or other form of allignment, including tacking	Pin cnnection
Movement	Translational	LRM	Transfers translation motion				`
Movement	Rotational	RRM	Transfers rotational motion
