# Supplementary material for: Linking solver characteristics, solving processes and solution attributes: A data explainer for an open innovation generated robotic design dataset
Source: Data Brief. 2023 Sep 6;50:109547. doi: 10.1016/j.dib.2023.109547 (PMC10518673; doi:10.1016/j.dib.2023.109547)
Supplement: Supplementary file 1 [file mmc1.zip › Release/Solutions/Solution DSMs/D4-EMA/EMA-12 DSM.xlsx]

## Sheet: S1 - BOM
Component	Group	Note	Quantity		Component	Group	Removable	Notes
p1 case	Grip Left Fing	left finger assy	1		p1 case	Grip Left Fing					Row Labels	Sum of Quantity
p2 case	Grip Left Fing	left finger assy	1		p2 case	Grip Left Fing					(blank)
p3 shaft to connect 1 and 2	Grip Left Fing	left finger assy	2		p3 shaft to connect 1 and 2	Grip Left Fing					Grip Left Fing	10
p4 shaft for spring retention 1	Grip Left Fing	left finger assy	1		p3 shaft to connect 1 and 2	Grip Left Fing					Grip Right Fing	10
p5 shaft for spring retention 2	Grip Left Fing	left finger assy	1		p4 shaft for spring retention 1	Grip Left Fing					Grip Mount	12
p6 rubber pad 1	Grip Left Fing	left finger assy	1		p5 shaft for spring retention 2	Grip Left Fing					Arm Grip	23
p7 rubber pad 2	Grip Left Fing	left finger assy	1		p6 rubber pad 1	Grip Left Fing					Arm Middle	30
p8 spring	Grip Left Fing	left finger assy	1		p7 rubber pad 2	Grip Left Fing					Arm Base	9
s1 microswitch	Grip Left Fing	left finger assy	1		p8 spring	Grip Left Fing					Base	13
p1 case	Grip Right Fing	right finger assy	1		s1 microswitch	Grip Left Fing					Grand Total	107
p2 case	Grip Right Fing	right finger assy	1		p1 case	Grip Right Fing
p3 shaft to connect 1 and 2	Grip Right Fing	right finger assy	2		p2 case	Grip Right Fing
p4 shaft for spring retention 1	Grip Right Fing	right finger assy	1		p3 shaft to connect 1 and 2	Grip Right Fing					Row Labels	Count of Component
p5 shaft for spring retention 2	Grip Right Fing	right finger assy	1		p3 shaft to connect 1 and 2	Grip Right Fing					(blank)
p6 rubber pad 1	Grip Right Fing	right finger assy	1		p4 shaft for spring retention 1	Grip Right Fing					Grip Left Fing	10
p7 rubber pad 2	Grip Right Fing	right finger assy	1		p5 shaft for spring retention 2	Grip Right Fing					Grip Right Fing	10
p8 spring	Grip Right Fing	right finger assy	1		p6 rubber pad 1	Grip Right Fing					Grip Mount	12
s1 microswitch	Grip Right Fing	right finger assy	1		p7 rubber pad 2	Grip Right Fing					Arm Grip	23
p9 shaft for connecting fingers	Grip Mount	Gripper Mount	2		p8 spring	Grip Right Fing					Arm Middle	30
p10	Grip Mount		1		s1 microswitch	Grip Right Fing					Arm Base	9
p11	Grip Mount		1		p9 shaft for connecting fingers	Grip Mount					Base	13
p12 motor gear head	Grip Mount		1		p9 shaft for connecting fingers	Grip Mount					Grand Total	107
p13 gear	Grip Mount		2		p10	Grip Mount
p14 worm gear	Grip Mount		1		p11	Grip Mount
screw	Grip Mount		4		p12 motor gear head	Grip Mount
p15 case	Arm Grip		1		p13 gear	Grip Mount
p16 case cover	Arm Grip		1		p13 gear	Grip Mount
p17 structural support	Arm Grip		1		p14 worm gear	Grip Mount
p18 motor	Arm Grip		1		screw	Grip Mount
p19 gear par 1	Arm Grip		1		screw	Grip Mount
p20 gear pair 2	Arm Grip		1		screw	Grip Mount
p21 gear pair 3	Arm Grip		1		screw	Grip Mount
p22 compensating gear	Arm Grip		1		p15 case	Arm Grip
p23 gear pair 4	Arm Grip		1		p16 case cover	Arm Grip
p24 shaft gripper A	Arm Grip		1		p17 structural support	Arm Grip
p25 shaft grupper B	Arm Grip		1		p18 motor	Arm Grip
screw	Arm Grip		11		p19 gear par 1	Arm Grip
shafts	Arm Grip		1		p20 gear pair 2	Arm Grip
P26 case	Arm Middle		1		p21 gear pair 3	Arm Grip
P27 case cover	Arm Middle		1		p22 compensating gear	Arm Grip
P28 motor cover	Arm Middle		1		p23 gear pair 4	Arm Grip
P29 gear pair 5	Arm Middle		2		p24 shaft gripper A	Arm Grip
P30 gear pair 6	Arm Middle		2		p25 shaft grupper B	Arm Grip
P31 gear pair 7	Arm Middle		4		screw	Arm Grip
P32 gear pair 8	Arm Middle		2		screw	Arm Grip
P35 motor	Arm Middle		2		screw	Arm Grip
Screw	Arm Middle		14		screw	Arm Grip
shafts	Arm Middle		1		screw	Arm Grip
Part 36 case	Arm Base		1		screw	Arm Grip
P27 cover A	Arm Base		1		screw	Arm Grip
P28 cover B	Arm Base		1		screw	Arm Grip
p39 shaft	Arm Base		1		screw	Arm Grip
screw	Arm Base		5		screw	Arm Grip
P40 case	Base		1		screw	Arm Grip
P41 motor	Base		1		shafts	Arm Grip
P42 case cover	Base		1		P26 case	Arm Middle
P43 gear pair 9	Base		1		P27 case cover	Arm Middle
P44 gear pair 10	Base		1		P28 motor cover	Arm Middle
P45 gear pair 11	Base		1		P29 gear pair 5	Arm Middle
P46 shaft	Base		1		P30 gear pair 6	Arm Middle
P47 gear pair 12	Base		1		P29 gear pair 5	Arm Middle
P48 gear pair 13	Base		1		P30 gear pair 6	Arm Middle
fixing screw	Base		4		P31 gear pair 7	Arm Middle
					P31 gear pair 7	Arm Middle
					P31 gear pair 7	Arm Middle
					P31 gear pair 7	Arm Middle
					P32 gear pair 8	Arm Middle
					P32 gear pair 8	Arm Middle
					P35 motor	Arm Middle
					P35 motor	Arm Middle
					Screw	Arm Middle
					Screw	Arm Middle
					Screw	Arm Middle
					Screw	Arm Middle
					Screw	Arm Middle
					Screw	Arm Middle
					Screw	Arm Middle
					Screw	Arm Middle
					Screw	Arm Middle
Total			107		Screw	Arm Middle
					Screw	Arm Middle
					Screw	Arm Middle
					Screw	Arm Middle
					Screw	Arm Middle
					shafts	Arm Middle
					Part 36 case	Arm Base
					P27 cover A	Arm Base
					P28 cover B	Arm Base
					p39 shaft	Arm Base
					screw	Arm Base
					screw	Arm Base
					screw	Arm Base
					screw	Arm Base
					screw	Arm Base
					P40 case	Base
					P41 motor	Base
					P42 case cover	Base
					P43 gear pair 9	Base
					P44 gear pair 10	Base
					P45 gear pair 11	Base
					P46 shaft	Base
					P47 gear pair 12	Base
					P48 gear pair 13	Base
					fixing screw	Base
					fixing screw	Base
					fixing screw	Base
					fixing screw	Base
					107

## Sheet: S2 - Subsys
	Grip Left Fing	Grip Right Fing	Grip Mount	Arm Grip	Arm Middle	Arm Base	Base	External
Grip Left Fing			Rotates inside and affixed to the mount					Touches ISS Handrail
Grip Right Fing			Rotates inside and affixed to the mount					Touches ISS Handrail
Grip Mount	Rotates inside and affixed to the mount	Rotates inside and affixed to the mount		Physically affixed
Arm Grip			Physically affixed		Physically affixed
Arm Middle				Physically affixed		Physically affixed
Arm Base					Physically affixed		Physically affixed
Base						Physically affixed		Power, Data from Astrobee
External	Touches ISS Handrail	Touches ISS Handrail					Power, Data from Astrobee

## Sheet: S3 - SubDSM
Grip Left Fing	p1 case	p2 case	p3 shaft to connect 1 and 2	p3 shaft to connect 1 and 2	p4 shaft for spring retention 1	p5 shaft for spring retention 2	p6 rubber pad 1	p7 rubber pad 2	p8 spring	s1 microswitch	External
p1 case		Alligned to holes	pin through connection	pin through connection	Pin through and affix		Affixed to surface			Affixed within	Power, Data
p2 case	Alligned to holes		Pin through connection/affix	Pin through connection/affix		Pin through and affix		Affixed to surface			Affixes into mount
p3 shaft to connect 1 and 2	pin through connection	Pin through connection/affix
p3 shaft to connect 1 and 2	pin through connection	Pin through connection/affix	Alligned
p4 shaft for spring retention 1	Pin through and affix								Touches/Spring Connection
p5 shaft for spring retention 2		Pin through and affix							Touches/Spring Connection
p6 rubber pad 1	Affixed to surface										Touches ISS Handrail
p7 rubber pad 2		Affixed to surface									Touches iSS Handrail
p8 spring					Touches/Spring Connection	Touches/Spring Connection
s1 microswitch	Affixed within
External	Power, Data	Affixes into mount					Touches ISS Handrail	Touches iSS Handrail
Grip Right Fing	p1 case	p2 case	p3 shaft to connect 1 and 2	p3 shaft to connect 1 and 2	p4 shaft for spring retention 1	p5 shaft for spring retention 2	p6 rubber pad 1	p7 rubber pad 2	p8 spring	s1 microswitch	External
p1 case		Alligned to holes	pin through connection	pin through connection	Pin through and affix		Affixed to surface			Affixed within	Power, Data
p2 case	Alligned to holes		Pin through connection/affix	Pin through connection/affix		Pin through and affix		Affixed to surface			Affixes into mount
p3 shaft to connect 1 and 2	pin through connection	Pin through connection/affix
p3 shaft to connect 1 and 2	pin through connection	Pin through connection/affix	Alligned
p4 shaft for spring retention 1	Pin through and affix								Touches/Spring Connection
p5 shaft for spring retention 2		Pin through and affix							Touches/Spring Connection
p6 rubber pad 1	Affixed to surface										Touches ISS Handrail
p7 rubber pad 2		Affixed to surface									Touches iSS Handrail
p8 spring					Touches/Spring Connection	Touches/Spring Connection
s1 microswitch	Affixed within
External	Power, Data	Affixes into mount					Touches ISS Handrail	Touches iSS Handrail
	p9 shaft for connecting fingers	p9 shaft for connecting fingers	p10	p11	p12 motor gear head	p13 gear	p13 gear	p14 worm gear	screw	screw	screw	screw	External
p9 shaft for connecting fingers			Allignment fit within			Affixed to shaft							Attaches to one finger
p9 shaft for connecting fingers			Allignment fit within				Affixed to shaft						Attached to another finger
p10	Allignment fit within	Allignment fit within		Touches face and alligned to holes	Face is affixed	Alligned to sideways hole	Alligned to sideways hole	Alligned to motor shaft hole	Pin through and capture	Pin through and capture	Pin through and capture	Pin through and capture
p11			Touches face and alligned to holes		Motor is alligned inside			Alligned to hole	Screw capture	Screw capture	Screw capture	Screw capture	Affixes to rest of arm
p12 motor gear head			Face is affixed	Motor is alligned inside				Affixed to motor output shaft					Power, Data connection
p13 gear	Affixed to shaft		Alligned to sideways hole					Worm gear connection
p13 gear		Affixed to shaft	Alligned to sideways hole					Worm gear connection
p14 worm gear			Alligned to motor shaft hole	Alligned to hole	Affixed to motor output shaft	Worm gear connection	Worm gear connection
screw			Pin through and capture	Screw capture
screw			Pin through and capture	Screw capture
screw			Pin through and capture	Screw capture
screw			Pin through and capture	Screw capture
External	Attaches to one finger	Attached to another finger		Affixes to rest of arm	Power, Data connection
	p15 case	p16 case cover	p17 structural support	p18 motor	p19 gear par 1	p20 gear pair 2	p21 gear pair 3	p22 compensating gear	p23 gear pair 4	p24 shaft gripper A	p25 shaft grupper B	screw	screw	screw	screw	screw	screw	screw	screw	screw	screw	screw	shafts	shafts	shafts	shafts	External
p15 case		Alligned directly to	Alligned directly to	Face is affixed to/inside of	Alligned to hole	Alligned to hole	Alligned to hole	Alligned to hole	Alligned to hole	Alligned to hole	Alligned to hole	Pin through and captured	Pin through and captured	Pin through and captured	Screw into	Screw into	Screw into	Screw into	Screw into	Screw into	Screw into	Screw into
p16 case cover	Alligned directly to		Alligned to hole	Alligned to hole	Alligned to hole	Alligned to hole	Alligned to hole	Alligned to hole	Alligned to hole	Alligned to hole	Alligned to hole				Pin through and captured	Pin through and captured	Pin through and captured	Pin through and captured	Pin through and captured	Pin through and captured
p17 structural support	Alligned directly to	Alligned to hole									Alligned to hole										Pin through and captured	Pin through and captured
p18 motor	Face is affixed to/inside of	Alligned to hole			Affixed to output shaft							Screw into	Screw into	Screw into
p19 gear par 1	Alligned to hole	Alligned to hole		Affixed to output shaft		Affixed to output shaft	alligned																Affixed
p20 gear pair 2	Alligned to hole	Alligned to hole			Affixed to output shaft		Affixed to output shaft	alligned															Affixed	Affixed
p21 gear pair 3	Alligned to hole	Alligned to hole			alligned	Affixed to output shaft		Affixed to output shaft																Affixed	Affixed
p22 compensating gear	Alligned to hole	Alligned to hole				alligned	Affixed to output shaft		Affixed to output shaft																	Affixed
p23 gear pair 4	Alligned to hole	Alligned to hole						Affixed to output shaft		Affixed to output shaft	Alligned to															Affixed
p24 shaft gripper A	Alligned to hole	Alligned to hole							Affixed to output shaft		Alligned to
p25 shaft grupper B	Alligned to hole	Alligned to hole	Alligned to hole						Alligned to	Alligned to
Screw - motor	Pin through and captured			Screw into
Screw - motor	Pin through and captured			Screw into
Screw - motor	Pin through and captured			Screw into
Screw-p16 case	Screw into	Pin through and captured
Screw-p16 case	Screw into	Pin through and captured
Screw-p16 case	Screw into	Pin through and captured
Screw-p16 case	Screw into	Pin through and captured
Screw-p16 case	Screw into	Pin through and captured
Screw-p16 case	Screw into	Pin through and captured
Screw-p17 case	Screw into		Pin through and captured
Screw-p17 case	Screw into		Pin through and captured
shafts					Affixed	Affixed
shafts						Affixed	Affixed
shafts							Affixed
shafts								Affixed	Affixed
External										Connects to frame	Connects to gripper frame
	P26 case	P27 case cover	P28 motor cover	P29 gear pair 5	P30 gear pair 6	P31 gear pair 7	P32 gear pair 8	P31 gear pair 7	P29 gear pair 5	P30 gear pair 6	P31 gear pair 7	P31 gear pair 7	P32 gear pair 8	P35 motor	P35 motor	Screw	Screw	Screw	Screw	Screw	Screw	Screw	Screw	Screw	Screw	Screw	Screw	Screw	Screw						shafts	External
P26 case		Alligned and fits on face	Fits into frame	Alligned to hole	Alligned to hole	Alligned to hole	Alligned to hole	Alligned to hole	Alligned to hole	Alligned to hole	Alligned to hole	Alligned to hole	Alligned to hole	Passes through hole and alligned/touches sufrace	Passes through hole and alligned/touches sufrace	Screw into	Screw into	Pin through/capture	Pin through/capture	Pin through/capture	Pin through/capture	Pin through/capture	Pin through/capture	Screw into	Screw into	Screw into	Screw into	Screw into	Screw into	Fit into	Fit into	Fit into	Fit info	Fit info	Fit info
P27 case cover	Alligned and fits on face			Alligned to hole	Alligned to hole	Alligned to hole	Alligned to hole	Alligned to hole	Alligned to hole	Alligned to hole	Alligned to hole	Alligned to hole	Alligned to hole											Pin through/capture	Pin through/capture	Pin through/capture	Pin through/capture	Pin through/capture	Pin through/capture	Fit into	Fit into	Fit into	Fit info	Fit info	Fit info
P28 motor cover	Fits into frame															Pin through and catch	Pin through and catch
P29 gear pair 5	Alligned to hole	Alligned to hole			Gear connection									Affixed to motor output shaft																Alligned
P30 gear pair 6	Alligned to hole	Alligned to hole		Gear connection		Gear connection	Alligned																							Alligned	Alligned
P31 gear pair 7	Alligned to hole	Alligned to hole			Gear connection		Gear connection	Alligned																							Alligned	Alligned
P32 gear pair 8	Alligned to hole	Alligned to hole			Alligned	Gear conection		Gear connection																							Alligned	Alligned
P31 gear pair 7	Alligned to hole	Alligned to hole				Alligned	Gear connection																									Alligned
P29 gear pair 5	Alligned to hole	Alligned to hole								Gear connection					Affixed to motor output shaft																		Alligned
P30 gear pair 6	Alligned to hole	Alligned to hole							Gear connection		Gear connection	Alligned																					Alligned	Alligned
P31 gear pair 7	Alligned to hole	Alligned to hole								Gear connection		Gear connection	Alligned																					Alligned	Alligned
P31 gear pair 7	Alligned to hole	Alligned to hole								Alligned	Gear conection		Gear connection																					Alligned	Alligned
P32 gear pair 8	Alligned to hole	Alligned to hole									Alligned	Gear connection																							Alligned
P35 motor	Passes through hole and alligned/touches sufrace			Affixed to motor output shaft														Screw into	Screw into	Screw into
P35 motor	Passes through hole and alligned/touches sufrace								Affixed to motor output shaft												Screw into	Screw into	Screw into
Screw - motor cover	Screw into		Pin through and catch
Screw - motor cover	Screw into		Pin through and catch
Screw Motor L	Pin through/capture													Screw into
Screw Motor L	Pin through/capture													Screw into
Screw Motor L	Pin through/capture													Screw into
Screw Motor R	Pin through/capture														Screw into
Screw Motor R	Pin through/capture														Screw into
Screw Motor R	Pin through/capture														Screw into
Screw	Screw into	Pin through/capture
Screw	Screw into	Pin through/capture
Screw	Screw into	Pin through/capture
Screw	Screw into	Pin through/capture
Screw	Screw into	Pin through/capture
Screw	Screw into	Pin through/capture
shafts	Fit into	Fit into		Alligned	Alligned
shafts	Fit into	Fit into			Alligned	Alligned	Alligned
shafts	Fit into	Fit into				Alligned	Alligned	Alligned
shafts	Fit info	Fit info							Alligned	Alligned
shafts	Fit info	Fit info								Alligned	Alligned	Alligned
shafts	Fit info	Fit info									Alligned	Alligned	Alligned
External	Alligned to motor shaft for top arm							Output to pickup shaft in base-p39					Affixed to the motor arm section
	Part 36 case	P27 cover A	P28 cover B	p39 shaft	screw	screw	screw	screw	screw	External
Part 36 case		Fits into frame	Fits into frame	Affixed into frame	screw into	screw into	screw into	screw into	screw into
P37 cover A	Fits into frame			Touches/runs up against	Pin through/capture	Pin through/capture	Pin through/capture
P38 cover B	Fits into frame							Pin through/capture	Pin through/capture
p39 shaft	Affixed into frame	Touches/runs up against
screw	screw into	Pin through/capture
screw	screw into	Pin through/capture
screw	screw into	Pin through/capture
screw	screw into		Pin through/capture
screw	screw into		Pin through/capture
External	Aligned to other arm piece		Touches pickup shaft	Etends out into arm
	P40 case	P41 motor	P42 case cover	Screws	Screws	Screws	P43 gear pair 9	P44 gear pair 10	P45 gear pair 11	P46 shaft	P47 gear pair 12	P48 gear pair 13	fixing screw	fixing screw	fixing screw	fixing screw	External
P40 case			Slides inside of case				Alligned with hole	Alligned with hole	Alligned with hole	Alligned with hole	Alligned with hole	Alligned with hole	Pin through/ capture	Pin through/ capture	Pin through/ capture	Pin through/ capture
P41 motor			Affixed to frame	Screw into	screw into	screw into	Affixed to motor ouput
P42 case cover	Slides inside of case	Affixed to frame		Pin through	Pin through	Pin through
Screws		Screw into	Pin through	Pin through
Screws		screw into	Pin through	Pin through
Screws		screw into	Pin through
P43 gear pair 9	Alligned with hole	Affixed to motor ouput						Gear connection
P44 gear pair 10	Alligned with hole						Gear connection		Gear connection
P45 gear pair 11	Alligned with hole							Gear connection			Gear connection
P46 shaft	Alligned with hole											Affixed to					Affixed to top piece
P47 gear pair 12	Alligned with hole								Gear connection			Gear connection
P48 gear pair 13	Alligned with hole									Affixed to	Gear connection
fixing screw	Pin through/ capture																Affixes into frame
fixing screw	Pin through/ capture																Affixes into frame
fixing screw	Pin through/ capture																Affixes into frame
fixing screw	Pin through/ capture																Affixes into frame
External										Affixed to top piece			Affixes into frame	Affixes into frame	Affixes into frame	Affixes into frame

## Sheet: S4-DSM
Grip Left Fing	p1 case	p2 case	p3 shaft to connect 1 and 2	p3 shaft to connect 1 and 2	p4 shaft for spring retention 1	p5 shaft for spring retention 2	p6 rubber pad 1	p7 rubber pad 2	p8 spring	s1 microswitch	p1 case	p2 case	p3 shaft to connect 1 and 2	p3 shaft to connect 1 and 2	p4 shaft for spring retention 1	p5 shaft for spring retention 2	p6 rubber pad 1	p7 rubber pad 2	p8 spring	s1 microswitch	p9 shaft for connecting fingers	p9 shaft for connecting fingers	p10	p11	p12 motor gear head	p13 gear	p13 gear	p14 worm gear	screw	screw	screw	screw	p15 case	p16 case cover	p17 structural support	p18 motor	p19 gear par 1	p20 gear pair 2	p21 gear pair 3	p22 compensating gear	p23 gear pair 4	p24 shaft gripper A	p25 shaft grupper B	Screw - motor	Screw - motor	Screw - motor	Screw-p16 case	Screw-p16 case	Screw-p16 case
p1 case		Alligned to holes	pin through connection	pin through connection	Pin through and affix		Affixed to surface			Affixed within
p2 case	Alligned to holes		Pin through connection/affix	Pin through connection/affix		Pin through and affix		Affixed to surface													Connected to output shaft		Alligned to holes
p3 shaft to connect 1 and 2	pin through connection	Pin through connection/affix		Alligned
p3 shaft to connect 1 and 2	pin through connection	Pin through connection/affix	Alligned
p4 shaft for spring retention 1	Pin through and affix								Touches/Spring Connection
p5 shaft for spring retention 2		Pin through and affix							Touches/Spring Connection
p6 rubber pad 1	Affixed to surface
p7 rubber pad 2		Affixed to surface
p8 spring					Touches/Spring Connection	Touches/Spring Connection
s1 microswitch	Affixed within
p1 case												Alligned to holes	pin through connection	pin through connection	Pin through and affix		Affixed to surface			Affixed within
p2 case											Alligned to holes		Pin through connection/affix	Pin through connection/affix		Pin through and affix		Affixed to surface				Connected to output shaft	Alligned to holes
p3 shaft to connect 1 and 2											pin through connection	Pin through connection/affix		Alligned
p3 shaft to connect 1 and 2											pin through connection	Pin through connection/affix	Alligned
p4 shaft for spring retention 1											Pin through and affix								Touches/Spring Connection
p5 shaft for spring retention 2												Pin through and affix							Touches/Spring Connection
p6 rubber pad 1											Affixed to surface
p7 rubber pad 2												Affixed to surface
p8 spring															Touches/Spring Connection	Touches/Spring Connection
s1 microswitch											Affixed within
p9 shaft for connecting fingers		Connected to output shaft																					Allignment fit within			Affixed to shaft
p9 shaft for connecting fingers												Connected to output shaft											Allignment fit within				Affixed to shaft
p10		Alligned to holes										Alligned to holes									Allignment fit within	Allignment fit within		Touches face and alligned to holes	Face is affixed	Alligned to sideways hole	Alligned to sideways hole	Alligned to motor shaft hole	Pin through and capture	Pin through and capture	Pin through and capture	Pin through and capture
p11																							Touches face and alligned to holes		Motor is alligned inside			Alligned to hole	Screw capture	Screw capture	Screw capture	Screw capture	Alligned with hole		Alligned with hole							Affixed	Alligned
p12 motor gear head																							Face is affixed	Motor is alligned inside				Affixed to motor output shaft
p13 gear																					Affixed to shaft		Alligned to sideways hole					Worm gear connection
p13 gear																						Affixed to shaft	Alligned to sideways hole					Worm gear connection
p14 worm gear																							Alligned to motor shaft hole	Alligned to hole	Affixed to motor output shaft	Worm gear connection	Worm gear connection
screw																							Pin through and capture	Screw capture
screw																							Pin through and capture	Screw capture
screw																							Pin through and capture	Screw capture
screw																							Pin through and capture	Screw capture
p15 case																								Alligned with hole										Alligned directly to	Alligned directly to	Face is affixed to/inside of	Alligned to hole	Alligned to hole	Alligned to hole	Alligned to hole	Alligned to hole	Alligned to hole	Alligned to hole	Pin through and captured	Pin through and captured	Pin through and captured	Screw into	Screw into	Screw into
p16 case cover																																	Alligned directly to		Alligned to hole	Alligned to hole	Alligned to hole	Alligned to hole	Alligned to hole	Alligned to hole	Alligned to hole	Alligned to hole	Alligned to hole				Pin through and captured	Pin through and captured	Pin through and captured
p17 structural support																								Alligned with hole									Alligned directly to	Alligned to hole									Alligned to hole
p18 motor																																	Face is affixed to/inside of	Alligned to hole			Affixed to output shaft							Screw into	Screw into	Screw into
p19 gear par 1																																	Alligned to hole	Alligned to hole		Affixed to output shaft		Affixed to output shaft	alligned
p20 gear pair 2																																	Alligned to hole	Alligned to hole			Affixed to output shaft		Affixed to output shaft	alligned
p21 gear pair 3																																	Alligned to hole	Alligned to hole			alligned	Affixed to output shaft		Affixed to output shaft
p22 compensating gear																																	Alligned to hole	Alligned to hole				alligned	Affixed to output shaft		Affixed to output shaft
p23 gear pair 4																																	Alligned to hole	Alligned to hole						Affixed to output shaft		Affixed to output shaft	Alligned to
p24 shaft gripper A																								Affixed									Alligned to hole	Alligned to hole							Affixed to output shaft		Alligned to
p25 shaft grupper B																								Alligned									Alligned to hole	Alligned to hole	Alligned to hole						Alligned to	Alligned to
Screw - motor																																	Pin through and captured			Screw into
Screw - motor																																	Pin through and captured			Screw into
Screw - motor																																	Pin through and captured			Screw into
Screw-p16 case																																	Screw into	Pin through and captured
Screw-p16 case																																	Screw into	Pin through and captured
Screw-p16 case																																	Screw into	Pin through and captured
Screw-p16 case																																	Screw into	Pin through and captured
Screw-p16 case																																	Screw into	Pin through and captured
Screw-p16 case																																	Screw into	Pin through and captured
Screw-p17 case																																	Screw into		Pin through and captured
Screw-p17 case																																	Screw into		Pin through and captured
shafts																																					Affixed	Affixed
shafts																																						Affixed	Affixed
shafts																																							Affixed
shafts																																								Affixed	Affixed
P26 case																																	Alligned to hole
P27 case cover
P28 motor cover
P29 gear pair 5
P30 gear pair 6
P31 gear pair 7
P32 gear pair 8
P31 gear pair 7																																	Alligned to hole
P29 gear pair 5
P30 gear pair 6
P31 gear pair 7
P31 gear pair 7
P32 gear pair 8
P35 motor
P35 motor
Screw - motor cover
Screw - motor cover
Screw Motor L
Screw Motor L
Screw Motor L
Screw Motor R
Screw Motor R
Screw Motor R
Screw
Screw
Screw
Screw
Screw
Screw
shafts
shafts
shafts
shafts
shafts																																	Affixed to output
shafts
Part 36 case
P37 cover A
P38 cover B
p39 shaft
screw
screw
screw
screw
screw
P40 case
P41 motor
P42 case cover
Screws
Screws
Screws
P43 gear pair 9
P44 gear pair 10
P45 gear pair 11
P46 shaft
P47 gear pair 12
P48 gear pair 13
fixing screw
fixing screw
fixing screw
fixing screw
External							Touches ISS Handrail	Touches iSS Handrail		Touches ISS Handrail, Power Data							Touches ISS Handrail	Touches iSS Handrail		Touches ISS Handrail, Power Data					Power, Data connection											Power, Data connection
[truncated: 70 more columns]

## Sheet: S5-Coded DSM
546	458	1	2	3	4	5	6	7	8	9	10	11	12	13	14	15	16	17	18	19	20	21	22	23	24	25	26	27	28	29	30	31	32	33	34	35	36	37	38	39	40	41	42	43	44	45	46	47	48
p1 case	1		1	1	1	1		1			1
p2 case	2	1		1	1		1		1													1		1
p3 shaft to connect 1 and 2	3	1	1		1
p3 shaft to connect 1 and 2	4	1	1	1
p4 shaft for spring retention 1	5	1								1
p5 shaft for spring retention 2	6		1							1
p6 rubber pad 1	7	1
p7 rubber pad 2	8		1
p8 spring	9					1	1
s1 microswitch	10	1
p1 case	11												1	1	1	1		1			1
p2 case	12											1		1	1		1		1				1	1
p3 shaft to connect 1 and 2	13											1	1		1
p3 shaft to connect 1 and 2	14											1	1	1
p4 shaft for spring retention 1	15											1								1
p5 shaft for spring retention 2	16												1							1
p6 rubber pad 1	17											1
p7 rubber pad 2	18												1
p8 spring	19															1	1
s1 microswitch	20											1
p9 shaft for connecting fingers	21		1																					1			1
p9 shaft for connecting fingers	22												1											1				1
p10	23		1										1									1	1		1	1	1	1	1	1	1	1	1
p11	24																							1		1			1	1	1	1	1	1		1							1	1
p12 motor gear head	25																							1	1				1
p13 gear	26																					1		1					1
p13 gear	27																						1	1					1
p14 worm gear	28																							1	1	1	1	1
screw	29																							1	1
screw	30																							1	1
screw	31																							1	1
screw	32																							1	1
p15 case	33																								1										1	1	1	1	1	1	1	1	1	1	1	1	1	1	1
p16 case cover	34																																	1		1	1	1	1	1	1	1	1	1				1	1
p17 structural support	35																								1									1	1									1
p18 motor	36																																	1	1			1							1	1	1
p19 gear par 1	37																																	1	1		1		1	1
p20 gear pair 2	38																																	1	1			1		1	1
p21 gear pair 3	39																																	1	1			1	1		1
p22 compensating gear	40																																	1	1				1	1		1
p23 gear pair 4	41																																	1	1						1		1	1
p24 shaft gripper A	42																								1									1	1							1		1
p25 shaft grupper B	43																								1									1	1	1						1	1
Screw - motor	44																																	1			1
Screw - motor	45																																	1			1
Screw - motor	46																																	1			1
Screw-p16 case	47																																	1	1
Screw-p16 case	48																																	1	1
Screw-p16 case	49																																	1	1
Screw-p16 case	50																																	1	1
Screw-p16 case	51																																	1	1
Screw-p16 case	52																																	1	1
Screw-p17 case	53																																	1		1
Screw-p17 case	54																																	1		1
shafts	55																																					1	1
shafts	56																																						1	1
shafts	57																																							1
shafts	58																																								1	1
P26 case	59																																	1
P27 case cover	60
P28 motor cover	61
P29 gear pair 5	62
P30 gear pair 6	63
P31 gear pair 7	64
P32 gear pair 8	65
P31 gear pair 7	66																																	1
P29 gear pair 5	67
P30 gear pair 6	68
P31 gear pair 7	69
P31 gear pair 7	70
P32 gear pair 8	71
P35 motor	72
P35 motor	73
Screw - motor cover	74
Screw - motor cover	75
Screw Motor L	76
Screw Motor L	77
Screw Motor L	78
Screw Motor R	79
Screw Motor R	80
Screw Motor R	81
Screw	82
Screw	83
Screw	84
Screw	85
Screw	86
Screw	87
shafts	88
shafts	89
shafts	90
shafts	91
shafts	92																																	1
shafts	93
Part 36 case	94
P37 cover A	95
P38 cover B	96
p39 shaft	97
screw	98
screw	99
screw	100
screw	101
screw	102
P40 case	103
P41 motor	104
P42 case cover	105
Screws	106
Screws	107
Screws	108
P43 gear pair 9	109
P44 gear pair 10	110
P45 gear pair 11	111
P46 shaft	112
P47 gear pair 12	113
P48 gear pair 13	114
fixing screw	115
fixing screw	116
fixing screw	117
fixing screw	118
External								1	1		1							1	1		1					1											1
[truncated: 71 more columns]

## Sheet: S8-Full
546	458	1	2	3	4	5	6	7	8	9	10	11	12	13	14	15	16	17	18	19	20	21	22	23	24	25	26	27	28	29	30	31	32	33	34	35	36	37	38	39	40	41	42	43	44	45	46	47	48
p1 case	1		1	1	1	1		1			1
p2 case	2	1		1	1		1		1													1		1
p3 shaft to connect 1 and 2	3	1	1		1
p3 shaft to connect 1 and 2	4	1	1	1
p4 shaft for spring retention 1	5	1								1
p5 shaft for spring retention 2	6		1							1
p6 rubber pad 1	7	1
p7 rubber pad 2	8		1
p8 spring	9					1	1
s1 microswitch	10	1
p1 case	11												1	1	1	1		1			1
p2 case	12											1		1	1		1		1				1	1
p3 shaft to connect 1 and 2	13											1	1		1
p3 shaft to connect 1 and 2	14											1	1	1
p4 shaft for spring retention 1	15											1								1
p5 shaft for spring retention 2	16												1							1
p6 rubber pad 1	17											1
p7 rubber pad 2	18												1
p8 spring	19															1	1
s1 microswitch	20											1
p9 shaft for connecting fingers	21		1																					1			1
p9 shaft for connecting fingers	22												1											1				1
p10	23		1										1									1	1		1	1	1	1	1	1	1	1	1
p11	24																							1		1			1	1	1	1	1	1		1							1	1
p12 motor gear head	25																							1	1				1
p13 gear	26																					1		1					1
p13 gear	27																						1	1					1
p14 worm gear	28																							1	1	1	1	1
screw	29																							1	1
screw	30																							1	1
screw	31																							1	1
screw	32																							1	1
p15 case	33																								1										1	1	1	1	1	1	1	1	1	1	1	1	1	1	1
p16 case cover	34																																	1		1	1	1	1	1	1	1	1	1				1	1
p17 structural support	35																								1									1	1									1
p18 motor	36																																	1	1			1							1	1	1
p19 gear par 1	37																																	1	1		1		1	1
p20 gear pair 2	38																																	1	1			1		1	1
p21 gear pair 3	39																																	1	1			1	1		1
p22 compensating gear	40																																	1	1				1	1		1
p23 gear pair 4	41																																	1	1						1		1	1
p24 shaft gripper A	42																								1									1	1							1		1
p25 shaft grupper B	43																								1									1	1	1						1	1
Screw - motor	44																																	1			1
Screw - motor	45																																	1			1
Screw - motor	46																																	1			1
Screw-p16 case	47																																	1	1
Screw-p16 case	48																																	1	1
Screw-p16 case	49																																	1	1
Screw-p16 case	50																																	1	1
Screw-p16 case	51																																	1	1
Screw-p16 case	52																																	1	1
Screw-p17 case	53																																	1		1
Screw-p17 case	54																																	1		1
shafts	55																																					1	1
shafts	56																																						1	1
shafts	57																																							1
shafts	58																																								1	1
P26 case	59																																	1
P27 case cover	60
P28 motor cover	61
P29 gear pair 5	62
P30 gear pair 6	63
P31 gear pair 7	64
P32 gear pair 8	65
P31 gear pair 7	66																																	1
P29 gear pair 5	67
P30 gear pair 6	68
P31 gear pair 7	69
P31 gear pair 7	70
P32 gear pair 8	71
P35 motor	72
P35 motor	73
Screw - motor cover	74
Screw - motor cover	75
Screw Motor L	76
Screw Motor L	77
Screw Motor L	78
Screw Motor R	79
Screw Motor R	80
Screw Motor R	81
Screw	82
Screw	83
Screw	84
Screw	85
Screw	86
Screw	87
shafts	88
shafts	89
shafts	90
shafts	91
shafts	92																																	1
shafts	93
Part 36 case	94
P37 cover A	95
P38 cover B	96
p39 shaft	97
screw	98
screw	99
screw	100
screw	101
screw	102
P40 case	103
P41 motor	104
P42 case cover	105
Screws	106
Screws	107
Screws	108
P43 gear pair 9	109
P44 gear pair 10	110
P45 gear pair 11	111
P46 shaft	112
P47 gear pair 12	113
P48 gear pair 13	114
fixing screw	115
fixing screw	116
fixing screw	117
fixing screw	118
External								1	1		1							1	1		1					1											1
[truncated: 71 more columns]

## Sheet: S8-Full-LowDetail
244	194	1	2	3	4	5	6	7	8	9	10	11	12	13	14	15	16	17	18	19	20	21	22	23	24	25	26	27	28	29	30	31	32	33	34	35	36	37	38	39	40	41	42	43	44	45	46	47	48
p1 case	1		1	1			1
p2 case	2	1			1									1
p6 rubber pad 1	3	1
p7 rubber pad 2	4		1
p8 spring	5
s1 microswitch	6	1
p1 case	7								1	1			1
p2 case	8							1			1			1
p6 rubber pad 1	9							1
p7 rubber pad 2	10								1
p8 spring	11
s1 microswitch	12							1
p10	13		1						1						1	1	1	1	1
p11	14													1		1			1	1		1							1	1
p12 motor gear head	15													1	1				1
p13 gear	16													1					1
p13 gear	17													1					1
p14 worm gear	18													1	1	1	1	1
p15 case	19														1						1	1	1	1	1	1	1	1	1	1	1							1
p16 case cover	20																			1		1	1	1	1	1	1	1	1	1
p17 structural support	21														1					1	1									1
p18 motor	22																			1	1			1
p19 gear par 1	23																			1	1		1		1	1
p20 gear pair 2	24																			1	1			1		1	1
p21 gear pair 3	25																			1	1			1	1		1
p22 compensating gear	26																			1	1				1	1		1
p23 gear pair 4	27																			1	1						1		1	1
p24 shaft gripper A	28														1					1	1							1		1
p25 shaft grupper B	29														1					1	1	1						1	1
P26 case	30																			1												1	1	1	1	1	1	1	1	1	1	1	1	1	1	1
P27 case cover	31																														1			1	1	1	1	1	1	1	1	1	1
P28 motor cover	32																														1
P29 gear pair 5	33																														1	1			1									1
P30 gear pair 6	34																														1	1		1		1	1
P31 gear pair 7	35																														1	1			1		1	1
P32 gear pair 8	36																														1	1			1	1		1
P31 gear pair 7	37																			1											1	1				1	1
P29 gear pair 5	38																														1	1								1					1
P30 gear pair 6	39																														1	1							1		1	1
P31 gear pair 7	40																														1	1								1		1	1
P31 gear pair 7	41																														1	1								1	1		1
P32 gear pair 8	42																														1	1									1	1
P35 motor	43																														1			1
P35 motor	44																														1								1
Part 36 case	45																														1																1	1	1
P37 cover A	46																																													1
P38 cover B	47																																													1
P40 case	48																																													1
P41 motor	49
P42 case cover	50																																																1
P43 gear pair 9	51																																																1
P44 gear pair 10	52																																																1
P45 gear pair 11	53																																																1
P47 gear pair 12	54																																																1
P48 gear pair 13	55																																													1			1
External				1	1		1			1	1		1			1							1																					1	1
[truncated: 8 more columns]

## Sheet: Lookup
General	Specific	Abbreviation	Definition	Examples
Information	Status	SI	Communicates information about its status	Sensor
Information	Control	CI	Communicates signals for the control of another thing	Serial Commands
Material	Human	HM	Humans must be moved	Human attachment
Material	Gas	GM	Gas must be moved
Material	Liquid	LM
Material	Solid	SM
Material	Plasma	PM
Material	Mixture	MM
Energy	Human	HE	Human energy enters the system, pulling levers, etc.
Energy	Acoustic	AE
Energy	Biological	BE
Energy	Chemical	CE
Energy	Electrical	EE
Energy	Electromagnetic	EME
Energy	Hydraulic	HYE
Energy	Mechanical	ME	Gear movement, conflates translation and rotational motion…..	Rotation, mechanism
Energy	Magnetic	MAG
Energy	Pneumatic	PE
Energy	Radioactive	NE
Energy	Thermal	TE
Energy	Strain energy	SE		Flexing
Spatial	Proximity	P	In close proximity, touching, etc.	Touching or fixed
Spatial	Alignment	A	Uses a pin or other form of allignment, including tacking	Pin cnnection
Movement	Translational	LRM	Transfers translation motion				`
Movement	Rotational	RRM	Transfers rotational motion
