# Supplementary material for: Linking solver characteristics, solving processes and solution attributes: A data explainer for an open innovation generated robotic design dataset
Source: Data Brief. 2023 Sep 6;50:109547. doi: 10.1016/j.dib.2023.109547 (PMC10518673; doi:10.1016/j.dib.2023.109547)
Supplement: Supplementary file 1 [file mmc1.zip › Release/Solutions/Solution DSMs/D4-EMA/EMA-13 DSM.xlsx]

## Sheet: S1 - BOM
Component	Group	Note	Quantity		Component	Group	Removable	Notes
Arm Link A			1		Arm Link A	X					Row Labels	Sum of Quantity
Arm Link B			1		Arm Link B						(blank)
Arm Link C			1		Arm Link C						EMA Robotic Arm	82
Arm Link D			1		Arm Link D						Accessory - End Effector	24
Connector A			1		Connector A						Accessory - Gear Box 1	12
EMA Base plate			1		EMA Base plate						Accessory - Gear Box 2	12
Connectors eye			1		Connectors eye						Accessory - Long Gear Box 1	12
Jaw			2		Jaw						Accessory - Long Gear Box 2	12
Proximity Sensor			1		Jaw						Grand Total	154
Mini Spy Camera			1		Proximity Sensor
Plastic Bearings			5		Mini Spy Camera
Screws			12		Plastic Bearings
Wire Recoil mechanism			2		Plastic Bearings						Row Labels	Count of Component
					Plastic Bearings						(blank)
					Plastic Bearings						EMA Robotic Arm	82
					Plastic Bearings						Accessory - End Effector	24
					Screws						Accessory - Gear Box 1	12
					Screws						Accessory - Gear Box 2	12
					Screws						Accessory - Long Gear Box 1	12
					Screws						Accessory - Long Gear Box 2	12
					Screws						Grand Total	154
					Screws
					Screws
					Screws
					Screws
					Screws
					Screws
					Screws
					Wire Recoil mechanism
					Wire Recoil mechanism
Total			30
					30

## Sheet: S3 - SubDSM
	EMA Base plate	Motor	Connector A	Connectors eye	Motor	Arm Link A	Plastic Bearings	Arm Link B	Motor	Plastic Bearings	Arm Link C	Motor	Wire Recoil mechanism	Plastic Bearings	Arm Link D	Motor	Wire Recoil mechanism	Plastic Bearings	Jaw	Jaw	Proximity Sensor	Mini Spy Camera
EMA Base plate		Affixed to face			Affixed to face	Alligned to hole in baseplate	Alligned to hole in baseplate																Touches Astrobee
Motor	Affixed to face		Affixed to motor output shaft																				Power, Data
Connector A		Affixed to motor output shaft		Pin connection to arm link
Connectors eye			Pin connection to arm link					Pin connection to strucutre to transmit force
Motor	Affixed to face					Affixed to motor output	alligned
Arm Link A	Alligned to hole in baseplate				Affixed to motor output		Allign	Alligned to end point hole
Plastic Bearings	Alligned to hole in baseplate				alligned	Allign		Alligned to end point hole
Arm Link B				Pin connection to strucutre to transmit force		Alligned to end point hole	Alligned to end point hole		Affixed to frame	Affixed inside of	Allign to hole
Motor								Affixed to frame		Alligned	Affixed to motor output												Power, Data
Plastic Bearings								Affixed inside of	Alligned		Alligned
Arm Link C								Allign to hole	Affixed to motor output	Alligned		Affixed to the frame	Affixed to the frame	Alligned	Alligned
Motor											Affixed to the frame		Allign	Allign	Affixed to motor output								Power, Data
Wire Recoil mechanism											Affixed to the frame	Allign		Allign	Allign
Plastic Bearings											Alligned	Allign	Allign		Allign
Arm Link D											Alligned	Affixed to motor output	Allign	Allign		Affixed	Affixed	Affixed	Alligned to hole	Alligned to hole	Affixed	Affixed
Motor															Affixed			Alligned	Affixed to output shaft				Power, Data
Wire Recoil mechanism															Affixed
Plastic Bearings															Affixed	Alligned			Alligned
Jaw															Alligned to hole	Affixed to output shaft		Alligned		Gear tooth connection			Touches ISS Handrail
Jaw															Alligned to hole				Gear tooth connection				Touches ISS Handrail
Proximity Sensor															Affixed								Touches ISS Handrail
Mini Spy Camera															Affixed
	Touches Astrobee	Power, Data							Power, Data			Power, Data				Power, Data			Touches ISS Handrail	Touches ISS Handrail	Touches ISS Handrail

## Sheet: S4-DSM
	EMA Base plate	Motor	Connector A	Connectors eye	Motor	Arm Link A	Plastic Bearings	Arm Link B	Motor	Plastic Bearings	Arm Link C	Motor	Wire Recoil mechanism	Plastic Bearings	Arm Link D	Motor	Wire Recoil mechanism	Plastic Bearings	Jaw	Jaw	Proximity Sensor	Mini Spy Camera
EMA Base plate		Affixed to face			Affixed to face	Alligned to hole in baseplate	Alligned to hole in baseplate																Touches Astrobee
Motor	Affixed to face		Affixed to motor output shaft																				Power, Data
Connector A		Affixed to motor output shaft		Pin connection to arm link
Connectors eye			Pin connection to arm link					Pin connection to strucutre to transmit force
Motor	Affixed to face					Affixed to motor output	alligned
Arm Link A	Alligned to hole in baseplate				Affixed to motor output		Allign	Alligned to end point hole
Plastic Bearings	Alligned to hole in baseplate				alligned	Allign		Alligned to end point hole
Arm Link B				Pin connection to strucutre to transmit force		Alligned to end point hole	Alligned to end point hole		Affixed to frame	Affixed inside of	Allign to hole
Motor								Affixed to frame		Alligned	Affixed to motor output												Power, Data
Plastic Bearings								Affixed inside of	Alligned		Alligned
Arm Link C								Allign to hole	Affixed to motor output	Alligned		Affixed to the frame	Affixed to the frame	Alligned	Alligned
Motor											Affixed to the frame		Allign	Allign	Affixed to motor output								Power, Data
Wire Recoil mechanism											Affixed to the frame	Allign		Allign	Allign
Plastic Bearings											Alligned	Allign	Allign		Allign
Arm Link D											Alligned	Affixed to motor output	Allign	Allign		Affixed	Affixed	Affixed	Alligned to hole	Alligned to hole	Affixed	Affixed
Motor															Affixed			Alligned	Affixed to output shaft				Power, Data
Wire Recoil mechanism															Affixed
Plastic Bearings															Affixed	Alligned			Alligned
Jaw															Alligned to hole	Affixed to output shaft		Alligned		Gear tooth connection			Touches ISS Handrail
Jaw															Alligned to hole				Gear tooth connection				Touches ISS Handrail
Proximity Sensor															Affixed								Touches ISS Handrail
Mini Spy Camera															Affixed
	Touches Astrobee	Power, Data							Power, Data			Power, Data				Power, Data			Touches ISS Handrail	Touches ISS Handrail	Touches ISS Handrail

## Sheet: S5-Coded DSM
94		1	2	3	4	5	6	7	8	9	10	11	12	13	14	15	16	17	18	19	20	21	22
EMA Base plate	1		1			1	1	1																1
Motor	2	1		1																				1
Connector A	3		1		1
Connectors eye	4			1					1
Motor	5	1					1	1
Arm Link A	6	1				1		1	1
Plastic Bearings	7	1				1	1		1
Arm Link B	8				1		1	1		1	1	1
Motor	9								1		1	1												1
Plastic Bearings	10								1	1		1
Arm Link C	11								1	1	1		1	1	1	1
Motor	12											1		1	1	1								1
Wire Recoil mechanism	13											1	1		1	1
Plastic Bearings	14											1	1	1		1
Arm Link D	15											1	1	1	1		1	1	1	1	1	1	1
Motor	16															1			1	1				1
Wire Recoil mechanism	17															1
Plastic Bearings	18															1	1			1
Jaw	19															1	1		1		1			1
Jaw	20															1				1				1
Proximity Sensor	21															1								1
Mini Spy Camera	22															1
		1	1							1			1				1			1	1	1

## Sheet: S8-Full
94		1	2	3	4	5	6	7	8	9	10	11	12	13	14	15	16	17	18	19	20	21	22
EMA Base plate	1		1			1	1	1																1
Motor	2	1		1																				1
Connector A	3		1		1
Connectors eye	4			1					1
Motor	5	1					1	1
Arm Link A	6	1				1		1	1
Plastic Bearings	7	1				1	1		1
Arm Link B	8				1		1	1		1	1	1
Motor	9								1		1	1												1
Plastic Bearings	10								1	1		1
Arm Link C	11								1	1	1		1	1	1	1
Motor	12											1		1	1	1								1
Wire Recoil mechanism	13											1	1		1	1
Plastic Bearings	14											1	1	1		1
Arm Link D	15											1	1	1	1		1	1	1	1	1	1	1
Motor	16															1			1	1				1
Wire Recoil mechanism	17															1
Plastic Bearings	18															1	1			1
Jaw	19															1	1		1		1			1
Jaw	20															1				1				1
Proximity Sensor	21															1								1
Mini Spy Camera	22															1
		1	1							1			1				1			1	1	1

## Sheet: S8-Full-LowDetail
94		1	2	3	4	5	6	7	8	9	10	11	12	13	14	15	16	17	18	19	20	21	22
EMA Base plate	1		1			1	1	1																1
Motor	2	1		1																				1
Connector A	3		1		1
Connectors eye	4			1					1
Motor	5	1					1	1
Arm Link A	6	1				1		1	1
Plastic Bearings	7	1				1	1		1
Arm Link B	8				1		1	1		1	1	1
Motor	9								1		1	1												1
Plastic Bearings	10								1	1		1
Arm Link C	11								1	1	1		1	1	1	1
Motor	12											1		1	1	1								1
Wire Recoil mechanism	13											1	1		1	1
Plastic Bearings	14											1	1	1		1
Arm Link D	15											1	1	1	1		1	1	1	1	1	1	1
Motor	16															1			1	1				1
Wire Recoil mechanism	17															1
Plastic Bearings	18															1	1			1
Jaw	19															1	1		1		1			1
Jaw	20															1				1				1
Proximity Sensor	21															1								1
Mini Spy Camera	22															1
		1	1							1			1				1			1	1	1

## Sheet: Lookup
General	Specific	Abbreviation	Definition	Examples
Information	Status	SI	Communicates information about its status	Sensor
Information	Control	CI	Communicates signals for the control of another thing	Serial Commands
Material	Human	HM	Humans must be moved	Human attachment
Material	Gas	GM	Gas must be moved
Material	Liquid	LM
Material	Solid	SM
Material	Plasma	PM
Material	Mixture	MM
Energy	Human	HE	Human energy enters the system, pulling levers, etc.
Energy	Acoustic	AE
Energy	Biological	BE
Energy	Chemical	CE
Energy	Electrical	EE
Energy	Electromagnetic	EME
Energy	Hydraulic	HYE
Energy	Mechanical	ME	Gear movement, conflates translation and rotational motion…..	Rotation, mechanism
Energy	Magnetic	MAG
Energy	Pneumatic	PE
Energy	Radioactive	NE
Energy	Thermal	TE
Energy	Strain energy	SE		Flexing
Spatial	Proximity	P	In close proximity, touching, etc.	Touching or fixed
Spatial	Alignment	A	Uses a pin or other form of allignment, including tacking	Pin cnnection
Movement	Translational	LRM	Transfers translation motion				`
Movement	Rotational	RRM	Transfers rotational motion
