# Supplementary material for: Linking solver characteristics, solving processes and solution attributes: A data explainer for an open innovation generated robotic design dataset
Source: Data Brief. 2023 Sep 6;50:109547. doi: 10.1016/j.dib.2023.109547 (PMC10518673; doi:10.1016/j.dib.2023.109547)
Supplement: Supplementary file 1 [file mmc1.zip › Release/Solutions/Solution DSMs/D2-SAM/SAM-10 DSM.xlsx]

## Sheet: S1 - BOM
Component	Group	Note	Quantity		Component	Group	Removable	Notes
Main gear			1		Main gear						Row Labels	Sum of Quantity
gear			2		gear						(blank)	17
arm			2		arm						Grand Total	17
hand			2		hand
pivot			2		pivot
spring			2		spring
button			2		button
cover bxo			1		gear
arduino nano			1		arm
DC engine with Globoid			1		hand
L			1		pivot
					spring
					button						Row Labels	Count of Component
					cover box						(blank)	17
					arduino nano						Grand Total	17
					DC engine with Globoid
					L
Total			17
					17

## Sheet: S3 - SubDSM
	cover box	button	button	arduino nano	DC engine with Globoid	Main gear	gear	arm	hand	pivot	spring	L	gear	arm	hand	pivot	spring
cover box		affixed to	affixed to	affixed to	affixed to	Alligned to hole	Alligned to hole	Alligned to hole				affixed to	Alligned to hole	Alligned to hole				affixed to Astrobee Frame
button	affixed to			power, data					touches and engages temporarily
button	affixed to			power, data				touches and engages temporarily
arduino nano	affixed to	power, data	power, data		power, data													power, data from arm
DC engine with Globoid	affixed to			power, data		gear transmission
Main gear	Alligned to hole				gear transmission		affixed to
gear	Alligned to hole					affixed to		affixed to					gear transmission
arm	Alligned to hole		touches and engages temporarily				affixed to		rotate around	Pin through	affixed to and pushes off
hand		touches and engages temporarily						rotate around		rotates around	affixed to and pushes off							attaches to ISS Handrail
pivot								Pin through	rotates around
spring								Affixed to and pushes off	Affixed to and pushes off
L	affixed to												alligned and pinned to
gear	Alligned to hole						gear transmission					alligned and pinned to		affixed to
arm	Alligned to hole												affixed to		rotate around	Pin through	affixed to and pushes off
hand														rotate around		rotates around	affixed to and pushes off	attaches to ISS Handrail
pivot														Pin through	rotates around
spring														Affixed to and pushes off	Affixed to and pushes off
	affixed to Astrobee Frame			power, data from arm					attaches to ISS Handrail						attaches to ISS Handrail

## Sheet: S4-DSM
		1	2	3	4	5	6	7	8	9	10	11	12	13	14	15	16	17
cover box	1		affixed to	affixed to	affixed to	affixed to	Alligned to hole	Alligned to hole	Alligned to hole				affixed to	Alligned to hole	Alligned to hole				affixed to Astrobee Frame
button	2	affixed to			power, data					touches and engages temporarily
button	3	affixed to			power, data				touches and engages temporarily
arduino nano	4	affixed to	power, data	power, data		power, data													power, data from arm
DC engine with Globoid	5	affixed to			power, data		gear transmission
Main gear	6	Alligned to hole				gear transmission		affixed to
gear	7	Alligned to hole					affixed to		affixed to					gear transmission
arm	8	Alligned to hole		touches and engages temporarily				affixed to		rotate around	Pin through	affixed to and pushes off
hand	9		touches and engages temporarily						rotate around		rotates around	affixed to and pushes off							attaches to ISS Handrail
pivot	10								Pin through	rotates around
spring	11								Affixed to and pushes off	Affixed to and pushes off
L	12	affixed to												alligned and pinned to
gear	13	Alligned to hole						gear transmission					alligned and pinned to		affixed to
arm	14	Alligned to hole												affixed to		rotate around	Pin through	affixed to and pushes off
hand	15														rotate around		rotates around	affixed to and pushes off	attaches to ISS Handrail
pivot	16														Pin through	rotates around
spring	17														Affixed to and pushes off	Affixed to and pushes off
		affixed to Astrobee Frame			power, data from arm					attaches to ISS Handrail						attaches to ISS Handrail

## Sheet: S5-Coded DSM
70		1	2	3	4	5	6	7	8	9	10	11	12	13	14	15	16	17
cover box	1		1	1	1	1	1	1	1				1	1	1				1
button	2	1			1					1
button	3	1			1				1
arduino nano	4	1	1	1		1													1
DC engine with Globoid	5	1			1		1
Main gear	6	1				1		1
gear	7	1					1		1					1
arm	8	1		1				1		1	1	1
hand	9		1						1		1	1							1
pivot	10								1	1
spring	11								1	1
L	12	1												1
gear	13	1						1					1		1
arm	14	1												1		1	1	1
hand	15														1		1	1	1
pivot	16														1	1
spring	17														1	1
		1			1					1						1

## Sheet: S8-Full
70		1	2	3	4	5	6	7	8	9	10	11	12	13	14	15	16	17
cover box	1		1	1	1	1	1	1	1				1	1	1				1
button	2	1			1					1
button	3	1			1				1
arduino nano	4	1	1	1		1													1
DC engine with Globoid	5	1			1		1
Main gear	6	1				1		1
gear	7	1					1		1					1
arm	8	1		1				1		1	1	1
hand	9		1						1		1	1							1
pivot	10								1	1
spring	11								1	1
L	12	1												1
gear	13	1						1					1		1
arm	14	1												1		1	1	1
hand	15														1		1	1	1
pivot	16														1	1
spring	17														1	1
		1			1					1						1

## Sheet: S8-Full-LowDetail
62		1	2	3	4	5	6	7	8	9	10	11	12	13	14	15
cover box	1		1	1	1	1	1	1	1			1	1	1			1
button	2	1			1					1
button	3	1			1				1
arduino nano	4	1	1	1		1											1
DC engine with Globoid	5	1			1		1
Main gear	6	1				1		1
gear	7	1					1		1				1
arm	8	1		1				1		1	1
hand	9		1						1		1						1
spring	10								1	1
L	11	1											1
gear	12	1						1				1		1
arm	13	1											1		1	1
hand	14													1		1	1
spring	15													1	1
		1			1					1					1
