# Supplementary material for: Linking solver characteristics, solving processes and solution attributes: A data explainer for an open innovation generated robotic design dataset
Source: Data Brief. 2023 Sep 6;50:109547. doi: 10.1016/j.dib.2023.109547 (PMC10518673; doi:10.1016/j.dib.2023.109547)
Supplement: Supplementary file 1 [file mmc1.zip › Release/Solutions/Solution DSMs/D2-SAM/SAM-11 DSM.xlsx]

## Sheet: S1 - BOM
Component	Group	Note	Quantity		Component	Group	Removable	Notes
Step motor	Part 1 Assembly		1		Step motor	Part 1 Assembly					Row Labels	Sum of Quantity
Step motor road and holder	Part 1 Assembly	Break it up into parts	1		Step motor road and holder	Part 1 Assembly					Part 1 Assembly	2
Spring Plungers	Rest of - Parts		4		Spring Plungers	Rest of - Parts					Rest of - Parts	12
Electromagnet	Rest of - Parts		1		Spring Plungers	Rest of - Parts					Rest of - Housing	2
Electronic board	Rest of - Parts		1		Spring Plungers	Rest of - Parts					(blank)
Rail MR9-49	Rest of - Parts		1		Spring Plungers	Rest of - Parts					Grand Total	16
Carriage	Rest of - Parts		1		Electromagnet	Rest of - Parts
Switches	Rest of - Parts		3		Electronic board	Rest of - Parts
Force Sensor	Rest of - Parts		1		Rail MR9-49	Rest of - Parts
Aluminum Housing	Rest of - Housing		1		Carriage	Rest of - Parts
Nuts and Bolts	Rest of - Housing	Cant tell where these things live!, so eeping them out	1		Switches	Rest of - Parts
					Switches	Rest of - Parts
					Switches	Rest of - Parts					Row Labels	Count of Component
					Force Sensor	Rest of - Parts					(blank)
					Aluminum Housing	Rest of - Housing					Part 1 Assembly	2
											Rest of - Parts	12
											Rest of - Housing	1
											Grand Total	15
Total			16
					15

## Sheet: S2 - Subsys
	Part 1 Assembly	Rest of - Parts	Rest of - Housing
Part 1 Assembly		Power, Data
Rest of - Parts	Power		Affixed, pinned, etc.	Power, Data, Touches ISS Handrail
Rest of - Housing	Fit into body, affixed	Affixed, pined, etc.		Physical affix to interface plate
		Power, Data, Touches ISS Handrail	Physical affix to interface plate

## Sheet: S3 - SubDSM
Rest of - Parts	Spring Plungers	Spring Plungers	Spring Plungers	Spring Plungers	Electromagnet	Electronic board	Linkage for Electromagnet	Motor Linkage	Rail MR9-49	Carriage	Switches	Switches	Switches	Force Sensor	External
Spring Plungers
Spring Plungers
Spring Plungers										Affixed
Spring Plungers										Affixed
Electromagnet							Physically affixed to output shaft
Electronic board					Power (modulated so like data)						Power, Data	Power, Data	Power, Data	Power, Data
Linkage for Electromagnet					Physically affixed to output shaft			Pin connection, both can rotate around
Motor Linkage							Pin connection, both can rotate around
Rail MR9-49										Carriage slides on rail
Carriage			Affixed	Affixed					Carriage slides on rail				Fit into carriage
Switches						Power
Switches						Power
Switches						Power				Fit into carriage
Force Sensor						Power
External	Fit into housing frame, Touches ISS Handrail	Fit into housing frame, Touches ISS Handrail	Touches ISS handrail	Touches ISS handrail	Powers actuator, Fit into frame	Fit into frame		Stepper motor affixed to frame, affixed to rod, affixed to motor holder	Fit into frame	Touches stepper motor shaft	Fits into frame	Fits into frame	Fit into frame	Fit into frame
Part 1 Assembly	Step motor	Step Motor Rod	Step Motor Holder
Step motor		Affixed to output	Alligned with output	Power, Data, Affixed to housing
Step Motor Rod	Affixed to output		Alligned with output, rotates in shaft	Worm gear connection to carriage
Step Motor Holder	Alligned with output	Alligned with output, rotates in shaft		Rotates in housing
	Power, affixed to housing	Worm gear connection to carriage	Rotates in housing
Rest of - Housing	Aluminum Housing
Aluminum Housing

## Sheet: S4-DSM
	Spring Plungers	Spring Plungers	Spring Plungers	Spring Plungers	Electromagnet	Electronic board	Linkage for Electromagnet	Motor Linkage	Rail MR9-49	Carriage	Switches	Switches	Switches	Force Sensor	Step motor	Step Motor Rod	Step Motor Holder	Aluminum Housing	External
Spring Plungers																		Fit into frame	Touches ISS Handrail
Spring Plungers																		Fit into frame	Touches ISS Handrail
Spring Plungers										Affixed									Touches ISS handrail
Spring Plungers										Affixed									Touches ISS handrail
Electromagnet						Power, Data	Physically affixed to output shaft											Fit into frame
Electronic board					Power						Power, Data	Power, Data	Power, Data	Power, Data	Power, Data			Fit into frame	Receives power, data
Linkage for Electromagnet					Physically affixed to output shaft			Pin connection, both can rotate around
Motor Linkage							Pin connection, both can rotate around								Motor affixed to the motor link		Holder affixed to the motor link	Pin connection
Rail MR9-49										Carriage slides on rail								Fit into frame
Carriage			Affixed	Affixed					Carriage slides on rail				Fit into carriage			Worm gear connection		Slides in rail
Switches						Power												Fit into frame	Touches ISS Handrail
Switches						Power												Fit into frame	Touches ISS Handrail
Switches						Power				Fit into carriage
Force Sensor						Power												Fit into frame	Touches ISS Handrail
Step motor						Power, Data		Motor affixed to the motor link								Affixed to output	Alligned with output
Step Motor Rod										Worm gear connection					Affixed to output		Alligned with output, rotates in shaft
Step Motor Holder								Holder affixed to the motor link							Alligned with output	Alligned with output, rotates in shaft
Aluminum Housing	Fit into frame	Fit into frame			Fit into frame	Fit into frame		Pin connection	Fit into frame	Slides in rail	Fit into frame	Fit into frame		Fit into frame					Physically connects to Astrobee Interface
External	Touches ISS Handrail	Touches ISS Handrail	Touches ISS handrail	Touches ISS handrail		Receives power, data					Touches ISS Handrail	Touches ISS Handrail		Touches ISS Handrail				Physically connects to Astrobee Interface

## Sheet: S5-Coded DSM
74		1	2	3	4	5	6	7	8	9	10	11	12	13	14	15	16	17	18	External
Spring Plungers	1																		1	1
Spring Plungers	2																		1	1
Spring Plungers	3										1									1
Spring Plungers	4										1									1
Electromagnet	5						1	1											1
Electronic board	6					1						1	1	1	1	1			1	1
Linkage for Electromagnet	7					1			1
Motor Linkage	8							1								1		1	1
Rail MR9-49	9										1								1
Carriage	10			1	1					1				1			1		1
Switches	11						1												1	1
Switches	12						1												1	1
Switches	13						1				1
Force Sensor	14						1												1	1
Step motor	15						1		1								1	1
Step Motor Rod	16										1					1		1
Step Motor Holder	17								1							1	1
Aluminum Housing	18	1	1			1	1		1	1	1	1	1		1					1
External		1	1	1	1		1					1	1		1				1

## Sheet: S6 - Elect SubDSM
	MIC5205	C19	C13	C10	Max232	C6	C7	C5	C4	A4983	R4	R5	R6	C8	C11	C9	R7	R8	R12	R13	C14	R14	R15	C12	D1	T1	R9	R10	R11	ATMEGA	O1	C1	C2	R2	R1	R3	C3	External
MIC5205		In	Out	Out					VCC	VCC							VCC										VCC	VCC	VCC	VCC				VCC	VCC	VCC	VCC	RAW, GND
C19	In																																					GND
C13	Out			X																																		GND
C10	Out		X																																			GND
Max232						pins, 1 and 3	pins 4 and 5	pin 6	pin 2																					TRO, RX1								RS232-TX, RS232-RX
C6					pins, 1 and 3
C7					pins 4 and 5
C5					Pin 6																																	GnD
C4	VCC				pin 2					VCC							VCC										VCC	VCC	VCC	VCC				VCC	VCC	VCC	VCC
A4983	VCC								VCC		X	X	X	X	X	X	X	X	2A			1A					VCC	VCC	VCC	VCC, Dir, Reset, STEP,				VCC	VCC	VCC	VCC	RAW, GND
R4										X		X																										GND
R5										X	X																											GND
R6										X																												GND
C8										X																												Raw
C11										X
C9										X																												GND
R7	VCC								VCC	X								X									VCC	VCC	VCC	VCC				VCC	VCC	VCC	VCC
R8										X							X																					GND
R12										2A										X	X									EMF 1								GND
R13																			X		X									EMF 1								GND
C14																			X	X										EMF 1								GND
R14																							X	X						EMF2								GND
R15										1A												X		X						EMF2								GND
C12																						X	X							EMF2								GND
D1																										X												Raw, X2-1, X2-2
T1																									X													GND, X2-2
R9																														VCC				VCC	VCC	VCC	VCC	Limit 1, X1-1
R10																														VCC				VCC	VCC	VCC	VCC	Limit 2, X1-3
R11																														VCC				VCC	VCC	VCC	VCC	Limit 3, X1-5
ATMEGA	VCC				TRO, RX1				VCC	VCC, Dir, Reset, STEP,							VCC		EMF 1	EMF 1	EMF 1	EMF2	EMF2	EMF2			VCC	VCC	VCC		Connected	Connection	Reset Pin	Reset Pin	Connection	Connection		Pressure, Limit 1, Limit 2
O1																														Connected								GND
C1																														Connection								GND
C2																														Reset Pin								GND
R2	VCC								VCC	VCC							VCC										VCC	VCC	VCC	Reset Pin								VCC
R1	VCC								VCC	VCC							VCC										VCC	VCC	VCC	Connection								VCC
R3	VCC								VCC	VCC							VCC										VCC	VCC	VCC	Connection								VCC
C3	VCC								VCC	VCC							VCC										VCC	VCC	VCC									GND,
External	RAW	GND	GND	GND	RS232-TX, RS232-RX			GnD		RAW, GND	GND	GND	GND	Raw		GND		GND	GND	GND	GND	GND	GND	GND	Raw, X2-1, X2-2	GND, X2-2	Limit 1, X1-1	Limit 2, X1-3	Limit 3, X1-5	Pressure, Limit 1, Limit 2	GND	GND	GND	VCC	VCC	VCC	GND,
RAW
GND
Rs-232

## Sheet: S7-Soft SubDSM
	Power On	Standby	Reset	Unpack	Close	Release	Pack	Receive Command	Send Confirmation	Drive motor	Read switches	Read force sensor
Power On
Standby	X		X	X	X	X	X
Reset		X
Unpack			X
Close				X
Release					X
Pack						X
Receive Command			X	X	X	X	X
Send Confirmation				X	X	X	X
Drive motor				X	X	X	X
Read switches				X	X	X	X
Read force sensor				X	X	X	X

## Sheet: S8-Full
285		1	2	3	4	5	6	7	8	9	10	11	12	19	20	21	22	23	24	25	26	27	28	29	30	31	32	33	34	35	36	37	38	39	40	41	42	43	44	45	46	47	48	49	50	51	52	53	54
Power On	1
Standby	2	1		1	1	1	1	1
Reset	3		1
Unpack	4			1
Close	5				1
Release	6					1
Pack	7						1
Receive Command	8			1	1	1	1	1
Send Confirmation	9				1	1	1	1
Drive motor	10				1	1	1	1
Read switches	11				1	1	1	1
Read force sensor	12				1	1	1	1
MIC5205	19														1	1	1					1	1							1										1	1	1	1				1	1	1
C19	20													1
C13	21													1			1					1	1							1										1	1	1	1				1	1	1
C10	22													1		1						1	1							1										1	1	1	1				1	1	1
Max232	23																		1	1	1	1																					1
C6	24																	1
C7	25																	1
C5	26																	1
C4	27													1		1	1	1					1							1										1	1	1	1				1	1	1
A4983	28													1		1	1					1		1	1	1	1	1	1	1	1	1			1					1	1	1	1				1	1	1
R4	29																						1
R5	30																						1
R6	31																						1
C8	32																						1
C11	33																						1
C9	34																						1
R7	35													1		1	1					1	1								1									1	1	1	1				1	1	1
R8	36																						1							1
R12	37																						1										1	1									1
R13	38																															1		1									1
C14	39																															1	1										1
R14	40																						1													1	1						1
R15	41																																		1		1						1
C12	42																																		1	1							1
D1	43																																						1
T1	44																																					1					1
R9	45													1		1	1					1	1							1											1	1	1				1	1	1
R10	46													1		1	1					1	1							1										1		1	1				1	1	1
R11	47													1		1	1					1	1							1										1	1		1				1	1	1
ATMEGA	48	1	1	1	1	1	1	1	1	1	1	1	1	1		1	1	1				1	1							1		1	1	1	1	1	1		1	1	1	1		1	1	1	1	1	1
O1	49																																										1
C1	50																																										1
C2	51																																										1
R2	52													1		1	1					1	1							1										1	1	1	1
R1	53													1		1	1					1	1							1										1	1	1	1
R3	54													1		1	1					1	1							1										1	1	1	1
C3	55													1		1	1					1	1							1										1	1	1	1				1	1	1
Spring Plungers	56
Spring Plungers	57
Spring Plungers	58
Spring Plungers	59
Electromagnet	60
Electronic board	61													1	1	1	1	1	1	1	1	1	1	1	1	1	1	1	1	1	1	1	1	1	1	1	1	1	1	1	1	1	1	1	1	1	1	1	1
Linkage for Electromagnet	62
Motor Linkage	63
Rail MR9-49	64
Carriage	65
Switches	66
Switches	67
Switches	68
Force Sensor	69
Step motor	70
Step Motor Rod	71
Step Motor Holder	72
Aluminum Housing	73
External
[truncated: 19 more columns]

## Sheet: S8-Full-LowDetail
285		1	2	3	4	5	6	7	8	9	10	11	12	19	20	21	22	23	24	25	26	27	28	29	30	31	32	33	34	35	36	37	38	39	40	41	42	43	44	45	46	47	48	49	50	51	52	53	54
Power On	1
Standby	2	1		1	1	1	1	1
Reset	3		1
Unpack	4			1
Close	5				1
Release	6					1
Pack	7						1
Receive Command	8			1	1	1	1	1
Send Confirmation	9				1	1	1	1
Drive motor	10				1	1	1	1
Read switches	11				1	1	1	1
Read force sensor	12				1	1	1	1
MIC5205	19														1	1	1					1	1							1										1	1	1	1				1	1	1
C19	20													1
C13	21													1			1					1	1							1										1	1	1	1				1	1	1
C10	22													1		1						1	1							1										1	1	1	1				1	1	1
Max232	23																		1	1	1	1																					1
C6	24																	1
C7	25																	1
C5	26																	1
C4	27													1		1	1	1					1							1										1	1	1	1				1	1	1
A4983	28													1		1	1					1		1	1	1	1	1	1	1	1	1			1					1	1	1	1				1	1	1
R4	29																						1
R5	30																						1
R6	31																						1
C8	32																						1
C11	33																						1
C9	34																						1
R7	35													1		1	1					1	1								1									1	1	1	1				1	1	1
R8	36																						1							1
R12	37																						1										1	1									1
R13	38																															1		1									1
C14	39																															1	1										1
R14	40																						1													1	1						1
R15	41																																		1		1						1
C12	42																																		1	1							1
D1	43																																						1
T1	44																																					1					1
R9	45													1		1	1					1	1							1											1	1	1				1	1	1
R10	46													1		1	1					1	1							1										1		1	1				1	1	1
R11	47													1		1	1					1	1							1										1	1		1				1	1	1
ATMEGA	48	1	1	1	1	1	1	1	1	1	1	1	1	1		1	1	1				1	1							1		1	1	1	1	1	1		1	1	1	1		1	1	1	1	1	1
O1	49																																										1
C1	50																																										1
C2	51																																										1
R2	52													1		1	1					1	1							1										1	1	1	1
R1	53													1		1	1					1	1							1										1	1	1	1
R3	54													1		1	1					1	1							1										1	1	1	1
C3	55													1		1	1					1	1							1										1	1	1	1				1	1	1
Spring Plungers	56
Spring Plungers	57
Spring Plungers	58
Spring Plungers	59
Electromagnet	60
Electronic board	61													1	1	1	1	1	1	1	1	1	1	1	1	1	1	1	1	1	1	1	1	1	1	1	1	1	1	1	1	1	1	1	1	1	1	1	1
Linkage for Electromagnet	62
Motor Linkage	63
Rail MR9-49	64
Carriage	65
Switches	66
Switches	67
Switches	68
Force Sensor	69
Step motor	70
Step Motor Rod	71
Step Motor Holder	72
Aluminum Housing	73
External
[truncated: 19 more columns]
