# Supplementary material for: Linking solver characteristics, solving processes and solution attributes: A data explainer for an open innovation generated robotic design dataset
Source: Data Brief. 2023 Sep 6;50:109547. doi: 10.1016/j.dib.2023.109547 (PMC10518673; doi:10.1016/j.dib.2023.109547)
Supplement: Supplementary file 1 [file mmc1.zip › Release/Solutions/Solution DSMs/D2-SAM/SAM-3 DSM.xlsx]

## Sheet: S1 - BOM
Component	Group	Note	Quantity		Component	Group	Fastener Removed	Notes		Component	Group	Notes
AM Body	SAM Body		1		AM Body	SAM Body									Row Labels	Sum of Quantity
Extend Arm (left)	SAM Body		1		Extend Arm (left)	SAM Body									(blank)
Extend Arm (right)	SAM Body		1		Extend Arm (right)	SAM Body									SAM Body	19
Lead screw DC motor	SAM Body		2		Lead screw DC motor	SAM Body									SAM Clamp	14
DC motor	SAM Body		2		DC motor	SAM Body									Grand Total	33
Conact Sensor	SAM Body		8		Lead screw DC motor	SAM Body
Motor gear	SAM Body		2		DC motor	SAM Body
Top cover	SAM Body		1		Conact Sensor	SAM Body
PCBA	SAM Body		1		Conact Sensor	SAM Body
Clamp finger (left)	SAM Clamp		1		Conact Sensor	SAM Body
Clamp finger (right)	SAM Clamp		1		Conact Sensor	SAM Body
Clamp finger base (left)	SAM Clamp		1		Conact Sensor	SAM Body
Clamp finger base (right)	SAM Clamp		1		Conact Sensor	SAM Body									Row Labels	Count of Component
Clamp finger plate	SAM Clamp		2		Conact Sensor	SAM Body									(blank)
Clamp plate stopper	SAM Clamp		4		Conact Sensor	SAM Body									SAM Body	19
Stopper plate	SAM Clamp		2		Motor gear	SAM Body									SAM Clamp	14
Compression spring	SAM Clamp		2		Motor gear	SAM Body									Grand Total	33
					Top cover	SAM Body
					PCBA	SAM Body
					Clamp finger (left)	SAM Clamp
					Clamp finger (right)	SAM Clamp
					Clamp finger base (left)	SAM Clamp
					Clamp finger base (right)	SAM Clamp
					Clamp finger plate	SAM Clamp
					Clamp finger plate	SAM Clamp
					Clamp plate stopper	SAM Clamp
					Clamp plate stopper	SAM Clamp
					Clamp plate stopper	SAM Clamp
					Clamp plate stopper	SAM Clamp
					Stopper plate	SAM Clamp
					Stopper plate	SAM Clamp
					Compression spring	SAM Clamp
					Compression spring	SAM Clamp
Total			33
					33					0

## Sheet: S2 - Subsys
	SAM Body & Extend Arm Module	SAM Clamp Finger Module
SAM Body & Extend Arm Module		Driven by and slides in	Interfaces with Astrobee, Power, Data
SAM Clamp Finger Module	Driven by and slides in		Grabs ISS, Power, Data
	Interfaces with Astrobee, Power, Data	Grabs ISS, Power, Data

## Sheet: S3 - SubDSM
SAM Body	AM Body	Extend Arm (left)	Lead screw DC motor	Conact Sensor	Conact Sensor	DC motor	Motor gear	Conact Sensor	Conact Sensor	Extend Arm (right)	Lead screw DC motor	Conact Sensor	Conact Sensor	DC motor	Motor gear	Conact Sensor	Conact Sensor	Top cover	PCBA	External
AM Body		Slides on	Affixed inside	Affixed to	Affixed to	Affixed to		Affixed to	Affixed to	Slides on	Affixed inside	Affixed to	Affixed to	Affixed to		Affixed to	Affixed to	Alligned with and fit into	Fit inside of	Attaches to Astrobee Interface
Extend Arm (left)	Slides on		Attached to output shaft	Touches on contract																Touches ISS Handrail on guidance
Lead screw DC motor	Affixed inside	Attached to output shaft			Touches on extend														Power, Data
Conact Sensor	Affixed to	Touches on contract																	Power
Conact Sensor	Affixed to		Touches on extend																Power
DC motor	Affixed to						Attached to output shaft												Power, Data
Motor gear						Attached to output shaft														Drives left side
Conact Sensor	Affixed to																		Power	Touches slide on extend
Conact Sensor	Affixed to																		Power	Touches slide on contract
Extend Arm (right)	Slides on										Attached to output shaft	Touches on contract								Touches ISS Handrail on guidance
Lead screw DC motor	Affixed inside									Attached to output shaft			Touches on extend						Power, Data
Conact Sensor	Affixed to									Touches on contract									Power
Conact Sensor	Affixed to										Touches on extend								Power
DC motor	Affixed to														Attached to output shaft				Power, Data
Motor gear														Attached to output shaft						Drives left side
Conact Sensor	Affixed to																		Power	Touches slide on extend
Conact Sensor	Affixed to																		Power	Touches slide on contract
Top cover	Alligned with and fit into
PCBA	Fit inside of		Power	Power, Data	Power, Data	Power		Power, Data	Power, Data		Power	Power, Data	Power, Data	Power		Power, Data	Power, Data			Power, Data
External	Attaches to Astrobee Interface	Touches ISS Handrail on guidance					Drives left side	Touches slide on extend	Touches slide on contract	Touches ISS Handrail on guidance					Drives left side	Touches slide on extend	Touches slide on contract		Power, Data
SAM Clamp	Clamp finger base (left)	Clamp finger (left)	Clamp plate stopper	Clamp plate stopper	Stopper plate	Compression spring	Clamp finger plate	Clamp finger base (right)	Clamp finger (right)	Clamp plate stopper	Clamp plate stopper	Stopper plate	Compression spring	Clamp finger plate
Clamp finger base (left)		Affixed to													Slides inside, gear off of
Clamp finger (left)	Affixed to		Captured inside	Captured inside	Affixed to end	Captured inside and pushes off of	Alligned with
Clamp plate stopper		Captured inside					Affixed to the side of it
Clamp plate stopper		Captured inside					Affixed to the side of it
Stopper plate		Affixed to end
Compression spring		Captured inside and pushes off of					pushes off of
Clamp finger plate		Alligned with	Affixed to the side of it	Affixed to the side of it		pushes off of									Touches ISS Handrail
Clamp finger base (right)									Affixed to						Slides inside, gear off of
Clamp finger (right)								Affixed to		Captured inside	Captured inside	Affixed to end	Captured inside and pushes off of	Alligned with
Clamp plate stopper									Captured inside					Affixed to the side of it
Clamp plate stopper									Captured inside					Affixed to the side of it
Stopper plate									Affixed to end
Compression spring									Captured inside and pushes off of					pushes off of
Clamp finger plate									Alligned with	Affixed to the side of it	Affixed to the side of it		pushes off of		Touches ISS Handrail
	Slides inside, gear off of						Touches ISS Handrail	Slides inside, gear off of						Touches ISS Handrail

## Sheet: S4-DSM
SAM Body	AM Body	Extend Arm (left)	Lead screw DC motor	Conact Sensor	Conact Sensor	DC motor	Motor gear	Conact Sensor	Conact Sensor	Extend Arm (right)	Lead screw DC motor	Conact Sensor	Conact Sensor	DC motor	Motor gear	Conact Sensor	Conact Sensor	Top cover	PCBA	Clamp finger base (left)	Clamp finger (left)	Clamp plate stopper	Clamp plate stopper	Stopper plate	Compression spring	Clamp finger plate	Clamp finger base (right)	Clamp finger (right)	Clamp plate stopper	Clamp plate stopper	Stopper plate	Compression spring	Clamp finger plate
AM Body		Slides on	Affixed inside	Affixed to	Affixed to	Affixed to		Affixed to	Affixed to	Slides on	Affixed inside	Affixed to	Affixed to	Affixed to		Affixed to	Affixed to	Alligned with and fit into	Fit inside of	Slides on track							Slides on track							Attaches to Astrobee Interface
Extend Arm (left)	Slides on		Attached to output shaft	Touches on contract																														Touches ISS Handrail on guidance
Lead screw DC motor	Affixed inside	Attached to output shaft			Touches on extend														Power, Data
Conact Sensor	Affixed to	Touches on contract																	Power
Conact Sensor	Affixed to		Touches on extend																Power
DC motor	Affixed to						Attached to output shaft												Power, Data
Motor gear						Attached to output shaft														Drives left Side
Conact Sensor	Affixed to																		Power	Touches slide on extend
Conact Sensor	Affixed to																		Power	Touches slide on contract
Extend Arm (right)	Slides on										Attached to output shaft	Touches on contract																						Touches ISS Handrail on guidance
Lead screw DC motor	Affixed inside									Attached to output shaft			Touches on extend						Power, Data
Conact Sensor	Affixed to									Touches on contract									Power
Conact Sensor	Affixed to										Touches on extend								Power
DC motor	Affixed to														Attached to output shaft				Power, Data
Motor gear														Attached to output shaft													Drives left Side
Conact Sensor	Affixed to																		Power								Touches slide on extend
Conact Sensor	Affixed to																		Power								Touches slide on contract
Top cover	Alligned with and fit into
PCBA	Fit inside of		Power	Power, Data	Power, Data	Power		Power, Data	Power, Data		Power	Power, Data	Power, Data	Power		Power, Data	Power, Data																	Power, Data
Clamp finger base (left)	Slides on track						Drives left Side	Touches slide on extend	Touches slide on contract												Affixed to													Slides inside, gear off of
Clamp finger (left)																				Affixed to		Captured inside	Captured inside	Affixed to end	Captured inside and pushes off of	Alligned with
Clamp plate stopper																					Captured inside					Affixed to the side of it
Clamp plate stopper																					Captured inside					Affixed to the side of it
Stopper plate																					Affixed to end
Compression spring																					Captured inside and pushes off of					pushes off of
Clamp finger plate																					Alligned with	Affixed to the side of it	Affixed to the side of it		pushes off of									Touches ISS Handrail
Clamp finger base (right)	Slides on track														Drives left Side	Touches slide on extend	Touches slide on contract											Affixed to						Slides inside, gear off of
Clamp finger (right)																											Affixed to		Captured inside	Captured inside	Affixed to end	Captured inside and pushes off of	Alligned with
Clamp plate stopper																												Captured inside					Affixed to the side of it
Clamp plate stopper																												Captured inside					Affixed to the side of it
Stopper plate																												Affixed to end
Compression spring																												Captured inside and pushes off of					pushes off of
Clamp finger plate																												Alligned with	Affixed to the side of it	Affixed to the side of it		pushes off of		Touches ISS Handrail
	Attaches to Astrobee Interface	Touches ISS Handrail on guidance								Touches ISS Handrail on guidance									Power, Data	Slides inside, gear off of						Touches ISS Handrail	Slides inside, gear off of						Touches ISS Handrail

## Sheet: S5-Coded DSM
140		1	2	3	4	5	6	7	8	9	10	11	12	13	14	15	16	17	18	19	20	21	22	23	24	25	26	27	28	29	30	31	32	33
AM Body	1		1	1	1	1	1		1	1	1	1	1	1	1		1	1	1	1	1							1							1
Extend Arm (left)	2	1		1	1																														1
Lead screw DC motor	3	1	1			1														1
Conact Sensor	4	1	1																	1
Conact Sensor	5	1		1																1
DC motor	6	1						1												1
Motor gear	7						1														1
Conact Sensor	8	1																		1	1
Conact Sensor	9	1																		1	1
Extend Arm (right)	10	1										1	1																						1
Lead screw DC motor	11	1									1			1						1																		72
Conact Sensor	12	1									1									1																		36
Conact Sensor	13	1										1								1
DC motor	14	1														1				1
Motor gear	15														1													1
Conact Sensor	16	1																		1								1
Conact Sensor	17	1																		1								1
Top cover	18	1
PCBA	19	1		1	1	1	1		1	1		1	1	1	1		1	1																	1
Clamp finger base (left)	20	1						1	1	1												1													1
Clamp finger (left)	21																				1		1	1	1	1	1
Clamp plate stopper	22																					1					1
Clamp plate stopper	23																					1					1
Stopper plate	24																					1
Compression spring	25																					1					1
Clamp finger plate	26																					1	1	1		1									1
Clamp finger base (right)	27	1														1	1	1											1						1
Clamp finger (right)	28																											1		1	1	1	1	1
Clamp plate stopper	29																												1					1
Clamp plate stopper	30																												1					1
Stopper plate	31																												1
Compression spring	32																												1					1
Clamp finger plate	33																												1	1	1		1		1
		1	1								1									1	1						1	1						1

## Sheet: S7-Soft SubDSM
	Unpack	Standby	Close	Hold	Release	Pack	Read Contact Snesor	Drive Lead Screw	Drive Motor	Receive Commands	Send Confirmations
Unpack
Standby	X				X	X
Close
Hold			X
Release
Pack
Read Contact Snesor	Read 2,4,6,8		read 1 and 3		read 2 and 4	Read 1 3 5 7
Drive Lead Screw	Run 1 and 2					Run 1 and 2
Drive Motor	Run 1 and 2		Run 1 and 2		run 1 and 2	Run 1 and 2
Receive Commands	receive unpack	uses this to trigger next action	receive close	uses this to trigger next action	receive release	receive pack
Send Confirmations	Send unpack		send confirm		send release confirm	send pack

## Sheet: S8-Full
175		1	2	3	4	5	6	7	8	9	10	11	1	2	3	4	5	6	7	8	9	10	11	12	13	14	15	16	17	18	19	20	21	22	23	24	25	26	27	28	29	30	31	32	33
Unpack	1
Standby	2	1				1	1
Close	3
Hold	4			1
Release	5
Pack	6
Read Contact Snesor	7	1		1		1	1
Drive Lead Screw	8	1					1
Drive Motor	9	1		1		1	1
Receive Commands	10	1	1	1	1	1	1
Send Confirmations	11	1		1		1	1
AM Body	12													1	1	1	1	1		1	1	1	1	1	1	1		1	1	1	1	1							1							1
Extend Arm (left)	13												1		1	1																														1
Lead screw DC motor	14												1	1			1														1
Conact Sensor	15												1	1																	1
Conact Sensor	16												1		1																1
DC motor	17												1						1												1
Motor gear	18																	1														1
Conact Sensor	19												1																		1	1
Conact Sensor	20												1																		1	1
Extend Arm (right)	21												1										1	1																						1
Lead screw DC motor	22												1									1			1						1																		72
Conact Sensor	23												1									1									1																		36
Conact Sensor	24												1										1								1
DC motor	25												1														1				1
Motor gear	26																									1													1
Conact Sensor	27												1																		1								1
Conact Sensor	28												1																		1								1
Top cover	29												1
PCBA	30	1	1	1	1	1	1	1	1	1	1	1	1		1	1	1	1		1	1		1	1	1	1		1	1																	1
Clamp finger base (left)	31												1						1	1	1												1													1
Clamp finger (left)	32																															1		1	1	1	1	1
Clamp plate stopper	33																																1					1
Clamp plate stopper	34																																1					1
Stopper plate	35																																1
Compression spring	36																																1					1
Clamp finger plate	37																																1	1	1		1									1
Clamp finger base (right)	38												1														1	1	1											1						1
Clamp finger (right)	39																																						1		1	1	1	1	1
Clamp plate stopper	40																																							1					1
Clamp plate stopper	41																																							1					1
Stopper plate	42																																							1
Compression spring	43																																							1					1
Clamp finger plate	44																																							1	1	1		1		1
													1	1								1									1	1						1	1						1

## Sheet: S8-Full-LowDetail
175		1	2	3	4	5	6	7	8	9	10	11	1	2	3	4	5	6	7	8	9	10	11	12	13	14	15	16	17	18	19	20	21	22	23	24	25	26	27	28	29	30	31	32	33
Unpack	1
Standby	2	1				1	1
Close	3
Hold	4			1
Release	5
Pack	6
Read Contact Snesor	7	1		1		1	1
Drive Lead Screw	8	1					1
Drive Motor	9	1		1		1	1
Receive Commands	10	1	1	1	1	1	1
Send Confirmations	11	1		1		1	1
AM Body	12													1	1	1	1	1		1	1	1	1	1	1	1		1	1	1	1	1							1							1
Extend Arm (left)	13												1		1	1																														1
Lead screw DC motor	14												1	1			1														1
Conact Sensor	15												1	1																	1
Conact Sensor	16												1		1																1
DC motor	17												1						1												1
Motor gear	18																	1														1
Conact Sensor	19												1																		1	1
Conact Sensor	20												1																		1	1
Extend Arm (right)	21												1										1	1																						1
Lead screw DC motor	22												1									1			1						1
Conact Sensor	23												1									1									1
Conact Sensor	24												1										1								1
DC motor	25												1														1				1
Motor gear	26																									1													1
Conact Sensor	27												1																		1								1
Conact Sensor	28												1																		1								1
Top cover	29												1
PCBA	30	1	1	1	1	1	1	1	1	1	1	1	1		1	1	1	1		1	1		1	1	1	1		1	1																	1
Clamp finger base (left)	31												1						1	1	1												1													1
Clamp finger (left)	32																															1		1	1	1	1	1
Clamp plate stopper	33																																1					1
Clamp plate stopper	34																																1					1
Stopper plate	35																																1
Compression spring	36																																1					1
Clamp finger plate	37																																1	1	1		1									1
Clamp finger base (right)	38												1														1	1	1											1						1
Clamp finger (right)	39																																						1		1	1	1	1	1
Clamp plate stopper	40																																							1					1
Clamp plate stopper	41																																							1					1
Stopper plate	42																																							1
Compression spring	43																																							1					1
Clamp finger plate	44																																							1	1	1		1		1
													1	1								1									1	1						1	1						1
