# Supplementary material for: Linking solver characteristics, solving processes and solution attributes: A data explainer for an open innovation generated robotic design dataset
Source: Data Brief. 2023 Sep 6;50:109547. doi: 10.1016/j.dib.2023.109547 (PMC10518673; doi:10.1016/j.dib.2023.109547)
Supplement: Supplementary file 1 [file mmc1.zip › Release/Solutions/Solution DSMs/D2-SAM/SAM-9 DSM.xlsx]

## Sheet: S1 - BOM
Component	Group	Note	Quantity		Component	Group	Fastener Removed	Notes		Component	Group	Notes
Arm	Arms		2		Arm	Arms									Row Labels	Sum of Quantity
Spring	Arms		2		Spring	Arms									(blank)
Ring	Arms		2		Ring	Arms									Arms	6
Pressure Sensor	Motor-Sensor		1		Arm	Arms									Motor-Sensor	2
Sensor Extension	Motor-Sensor		1		Spring	Arms									Motor-Attachment	6
Motor	Motor-Attachment		2		Ring	Arms									Grand Total	14
Cog	Motor-Attachment		2		Pressure Sensor	Motor-Sensor
End Piece	Motor-Attachment		2		Sensor Extension	Motor-Sensor
					Motor	Motor-Attachment
					Cog	Motor-Attachment
					End Piece	Motor-Attachment
					Motor	Motor-Attachment
					Cog	Motor-Attachment									Row Labels	Count of Component
					End Piece	Motor-Attachment									(blank)
															Arms	6
															Motor-Sensor	2
															Motor-Attachment	6
															Grand Total	14
Total			14
					14					0

## Sheet: S2 - Subsys
	Arms	Motor-Sensor	Motor-Attachment
Arms			Connects to frame
Motor-Sensor	Installed in left one		Connects to frame
Motor-Attachment	Connects to frame	Connects to frame

## Sheet: S3 - SubDSM
	Arm	Spring	Ring	Arm	Spring	Ring
Arm		Affixed to end along body	Affixed to end				Touches iSS Handrail
Spring	Affixed to end along body
Ring	Affixed to end						Touches ISS Handrail
Arm					Affixed to end along body	Affixed to end	Touches iSS Handrail
Spring				Affixed to end along body
Ring				Affixed to end			Touches ISS Handrail
	Touches iSS Handrail		Touches ISS Handrail	Touches iSS Handrail		Touches ISS Handrail
	Pressure Sensor	Sensor Extension	Motor	Cog	End Piece	Motor	Cog	End Piece
Pressure Sensor									Power
Sensor Extension									Power
Motor				Affixed to motor output	Attached				Power, Data
Cog			Affixed to motor output
End Piece			Attached
Motor							Affixed to motor output	Attached	Power, Data
Cog						Affixed to motor output
End Piece						Attached
	Power, Data	Power, Data	Power			Power

## Sheet: S4-DSM
	Arm	Spring	Ring	Arm	Spring	Ring	Pressure Sensor	Sensor Extension	Motor	Cog	End Piece	Motor	Cog	End Piece
Arm		Affixed to end along body	Affixed to end				Affixed inside	Affixed inside	Alligned to	Gear tooth connection	Alligned to	Alligned to	Gear tooth connection	Alligned to	Touches iSS Handrail
Spring	Affixed to end along body
Ring	Affixed to end														Touches ISS Handrail
Arm					Affixed to end along body	Affixed to end									Touches iSS Handrail
Spring				Affixed to end along body
Ring				Affixed to end											Touches ISS Handrail
Pressure Sensor	Affixed inside														Power
Sensor Extension	Affixed inside														Power
Motor	Alligned to									Affixed to motor output	Attached				Power, Data
Cog	Gear tooth connection								Affixed to motor output
End Piece	Alligned to								Attached
Motor	Alligned to												Affixed to motor output	Attached	Power, Data
Cog	Gear tooth connection											Affixed to motor output
End Piece	Alligned to											Attached
	Touches iSS Handrail		Touches ISS Handrail	Touches iSS Handrail		Touches ISS Handrail	Power, Data	Power, Data	Power			Power

## Sheet: S5-Coded DSM
48		1	2	3	4	5	6	7	8	9	10	11	12	13	14
Arm	1		1	1				1	1	1	1	1	1	1	1	1
Spring	2	1
Ring	3	1														1
Arm	4					1	1									1
Spring	5				1
Ring	6				1											1
Pressure Sensor	7	1														1
Sensor Extension	8	1														1
Motor	9	1									1	1				1
Cog	10	1								1
End Piece	11	1								1
Motor	12	1												1	1	1
Cog	13	1											1
End Piece	14	1											1
		1		1	1		1	1	1	1			1

## Sheet: S6 - Elect SubDSM
	Microprocessor	Motor Driver 1	Motor Drive 2	Force Sensor Resistor
Microprocessor		Command	Command	Power Line to Ground	Power, Data
Motor Driver 1	Command				Power Supply
Motor Drive 2	Command				Power Supply, Power, Data
Force Sensor Resistor	Power Line to Ground				Force Sensor
	Power, Data	Power Supply	Power Supply, Power, Data	Force Sensor

## Sheet: S7-Soft SubDSM
	Reading Sensor mode (Mode 1)	Closing Grasp (Mode 2)	Running Holding Torque (Mode 3)	End state reading sensor (Mode 4)	Standby	Receive command	Drive motors	Read sensor	If then
Reading Sensor mode (Mode 1)				X
Closing Grasp (Mode 2)	X
Running Holding Torque (Mode 3)		X
End state reading sensor (Mode 4)			X
Standby	X
Do Nothing	X		X	X
Receive command	X			X
Drive motors		X		X
Read sensor	X		X	X
If then	X		X	X

## Sheet: S8-Full
		1	2	3	4	5	6	7	8	9	10	11	12	13	14	15	16	17	18	19	20	21	22	23	24	25	26	27	28
Reading Sensor mode (Mode 1)	1				1
Closing Grasp (Mode 2)	2	1
Running Holding Torque (Mode 3)	3		1
End state reading sensor (Mode 4)	4			1
Standby	5	1
Do Nothing	6	1		1	1
Receive command	7	1			1
Drive motors	8		1		1
Read sensor	9	1		1	1
If then	10	1		1	1
Microprocessor	11	1	1	1	1	1	1	1	1	1	1		1	1	1															1
Motor Driver 1	12											1															1
Motor Drive 2	13											1													1
Force Sensor Resistor	14											1											1
Arm	15																1	1				1	1	1	1	1	1	1	1	1
Spring	16															1
Ring	17															1														1
Arm	18																			1	1									1
Spring	19																		1
Ring	20																		1											1
Pressure Sensor	21															1														1
Sensor Extension	22														1	1														1
Motor	23															1									1	1				1
Cog	24													1		1								1
End Piece	25															1								1
Motor	26												1			1												1	1	1
Cog	27															1											1
End Piece	28															1											1
												1				1		1	1		1	1	1	1			1

## Sheet: S8-Full-LowDetail
		1	2	3	4	5	6	7	8	9	10	11	12	13	14	15	16	17	18	19	20	21	22	23	24	25	26	27	28
Reading Sensor mode (Mode 1)	1				1
Closing Grasp (Mode 2)	2	1
Running Holding Torque (Mode 3)	3		1
End state reading sensor (Mode 4)	4			1
Standby	5	1
Do Nothing	6	1		1	1
Receive command	7	1			1
Drive motors	8		1		1
Read sensor	9	1		1	1
If then	10	1		1	1
Microprocessor	11	1	1	1	1	1	1	1	1	1	1		1	1	1															1
Motor Driver 1	12											1															1
Motor Drive 2	13											1													1
Force Sensor Resistor	14											1											1
Arm	15																1	1				1	1	1	1	1	1	1	1	1
Spring	16															1
Ring	17															1														1
Arm	18																			1	1									1
Spring	19																		1
Ring	20																		1											1
Pressure Sensor	21															1														1
Sensor Extension	22														1	1														1
Motor	23															1									1	1				1
Cog	24													1		1								1
End Piece	25															1								1
Motor	26												1			1												1	1	1
Cog	27															1											1
End Piece	28															1											1
												1				1		1	1		1	1	1	1			1
