# Supplementary material for: Linking solver characteristics, solving processes and solution attributes: A data explainer for an open innovation generated robotic design dataset
Source: Data Brief. 2023 Sep 6;50:109547. doi: 10.1016/j.dib.2023.109547 (PMC10518673; doi:10.1016/j.dib.2023.109547)
Supplement: Supplementary file 1 [file mmc1.zip › Release/Solutions/Solution DSMs/D2-SAM/SAM-8 DSM.xlsx]

## Sheet: S1 - BOM
Component	Group	Note	Quantity		Component	Group	Fastener Removed	Notes		Component	Group	Notes
Lower Body+UpperBody	Lower Body Assembly	break this into two	1		Lower Body	Lower Body Assembly									Row Labels	Sum of Quantity
Electronics Board	Lower Body Assembly		1		Upper Body	Lower Body Assembly									(blank)
Contact Sensor #1	Lower Body Assembly		1		Electronics Board	Lower Body Assembly									Lower Body Assembly	13
GearTrain Mechanism set	Lower Body Assembly	This is actually a set of components	2		Contact Sensor #1	Lower Body Assembly									Gripper Assembly - Left	4
Attachment hardware	Lower Body Assembly		7		GearTrain Mechanism set (Left First)	Lower Body Assembly									Gripper Assembly - Right	4
Shafts set	Lower Body Assembly	There are at least six shafts and this must be broken up	1		GearTrain Mechanism set (Left Middle)	Lower Body Assembly									Grand Total	21
Left Gripper Body	Gripper Assembly - Left		1		GearTrain Mechanism set (Left Gripper)	Lower Body Assembly
Actuator #1	Gripper Assembly - Left		1		GearTrain Mechanism set (Right First)	Lower Body Assembly
Force Sensor #1	Gripper Assembly - Left		1		GearTrain Mechanism set (Right Middle)	Lower Body Assembly
Rotation Sensor #1	Gripper Assembly - Left		1		GearTrain Mechanism set (Right Gripper)	Lower Body Assembly
Right Gripper Body	Gripper Assembly - Right		1		Attachment hardware (DSUB L)	Lower Body Assembly
Actuator #2	Gripper Assembly - Right		1		Attachment hardware (DSUB R)	Lower Body Assembly
Force Sensor #2	Gripper Assembly - Right		1		Attachment hardware (PCB 1)	Lower Body Assembly									Row Labels	Count of Component
Rotation Sensor #2	Gripper Assembly - Right		1		Attachment hardware (PCB 2)	Lower Body Assembly									(blank)
					Attachment hardware (PCB 3)	Lower Body Assembly									Lower Body Assembly	23
					Attachment hardware (Case outside 1)	Lower Body Assembly									Gripper Assembly - Left	4
					Attachment hardware (Case outside 2)	Lower Body Assembly									Gripper Assembly - Right	4
					Shafts set (L First)	Lower Body Assembly									Grand Total	31
					Shafts set (L Middle)	Lower Body Assembly
					Shafts set (L Gripper)	Lower Body Assembly
					Shafts set (R First)	Lower Body Assembly
					Shafts set (R Middle)	Lower Body Assembly
					Shafts set (R Gripper)	Lower Body Assembly
					Left Gripper Body	Gripper Assembly - Left
					Actuator #1	Gripper Assembly - Left
					Force Sensor #1	Gripper Assembly - Left
					Rotation Sensor #1	Gripper Assembly - Left
					Right Gripper Body	Gripper Assembly - Right
					Actuator #2	Gripper Assembly - Right
					Force Sensor #2	Gripper Assembly - Right
					Rotation Sensor #2	Gripper Assembly - Right
Total			21
					31					0

## Sheet: S4-DSM
	Lower Body	Upper Body	Electronics Board	Contact Sensor #1	GearTrain Mechanism set (Left First)	GearTrain Mechanism set (Left Middle)	GearTrain Mechanism set (Left Gripper)	GearTrain Mechanism set (Right First)	GearTrain Mechanism set (Right Middle)	GearTrain Mechanism set (Right Gripper)	Attachment hardware (DSUB L)	Attachment hardware (DSUB R)	Attachment hardware (PCB 1)	Attachment hardware (PCB 2)	Attachment hardware (PCB 3)	Attachment hardware (Case outside 1)	Attachment hardware (Case outside 2)	Shafts set (L First)	Shafts set (L Middle)	Shafts set (L Gripper)	Shafts set (R First)	Shafts set (R Middle)	Shafts set (R Gripper)	Left Gripper Body	Actuator #1	Force Sensor #1	Rotation Sensor #1	Right Gripper Body	Actuator #2	Force Sensor #2	Rotation Sensor #2	External
Lower Body		Pin connection, fits around frame	Slides into bottom, pin connection	Affixed into body	Alligned into hole	Alligned into hole	Alligned into hole	Alligned into hole	Alligned into hole	Alligned into hole	Affixed through screw connection	Affixed through screw connection	Affixed through screw connection	Affixed through screw connection	Affixed through screw connection	Affixed through screw connection	Affixed through screw connection	Alligned with hole, captures	Alligned with hole, captures	Alligned with hole, captures	Alligned with hole, captures	Alligned with hole, captures	Alligned with hole, captures	Alligned to hole in body	Affixed in body			Alligned to hole in body	Affixed in body
Upper Body	Pin connection, fits around frame				Captures, alligned into hole	Captures, alligned into hole	Captures, alligned into hole	Captures, alligned into hole	Captures, alligned into hole	Captures, alligned into hole						Pin holding connection	Pin holding connection	Alligned with hole, captures	Alligned with hole, captures	Alligned with hole, captures	Alligned with hole, captures	Alligned with hole, captures	Alligned with hole, captures	Alligned to hole in body	Pushed into body		Fixed into upper body	Alligned to hole in body	Pushed into body		Fixed into upper body
Electronics Board	Slides into bottom, pin connection			Power, Data							Pin holding connection	Pin holding connection	Pin holding connection	Pin holding connection	Pin holding connection										Power connection	Power, Data	Power, Data		Power connection	Power, Data	Power, Data	Power, Data connection to Astrobee
Contact Sensor #1	Affixed into body		Power																													Touches ISS Handrail
GearTrain Mechanism set (Left First)	Alligned into hole	Captures, alligned into hole				Gear Train Connection												Alligned to hole							Gear tooth connection
GearTrain Mechanism set (Left Middle)	Alligned into hole	Captures, alligned into hole			Gear Train Connection		Gear Train Connection												Alligned to hole
GearTrain Mechanism set (Left Gripper)	Alligned into hole	Captures, alligned into hole				Gear Train Connection														Alligned to hole					Physical connection to gripper jaw body - affixed
GearTrain Mechanism set (Right First)	Alligned into hole	Captures, alligned into hole							Gear Train Connection												Alligned to hole								Gear tooth connection
GearTrain Mechanism set (Right Middle)	Alligned into hole	Captures, alligned into hole						Gear Train Connection		Gear Train Connection												Alligned to hole
GearTrain Mechanism set (Right Gripper)	Alligned into hole	Captures, alligned into hole							Gear Train Connection														Alligned to hole						Physical connection to gripper jaw body - affixed
Attachment hardware (DSUB L)	Affixed through screw connection		Pin holding connection
Attachment hardware (DSUB R)	Affixed through screw connection		Pin holding connection
Attachment hardware (PCB 1)	Affixed through screw connection		Pin holding connection
Attachment hardware (PCB 2)	Affixed through screw connection		Pin holding connection
Attachment hardware (PCB 3)	Affixed through screw connection		Pin holding connection
Attachment hardware (Case outside 1)	Affixed through screw connection	Pin holding connection
Attachment hardware (Case outside 2)	Affixed through screw connection	Pin holding connection
Shafts set (L First)	Alligned with hole, captures	Alligned with hole, captures			Alligned to hole
Shafts set (L Middle)	Alligned with hole, captures	Alligned with hole, captures				Alligned to hole
Shafts set (L Gripper)	Alligned with hole, captures	Alligned with hole, captures					Alligned to hole
Shafts set (R First)	Alligned with hole, captures	Alligned with hole, captures						Alligned to hole
Shafts set (R Middle)	Alligned with hole, captures	Alligned with hole, captures							Alligned to hole
Shafts set (R Gripper)	Alligned with hole, captures	Alligned with hole, captures								Alligned to hole
Left Gripper Body	Alligned to hole in body	Alligned to hole in body																								Fit onto fingertip	Directly attached					Touches ISS Handrail
Actuator #1	Affixed in body	Pushed into body	Power, Data		Gear tooth connection		Physical connection to gripper jaw body - affixed
Force Sensor #1			Power																					Fit onto fingertip								Touches ISS Handrail
Rotation Sensor #1		Fixed into upper body	Power																					Directly attached
Right Gripper Body	Alligned to hole in body	Alligned to hole in body																												Fit onto fingertip	Directly attached	Touches ISS Handrail
Actuator #2	Affixed in body	Pushed into body	Power, Data					Gear tooth connection		Physical connection to gripper jaw body - affixed
Force Sensor #2			Power																									Fit onto fingertip				Touches ISS Handrail
Rotation Sensor #2		Fixed into upper body	Power																									Directly attached
External			Power, Data connection to Astrobee	Touches ISS Handrail																				Touches ISS Handrail		Touches ISS Handrail		Touches ISS Handrail		Touches ISS Handrail

## Sheet: S5-Coded DSM
164		1	2	3	4	5	6	7	8	9	10	11	12	13	14	15	16	17	18	19	20	21	22	23	24	25	26	27	28	29	30	31	External
Lower Body	1		1	1	1	1	1	1	1	1	1	1	1	1	1	1	1	1	1	1	1	1	1	1	1	1			1	1
Upper Body	2	1				1	1	1	1	1	1						1	1	1	1	1	1	1	1	1	1		1	1	1		1
Electronics Board	3	1			1							1	1	1	1	1										1	1	1		1	1	1	1
Contact Sensor #1	4	1		1																													1
GearTrain Mechanism set (Left First)	5	1	1				1												1							1
GearTrain Mechanism set (Left Middle)	6	1	1			1		1												1
GearTrain Mechanism set (Left Gripper)	7	1	1				1														1					1
GearTrain Mechanism set (Right First)	8	1	1							1												1								1
GearTrain Mechanism set (Right Middle)	9	1	1						1		1												1
GearTrain Mechanism set (Right Gripper)	10	1	1							1														1						1
Attachment hardware (DSUB L)	11	1		1
Attachment hardware (DSUB R)	12	1		1
Attachment hardware (PCB 1)	13	1		1
Attachment hardware (PCB 2)	14	1		1
Attachment hardware (PCB 3)	15	1		1
Attachment hardware (Case outside 1)	16	1	1
Attachment hardware (Case outside 2)	17	1	1
Shafts set (L First)	18	1	1			1
Shafts set (L Middle)	19	1	1				1
Shafts set (L Gripper)	20	1	1					1
Shafts set (R First)	21	1	1						1
Shafts set (R Middle)	22	1	1							1
Shafts set (R Gripper)	23	1	1								1
Left Gripper Body	24	1	1																								1	1					1
Actuator #1	25	1	1	1		1		1
Force Sensor #1	26			1																					1								1
Rotation Sensor #1	27		1	1																					1
Right Gripper Body	28	1	1																												1	1	1
Actuator #2	29	1	1	1					1		1
Force Sensor #2	30			1																									1				1
Rotation Sensor #2	31		1	1																									1
External				1	1																				1		1		1		1

## Sheet: S6 - Elect SubDSM
	DSUB Male	DC to DC Converter	Dual Motor Driver L298	Switch IC	AT Mega 328	Max232	External
DSUB Male		Power				Serial (RS232) Data	Data and Power connection to Astrobee
DC to DC Converter	Power		Power	Power	Power	Power
Dual Motor Driver L298		Power			Data		Power from all motors
Switch IC		Power			Power, Data		Power from all sensors
AT Mega 328		Power	Data	Power, Data		Serial TTL Data	Data connections from all sensors
Max232	Serial (RS232) Data	Power			Serial TTL Data
External	Data and Power connection to Astrobee		Power to all motors, data to motors	Power to all sensors	Data connections from all sensors

## Sheet: S7-Soft SubDSM
	Wait State	Unpack State	Close State	Release State	Pack State	Send command to Astrobee	Receive Command from Astrobee	If statement	Read rotation sensor	Read touch sensor	Wait	Drive Actuators
Wait State		X	X	X	X
Unpack State	1
Close State	1
Release State	1
Pack State	1
Send command to Astrobee		1	1	1	1
Receive Command from Astrobee	1
If statement		1	1	1	1
Read rotation sensor		1	1	1	1
Read touch sensor			1
Wait	1
Drive Actuators		1	1	1	1

## Sheet: S8-Full
		1	2	3	4	5	6	7	8	9	10	11	12	13	14	15	16	17	18	19	20	21	22	23	24	25	26	27	28	29	30	31	32	33	34	35	36	37	38	39	40	41	42	43	44	45	46	47	48
Wait State	1		1	1	1	1
Unpack State	2	1
Close State	3	1
Release State	4	1
Pack State	5	1
Send command to Astrobee	6		1	1	1	1
Receive Command from Astrobee	7	1
If statement	8		1	1	1	1
Read rotation sensor	9		1	1	1	1
Read touch sensor	10			1
Wait	11	1
Drive Actuators	12		1	1	1	1
DSUB Male	13														1				1			1
DC to DC Converter	14													1		1	1	1	1			1
Dual Motor Driver L298	15														1			1				1
Switch IC	16														1			1				1
AT Mega 328	17														1	1	1		1			1
Max232	18													1	1			1				1
Lower Body	19																				1	1	1	1	1	1	1	1	1	1	1	1	1	1	1	1	1	1	1	1	1	1	1	1			1	1
Upper Body	20																			1				1	1	1	1	1	1						1	1	1	1	1	1	1	1	1	1		1	1	1
Electronics Board	21													1	1	1	1	1	1	1			1							1	1	1	1	1										1	1	1		1	1
Contact Sensor #1	22																			1		1
GearTrain Mechanism set (Left First)	23																			1	1				1												1							1
GearTrain Mechanism set (Left Middle)	24																			1	1			1		1												1
GearTrain Mechanism set (Left Gripper)	25																			1	1				1														1					1
GearTrain Mechanism set (Right First)	26																			1	1							1												1								1
GearTrain Mechanism set (Right Middle)	27																			1	1						1		1												1
GearTrain Mechanism set (Right Gripper)	28																			1	1							1														1						1
Attachment hardware (DSUB L)	29																			1		1
Attachment hardware (DSUB R)	30																			1		1
Attachment hardware (PCB 1)	31																			1		1
Attachment hardware (PCB 2)	32																			1		1
Attachment hardware (PCB 3)	33																			1		1
Attachment hardware (Case outside 1)	34																			1	1
Attachment hardware (Case outside 2)	35																			1	1
Shafts set (L First)	36																			1	1			1
Shafts set (L Middle)	37																			1	1				1
Shafts set (L Gripper)	38																			1	1					1
Shafts set (R First)	39																			1	1						1
Shafts set (R Middle)	40																			1	1							1
Shafts set (R Gripper)	41																			1	1								1
Left Gripper Body	42																			1	1																								1	1
Actuator #1	43																			1	1	1		1		1
Force Sensor #1	44																					1																					1
Rotation Sensor #1	45																				1	1																					1
Right Gripper Body	46																			1	1																												1
Actuator #2	47																			1	1	1					1		1
Force Sensor #2	48																					1																									1
Rotation Sensor #2	49																				1	1																									1
External																						1	1																				1		1		1		1
[truncated: 2 more columns]

## Sheet: S8-Full-LowDetail
		1	2	3	4	5	6	7	8	9	10	11	12	13	14	15	16	17	18	19	20	21	22	23	24	25	26	27	28	29	30	#REF!	#REF!	#REF!	#REF!	#REF!	#REF!	#REF!	#REF!	External
Wait State	1		1	1	1	1
Unpack State	2	1
Close State	3	1
Release State	4	1
Pack State	5	1
Send command to Astrobee	6		1	1	1	1
Receive Command from Astrobee	7	1
If statement	8		1	1	1	1
Read rotation sensor	9		1	1	1	1
Read touch sensor	10			1
Wait	11	1
Drive Actuators	12		1	1	1	1
DSUB Male	13														1				1			1
DC to DC Converter	14													1		1	1	1	1			1
Dual Motor Driver L298	15														1			1				1
Switch IC	16														1			1				1
AT Mega 328	17														1	1	1		1			1
Max232	18													1	1			1				1
Lower Body	19																				1	1	1	1	1	1	1	1	1	1	1	1	1			1	1
Upper Body	20																			1				1	1	1	1	1	1			1	1		1	1	1		1
Electronics Board	21													1	1	1	1	1	1	1			1							1	1		1	1	1		1	1	1
Contact Sensor #1	22																			1		1																		1
GearTrain Mechanism set (Left First)	23																			1	1				1								1							1
GearTrain Mechanism set (Left Middle)	24																			1	1			1		1
GearTrain Mechanism set (Left Gripper)	25																			1	1				1								1
GearTrain Mechanism set (Right First)	26																			1	1							1									1
GearTrain Mechanism set (Right Middle)	27																			1	1						1		1
GearTrain Mechanism set (Right Gripper)	28																			1	1							1									1
Attachment hardware (DSUB L)	29																			1		1
Attachment hardware (DSUB R)	30																			1		1
Left Gripper Body	31																			1	1													1	1
Actuator #1	32																			1	1	1		1		1														1
Force Sensor #1	33																					1										1
Rotation Sensor #1	34																				1	1										1								1
Right Gripper Body	35																			1	1																	1	1
Actuator #2	36																			1	1	1					1		1											1
Force Sensor #2	37																					1														1
Rotation Sensor #2	38																				1	1														1				1
External																						1	1									1		1		1		1
