# Supplementary material for: Linking solver characteristics, solving processes and solution attributes: A data explainer for an open innovation generated robotic design dataset
Source: Data Brief. 2023 Sep 6;50:109547. doi: 10.1016/j.dib.2023.109547 (PMC10518673; doi:10.1016/j.dib.2023.109547)
Supplement: Supplementary file 1 [file mmc1.zip › Release/Solutions/Solution DSMs/D2-SAM/SAM-4 DSM.xlsx]

## Sheet: S1 - BOM
Component	Group	Note	Quantity		Component	Group	Fastener Removed	Notes		Component	Group	Notes
Gearmotor			2		Gearmotor										Row Labels	Sum of Quantity
SAM Screws			8		Gearmotor										(blank)	49
Panel Screws			4		SAM Screws										Grand Total	49
Interface Screws			4		SAM Screws
Pincer Bearings			4		SAM Screws
Pincer Flanged Bearings			4		SAM Screws
Spur‐Worm Gear Bearings			4		SAM Screws
Retaining Ring			2		SAM Screws
Spur ‐Worm Gear			2		SAM Screws
Worm			2		SAM Screws
Base			1		Panel Screws
Base Cover			1		Interface Screws
Interface Cover			1		Pincer Bearings										Row Labels	Count of Component
Pincer A			1		Pincer Flanged Bearings										(blank)	49
Pincer B			1		Spur‐Worm Gear Bearings										Grand Total	49
Pincer C			1		Panel Screws
Pincer D			1		Interface Screws
DSub Conn with PCB			1		Pincer Bearings
Interface Circuit			1		Pincer Flanged Bearings
Force Sensor			2		Spur‐Worm Gear Bearings
Rotary Sensor			2		Panel Screws
					Interface Screws
					Pincer Bearings
					Pincer Flanged Bearings
					Spur‐Worm Gear Bearings
					Panel Screws
					Interface Screws
					Pincer Bearings
					Pincer Flanged Bearings
					Spur‐Worm Gear Bearings
					Retaining Ring
					Spur ‐Worm Gear
					Worm
					Retaining Ring
					Spur ‐Worm Gear
					Worm
					Base
					Base Cover
					Interface Cover
					Pincer A
					Pincer B
					Pincer C
					Pincer D
					DSub Conn with PCB
					Interface Circuit
					Force Sensor
					Rotary Sensor
					Force Sensor
					Rotary Sensor
Total			49
					49					0

## Sheet: S3 - SubDSM
	Panel Screws	Panel Screws	Panel Screws	Panel Screws	Base	DSub Conn with PCB	Interface Circuit	Interface Cover	Interface Screws	Interface Screws	Interface Screws	Interface Screws	Rotary Sensor	Rotary Sensor	Gearmotor	Worm	Spur‐Worm Gear Bearings	Spur ‐Worm Gear	Retaining Ring	Spur‐Worm Gear Bearings	Pincer Bearings	Pincer A	Pincer Flanged Bearings	Pincer Bearings	Pincer B	Pincer Flanged Bearings	Gearmotor	Worm	Spur‐Worm Gear Bearings	Spur ‐Worm Gear	Retaining Ring	Spur‐Worm Gear Bearings	Pincer Bearings	Pincer D	Pincer Flanged Bearings	Pincer Bearings	Pincer C	Pincer Flanged Bearings	Base Cover	SAM Screws	SAM Screws	SAM Screws	SAM Screws	SAM Screws	SAM Screws	SAM Screws	SAM Screws	Force Sensor	Force Sensor
Panel Screws					Passes throgh and captures
Panel Screws					Passes throgh and captures
Panel Screws					Passes throgh and captures
Panel Screws					Passes throgh and captures
Base	Passes throgh and captures	Passes throgh and captures	Passes throgh and captures	Passes throgh and captures		Affixed inside	Affixed inside	Alligned and placed on top	Screw into	Screw into	Screw into	Screw into	Affixed to base	Affixed to base	Fits through and is alligned	Alligned to hole in base	Fits on a shaft	Alligned to a hole	Alligned	Fits on a shaft	Fit into	Rotates on shaft	Alligned with	Fit into	Rotates on shaft	Alligned with	Fits through and is alligned	Alligned to hole in base	Fits on a shaft	Alligned to a hole	Alligned	Fits on a shaft	Fit into	Rotates on shaft	Alligned with	Fit into	Rotates on shaft	Alligned with	Alligned with and fixed into	Screws into	Screws into	Screws into	Screws into	Screws into	Screws into	Screws into	Screws into	Fit into frame	Fit into frame
DSub Conn with PCB					Affixed inside		Power, Data
Interface Circuit					Affixed inside	Power, Data		Fit inside					Power, Data	Power, Data	Power, Data												Power																					Power, Data	Power, Data
Interface Cover					Alligned and placed on top		Fit inside		Pin through	Pin through	Pin through	Pin through
Interface Screws					Screw into			Pin through
Interface Screws					Screw into			Pin through
Interface Screws					Screw into			Pin through
Interface Screws					Screw into			Pin through
Rotary Sensor					Affixed to base		Power																	Alligned with	Affixed to motor output	Alligned with
Rotary Sensor					Affixed to base		Power																													Alligned with	Affixed to motor output	Alligned with
Gearmotor					Fits through and is alligned		Power, Data									Fit onto output shaft
Worm					Alligned to hole in base										Fit onto output shaft			Geartooth connection
Spur‐Worm Gear Bearings					Fits on a shaft													Affixed to outside of	Alligned	Alligned with
Spur ‐Worm Gear					Alligned to a hole											Geartooth connection	Affixed to outside of		captures	Affixed to outside of		Gear connection
Retaining Ring					Alligned												Alligned	captures		Alligned with
Spur‐Worm Gear Bearings					Fits on a shaft												Alligned with	Affixed to outside of	Alligned
Pincer Bearings					Fit into																	Fit into	Alligned																Alligned with					Alligned with
Pincer A					Rotates on shaft													Gear connection			Fit into		Fit into		Gear connection														Alligned with					Alligned with
Pincer Flanged Bearings					Alligned with																Alligned	Fit into																	Fit into					Alligned with
Pincer Bearings					Fit into								Alligned with												Fit into	Alligned													Alligned with						Alligned with
Pincer B					Rotates on shaft								Affixed to motor output									Gear connection		Fit into		Fit into													Alligned with						Alligned with
Pincer Flanged Bearings					Alligned with								Alligned with											Alligned	Fit into														Fit into						Alligned with
Gearmotor					Fits through and is alligned		Power, Data																					Fit onto output shaft
Worm					Alligned to hole in base																						Fit onto output shaft			Geartooth connection
Spur‐Worm Gear Bearings					Fits on a shaft																									Affixed to outside of	Alligned	Alligned with
Spur ‐Worm Gear					Alligned to a hole																							Geartooth connection	Affixed to outside of		captures	Affixed to outside of		Gear connection
Retaining Ring					Alligned																								Alligned	captures		Alligned with
Spur‐Worm Gear Bearings					Fits on a shaft																								Alligned with	Affixed to outside of	Alligned
Pincer Bearings					Fit into																													Fit into	Alligned				Alligned with							Alligned with
Pincer D					Rotates on shaft																									Gear connection			Fit into		Fit into		Gear connection		Alligned with							Alligned with
Pincer Flanged Bearings					Alligned with																												Alligned	Fit into					Fit into							Alligned with
Pincer Bearings					Fit into									Alligned with																							Fit into	Alligned	Alligned with								Alligned with
Pincer C					Rotates on shaft									Affixed to motor output																				Gear connection		Fit into		Fit into	Alligned with								Alligned with
Pincer Flanged Bearings					Alligned with									Alligned with																						Alligned	Fit into		Fit into								Alligned with
Base Cover					Alligned with and fixed into																Alligned with	Alligned with	Fit into	Alligned with	Alligned with	Fit into							Alligned with	Alligned with	Fit into	Alligned with	Alligned with	Fit into		Pin through and captures	Pin through and captures	Pin through and captures	Pin through and captures	Pin through and captures	Pin through and captures	Pin through and captures	Pin through and captures
SAM Screws					Screws into																																		Pin through and captures
SAM Screws					Screws into																																		Pin through and captures
SAM Screws					Screws into																																		Pin through and captures
SAM Screws					Screws into																																		Pin through and captures
SAM Screws					Screws into																Alligned with	Alligned with	Alligned with																Pin through and captures
SAM Screws					Screws into																			Alligned with	Alligned with	Alligned with													Pin through and captures
SAM Screws					Screws into																												Alligned with	Alligned with	Alligned with				Pin through and captures
SAM Screws					Screws into																															Alligned with	Alligned with	Alligned with	Pin through and captures
Force Sensor					Fit into frame		Power
Force Sensor					Fit into frame		Power
	Screws into	Screws into	Screws into	Screws into	Alligned	Fits into and trasnfer power and data									Data, Power							Touches ISS Handrail			Touches ISS Handrail		Data, Power							Touches ISS Handrail			Touches ISS Handrail											Sensor Connection	Sensor Connection
[truncated: 1 more columns]

## Sheet: S4-DSM
	Panel Screws	Panel Screws	Panel Screws	Panel Screws	Base	DSub Conn with PCB	Interface Circuit	Interface Cover	Interface Screws	Interface Screws	Interface Screws	Interface Screws	Rotary Sensor	Rotary Sensor	Gearmotor	Worm	Spur‐Worm Gear Bearings	Spur ‐Worm Gear	Retaining Ring	Spur‐Worm Gear Bearings	Pincer Bearings	Pincer A	Pincer Flanged Bearings	Pincer Bearings	Pincer B	Pincer Flanged Bearings	Gearmotor	Worm	Spur‐Worm Gear Bearings	Spur ‐Worm Gear	Retaining Ring	Spur‐Worm Gear Bearings	Pincer Bearings	Pincer D	Pincer Flanged Bearings	Pincer Bearings	Pincer C	Pincer Flanged Bearings	Base Cover	SAM Screws	SAM Screws	SAM Screws	SAM Screws	SAM Screws	SAM Screws	SAM Screws	SAM Screws	Force Sensor	Force Sensor
Panel Screws					Passes throgh and captures
Panel Screws					Passes throgh and captures
Panel Screws					Passes throgh and captures
Panel Screws					Passes throgh and captures
Base	Passes throgh and captures	Passes throgh and captures	Passes throgh and captures	Passes throgh and captures		Affixed inside	Affixed inside	Alligned and placed on top	Screw into	Screw into	Screw into	Screw into	Affixed to base	Affixed to base	Fits through and is alligned	Alligned to hole in base	Fits on a shaft	Alligned to a hole	Alligned	Fits on a shaft	Fit into	Rotates on shaft	Alligned with	Fit into	Rotates on shaft	Alligned with	Fits through and is alligned	Alligned to hole in base	Fits on a shaft	Alligned to a hole	Alligned	Fits on a shaft	Fit into	Rotates on shaft	Alligned with	Fit into	Rotates on shaft	Alligned with	Alligned with and fixed into	Screws into	Screws into	Screws into	Screws into	Screws into	Screws into	Screws into	Screws into	Fit into frame	Fit into frame
DSub Conn with PCB					Affixed inside		Power, Data
Interface Circuit					Affixed inside	Power, Data		Fit inside					Power, Data	Power, Data	Power, Data												Power																					Power, Data	Power, Data
Interface Cover					Alligned and placed on top		Fit inside		Pin through	Pin through	Pin through	Pin through
Interface Screws					Screw into			Pin through
Interface Screws					Screw into			Pin through
Interface Screws					Screw into			Pin through
Interface Screws					Screw into			Pin through
Rotary Sensor					Affixed to base		Power																	Alligned with	Affixed to motor output	Alligned with
Rotary Sensor					Affixed to base		Power																													Alligned with	Affixed to motor output	Alligned with
Gearmotor					Fits through and is alligned		Power, Data									Fit onto output shaft
Worm					Alligned to hole in base										Fit onto output shaft			Geartooth connection
Spur‐Worm Gear Bearings					Fits on a shaft													Affixed to outside of	Alligned	Alligned with
Spur ‐Worm Gear					Alligned to a hole											Geartooth connection	Affixed to outside of		captures	Affixed to outside of		Gear connection
Retaining Ring					Alligned												Alligned	captures		Alligned with
Spur‐Worm Gear Bearings					Fits on a shaft												Alligned with	Affixed to outside of	Alligned
Pincer Bearings					Fit into																	Fit into	Alligned																Alligned with					Alligned with
Pincer A					Rotates on shaft													Gear connection			Fit into		Fit into		Gear connection														Alligned with					Alligned with
Pincer Flanged Bearings					Alligned with																Alligned	Fit into																	Fit into					Alligned with
Pincer Bearings					Fit into								Alligned with												Fit into	Alligned													Alligned with						Alligned with
Pincer B					Rotates on shaft								Affixed to motor output									Gear connection		Fit into		Fit into													Alligned with						Alligned with
Pincer Flanged Bearings					Alligned with								Alligned with											Alligned	Fit into														Fit into						Alligned with
Gearmotor					Fits through and is alligned		Power, Data																					Fit onto output shaft
Worm					Alligned to hole in base																						Fit onto output shaft			Geartooth connection
Spur‐Worm Gear Bearings					Fits on a shaft																									Affixed to outside of	Alligned	Alligned with
Spur ‐Worm Gear					Alligned to a hole																							Geartooth connection	Affixed to outside of		captures	Affixed to outside of		Gear connection
Retaining Ring					Alligned																								Alligned	captures		Alligned with
Spur‐Worm Gear Bearings					Fits on a shaft																								Alligned with	Affixed to outside of	Alligned
Pincer Bearings					Fit into																													Fit into	Alligned				Alligned with							Alligned with
Pincer D					Rotates on shaft																									Gear connection			Fit into		Fit into		Gear connection		Alligned with							Alligned with
Pincer Flanged Bearings					Alligned with																												Alligned	Fit into					Fit into							Alligned with
Pincer Bearings					Fit into									Alligned with																							Fit into	Alligned	Alligned with								Alligned with
Pincer C					Rotates on shaft									Affixed to motor output																				Gear connection		Fit into		Fit into	Alligned with								Alligned with
Pincer Flanged Bearings					Alligned with									Alligned with																						Alligned	Fit into		Fit into								Alligned with
Base Cover					Alligned with and fixed into																Alligned with	Alligned with	Fit into	Alligned with	Alligned with	Fit into							Alligned with	Alligned with	Fit into	Alligned with	Alligned with	Fit into		Pin through and captures	Pin through and captures	Pin through and captures	Pin through and captures	Pin through and captures	Pin through and captures	Pin through and captures	Pin through and captures
SAM Screws					Screws into																																		Pin through and captures
SAM Screws					Screws into																																		Pin through and captures
SAM Screws					Screws into																																		Pin through and captures
SAM Screws					Screws into																																		Pin through and captures
SAM Screws					Screws into																Alligned with	Alligned with	Alligned with																Pin through and captures
SAM Screws					Screws into																			Alligned with	Alligned with	Alligned with													Pin through and captures
SAM Screws					Screws into																												Alligned with	Alligned with	Alligned with				Pin through and captures
SAM Screws					Screws into																															Alligned with	Alligned with	Alligned with	Pin through and captures
Force Sensor					Fit into frame		Power
Force Sensor					Fit into frame		Power
	Screws into	Screws into	Screws into	Screws into	Alligned	Fits into and trasnfer power and data									Data, Power							Touches ISS Handrail			Touches ISS Handrail		Data, Power							Touches ISS Handrail			Touches ISS Handrail											Sensor Connection	Sensor Connection
[truncated: 1 more columns]

## Sheet: S5-Coded DSM
288		1	2	3	4	5	6	7	8	9	10	11	12	13	14	15	16	17	18	19	20	21	22	23	24	25	26	27	28	29	30	31	32	33	34	35	36	37	38	39	40	41	42	43	44	45	46	47	48
Panel Screws	1					1
Panel Screws	2					1
Panel Screws	3					1
Panel Screws	4					1
Base	5	1	1	1	1		1	1	1	1	1	1	1	1	1	1	1	1	1	1	1	1	1	1	1	1	1	1	1	1	1	1	1	1	1	1	1	1	1	1	1	1	1	1	1	1	1	1	1
DSub Conn with PCB	6					1		1
Interface Circuit	7					1	1		1					1	1	1												1																					1
Interface Cover	8					1		1		1	1	1	1
Interface Screws	9					1			1
Interface Screws	10					1			1
Interface Screws	11					1			1
Interface Screws	12					1			1
Rotary Sensor	13					1		1																	1	1	1
Rotary Sensor	14					1		1																													1	1	1
Gearmotor	15					1		1									1
Worm	16					1										1			1
Spur‐Worm Gear Bearings	17					1													1	1	1
Spur ‐Worm Gear	18					1											1	1		1	1		1
Retaining Ring	19					1												1	1		1
Spur‐Worm Gear Bearings	20					1												1	1	1
Pincer Bearings	21					1																	1	1																1					1
Pincer A	22					1													1			1		1		1														1					1
Pincer Flanged Bearings	23					1																1	1																	1					1
Pincer Bearings	24					1								1												1	1													1						1
Pincer B	25					1								1									1		1		1													1						1
Pincer Flanged Bearings	26					1								1											1	1														1						1
Gearmotor	27					1		1																					1
Worm	28					1																						1			1
Spur‐Worm Gear Bearings	29					1																									1	1	1
Spur ‐Worm Gear	30					1																							1	1		1	1		1
Retaining Ring	31					1																								1	1		1
Spur‐Worm Gear Bearings	32					1																								1	1	1
Pincer Bearings	33					1																													1	1				1							1
Pincer D	34					1																									1			1		1		1		1							1
Pincer Flanged Bearings	35					1																												1	1					1							1
Pincer Bearings	36					1									1																							1	1	1								1
Pincer C	37					1									1																				1		1		1	1								1
Pincer Flanged Bearings	38					1									1																						1	1		1								1
Base Cover	39					1																1	1	1	1	1	1							1	1	1	1	1	1		1	1	1	1	1	1	1	1
SAM Screws	40					1																																		1
SAM Screws	41					1																																		1
SAM Screws	42					1																																		1
SAM Screws	43					1																																		1
SAM Screws	44					1																1	1	1																1
SAM Screws	45					1																			1	1	1													1
SAM Screws	46					1																												1	1	1				1
SAM Screws	47					1																															1	1	1	1
Force Sensor	48					1		1
Force Sensor	49					1		1
		1	1	1	1	1	1									1							1			1		1							1			1											1
[truncated: 2 more columns]

## Sheet: S6 - Elect SubDSM
	Voltage Regulator	Motor Controller	ATMega	External
Voltage Regulator		X	X	Power From System
Motor Controller	X		X	Power from motors
ATMega	X	X		Power, Data from Sensors
	Power to Astrobee	Power, Data to motors	Power to sensors, Astrobee

## Sheet: S7-Soft SubDSM
29		1	2	3	4	5	6	7	8	9	10	11
Powered State	1
unpack	2	1				1
Close	3		1
Release	4			1
Pack	5				1
IF	6		1	1	1	1
Send signal	7		1	1	1	1
receive signal	8		1	1	1	1
wait	9		1	1	1	1
read pressure sensor	10		1	1	1	1
read contact sensor	11		1	1	1	1

## Sheet: S8-Full
103		1	2	3	4	5	6	7	8	9	10	11	12	13	14	15	16	17	18	19	20	21	22	23	24	25	26	27	28	29	30	31	32	33	34	35	36	37	38	39	40	41	42	43	44	45	46	47	48
Powered State	1
unpack	2	1				1
Close	3		1
Release	4			1
Pack	5				1
IF	6		1	1	1	1
Send signal	7		1	1	1	1
receive signal	8		1	1	1	1
wait	9		1	1	1	1
read pressure sensor	10		1	1	1	1
read contact sensor	11		1	1	1	1
Voltage Regulator	12													1	1							1
Motor Controller	13												1		1							1
ATMega	14	1	1	1	1	1	1	1	1	1	1	1	1	1								1
Panel Screws	15																			1
Panel Screws	16																			1
Panel Screws	17																			1
Panel Screws	18																			1
Base	19															1	1	1	1		1	1	1	1	1	1	1	1	1	1	1	1	1	1	1	1	1	1	1	1	1	1	1	1	1	1	1	1	1
DSub Conn with PCB	20																			1		1
Interface Circuit	21												1	1	1					1	1		1					1	1	1												1
Interface Cover	22																			1		1		1	1	1	1
Interface Screws	23																			1			1
Interface Screws	24																			1			1
Interface Screws	25																			1			1
Interface Screws	26																			1			1
Rotary Sensor	27																			1		1																	1	1	1
Rotary Sensor	28																			1		1
Gearmotor	29																			1		1									1
Worm	30																			1										1			1
Spur‐Worm Gear Bearings	31																			1													1	1	1
Spur ‐Worm Gear	32																			1											1	1		1	1		1
Retaining Ring	33																			1												1	1		1
Spur‐Worm Gear Bearings	34																			1												1	1	1
Pincer Bearings	35																			1																	1	1
Pincer A	36																			1													1			1		1		1
Pincer Flanged Bearings	37																			1																1	1
Pincer Bearings	38																			1								1												1	1
Pincer B	39																			1								1									1		1		1
Pincer Flanged Bearings	40																			1								1											1	1
Gearmotor	41																			1		1																					1
Worm	42																			1																						1			1
Spur‐Worm Gear Bearings	43																			1																									1	1	1
Spur ‐Worm Gear	44																			1																							1	1		1	1		1
Retaining Ring	45																			1																								1	1		1
Spur‐Worm Gear Bearings	46																			1																								1	1	1
Pincer Bearings	47																			1																													1
Pincer D	48																			1																									1			1
Pincer Flanged Bearings	49																			1																												1	1
Pincer Bearings	50																			1									1
Pincer C	51																			1									1																				1
Pincer Flanged Bearings	52																			1									1
Base Cover	53																			1																1	1	1	1	1	1							1	1
SAM Screws	54																			1
SAM Screws	55																			1
SAM Screws	56																			1
SAM Screws	57																			1
SAM Screws	58																			1																1	1	1
SAM Screws	59																			1																			1	1	1
SAM Screws	60																			1																												1	1
SAM Screws	61																			1
Force Sensor	62																			1		1
Force Sensor	63																			1		1
																1	1	1	1	1	1									1							1			1		1							1
[truncated: 16 more columns]

## Sheet: S8-Full-LowDetail
232		1	2	3	4	5	6	7	8	9	10	11	12	13	14	15	16	17	18	19	20	21	22	23	24	25	26	27	28	29	30	31	32	33	34	35	36	37	38	39	40	41	42	43	44	45	46	47
Powered State	1
unpack	2	1				1
Close	3		1
Release	4			1
Pack	5				1
IF	6		1	1	1	1
Send signal	7		1	1	1	1
receive signal	8		1	1	1	1
wait	9		1	1	1	1
read pressure sensor	10		1	1	1	1
read contact sensor	11		1	1	1	1
Voltage Regulator	12													1	1			1
Motor Controller	13												1		1			1
ATMega	14	1	1	1	1	1	1	1	1	1	1	1	1	1				1
Base	15																1	1	1	1	1	1	1	1	1	1	1	1	1	1	1	1	1	1	1	1	1	1	1	1	1	1	1	1	1	1	1	1	1
DSub Conn with PCB	16															1		1																															1
Interface Circuit	17												1	1	1	1	1		1	1	1	1												1													1	1
Interface Cover	18															1		1
Rotary Sensor	19															1		1													1	1	1
Rotary Sensor	20															1		1																									1	1	1
Gearmotor	21															1		1					1																										1
Worm	22															1						1			1
Spur‐Worm Gear Bearings	23															1									1	1	1
Spur ‐Worm Gear	24															1							1	1		1	1		1
Retaining Ring	25															1								1	1		1
Spur‐Worm Gear Bearings	26															1								1	1	1
Pincer Bearings	27															1													1	1																1
Pincer A	28															1									1			1		1		1														1			1
Pincer Flanged Bearings	29															1												1	1																	1
Pincer Bearings	30															1				1												1	1													1
Pincer B	31															1				1									1		1		1													1			1
Pincer Flanged Bearings	32															1				1											1	1														1
Gearmotor	33															1		1																	1														1
Worm	34															1																		1			1
Spur‐Worm Gear Bearings	35															1																					1	1	1
Spur ‐Worm Gear	36															1																			1	1		1	1		1
Retaining Ring	37															1																				1	1		1
Spur‐Worm Gear Bearings	38															1																				1	1	1
Pincer Bearings	39															1																									1	1				1
Pincer D	40															1																					1			1		1		1		1			1
Pincer Flanged Bearings	41															1																								1	1					1
Pincer Bearings	42															1					1																							1	1	1
Pincer C	43															1					1																				1		1		1	1			1
Pincer Flanged Bearings	44															1					1																						1	1		1
Base Cover	45															1												1	1	1	1	1	1							1	1	1	1	1	1
Force Sensor	46															1		1																															1
Force Sensor	47															1		1																															1
																1	1					1							1			1		1							1			1			1	1
