# Supplementary material for: Linking solver characteristics, solving processes and solution attributes: A data explainer for an open innovation generated robotic design dataset
Source: Data Brief. 2023 Sep 6;50:109547. doi: 10.1016/j.dib.2023.109547 (PMC10518673; doi:10.1016/j.dib.2023.109547)
Supplement: Supplementary file 1 [file mmc1.zip › Release/Solutions/Solution DSMs/D2-SAM/SAM-5 DSM.xlsx]

## Sheet: S1 - BOM
Component	Group	Note	Quantity		Component	Group	Removable	Notes
Ametek-E21H4U-2.5-4-12_21000_External_Linear	Subsystem actuator		2		Ametek-E21H4U-2.5-4-12_21000_External_Linear	Subsystem actuator					Row Labels	Sum of Quantity
Motor turning shaft	Subsystem actuator		4		Ametek-E21H4U-2.5-4-12_21000_External_Linear	Subsystem actuator					(blank)	1
Motor support rotation	Subsystem actuator		2		Motor turning shaft	Subsystem actuator					Subsystem actuator	8
Top plate	Subsystem mechanism		1		Motor turning shaft	Subsystem actuator					Subsystem mechanism	30
guia	Subsystem mechanism		2		Motor turning shaft	Subsystem actuator					Grand Total	39
Bottom plate	Subsystem mechanism		1		Motor turning shaft	Subsystem actuator
Articulate quide	Subsystem mechanism		2		Motor support rotation	Subsystem actuator
Claw link	Subsystem mechanism		2		Motor support rotation	Subsystem actuator
Ametek-E21H4U-2,5-4-12	Subsystem mechanism		2		Top plate	Subsystem mechanism
Pin shaft-01	Subsystem mechanism		4		guia	Subsystem mechanism
Pin shaft-02	Subsystem mechanism		2		guia	Subsystem mechanism
Tornillo iso 10642 m3x6	Subsystem mechanism		12		Bottom plate	Subsystem mechanism
Spring LG5687	Subsystem mechanism		2		Articulate quide	Subsystem mechanism					Row Labels	Count of Component
Missing Back plate			1		Claw link	Subsystem mechanism					(blank)	1
Cable AWG 12	Subsystem mechanism	Original Quantity 8			Ametek-E21H4U-2,5-4-12	Subsystem mechanism					Subsystem actuator	8
					Articulate quide	Subsystem mechanism					Subsystem mechanism	30
					Claw link	Subsystem mechanism					Grand Total	39
					Ametek-E21H4U-2,5-4-12	Subsystem mechanism
					Pin shaft-01	Subsystem mechanism
					Pin shaft-01	Subsystem mechanism
					Pin shaft-01	Subsystem mechanism
					Pin shaft-01	Subsystem mechanism
					Pin shaft-02	Subsystem mechanism
					Pin shaft-02	Subsystem mechanism
					Tornillo iso 10642 m3x6	Subsystem mechanism
					Tornillo iso 10642 m3x6	Subsystem mechanism
					Tornillo iso 10642 m3x6	Subsystem mechanism
					Tornillo iso 10642 m3x6	Subsystem mechanism
					Tornillo iso 10642 m3x6	Subsystem mechanism
					Tornillo iso 10642 m3x6	Subsystem mechanism
					Tornillo iso 10642 m3x6	Subsystem mechanism
					Tornillo iso 10642 m3x6	Subsystem mechanism
					Tornillo iso 10642 m3x6	Subsystem mechanism
					Tornillo iso 10642 m3x6	Subsystem mechanism
					Tornillo iso 10642 m3x6	Subsystem mechanism
					Tornillo iso 10642 m3x6	Subsystem mechanism
					Spring LG5687	Subsystem mechanism
					Spring LG5687	Subsystem mechanism
					Back plate
Total			39
					39

## Sheet: S2 - Subsys
	Subsystem actuator	Subsystem mechanism
Subsystem actuator		Fit into and drives components
Subsystem mechanism	Fit into and drives components		Touches ISS and Astrobee
		Touches ISS and Astrobee

## Sheet: S3 - SubDSM
	Ametek-E21H4U-2.5-4-12_21000_External_Linear	Motor support rotation	Motor turning shaft	Motor turning shaft	Ametek-E21H4U-2.5-4-12_21000_External_Linear	Motor support rotation	Motor turning shaft	Motor turning shaft
Ametek-E21H4U-2.5-4-12_21000_External_Linear		Fit into and affixed to
Motor support rotation	Fit into and affixed to		Pin through and connected	Pin through and connected
Motor turning shaft		Pin through and connected		Alligned with
Motor turning shaft		Pin through and connected	Alligned with
Ametek-E21H4U-2.5-4-12_21000_External_Linear						Fit into and affixed to
Motor support rotation					Fit into and affixed to		Pin through and connected	Pin through and connected
Motor turning shaft						Pin through and connected		Alligned with
Motor turning shaft						Pin through and connected	Alligned with
	Back plate	Top plate	Tornillo iso 10642 m3x6	Tornillo iso 10642 m3x6	Bottom plate	Tornillo iso 10642 m3x6	Tornillo iso 10642 m3x6	Ametek-E21H4U-2,5-4-12	guia	Tornillo iso 10642 m3x6	Tornillo iso 10642 m3x6	Tornillo iso 10642 m3x6	Tornillo iso 10642 m3x6	Spring LG5687	Articulate quide	Pin shaft-02	Claw link	Pin shaft-01	Pin shaft-01	Ametek-E21H4U-2,5-4-12	guia	Tornillo iso 10642 m3x6	Tornillo iso 10642 m3x6	Tornillo iso 10642 m3x6	Tornillo iso 10642 m3x6	Spring LG5687	Articulate quide	Pin shaft-02	Claw link	Pin shaft-01	Pin shaft-01
Back plate		Alligned with and pinned through	screw into	screw into	Alligned with and pinned through	screw into	screw into
Top plate	Alligned with and pinned through		pin through and captured by screw	pin through and captured by screw					Alligned with and pinned through	pin through and captured by screw	pin through and captured by screw										Alligned with and pinned through	pin through and captured by screw	pin through and captured by screw
Tornillo iso 10642 m3x6	screw into	pin through and captured by screw
Tornillo iso 10642 m3x6	screw into	pin through and captured by screw
Bottom plate	Alligned with and pinned through					pin through and captured by screw	pin through and captured by screw		Alligned with and pinned through			pin through and captured by screw	pin through and captured by screw								Alligned with and pinned through			pin through and captured by screw	pin through and captured by screw
Tornillo iso 10642 m3x6	screw into				pin through and captured by screw
Tornillo iso 10642 m3x6	screw into				pin through and captured by screw
Ametek-E21H4U-2,5-4-12																Stops	Alligned with	Pinned into	Pinned into
guia		Alligned with and pinned through			Alligned with and pinned through					Screwed into	Screw into	Screwed into	Screw into	Connected to	Slides on
Tornillo iso 10642 m3x6		pin through and captured by screw							Screwed into
Tornillo iso 10642 m3x6		pin through and captured by screw							Screw into
Tornillo iso 10642 m3x6					pin through and captured by screw				Screwed into
Tornillo iso 10642 m3x6					pin through and captured by screw				Screw into
Spring LG5687									Connected to						Connected to
Articulate quide									Slides on					Connected to		Pin through	Rotates around
Pin shaft-02								Stops							Pin through		Pin and captured
Claw link								Alligned with							Rotates around	Pin and captured		Pinned through and captures	Pinned through and captures
Pin shaft-01								Pinned into									Pinned through and captures		Alligned with
Pin shaft-01								Pinned into									Pinned through and captures	Alligned with
Ametek-E21H4U-2,5-4-12																												Stops	Alligned with	Pinned into	Pinned into
guia		Alligned with and pinned through			Alligned with and pinned through																	Screwed into	Screw into	Screwed into	Screw into	Connected to	Slides on
Tornillo iso 10642 m3x6		pin through and captured by screw																			Screwed into
Tornillo iso 10642 m3x6		pin through and captured by screw																			Screw into
Tornillo iso 10642 m3x6					pin through and captured by screw																Screwed into
Tornillo iso 10642 m3x6					pin through and captured by screw																Screw into
Spring LG5687																					Connected to						Connected to
Articulate quide																					Slides on					Connected to		Pin through	Rotates around
Pin shaft-02																				Stops							Pin through		Pin and captured
Claw link																				Alligned with							Rotates around	Pin and captured		Pinned through and captures	Pinned through and captures
Pin shaft-01																				Pinned into									Pinned through and captures		Alligned with
Pin shaft-01																				Pinned into									Pinned through and captures	Alligned with

## Sheet: S4-DSM
	Ametek-E21H4U-2.5-4-12_21000_External_Linear	Motor support rotation	Motor turning shaft	Motor turning shaft	Ametek-E21H4U-2.5-4-12_21000_External_Linear	Motor support rotation	Motor turning shaft	Motor turning shaft	Back plate	Top plate	Tornillo iso 10642 m3x6	Tornillo iso 10642 m3x6	Bottom plate	Tornillo iso 10642 m3x6	Tornillo iso 10642 m3x6	Ametek-E21H4U-2,5-4-12	guia	Tornillo iso 10642 m3x6	Tornillo iso 10642 m3x6	Tornillo iso 10642 m3x6	Tornillo iso 10642 m3x6	Spring LG5687	Articulate quide	Pin shaft-02	Claw link	Pin shaft-01	Pin shaft-01	Ametek-E21H4U-2,5-4-12	guia	Tornillo iso 10642 m3x6	Tornillo iso 10642 m3x6	Tornillo iso 10642 m3x6	Tornillo iso 10642 m3x6	Spring LG5687	Articulate quide	Pin shaft-02	Claw link	Pin shaft-01	Pin shaft-01	External
Ametek-E21H4U-2.5-4-12_21000_External_Linear		Fit into and affixed to														Drives through worm gear																								Driven by astrobee
Motor support rotation	Fit into and affixed to		Pin through and connected	Pin through and connected						Alligned with and rotates around			Alligned with and rotates around
Motor turning shaft		Pin through and connected		Alligned with						Pin through			Pin through
Motor turning shaft		Pin through and connected	Alligned with							Pin through			Pin through
Ametek-E21H4U-2.5-4-12_21000_External_Linear						Fit into and affixed to																						Drives through worm gear												Driven by astrobee
Motor support rotation					Fit into and affixed to		Pin through and connected	Pin through and connected		Alligned with and rotates around			Alligned with and rotates around
Motor turning shaft						Pin through and connected		Alligned with		Pin through			Pin through
Motor turning shaft						Pin through and connected	Alligned with			Pin through			Pin through
Back plate										Alligned with and pinned through	screw into	screw into	Alligned with and pinned through	screw into	screw into																									Interfaces to Astrobee
Top plate		Alligned with and rotates around	Pin through	Pin through		Alligned with and rotates around	Pin through	Pin through	Alligned with and pinned through		pin through and captured by screw	pin through and captured by screw					Alligned with and pinned through	pin through and captured by screw	pin through and captured by screw										Alligned with and pinned through	pin through and captured by screw	pin through and captured by screw
Tornillo iso 10642 m3x6									screw into	pin through and captured by screw
Tornillo iso 10642 m3x6									screw into	pin through and captured by screw
Bottom plate		Alligned with and rotates around	Pin through	Pin through		Alligned with and rotates around	Pin through	Pin through	Alligned with and pinned through					pin through and captured by screw	pin through and captured by screw		Alligned with and pinned through			pin through and captured by screw	pin through and captured by screw								Alligned with and pinned through			pin through and captured by screw	pin through and captured by screw
Tornillo iso 10642 m3x6									screw into				pin through and captured by screw
Tornillo iso 10642 m3x6									screw into				pin through and captured by screw
Ametek-E21H4U-2,5-4-12	Drives through worm gear																							Stops	Alligned with	Pinned into	Pinned into
guia										Alligned with and pinned through			Alligned with and pinned through					Screwed into	Screw into	Screwed into	Screw into	Connected to	Slides on
Tornillo iso 10642 m3x6										pin through and captured by screw							Screwed into
Tornillo iso 10642 m3x6										pin through and captured by screw							Screw into
Tornillo iso 10642 m3x6													pin through and captured by screw				Screwed into
Tornillo iso 10642 m3x6													pin through and captured by screw				Screw into
Spring LG5687																	Connected to						Connected to
Articulate quide																	Slides on					Connected to		Pin through	Rotates around															Touches ISS Handrail
Pin shaft-02																Stops							Pin through		Pin and captured
Claw link																Alligned with							Rotates around	Pin and captured		Pinned through and captures	Pinned through and captures													Touches ISS Handrail
Pin shaft-01																Pinned into									Pinned through and captures		Alligned with
Pin shaft-01																Pinned into									Pinned through and captures	Alligned with
Ametek-E21H4U-2,5-4-12					Drives through worm gear																															Stops	Alligned with	Pinned into	Pinned into
guia										Alligned with and pinned through			Alligned with and pinned through																	Screwed into	Screw into	Screwed into	Screw into	Connected to	Slides on
Tornillo iso 10642 m3x6										pin through and captured by screw																			Screwed into
Tornillo iso 10642 m3x6										pin through and captured by screw																			Screw into
Tornillo iso 10642 m3x6													pin through and captured by screw																Screwed into
Tornillo iso 10642 m3x6													pin through and captured by screw																Screw into
Spring LG5687																													Connected to						Connected to
Articulate quide																													Slides on					Connected to		Pin through	Rotates around			Touches ISS Handrail
Pin shaft-02																												Stops							Pin through		Pin and captured
Claw link																												Alligned with							Rotates around	Pin and captured		Pinned through and captures	Pinned through and captures	Touches ISS Handrail
Pin shaft-01																												Pinned into									Pinned through and captures		Alligned with
Pin shaft-01																												Pinned into									Pinned through and captures	Alligned with
External	Driven by astrobee				Driven by astrobee				Interfaces to Astrobee														Touches ISS Handrail		Touches ISS Handrail										Touches ISS Handrail		Touches ISS Handrail

## Sheet: S5-Coded DSM
		1	2	3	4	5	6	7	8	9	10	11	12	13	14	15	16	17	18	19	20	21	22	23	24	25	26	27	28	29	30	31	32	33	34	35	36	37	38	39	External
Ametek-E21H4U-2.5-4-12_21000_External_Linear	1		1														1																								1
Motor support rotation	2	1		1	1						1			1
Motor turning shaft	3		1		1						1			1
Motor turning shaft	4		1	1							1			1
Ametek-E21H4U-2.5-4-12_21000_External_Linear	5						1																						1												1
Motor support rotation	6					1		1	1		1			1
Motor turning shaft	7						1		1		1			1
Motor turning shaft	8						1	1			1			1
Back plate	9										1	1	1	1	1	1																									1
Top plate	10		1	1	1		1	1	1	1		1	1					1	1	1										1	1	1
Tornillo iso 10642 m3x6	11									1	1
Tornillo iso 10642 m3x6	12									1	1
Bottom plate	13		1	1	1		1	1	1	1					1	1		1			1	1								1			1	1
Tornillo iso 10642 m3x6	14									1				1
Tornillo iso 10642 m3x6	15									1				1
Ametek-E21H4U-2,5-4-12	16	1																							1	1	1	1
guia	17										1			1					1	1	1	1	1	1
Tornillo iso 10642 m3x6	18										1							1
Tornillo iso 10642 m3x6	19										1							1
Tornillo iso 10642 m3x6	20													1				1
Tornillo iso 10642 m3x6	21													1				1
Spring LG5687	22																	1						1
Articulate quide	23																	1					1		1	1															1
Pin shaft-02	24																1							1		1
Claw link	25																1							1	1		1	1													1
Pin shaft-01	26																1									1		1
Pin shaft-01	27																1									1	1
Ametek-E21H4U-2,5-4-12	28					1																															1	1	1	1
guia	29										1			1																	1	1	1	1	1	1
Tornillo iso 10642 m3x6	30										1																			1
Tornillo iso 10642 m3x6	31										1																			1
Tornillo iso 10642 m3x6	32													1																1
Tornillo iso 10642 m3x6	33													1																1
Spring LG5687	34																													1						1
Articulate quide	35																													1					1		1	1			1
Pin shaft-02	36																												1							1		1
Claw link	37																												1							1	1		1	1	1
Pin shaft-01	38																												1									1		1
Pin shaft-01	39																												1									1	1
External		1				1				1														1		1										1		1

## Sheet: S7-Soft SubDSM
		1	2	3	4	5	6
Unpack	1				1
Close	2	1
Release	3		1
Pack	4			1
Drive Actuators For Distance	5	1	1	1	1
Wait	6	1	1	1	1

## Sheet: S8-Full
		1	2	3	4	5	6	7	8	9	10	11	12	13	14	15	16	17	18	19	20	21	22	23	24	25	26	27	28	29	30	31	32	33	34	35	36	37	38	39	40	41	42	43	44	45
Unpack	1				1
Close	2	1
Release	3		1
Pack	4			1
Drive Actuators For Distance	5	1	1	1	1
Wait	6	1	1	1	1
Ametek-E21H4U-2.5-4-12_21000_External_Linear	7								1														1																								1
Motor support rotation	8							1		1	1						1			1
Motor turning shaft	9								1		1						1			1
Motor turning shaft	10								1	1							1			1
Ametek-E21H4U-2.5-4-12_21000_External_Linear	11												1																						1												1
Motor support rotation	12											1		1	1		1			1
Motor turning shaft	13												1		1		1			1
Motor turning shaft	14												1	1			1			1
Back plate	15																1	1	1	1	1	1																									1
Top plate	16								1	1	1		1	1	1	1		1	1					1	1	1										1	1	1
Tornillo iso 10642 m3x6	17															1	1
Tornillo iso 10642 m3x6	18															1	1
Bottom plate	19								1	1	1		1	1	1	1					1	1		1			1	1								1			1	1
Tornillo iso 10642 m3x6	20															1				1
Tornillo iso 10642 m3x6	21															1				1
Ametek-E21H4U-2,5-4-12	22							1																							1	1	1	1
guia	23																1			1					1	1	1	1	1	1
Tornillo iso 10642 m3x6	24																1							1
Tornillo iso 10642 m3x6	25																1							1
Tornillo iso 10642 m3x6	26																			1				1
Tornillo iso 10642 m3x6	27																			1				1
Spring LG5687	28																							1						1
Articulate quide	29																							1					1		1	1															1
Pin shaft-02	30																						1							1		1
Claw link	31																						1							1	1		1	1													1
Pin shaft-01	32																						1									1		1
Pin shaft-01	33																						1									1	1
Ametek-E21H4U-2,5-4-12	34											1																															1	1	1	1
guia	35																1			1																	1	1	1	1	1	1
Tornillo iso 10642 m3x6	36																1																			1
Tornillo iso 10642 m3x6	37																1																			1
Tornillo iso 10642 m3x6	38																			1																1
Tornillo iso 10642 m3x6	39																			1																1
Spring LG5687	40																																			1						1
Articulate quide	41																																			1					1		1	1			1
Pin shaft-02	42																																		1							1		1
Claw link	43																																		1							1	1		1	1	1
Pin shaft-01	44																																		1									1		1
Pin shaft-01	45																																		1									1	1
External								1				1				1														1		1										1		1

## Sheet: S8-Full-LowDetail
		1	2	3	4	5	6	7	8	9	10	11	12	13	14	15	16	17	18	19	20	21	22	23
Unpack	1				1
Close	2	1
Release	3		1
Pack	4			1
Drive Actuators For Distance	5	1	1	1	1
Wait	6	1	1	1	1
Ametek-E21H4U-2.5-4-12_21000_External_Linear	7								1						1										1
Motor support rotation	8							1					1	1
Ametek-E21H4U-2.5-4-12_21000_External_Linear	9										1									1					1
Motor support rotation	10									1			1	1
Back plate	11												1	1											1
Top plate	12								1		1	1				1					1
Bottom plate	13								1		1	1				1					1
Ametek-E21H4U-2,5-4-12	14							1											1
guia	15												1	1			1	1
Spring LG5687	16															1		1
Articulate quide	17															1	1		1						1
Claw link	18														1			1							1
Ametek-E21H4U-2,5-4-12	19									1														1
guia	20												1	1								1	1
Spring LG5687	21																				1		1
Articulate quide	22																				1	1		1	1
Claw link	23																			1			1		1
External								1		1		1						1	1				1	1
