# Supplementary material for: Linking solver characteristics, solving processes and solution attributes: A data explainer for an open innovation generated robotic design dataset
Source: Data Brief. 2023 Sep 6;50:109547. doi: 10.1016/j.dib.2023.109547 (PMC10518673; doi:10.1016/j.dib.2023.109547)
Supplement: Supplementary file 1 [file mmc1.zip › Release/Solutions/Solution DSMs/D2-SAM/SAM-6 DSM.xlsx]

## Sheet: S1 - BOM
Component	Group	Note	Quantity		Component	Group	Removable	Notes
Adapter	Base Unit		1		Adapter	Base Unit					Row Labels	Sum of Quantity
Base	Base Unit		1		Base	Base Unit					(blank)
Servo Motor#1 (arm)	Linkage		1		Servo Motor#1 (arm)	Linkage					Base Unit	2
Link#1	Linkage		2		Link#1	Linkage					Linkage	9
Link#2	Linkage		2		Link#2	Linkage					Gear Chain	11
Link#3	Linkage		2		Link#3	Linkage					Sensor	4
Link#4	Linkage		2		Link#4	Linkage					Grand Total	26
Servo Motor#2 (gear)	Gear Chain		1		Link#1	Linkage
Gear#1	Gear Chain		2		Link#2	Linkage
Gear#2	Gear Chain		2		Link#3	Linkage
Gear#3	Gear Chain		2		Link#4	Linkage
Gear#4	Gear Chain		2		Servo Motor#2 (gear)	Gear Chain
Gear#5	Gear Chain		2		Gear#1	Gear Chain					Row Labels	Count of Component
Force Sensor	Sensor		2		Gear#2	Gear Chain					(blank)
Rotaion Sensor	Sensor		1		Gear#3	Gear Chain					Base Unit	2
Contact Sensor	Sensor		1		Gear#4	Gear Chain					Linkage	9
					Gear#5	Gear Chain					Gear Chain	11
					Gear#1	Gear Chain					Sensor	4
					Gear#2	Gear Chain					Grand Total	26
					Gear#3	Gear Chain
					Gear#4	Gear Chain
					Gear#5	Gear Chain
					Force Sensor	Sensor
					Force Sensor	Sensor
					Rotaion Sensor	Sensor
					Contact Sensor	Sensor
Total			26
					26

## Sheet: S2 - Subsys
	Base Unit	Linkage	Gear Chain	Sensor	External
Base Unit		Connected through pins	Connected to motors in the base unit	Contact sensor is fixed	Attaches to ISS handrail, attaches to interface plate
Linkage	Connected through pins		allignment fits for gear trains	Rotation sensor is fixed and touch sensor is fixed
Gear Chain	Connected to motors in the base unit	allignment fits for gear trains		Rotation sensor is attached
Sensor	Contact sensor is fixed	Rotation sensor is fixed and touch sensor is fixed	Rotation sensor is attached		Touch and force sensors interact with ISS handrail
External	Attaches to ISS Handrail, Attaches to interface plate			Touch and force sensors interact with ISS Handrail

## Sheet: S3 - SubDSM
Base Unit	Adapter	Base
Adapter		Mechanically Affixed
Base	Mechanically affexied
	Affixed to Astrobee Frame	Touches ISS Handrail
	Servo Motor#1 (arm)	Link#1 (left)	Link#2 (left)	Link#3 (left)	Link#4	Link#1	Link#2	Link#3	Link#4
Servo Motor#1 (arm)		Connected
Link#1 (left)	Connected		Attached to end through pin hole	Moves in conjunction with		Connected through gear transmission
Link#2 (left)		Attached to end through pin hole		Pin Hole Allignment	Connected to this as finger tip
Link#3 (left)		Moves in conjunction with	Pin Hole Allignment
Link#4			Connected to this as finger tip
Link#1		Connected through gear transmission					Attached to end through pin hole	Moves in conjunction with
Link#2						Attached to end through pin hole		Pin Hole Allignment	Connected to this as finger tip
Link#3						Moves in conjunction with	Pin Hole Allignment
Link#4							Connected to this as finger tip
	Power, Data		Touches ISS handrail	Touches ISS handrail	Touches ISS handrail		Touches ISS handrail	Touches ISS handrail	Touches ISS handrail
	Gear#4 (left)	Servo Motor#2 (gear)	Gear#4	Gear#1 (left)	Gear#2 (left)	Gear#3 (left)	Gear#5 (left)	Gear#1	Gear#2	Gear#3	Gear#5
Gear #1
Servo Motor#2 (gear)			Affixed to output shaft
Gear #1		Affixed to output shaft						Gear transmission
Gear#2					Gear Transmission			Gear Transmission
Gear#3				Gear transmission		Gear Transmission
Gear#4					Gear Transmission		Gear Transmission
Gear#5						Gear Transmission
Gear#2			Gear transmission	Gear Transmission					Gear Transmission
Gear#3								Gear transmission		Gear Transmission
Gear#4									Gear Transmission		Gear Transmission
Gear#5										Gear Transmission					Alligned with
		Power, Data
	Force Sensor	Force Sensor	Rotaion Sensor (link)	Rotaion Sensor	Contact Sensor
Force Sensor						Power, Data
Force Sensor						Power, Data
Rotaion Sensor (link)						Power, Data
Rotaion Sensor
Contact Sensor
External	Power, Data	Power, Data	Power, Data	Power, Data	Power, Data

## Sheet: S4-DSM
Base Unit	Adapter	Base	Servo Motor#1 (arm)	Link#1 (left)	Link#2 (left)	Link#3 (left)	Link#4	Link#1	Link#2	Link#3	Link#4	Gear#4 (left)	Servo Motor#2 (gear)	Gear#4	Gear#1 (left)	Gear#2 (left)	Gear#3 (left)	Gear#5 (left)	Gear#1	Gear#2	Gear#3	Gear#5	Force Sensor	Force Sensor	Rotaion Sensor (link)	Rotaion Sensor	Contact Sensor	External
Adapter		Mechanically Affixed																										Power, Data
Base	Mechanically affexied		Attached to the base plate	Rotates around hole in base		Rotates around hole in base		Rotates around hole in base		Rotates around hole in base		Alligned with	Affixed inside	Alligned with	Alligned with				Alligned with						Alligned with		Affixed to
Servo Motor#1 (arm)		Attached to the base plate		Connected								Affixed to																Touches ISS handrail
Link#1 (left)		Rotates around hole in base	Connected		Attached to end through pin hole	Moves in conjunction with		Connected through gear transmission				Gear transmits force to			Alligned to and rotates on top of	Alligned with									Affixed inside			Touches ISS handrail
Link#2 (left)				Attached to end through pin hole		Pin Hole Allignment	Connected to this as finger tip									Alligned and rotates on top of	Alligned and rotates on top of											Touches ISS handrail
Link#3 (left)		Rotates around hole in base		Moves in conjunction with	Pin Hole Allignment												Alligned with
Link#4					Connected to this as finger tip													Affixed to					Affixed inside					Touches ISS handrail
Link#1		Rotates around hole in base		Connected through gear transmission					Attached to end through pin hole	Moves in conjunction with									Alligned to and rotates on top of	Alligned with								Touches ISS handrail
Link#2								Attached to end through pin hole		Pin Hole Allignment	Connected to this as finger tip									Alligned and rotates on top of	Alligned and rotates on top of							Touches ISS handrail
Link#3		Rotates around hole in base						Moves in conjunction with	Pin Hole Allignment												Alligned with					Alligned with
Link#4									Connected to this as finger tip													Affixed to		Affixed inside		Alligned with and sensor input		Power, Data
Gear #1		Alligned with	Affixed to	Gear transmits force to
Servo Motor#2 (gear)		Affixed inside												Affixed to output shaft
Gear #1		Alligned with											Affixed to output shaft						Gear transmission
Gear#2		Alligned with		Alligned to and rotates on top of												Gear Transmission			Gear Transmission						Alligned with
Gear#3				Alligned with	Alligned and rotates on top of										Gear transmission		Gear Transmission
Gear#4					Alligned and rotates on top of	Alligned with										Gear Transmission		Gear Transmission
Gear#5							Affixed to										Gear Transmission
Gear#2		Alligned with						Alligned to and rotates on top of						Gear transmission	Gear Transmission					Gear Transmission
Gear#3								Alligned with	Alligned and rotates on top of										Gear transmission		Gear Transmission
Gear#4									Alligned and rotates on top of	Alligned with										Gear Transmission		Gear Transmission						Power, Data
Gear#5											Affixed to										Gear Transmission					Alligned with		Power, Data
Force Sensor							Affixed inside																					Power, Data
Force Sensor											Affixed inside																	Power, Data
Rotaion Sensor (link)		Alligned with		Affixed inside											Alligned with													Power, Data
Rotaion Sensor										Alligned with	Alligned with and sensor input											Alligned with
Contact Sensor		Affixed to
External	Affixed to Astrobee Frame	Touches ISS Handrail	Power, Data		Touches ISS handrail	Touches ISS handrail	Touches ISS handrail		Touches ISS handrail	Touches ISS handrail	Touches ISS handrail		Power, Data										Power, Data	Power, Data	Power, Data	Power, Data	Power, Data

## Sheet: S5-Coded DSM
134		1	2	3	4	5	6	7	8	9	10	11	12	13	14	15	16	17	18	19	20	21	22	23	24	25	26	27	External
Adapter	1		1																										1
Base	2	1		1	1		1		1		1		1	1	1	1				1						1		1
Servo Motor#1 (arm)	3		1		1								1																1
Link#1 (left)	4		1	1		1	1		1				1			1	1									1
Link#2 (left)	5				1		1	1									1	1											1
Link#3 (left)	6		1		1	1												1											1
Link#4	7					1													1					1					1
Link#1	8		1		1					1	1									1	1
Link#2	9								1		1	1									1	1							1
Link#3	10		1						1	1												1					1		1
Link#4	11									1													1		1		1		1
Gear #1	12		1	1	1
Servo Motor#2 (gear)	13		1												1														1
Gear #1	14		1											1						1
Gear#2	15		1		1												1			1						1
Gear#3	16				1	1										1		1
Gear#4	17					1	1										1		1
Gear#5	18							1										1
Gear#2	19		1						1						1	1					1
Gear#3	20								1	1										1		1
Gear#4	21									1	1										1		1
Gear#5	22											1										1					1
Force Sensor	23							1																					1
Force Sensor	24											1																	1
Rotaion Sensor (link)	25		1		1											1													1
Rotaion Sensor	26										1	1											1						1
Contact Sensor	27		1																										1
External		1		1		1	1	1		1	1	1		1										1	1	1	1	1

## Sheet: S7-Soft SubDSM
		Initialize	Unpack	Wait	Close	Release	Pack	If/Then	Check position of SAM	Read rotation sensor	Drive Servo	AND condition	Wait	Read force sensor	Receive command	Send Confirmation
Initialize	1						1
Unpack	2	1
Wait	3		1
Close	4			1
Release	5				1
Pack	6					1
If/Then	7	1	1		1	1
Check position of SAM	8	1
Read rotation sensor	9	1	1		1	1	1
Drive Servo	10	1	1		1	1	1
AND condition	11	1	1		1	1	1
Wait	12			1	1	1
Read force sensor	13				1
Receive command	14		1		1	1	1
Send Confirmation	15		1		1	1	1

## Sheet: S8-Full
		1	2	3	4	5	6	7	8	9	10	11	12	13	14	15	16	17	18	19	20	21	22	23	24	25	26	27	28	29	30	31	32	33	34	35	36	37	38	39	40	41	42
Initialize	1						1
Unpack	2	1
Wait	3		1
Close	4			1
Release	5				1
Pack	6					1
If/Then	7	1	1		1	1
Check position of SAM	8	1
Read rotation sensor	9	1	1		1	1	1
Drive Servo	10	1	1		1	1	1
AND condition	11	1	1		1	1	1
Wait	12			1	1	1
Read force sensor	13				1
Receive command	14		1		1	1	1
Send Confirmation	15		1		1	1	1
Adapter	16																	1																										1
Base	17																1		1	1		1		1		1		1	1	1	1				1						1		1
Servo Motor#1 (arm)	18																	1		1								1																1
Link#1 (left)	19																	1	1		1	1		1				1			1	1									1
Link#2 (left)	20																			1		1	1									1	1											1
Link#3 (left)	21																	1		1	1												1											1
Link#4	22																				1													1					1					1
Link#1	23																	1		1					1	1									1	1
Link#2	24																							1		1	1									1	1							1
Link#3	25																	1						1	1												1					1		1
Link#4	26																								1													1		1		1		1
Gear #1	27																	1	1	1
Servo Motor#2 (gear)	28																	1												1														1
Gear #1	29																	1											1						1
Gear#2	30																	1		1												1			1						1
Gear#3	31																			1	1										1		1
Gear#4	32																				1	1										1		1
Gear#5	33																						1										1
Gear#2	34																	1						1						1	1					1
Gear#3	35																							1	1										1		1
Gear#4	36																								1	1										1		1
Gear#5	37																										1										1					1
Force Sensor	38																						1																					1
Force Sensor	39																										1																	1
Rotaion Sensor (link)	40																	1		1											1													1
Rotaion Sensor	41																									1	1											1						1
Contact Sensor	42																	1																										1
External																	1		1		1	1	1		1	1	1		1										1	1	1	1	1

## Sheet: S8-Full-LowDetail
		1	2	3	4	5	6	7	8	9	10	11	12	13	14	15	16	17	18	19	20	21	22	23	24	25	26	27	28	29	30	31	32	33	34	35	36	37	38	39	40	41	42
Initialize	1						1
Unpack	2	1
Wait	3		1
Close	4			1
Release	5				1
Pack	6					1
If/Then	7	1	1		1	1
Check position of SAM	8	1
Read rotation sensor	9	1	1		1	1	1
Drive Servo	10	1	1		1	1	1
AND condition	11	1	1		1	1	1
Wait	12			1	1	1
Read force sensor	13				1
Receive command	14		1		1	1	1
Send Confirmation	15		1		1	1	1
Adapter	16																	1																										1
Base	17																1		1	1		1		1		1		1	1	1	1				1						1		1
Servo Motor#1 (arm)	18																	1		1								1																1
Link#1 (left)	19																	1	1		1	1		1				1			1	1									1
Link#2 (left)	20																			1		1	1									1	1											1
Link#3 (left)	21																	1		1	1												1											1
Link#4	22																				1													1					1					1
Link#1	23																	1		1					1	1									1	1
Link#2	24																							1		1	1									1	1							1
Link#3	25																	1						1	1												1					1		1
Link#4	26																								1													1		1		1		1
Gear #1	27																	1	1	1
Servo Motor#2 (gear)	28																	1												1														1
Gear #1	29																	1											1						1
Gear#2	30																	1		1												1			1						1
Gear#3	31																			1	1										1		1
Gear#4	32																				1	1										1		1
Gear#5	33																						1										1
Gear#2	34																	1						1						1	1					1
Gear#3	35																							1	1										1		1
Gear#4	36																								1	1										1		1
Gear#5	37																										1										1					1
Force Sensor	38																						1																					1
Force Sensor	39																										1																	1
Rotaion Sensor (link)	40																	1		1											1													1
Rotaion Sensor	41																									1	1											1						1
Contact Sensor	42																	1																										1
External																	1		1		1	1	1		1	1	1		1										1	1	1	1	1
