# Supplementary material for: Linking solver characteristics, solving processes and solution attributes: A data explainer for an open innovation generated robotic design dataset
Source: Data Brief. 2023 Sep 6;50:109547. doi: 10.1016/j.dib.2023.109547 (PMC10518673; doi:10.1016/j.dib.2023.109547)
Supplement: Supplementary file 1 [file mmc1.zip › Release/Solutions/Solution DSMs/D5-EBD/EBD-5 DSM.xlsx]

## Sheet: S1 - BOM
Component	Group	Note	Quantity		Component	Group	Removable	Notes
Body			1		Body						Row Labels	Sum of Quantity
Lid			1		Lid						(blank)	48
Board A			1		Board A						Grand Total	48
Board B			1		Board B
Board C			1		Board C
Glenair			1		Glenair
DSUB			1		DSUB
Lid Screws			4		Lid Screws
Lid Washers			4		Lid Screws
Thing sheet			4		Lid Screws
Thing sheet inserts			9		Lid Screws
PCB Mounting screws			9		Lid Washers
PCB spacers			3		Lid Washers						Row Labels	Count of Component
Box Screws			4		Lid Washers						(blank)	48
Box Washers			4		Lid Washers						Grand Total	48
					Thing sheet
					Thing sheet
					Thing sheet
					Thing sheet
					Thing sheet inserts
					PCB Mounting screws
					Thing sheet inserts
					PCB Mounting screws
					Thing sheet inserts
					PCB Mounting screws
					Thing sheet inserts
					PCB Mounting screws
					Thing sheet inserts
					PCB Mounting screws
					Thing sheet inserts
					PCB Mounting screws
					Thing sheet inserts
					PCB Mounting screws
					Thing sheet inserts
					PCB Mounting screws
					Thing sheet inserts
					PCB Mounting screws
					PCB spacers
					PCB spacers
					PCB spacers
					Box Screws
					Box Washers
					Box Screws
					Box Washers
					Box Screws
					Box Washers
					Box Screws
					Box Washers
Total			48
					48

## Sheet: S3 - SubDSM
																																													Ext
Box Screws		1							1																																				1
Box Washers	1								1																																				1
Box Screws				1					1																																				1
Box Washers			1						1																																				1
Box Screws						1			1																																				1
Box Washers					1				1																																				1
Box Screws								1	1																																				1
Box Washers							1		1																																				1
Body	1	1	1	1	1	1	1	1		1	1	1	1	1	1	1	1	1	1	1	1	1	1	1	1	1	1	1	1	1	1	1													1
Glenair									1																																				1
DSUB									1																																				1
Board B									1				1	1	1	1	1	1	1	1	1	1
PCB spacers									1			1				1	1	1
PCB spacers									1			1				1			1	1
PCB spacers									1			1				1					1	1
Board C									1			1	1	1	1		1	1	1	1	1	1
PCB Mounting screws									1			1	1			1		1
Thing sheet inserts									1			1	1			1	1
PCB Mounting screws									1			1		1		1				1
Thing sheet inserts									1			1		1		1			1
PCB Mounting screws									1			1			1	1						1
Thing sheet inserts									1			1			1	1					1
Lid									1															1	1	1	1	1	1	1	1	1	1	1	1	1	1	1	1	1	1	1	1	1
Lid Screws									1														1		1
Lid Washers									1														1	1
Lid Screws									1														1				1
Lid Washers									1														1			1
Lid Screws									1														1						1
Lid Washers									1														1					1
Lid Screws									1														1								1
Lid Washers									1														1							1
Board A																							1										1	1	1	1	1	1	1	1	1	1	1	1
PCB Mounting screws																							1									1		1
Thing sheet inserts																							1									1	1
PCB Mounting screws																							1									1				1
Thing sheet inserts																							1									1			1
PCB Mounting screws																							1									1						1
Thing sheet inserts																							1									1					1
PCB Mounting screws																							1									1								1
Thing sheet inserts																							1									1							1
PCB Mounting screws																							1									1										1
Thing sheet inserts																							1									1									1
PCB Mounting screws																							1									1												1
Thing sheet inserts																							1									1											1
Ext	1	1	1	1	1	1	1	1	1	1	1

## Sheet: S4-DSM
																																													Ext
Box Screws		1							1																																				1
Box Washers	1								1																																				1
Box Screws				1					1																																				1
Box Washers			1						1																																				1
Box Screws						1			1																																				1
Box Washers					1				1																																				1
Box Screws								1	1																																				1
Box Washers							1		1																																				1
Body	1	1	1	1	1	1	1	1		1	1	1	1	1	1	1	1	1	1	1	1	1	1	1	1	1	1	1	1	1	1	1													1
Glenair									1																																				1
DSUB									1																																				1
Board B									1				1	1	1	1	1	1	1	1	1	1
PCB spacers									1			1				1	1	1
PCB spacers									1			1				1			1	1
PCB spacers									1			1				1					1	1
Board C									1			1	1	1	1		1	1	1	1	1	1
PCB Mounting screws									1			1	1			1		1
Thing sheet inserts									1			1	1			1	1
PCB Mounting screws									1			1		1		1				1
Thing sheet inserts									1			1		1		1			1
PCB Mounting screws									1			1			1	1						1
Thing sheet inserts									1			1			1	1					1
Lid									1															1	1	1	1	1	1	1	1	1	1	1	1	1	1	1	1	1	1	1	1	1
Lid Screws									1														1		1
Lid Washers									1														1	1
Lid Screws									1														1				1
Lid Washers									1														1			1
Lid Screws									1														1						1
Lid Washers									1														1					1
Lid Screws									1														1								1
Lid Washers									1														1							1
Board A																							1										1	1	1	1	1	1	1	1	1	1	1	1
PCB Mounting screws																							1									1		1
Thing sheet inserts																							1									1	1
PCB Mounting screws																							1									1				1
Thing sheet inserts																							1									1			1
PCB Mounting screws																							1									1						1
Thing sheet inserts																							1									1					1
PCB Mounting screws																							1									1								1
Thing sheet inserts																							1									1							1
PCB Mounting screws																							1									1										1
Thing sheet inserts																							1									1									1
PCB Mounting screws																							1									1												1
Thing sheet inserts																							1									1											1
Ext	1	1	1	1	1	1	1	1	1	1	1

## Sheet: S8-Full
																																														Ext
Box Screws	1		1							1																																				1
Box Washers	2	1								1																																				1
Box Screws	3				1					1																																				1
Box Washers	4			1						1																																				1
Box Screws	5						1			1																																				1
Box Washers	6					1				1																																				1
Box Screws	7								1	1																																				1
Box Washers	8							1		1																																				1
Body	9	1	1	1	1	1	1	1	1		1	1	1	1	1	1	1	1	1	1	1	1	1	1	1	1	1	1	1	1	1	1														1
Glenair	10									1																																				1
DSUB	11									1																																				1
Board B	12									1				1	1	1	1	1	1	1	1	1	1
PCB spacers	13									1			1				1	1	1
PCB spacers	14									1			1				1			1	1
PCB spacers	15									1			1				1					1	1
Board C	16									1			1	1	1	1		1	1	1	1	1	1
PCB Mounting screws	17									1			1	1			1		1
Thing sheet inserts	18									1			1	1			1	1
PCB Mounting screws	19									1			1		1		1				1
Thing sheet inserts	20									1			1		1		1			1
PCB Mounting screws	21									1			1			1	1						1
Thing sheet inserts	22									1			1			1	1					1
Lid	23									1															1	1	1	1	1	1	1	1	1	1	1	1	1	1	1	1	1	1	1	1	1
Lid Screws	24									1														1		1
Lid Washers	25									1														1	1
Lid Screws	26									1														1				1
Lid Washers	27									1														1			1
Lid Screws	28									1														1						1
Lid Washers	29									1														1					1
Lid Screws	30									1														1								1
Lid Washers	31									1														1							1
Board A	32																							1										1	1	1	1	1	1	1	1	1	1	1	1
PCB Mounting screws	33																							1									1		1
Thing sheet inserts	34																							1									1	1
PCB Mounting screws	35																							1									1				1
Thing sheet inserts	36																							1									1			1
PCB Mounting screws	37																							1									1						1
Thing sheet inserts	38																							1									1					1
PCB Mounting screws	39																							1									1								1
Thing sheet inserts	40																							1									1							1
PCB Mounting screws	41																							1									1										1
Thing sheet inserts	42																							1									1									1
PCB Mounting screws	43																							1									1												1
Thing sheet inserts	44																							1									1											1
Ext		1	1	1	1	1	1	1	1	1	1	1

## Sheet: S8-Full-LowDetail
38		1	2	3	4	5	6	7	8	9	10	Ext
Body	1		1	1	1	1	1	1	1	1		1
Glenair	2	1										1
DSUB	3	1										1
Board B	4	1				1	1	1	1
PCB spacers	5	1			1				1
PCB spacers	6	1			1				1
PCB spacers	7	1			1				1
Board C	8	1			1	1	1	1
Lid	9	1									1
Board A	10									1
Ext		1	1	1

## Sheet: Lookup
General	Specific	Abbreviation	Definition	Examples
Information	Status	SI	Communicates information about its status	Sensor
Information	Control	CI	Communicates signals for the control of another thing	Serial Commands
Material	Human	HM	Humans must be moved	Human attachment
Material	Gas	GM	Gas must be moved
Material	Liquid	LM
Material	Solid	SM
Material	Plasma	PM
Material	Mixture	MM
Energy	Human	HE	Human energy enters the system, pulling levers, etc.
Energy	Acoustic	AE
Energy	Biological	BE
Energy	Chemical	CE
Energy	Electrical	EE
Energy	Electromagnetic	EME
Energy	Hydraulic	HYE
Energy	Mechanical	ME	Gear movement, conflates translation and rotational motion…..	Rotation, mechanism
Energy	Magnetic	MAG
Energy	Pneumatic	PE
Energy	Radioactive	NE
Energy	Thermal	TE
Energy	Strain energy	SE		Flexing
Spatial	Proximity	P	In close proximity, touching, etc.	Touching or fixed
Spatial	Alignment	A	Uses a pin or other form of allignment, including tacking	Pin cnnection
Movement	Translational	LRM	Transfers translation motion				`
Movement	Rotational	RRM	Transfers rotational motion
