# Supplementary material for: Linking solver characteristics, solving processes and solution attributes: A data explainer for an open innovation generated robotic design dataset
Source: Data Brief. 2023 Sep 6;50:109547. doi: 10.1016/j.dib.2023.109547 (PMC10518673; doi:10.1016/j.dib.2023.109547)
Supplement: Supplementary file 1 [file mmc1.zip › Release/Solutions/Solution DSMs/D5-EBD/EBD-8 DSM.xlsx]

## Sheet: S1 - BOM
Component	Group	Note	Quantity		Component	Group	Removable	Notes
Top Plate			1		Top Plate						Row Labels	Sum of Quantity
Bottom Plate			1		Bottom Plate						(blank)	33
Board A			1		Board A						Grand Total	33
Board B			1		Board B
Board C			1		Board C
Glenair			1		Glenair
DSUB			1		DSUB
pan head screw 1			8		pan head screw 1
pan head screw 2			2		pan head screw 1
bracket 1			1		pan head screw 1
bracket 2			1		pan head screw 1
Attach Screw			10		pan head screw 1
pan head screw 3			4		pan head screw 1						Row Labels	Count of Component
					pan head screw 1						(blank)	33
					pan head screw 1						Grand Total	33
					pan head screw 2
					pan head screw 2
					bracket 1
					bracket 2
					Attach Screw
					Attach Screw
					Attach Screw
					Attach Screw
					Attach Screw
					Attach Screw
					Attach Screw
					Attach Screw
					Attach Screw
					Attach Screw
					pan head screw 3
					pan head screw 3
					pan head screw 3
					pan head screw 3
Total			33
					33

## Sheet: S4-DSM
	Bottom Plate	pan head screw 3	pan head screw 3	pan head screw 3	pan head screw 3	Board A	Attach Screw	Attach Screw	pan head screw 1	pan head screw 1	bracket 2	DSUB	pan head screw 1	pan head screw 1	pan head screw 1	pan head screw 1	bracket 1	Glenair	pan head screw 1	pan head screw 1	Top Plate	Attach Screw	Attach Screw	Attach Screw	Attach Screw	Attach Screw	Attach Screw	Attach Screw	Attach Screw	Board B	Board C	pan head screw 2	pan head screw 2
Bottom Plate		pin through and capture	pin through and capture	pin through and capture	pin through and capture	Alligned with holes	screw into	screw into	screw into	screw into	alligned and afixed to				screw into	screw into	alligned and affixed to				fit around	screw into	screw into	screw into	screw into	screw into	screw into	screw into	screw into					alligned
pan head screw 3	pin through and capture																																	screw into
pan head screw 3	pin through and capture																																	screw into
pan head screw 3	pin through and capture																																	screw into
pan head screw 3	pin through and capture																																	screw into
Board A	Alligned with holes						pin through and capture	pin through and capture
Attach Screw	screw into					pin through and capture
Attach Screw	screw into					pin through and capture
pan head screw 1	screw into										pin through and capture
pan head screw 1	screw into										pin through and capture
bracket 2	alligned and afixed to								pin through and capture	pin through and capture		alligned	screw into	screw into
DSUB											alligned		pin through and capture	pin through and capture
pan head screw 1											screw into	pin through and capture
pan head screw 1											screw into	pin through and capture
pan head screw 1	screw into																pin through and capture
pan head screw 1	screw into																pin through and capture
bracket 1	alligned and affixed to														pin through and capture	pin through and capture		alligned	screw into	screw into
Glenair																	alligned		pin through and capture	pin through and capture
pan head screw 1																	screw into	pin through and capture
pan head screw 1																	screw into	pin through and capture
Top Plate	fit around																					pin through and capture	pin through and capture	pin through and capture	pin through and capture	pin through and capture	pin through and capture	pin through and capture	pin through and capture	Alligned with	Alligned with	Screw into	screw into
Attach Screw	screw into																				pin through and capture
Attach Screw	screw into																				pin through and capture
Attach Screw	screw into																				pin through and capture
Attach Screw	screw into																				pin through and capture
Attach Screw	screw into																				pin through and capture
Attach Screw	screw into																				pin through and capture
Attach Screw	screw into																				pin through and capture
Attach Screw	screw into																				pin through and capture
Board B																					Alligned with										alligned	pin through	pin through
Board C																					Alligned with									alligned
pan head screw 2																					Screw into									pin through
pan head screw 2																					screw into									pin through
	alligned	screw into	screw into	screw into	screw into

## Sheet: S5-Coded DSM
116		1	2	3	4	5	6	7	8	9	10	11	12	13	14	15	16	17	18	19	20	21	22	23	24	25	26	27	28	29	30	31	32	33
Bottom Plate	1		1	1	1	1	1	1	1	1	1	1				1	1	1				1	1	1	1	1	1	1	1	1					1
pan head screw 3	2	1																																	1
pan head screw 3	3	1																																	1
pan head screw 3	4	1																																	1
pan head screw 3	5	1																																	1
Board A	6	1						1	1
Attach Screw	7	1					1
Attach Screw	8	1					1
pan head screw 1	9	1										1
pan head screw 1	10	1										1
bracket 2	11	1								1	1		1	1	1
DSUB	12											1		1	1
pan head screw 1	13											1	1
pan head screw 1	14											1	1
pan head screw 1	15	1																1
pan head screw 1	16	1																1
bracket 1	17	1														1	1		1	1	1
Glenair	18																	1		1	1
pan head screw 1	19																	1	1
pan head screw 1	20																	1	1
Top Plate	21	1																					1	1	1	1	1	1	1	1	1	1	1	1
Attach Screw	22	1																				1
Attach Screw	23	1																				1
Attach Screw	24	1																				1
Attach Screw	25	1																				1
Attach Screw	26	1																				1
Attach Screw	27	1																				1
Attach Screw	28	1																				1
Attach Screw	29	1																				1
Board B	30																					1										1	1	1
Board C	31																					1									1
pan head screw 2	32																					1									1
pan head screw 2	33																					1									1
		1	1	1	1	1

## Sheet: S8-Full
116		1	2	3	4	5	6	7	8	9	10	11	12	13	14	15	16	17	18	19	20	21	22	23	24	25	26	27	28	29	30	31	32	33
Bottom Plate	1		1	1	1	1	1	1	1	1	1	1				1	1	1				1	1	1	1	1	1	1	1	1					1
pan head screw 3	2	1																																	1
pan head screw 3	3	1																																	1
pan head screw 3	4	1																																	1
pan head screw 3	5	1																																	1
Board A	6	1						1	1
Attach Screw	7	1					1
Attach Screw	8	1					1
pan head screw 1	9	1										1
pan head screw 1	10	1										1
bracket 2	11	1								1	1		1	1	1
DSUB	12											1		1	1
pan head screw 1	13											1	1
pan head screw 1	14											1	1
pan head screw 1	15	1																1
pan head screw 1	16	1																1
bracket 1	17	1														1	1		1	1	1
Glenair	18																	1		1	1
pan head screw 1	19																	1	1
pan head screw 1	20																	1	1
Top Plate	21	1																					1	1	1	1	1	1	1	1	1	1	1	1
Attach Screw	22	1																				1
Attach Screw	23	1																				1
Attach Screw	24	1																				1
Attach Screw	25	1																				1
Attach Screw	26	1																				1
Attach Screw	27	1																				1
Attach Screw	28	1																				1
Attach Screw	29	1																				1
Board B	30																					1										1	1	1
Board C	31																					1									1
pan head screw 2	32																					1									1
pan head screw 2	33																					1									1
		1	1	1	1	1

## Sheet: S8-Full-LowDetail
20		1	#REF!	#REF!	#REF!	#REF!	#REF!	#REF!	#REF!	#REF!
Bottom Plate	1		1	1		1		1			1
Board A	2	1
bracket 2	3	1			1
DSUB	4			1
bracket 1	5	1					1
Glenair	6					1
Top Plate	7	1							1	1
Board B	8							1		1
Board C	9							1	1
		1

## Sheet: Lookup
General	Specific	Abbreviation	Definition	Examples
Information	Status	SI	Communicates information about its status	Sensor
Information	Control	CI	Communicates signals for the control of another thing	Serial Commands
Material	Human	HM	Humans must be moved	Human attachment
Material	Gas	GM	Gas must be moved
Material	Liquid	LM
Material	Solid	SM
Material	Plasma	PM
Material	Mixture	MM
Energy	Human	HE	Human energy enters the system, pulling levers, etc.
Energy	Acoustic	AE
Energy	Biological	BE
Energy	Chemical	CE
Energy	Electrical	EE
Energy	Electromagnetic	EME
Energy	Hydraulic	HYE
Energy	Mechanical	ME	Gear movement, conflates translation and rotational motion…..	Rotation, mechanism
Energy	Magnetic	MAG
Energy	Pneumatic	PE
Energy	Radioactive	NE
Energy	Thermal	TE
Energy	Strain energy	SE		Flexing
Spatial	Proximity	P	In close proximity, touching, etc.	Touching or fixed
Spatial	Alignment	A	Uses a pin or other form of allignment, including tacking	Pin cnnection
Movement	Translational	LRM	Transfers translation motion				`
Movement	Rotational	RRM	Transfers rotational motion
