# Supplementary material for: Linking solver characteristics, solving processes and solution attributes: A data explainer for an open innovation generated robotic design dataset
Source: Data Brief. 2023 Sep 6;50:109547. doi: 10.1016/j.dib.2023.109547 (PMC10518673; doi:10.1016/j.dib.2023.109547)
Supplement: Supplementary file 1 [file mmc1.zip › Release/Solutions/Solution DSMs/D5-EBD/EBD-6 DSM.xlsx]

## Sheet: S1 - BOM
Component	Group	Note	Quantity		Component	Group	Removable	Notes
Top Plate					Top Plate						Row Labels	Sum of Quantity
Bottom Plate					Bottom Plate						(blank)
Board A					Board A						stroke	16
Board B					Board B						bar	2
Board C					Board C						tilt pan	6
Glenair					Glenair						Grand Total	24
DSUB					DSUB
Fan screws			4		Fan screws
Fan			1		Fan
Board A screws			4		Fan screws
Board B Screws			2		Fan screws
Board C Screws			2		Fan screws
Box Lid Screws			4		Board A screws						Row Labels	Count of Component
					Board A screws						(blank)
					Board A screws						stroke	16
					Board A screws						bar	2
					Board B Screws						tilt pan	6
					Board B Screws						Grand Total	24
					Board C Screws
					Board C Screws
					Box Lid Screws
					Box Lid Screws
					Box Lid Screws
					Box Lid Screws
Total			17
					24

## Sheet: S3 - SubDSM
Bottom Plate		Affixed/alligned	screw into	screw into	screw into	screw into	affixed inside	Alligned	screw into	screw into	screw into	screw into	Alligned/Affixed to							screw into	screw into	screw into	screw into		Alligned to surface
Fan	Affixed/alligned		pin through and capture	pin through and capture	pin through and capture	pin through and capture
Fan screws	screw into	pin through and capture
Fan screws	screw into	pin through and capture
Fan screws	screw into	pin through and capture
Fan screws	screw into	pin through and capture
Glenair	affixed inside
Board A	Alligned								pin through	pin through	pin through	pin through
Board A screws	screw into							pin through
Board A screws	screw into							pin through
Board A screws	screw into							pin through
Board A screws	screw into							pin through
Top Plate	Alligned/Affixed to													Alligned	screw into	screw into	Alligned	screw into	screw into	pin through	pin through	pin through	pin through	affixed to
Board B													Alligned		pin through	pin through
Board B Screws													screw into	pin through
Board B Screws													screw into	pin through
Board C													Alligned					pin through	pin through
Board C Screws													screw into				pin through
Board C Screws													screw into				pin through
Box Lid Screws	screw into												pin through
Box Lid Screws	screw into												pin through
Box Lid Screws	screw into												pin through
Box Lid Screws	screw into												pin through
DSUB													affixed to
	Alligned to surface

## Sheet: S5-Coded DSM
80		1	2	3	4	5	6	7	8	9	10	11	12	13	14	15	16	17	18	19	20	21	22	23	24
Bottom Plate	1		1	1	1	1	1	1	1	1	1	1	1	1							1	1	1	1		1
Fan	2	1		1	1	1	1
Fan screws	3	1	1
Fan screws	4	1	1
Fan screws	5	1	1
Fan screws	6	1	1
Glenair	7	1
Board A	8	1								1	1	1	1
Board A screws	9	1							1
Board A screws	10	1							1
Board A screws	11	1							1
Board A screws	12	1							1
Top Plate	13	1													1	1	1	1	1	1	1	1	1	1	1
Board B	14													1		1	1
Board B Screws	15													1	1
Board B Screws	16													1	1
Board C	17													1					1	1
Board C Screws	18													1				1
Board C Screws	19													1				1
Box Lid Screws	20	1												1
Box Lid Screws	21	1												1
Box Lid Screws	22	1												1
Box Lid Screws	23	1												1
DSUB	24													1
		1

## Sheet: S8-Full
80		1	2	3	4	5	6	7	8	9	10	11	12	13	14	15	16	17	18	19	20	21	22	23	24
Bottom Plate	1		1	1	1	1	1	1	1	1	1	1	1	1							1	1	1	1		1
Fan	2	1		1	1	1	1
Fan screws	3	1	1
Fan screws	4	1	1
Fan screws	5	1	1
Fan screws	6	1	1
Glenair	7	1
Board A	8	1								1	1	1	1
Board A screws	9	1							1
Board A screws	10	1							1
Board A screws	11	1							1
Board A screws	12	1							1
Top Plate	13	1													1	1	1	1	1	1	1	1	1	1	1
Board B	14													1		1	1
Board B Screws	15													1	1
Board B Screws	16													1	1
Board C	17													1					1	1
Board C Screws	18													1				1
Board C Screws	19													1				1
Box Lid Screws	20	1												1
Box Lid Screws	21	1												1
Box Lid Screws	22	1												1
Box Lid Screws	23	1												1
DSUB	24													1
		1

## Sheet: S8-Full-LowDetail
16		1	2	#REF!	#REF!	#REF!	#REF!	#REF!	#REF!
Bottom Plate	1		1	1	1	1				1
Fan	2	1
Glenair	3	1
Board A	4	1
Top Plate	5	1					1	1	1
Board B	6					1
Board C	7					1
DSUB	8					1
		1

## Sheet: Lookup
General	Specific	Abbreviation	Definition	Examples
Information	Status	SI	Communicates information about its status	Sensor
Information	Control	CI	Communicates signals for the control of another thing	Serial Commands
Material	Human	HM	Humans must be moved	Human attachment
Material	Gas	GM	Gas must be moved
Material	Liquid	LM
Material	Solid	SM
Material	Plasma	PM
Material	Mixture	MM
Energy	Human	HE	Human energy enters the system, pulling levers, etc.
Energy	Acoustic	AE
Energy	Biological	BE
Energy	Chemical	CE
Energy	Electrical	EE
Energy	Electromagnetic	EME
Energy	Hydraulic	HYE
Energy	Mechanical	ME	Gear movement, conflates translation and rotational motion…..	Rotation, mechanism
Energy	Magnetic	MAG
Energy	Pneumatic	PE
Energy	Radioactive	NE
Energy	Thermal	TE
Energy	Strain energy	SE		Flexing
Spatial	Proximity	P	In close proximity, touching, etc.	Touching or fixed
Spatial	Alignment	A	Uses a pin or other form of allignment, including tacking	Pin cnnection
Movement	Translational	LRM	Transfers translation motion				`
Movement	Rotational	RRM	Transfers rotational motion
