# Supplementary material for: Linking solver characteristics, solving processes and solution attributes: A data explainer for an open innovation generated robotic design dataset
Source: Data Brief. 2023 Sep 6;50:109547. doi: 10.1016/j.dib.2023.109547 (PMC10518673; doi:10.1016/j.dib.2023.109547)
Supplement: Supplementary file 1 [file mmc1.zip › Release/Solutions/Solution DSMs/D5-EBD/EBD-22 DSM.xlsx]

## Sheet: S1 - BOM
Component	Group	Note	Quantity		Component	Group	Removable	Notes
											Row Labels	Sum of Quantity
Board A											(blank)
Arduino Screw											stroke	16
Threaded Insert											bar	2
Arduino Screw											tilt pan	6
Threaded Insert											Grand Total	24
Arduino Screw
Threaded Insert
Arduino Screw
Threaded Insert
Arduino Screw
Threaded Insert
Arduino Screw											Row Labels	Count of Component
Threaded Insert											(blank)
Board B											stroke	16
Controller Screw											bar	2
Controller Screw											tilt pan	6
Board C											Grand Total	24
Controller Screw
Controller Screw
Box
Box Screw
Box Washer
Box Screw
Box Washer
Box Screw
Box Washer
Box Screw
Box Washer
Glenair
Lid
Lid Screw
Lid Washer
Lid Screw
Lid Washer
Lid Screw
Lid Washer
Lid Screw
Lid Washer
Lid Screw
Lid Washer
Lid Screw
Lid Washer
DSUB
Total			0
					0

## Sheet: S3 - SubDSM
	Board A	Arduino Screw	Threaded Insert	Arduino Screw	Threaded Insert	Arduino Screw	Threaded Insert	Arduino Screw	Threaded Insert	Arduino Screw	Threaded Insert	Arduino Screw	Threaded Insert	Lid	DSUB	Lid Screw	Lid Washer	Lid Screw	Lid Washer	Lid Screw	Lid Washer	Lid Screw	Lid Washer	Lid Screw	Lid Washer	Lid Screw	Lid Washer	Board B	Controller Screw	Controller Screw	Board C	Controller Screw	Controller Screw	Box	Box Screw	Box Washer	Box Screw	Box Washer	Box Screw	Box Washer	Box Screw	Box Washer	Glenair	External
Board A		pin through	alligned	pin through	alligned	pin through	alligned	pin through	alligned	pin through	alligned	pin through	alligned	alligned with
Arduino Screw	pin through		screw into											alligned with																														Power, Data
Threaded Insert	alligned	screw into												affixed to
Arduino Screw	pin through				screw into									alligned with
Threaded Insert	alligned			screw into										affixed to
Arduino Screw	pin through						screw into							alligned with
Threaded Insert	alligned					screw into								affixed to
Arduino Screw	pin through								screw into					alligned with
Threaded Insert	alligned							screw into						affixed to
Arduino Screw	pin through										screw into			alligned with
Threaded Insert	alligned									screw into				affixed to
Arduino Screw	pin through												screw into	alligned with
Threaded Insert	alligned											screw into		affixed to
Lid	alligned with	alligned with	affixed to	alligned with	affixed to	alligned with	affixed to	alligned with	affixed to	alligned with	affixed to	alligned with	affixed to		affixed to	pin through and capture	touches	pin through and capture	touches	pin through and capture	touches	pin through and capture	touches	pin through and capture	touches	pin through and capture	touches							screw into
DSUB														affixed to																				pin throughed and touches										Robot
Lid Screw														pin through and capture			pinned through																	screw into
Lid Washer														touches		pinned through																		pin throughed and touches
Lid Screw														pin through and capture					pinned through															screw into
Lid Washer														touches				pinned through																pin throughed and touches
Lid Screw														pin through and capture							pinned through													screw into
Lid Washer														touches						pinned through														pin throughed and touches
Lid Screw														pin through and capture									pinned through											screw into
Lid Washer														touches								pinned through												pin throughed and touches
Lid Screw														pin through and capture											pinned through									screw into
Lid Washer														touches										pinned through										pin throughed and touches
Lid Screw														pin through and capture													pinned through							screw into
Lid Washer														touches												pinned through								pin throughed and touches
Board B																													pin through	pin through				alligned										Power, Data
Controller Screw																												pin through						screw into
Controller Screw																												pin through						screw into
Board C																																pin through	pin through	alligned										Power, Data
Controller Screw																															pin through			screw into
Controller Screw																															pin through			screw into
Box														screw into	pin throughed and touches	screw into	pin throughed and touches	screw into	pin throughed and touches	screw into	pin throughed and touches	screw into	pin throughed and touches	screw into	pin throughed and touches	screw into	pin throughed and touches	alligned	screw into	screw into	alligned	screw into	screw into		pin throughed and touches	pin and capture	pin throughed and touches	pin and capture	pin throughed and touches	pin and capture	pin throughed and touches	pin and capture	affixed inside	fit into
Box Screw																																		pin throughed and touches		pinned through								screw into
Box Washer																																		pin and capture	pinned through									alligned
Box Screw																																		pin throughed and touches				pinned through						screw into
Box Washer																																		pin and capture			pinned through							alligned
Box Screw																																		pin throughed and touches						pinned through				screw into
Box Washer																																		pin and capture					pinned through					alligned
Box Screw																																		pin throughed and touches								pinned through		screw into
Box Washer																																		pin and capture							pinned through			alligned
Glenair																																		affixed inside										fit into
External		Power, Data													Robot													Power, Data			Power, Data			fit into	screw into	alligned	screw into	alligned	screw into	alligned	screw into	alligned	fit into

## Sheet: S5-Coded DSM
202		1	2	3	4	5	6	7	8	9	10	11	12	13	14	15	16	17	18	19	20	21	22	23	24	25	26	27	28	29	30	31	32	33	34	35	36	37	38	39	40	41	42	43	External
Board A	1		1	1	1	1	1	1	1	1	1	1	1	1	1
Arduino Screw	2	1		1											1																														1
Threaded Insert	3	1	1												1
Arduino Screw	4	1				1									1
Threaded Insert	5	1			1										1
Arduino Screw	6	1						1							1
Threaded Insert	7	1					1								1
Arduino Screw	8	1								1					1
Threaded Insert	9	1							1						1
Arduino Screw	10	1										1			1
Threaded Insert	11	1									1				1
Arduino Screw	12	1												1	1
Threaded Insert	13	1											1		1
Lid	14	1	1	1	1	1	1	1	1	1	1	1	1	1		1	1	1	1	1	1	1	1	1	1	1	1	1							1
DSUB	15														1																				1										1
Lid Screw	16														1			1																	1
Lid Washer	17														1		1																		1
Lid Screw	18														1					1															1
Lid Washer	19														1				1																1
Lid Screw	20														1							1													1
Lid Washer	21														1						1														1
Lid Screw	22														1									1											1
Lid Washer	23														1								1												1
Lid Screw	24														1											1									1
Lid Washer	25														1										1										1
Lid Screw	26														1													1							1
Lid Washer	27														1												1								1
Board B	28																													1	1				1										1
Controller Screw	29																												1						1
Controller Screw	30																												1						1
Board C	31																																1	1	1										1
Controller Screw	32																															1			1
Controller Screw	33																															1			1
Box	34														1	1	1	1	1	1	1	1	1	1	1	1	1	1	1	1	1	1	1	1		1	1	1	1	1	1	1	1	1	1
Box Screw	35																																		1		1								1
Box Washer	36																																		1	1									1
Box Screw	37																																		1				1						1
Box Washer	38																																		1			1							1
Box Screw	39																																		1						1				1
Box Washer	40																																		1					1					1
Box Screw	41																																		1								1		1
Box Washer	42																																		1							1			1
Glenair	43																																		1										1
External			1													1													1			1			1	1	1	1	1	1	1	1	1	1

## Sheet: S8-Full
202		1	2	3	4	5	6	7	8	9	10	11	12	13	14	15	16	17	18	19	20	21	22	23	24	25	26	27	28	29	30	31	32	33	34	35	36	37	38	39	40	41	42	43	External
Board A	1		1	1	1	1	1	1	1	1	1	1	1	1	1
Arduino Screw	2	1		1											1																														1
Threaded Insert	3	1	1												1
Arduino Screw	4	1				1									1
Threaded Insert	5	1			1										1
Arduino Screw	6	1						1							1
Threaded Insert	7	1					1								1
Arduino Screw	8	1								1					1
Threaded Insert	9	1							1						1
Arduino Screw	10	1										1			1
Threaded Insert	11	1									1				1
Arduino Screw	12	1												1	1
Threaded Insert	13	1											1		1
Lid	14	1	1	1	1	1	1	1	1	1	1	1	1	1		1	1	1	1	1	1	1	1	1	1	1	1	1							1
DSUB	15														1																				1										1
Lid Screw	16														1			1																	1
Lid Washer	17														1		1																		1
Lid Screw	18														1					1															1
Lid Washer	19														1				1																1
Lid Screw	20														1							1													1
Lid Washer	21														1						1														1
Lid Screw	22														1									1											1
Lid Washer	23														1								1												1
Lid Screw	24														1											1									1
Lid Washer	25														1										1										1
Lid Screw	26														1													1							1
Lid Washer	27														1												1								1
Board B	28																													1	1				1										1
Controller Screw	29																												1						1
Controller Screw	30																												1						1
Board C	31																																1	1	1										1
Controller Screw	32																															1			1
Controller Screw	33																															1			1
Box	34														1	1	1	1	1	1	1	1	1	1	1	1	1	1	1	1	1	1	1	1		1	1	1	1	1	1	1	1	1	1
Box Screw	35																																		1		1								1
Box Washer	36																																		1	1									1
Box Screw	37																																		1				1						1
Box Washer	38																																		1			1							1
Box Screw	39																																		1						1				1
Box Washer	40																																		1					1					1
Box Screw	41																																		1								1		1
Box Washer	42																																		1							1			1
Glenair	43																																		1										1
External			1													1													1			1			1	1	1	1	1	1	1	1	1	1

## Sheet: S8-Full-LowDetail
48		1	2	3	4	5	6	7	8	9	10	11	12	13	External
Board A	1		1	1	1	1	1	1	1
Threaded Insert	2	1							1
Threaded Insert	3	1							1
Threaded Insert	4	1							1
Threaded Insert	5	1							1
Threaded Insert	6	1							1
Threaded Insert	7	1							1
Lid	8	1	1	1	1	1	1	1		1			1
DSUB	9								1				1		1
Board B	10												1		1
Board C	11												1		1
Box	12								1	1	1	1		1	1
Glenair	13												1		1
External										1	1	1	1	1

## Sheet: Lookup
General	Specific	Abbreviation	Definition	Examples
Information	Status	SI	Communicates information about its status	Sensor
Information	Control	CI	Communicates signals for the control of another thing	Serial Commands
Material	Human	HM	Humans must be moved	Human attachment
Material	Gas	GM	Gas must be moved
Material	Liquid	LM
Material	Solid	SM
Material	Plasma	PM
Material	Mixture	MM
Energy	Human	HE	Human energy enters the system, pulling levers, etc.
Energy	Acoustic	AE
Energy	Biological	BE
Energy	Chemical	CE
Energy	Electrical	EE
Energy	Electromagnetic	EME
Energy	Hydraulic	HYE
Energy	Mechanical	ME	Gear movement, conflates translation and rotational motion…..	Rotation, mechanism
Energy	Magnetic	MAG
Energy	Pneumatic	PE
Energy	Radioactive	NE
Energy	Thermal	TE
Energy	Strain energy	SE		Flexing
Spatial	Proximity	P	In close proximity, touching, etc.	Touching or fixed
Spatial	Alignment	A	Uses a pin or other form of allignment, including tacking	Pin cnnection
Movement	Translational	LRM	Transfers translation motion				`
Movement	Rotational	RRM	Transfers rotational motion
