# Supplementary material for: Linking solver characteristics, solving processes and solution attributes: A data explainer for an open innovation generated robotic design dataset
Source: Data Brief. 2023 Sep 6;50:109547. doi: 10.1016/j.dib.2023.109547 (PMC10518673; doi:10.1016/j.dib.2023.109547)
Supplement: Supplementary file 1 [file mmc1.zip › Release/Solutions/Solution DSMs/D5-EBD/EBD-16 DSM.xlsx]

## Sheet: S1 - BOM
Component	Group	Note	Quantity		Component	Group	Removable	Notes
Cover			1		Cover						Row Labels	Sum of Quantity
Bottom Plate			1		Bottom Plate						(blank)	35
Board A			1		Board A						Grand Total	35
Board B			1		Board B
Board C			1		Board C
Glenair			1		Glenair
DSUB			1		DSUB
8-32 screws			4		8-32 screws
25x5mm screws			4		8-32 screws
25x20 mm screws			6		8-32 screws
10 mm spacers			4		8-32 screws
5 mm spacers			4		25x5mm screws
m5 bolts			6		25x5mm screws						Row Labels	Count of Component
					25x5mm screws						(blank)	35
					25x5mm screws						Grand Total	35
					25x20 mm screws
					25x20 mm screws
					25x20 mm screws
					25x20 mm screws
					25x20 mm screws
					25x20 mm screws
					10 mm spacers
					10 mm spacers
					10 mm spacers
					10 mm spacers
					5 mm spacers
					5 mm spacers
					5 mm spacers
					5 mm spacers
					m5 bolts
					m5 bolts
					m5 bolts
					m5 bolts
					m5 bolts
					m5 bolts
Total			35
					35

## Sheet: S4-DSM
164
Bottom Plate		pin through and capture	pin through and capture	pin through and capture	pin through and capture	Affixed inside	lligned with	screw into	alligned and touches	screw into	alligned and touches	screw into	alligned and touches	screw into	alligned and touches	alligned	screw into	alligned and touches	screw into	alligned and touches	alligned	screw into	alligned and touches	screw into	alligned and touches	alligned and captured				screw into	screw into	screw into	screw into	screw into	screw into
8-32 screws	pin through and capture
8-32 screws	pin through and capture
8-32 screws	pin through and capture
8-32 screws	pin through and capture
Glenair	Affixed inside						connected to
Board A	lligned with					connected to		Pin through and capture	alligned with	Pin through and capture	alligned with	Pin through and capture	alligned with	Pin through and capture	alligned with
25x5mm screws	screw into						Pin through and capture		alligned with
10 mm spacers	alligned and touches						alligned with	alligned with
25x5mm screws	screw into						Pin through and capture				alligned with
10 mm spacers	alligned and touches						alligned with			alligned with
25x5mm screws	screw into						Pin through and capture						alligned with
10 mm spacers	alligned and touches						alligned with					alligned with
25x5mm screws	screw into						Pin through and capture								alligned with
10 mm spacers	alligned and touches						alligned with							alligned with
Board B	alligned																pin through	alligned with	pin through	alligned with	alligned with	pin through	alligned with	pin through	alligned with		affixed to
m5 bolts	screw into															pin through		alligned with				alligned with	alligned with
5 mm spacers	alligned and touches															alligned with	alligned with					alligned with	alligned with
m5 bolts	screw into															pin through				alligned with				alligned with	alligned with
5 mm spacers	alligned and touches															alligned with			alligned with					alligned with	alligned with
Board C	alligned															alligned with						pin through	alligned with	pin through	alligned with		affixed to
m5 bolts	screw into															pin through	alligned with	alligned with			pin through		alligned with
5 mm spacers	alligned and touches															alligned with	alligned with	alligned with			alligned with	alligned with
m5 bolts	screw into															pin through			alligned with	alligned with	pin through				alligned with
5 mm spacers	alligned and touches															alligned with			alligned with	alligned with	alligned with			alligned with
Cover	alligned and captured																										affixed inside	pin through and capture	pin through and capture	Pin through and capture	Pin through and capture	Pin through and capture	Pin through and capture	Pin through and capture	Pin through and capture
DSUB																affixed to					affixed to					affixed inside		pin through	pin through
m5 bolts																										pin through and capture	pin through
m5 bolts																										pin through and capture	pin through
25x20 mm screws	screw into																									Pin through and capture
25x20 mm screws	screw into																									Pin through and capture
25x20 mm screws	screw into																									Pin through and capture
25x20 mm screws	screw into																									Pin through and capture
25x20 mm screws	screw into																									Pin through and capture
25x20 mm screws	screw into																									Pin through and capture

## Sheet: S5-Coded DSM
172		1	2	3	4	5	6	7	8	9	10	11	12	13	14	15	16	17	18	19	20	21	22	23	24	25	26	27	28	29	30	31	32	33	34	35	Ext
Bottom Plate	1		1	1	1	1	1	1	1	1	1	1	1	1	1	1	1	1	1	1	1	1	1	1	1	1	1			1	1	1	1	1	1	1	1
8-32 screws	2	1																																			1
8-32 screws	3	1																																			1
8-32 screws	4	1																																			1
8-32 screws	5	1																																			1
Glenair	6	1						1																													1
Board A	7	1					1		1	1	1	1	1	1	1	1
25x5mm screws	8	1						1		1
10 mm spacers	9	1						1	1
25x5mm screws	10	1						1				1
10 mm spacers	11	1						1			1
25x5mm screws	12	1						1						1
10 mm spacers	13	1						1					1
25x5mm screws	14	1						1								1
10 mm spacers	15	1						1							1
Board B	16	1																1	1	1	1	1	1	1	1	1		1
m5 bolts	17	1															1		1				1	1
5 mm spacers	18	1															1	1					1	1
m5 bolts	19	1															1				1				1	1
5 mm spacers	20	1															1			1					1	1
Board C	21	1															1						1	1	1	1		1
m5 bolts	22	1															1	1	1			1		1
5 mm spacers	23	1															1	1	1			1	1
m5 bolts	24	1															1			1	1	1				1
5 mm spacers	25	1															1			1	1	1			1
Cover	26	1																										1	1	1	1	1	1	1	1	1
DSUB	27																1					1					1		1	1							1
m5 bolts	28																										1	1
m5 bolts	29																										1	1
25x20 mm screws	30	1																									1
25x20 mm screws	31	1																									1
25x20 mm screws	32	1																									1
25x20 mm screws	33	1																									1
25x20 mm screws	34	1																									1
25x20 mm screws	35	1																									1
Ext		1	1	1	1	1	1																					1

## Sheet: S8-Full
172		1	2	3	4	5	6	7	8	9	10	11	12	13	14	15	16	17	18	19	20	21	22	23	24	25	26	27	28	29	30	31	32	33	34	35	Ext
Bottom Plate	1		1	1	1	1	1	1	1	1	1	1	1	1	1	1	1	1	1	1	1	1	1	1	1	1	1			1	1	1	1	1	1	1	1
8-32 screws	2	1																																			1
8-32 screws	3	1																																			1
8-32 screws	4	1																																			1
8-32 screws	5	1																																			1
Glenair	6	1						1																													1
Board A	7	1					1		1	1	1	1	1	1	1	1
25x5mm screws	8	1						1		1
10 mm spacers	9	1						1	1
25x5mm screws	10	1						1				1
10 mm spacers	11	1						1			1
25x5mm screws	12	1						1						1
10 mm spacers	13	1						1					1
25x5mm screws	14	1						1								1
10 mm spacers	15	1						1							1
Board B	16	1																1	1	1	1	1	1	1	1	1		1
m5 bolts	17	1															1		1				1	1
5 mm spacers	18	1															1	1					1	1
m5 bolts	19	1															1				1				1	1
5 mm spacers	20	1															1			1					1	1
Board C	21	1															1						1	1	1	1		1
m5 bolts	22	1															1	1	1			1		1
5 mm spacers	23	1															1	1	1			1	1
m5 bolts	24	1															1			1	1	1				1
5 mm spacers	25	1															1			1	1	1			1
Cover	26	1																										1	1	1	1	1	1	1	1	1
DSUB	27																1					1					1		1	1							1
m5 bolts	28																										1	1
m5 bolts	29																										1	1
25x20 mm screws	30	1																									1
25x20 mm screws	31	1																									1
25x20 mm screws	32	1																									1
25x20 mm screws	33	1																									1
25x20 mm screws	34	1																									1
25x20 mm screws	35	1																									1
Ext		1	1	1	1	1	1																					1

## Sheet: S8-Full-LowDetail
63		1	2	3	4	5	6	7	8	9	10	11	12	13	14	15	Ext
Bottom Plate	1		1	1	1	1	1	1	1	1	1	1	1	1	1		1
Glenair	2	1		1													1
Board A	3	1	1		1	1	1	1
10 mm spacers	4	1		1
10 mm spacers	5	1		1
10 mm spacers	6	1		1
10 mm spacers	7	1		1
Board B	8	1								1	1	1	1	1		1
5 mm spacers	9	1							1				1
5 mm spacers	10	1							1					1
Board C	11	1							1				1	1		1
5 mm spacers	12	1							1	1		1
5 mm spacers	13	1							1		1	1
Cover	14	1														1
DSUB	15								1			1			1		1
Ext		1	1													1

## Sheet: Lookup
General	Specific	Abbreviation	Definition	Examples
Information	Status	SI	Communicates information about its status	Sensor
Information	Control	CI	Communicates signals for the control of another thing	Serial Commands
Material	Human	HM	Humans must be moved	Human attachment
Material	Gas	GM	Gas must be moved
Material	Liquid	LM
Material	Solid	SM
Material	Plasma	PM
Material	Mixture	MM
Energy	Human	HE	Human energy enters the system, pulling levers, etc.
Energy	Acoustic	AE
Energy	Biological	BE
Energy	Chemical	CE
Energy	Electrical	EE
Energy	Electromagnetic	EME
Energy	Hydraulic	HYE
Energy	Mechanical	ME	Gear movement, conflates translation and rotational motion…..	Rotation, mechanism
Energy	Magnetic	MAG
Energy	Pneumatic	PE
Energy	Radioactive	NE
Energy	Thermal	TE
Energy	Strain energy	SE		Flexing
Spatial	Proximity	P	In close proximity, touching, etc.	Touching or fixed
Spatial	Alignment	A	Uses a pin or other form of allignment, including tacking	Pin cnnection
Movement	Translational	LRM	Transfers translation motion				`
Movement	Rotational	RRM	Transfers rotational motion
