# Supplementary material for: Linking solver characteristics, solving processes and solution attributes: A data explainer for an open innovation generated robotic design dataset
Source: Data Brief. 2023 Sep 6;50:109547. doi: 10.1016/j.dib.2023.109547 (PMC10518673; doi:10.1016/j.dib.2023.109547)
Supplement: Supplementary file 1 [file mmc1.zip › Release/Solutions/Solution DSMs/D5-EBD/EBD-4 DSM .xlsx]

## Sheet: S1 - BOM
Component	Group	Note	Quantity		Component	Group	Removable	Notes
Box Cover					Box Cover						Row Labels	Sum of Quantity
Box Bottom					Box Bottom						(blank)
Board A					Board A						stroke	16
Board B					Board B						bar	2
Board C					Board C						tilt pan	6
Glenair					Glenair						Grand Total	24
DSUB					DSUB
Box Isolator 1			8		Box Isolator 1
Box Isolator 2			2		Box Isolator 1
Washer Flat			4		Box Isolator 1
Screw Pan Head			4		Box Isolator 1
Screw Pan Head Box			6		Box Isolator 1
DSB Jackscrew			4		Box Isolator 1						Row Labels	Count of Component
Screw Pan Head 220			7		Box Isolator 1						(blank)
Screw Pan Head 219			1		Box Isolator 1						stroke	16
					Box Isolator 2						bar	2
					Box Isolator 2						tilt pan	6
					Washer Flat						Grand Total	24
					Screw Pan Head
					Washer Flat
					Screw Pan Head
					Washer Flat
					Screw Pan Head
					Washer Flat
					Screw Pan Head
					Screw Pan Head Box
					Screw Pan Head Box
					Screw Pan Head Box
					Screw Pan Head Box
					Screw Pan Head Box
					Screw Pan Head Box
					DSB Jackscrew
					DSB Jackscrew
					DSB Jackscrew
					DSB Jackscrew
					Screw Pan Head 220
					Screw Pan Head 220
					Screw Pan Head 220
					Screw Pan Head 220
					Screw Pan Head 220
					Screw Pan Head 220
					Screw Pan Head 220
					Screw Pan Head 219
Total			36
					43

## Sheet: S3 - SubDSM
202		1	2	3	4	5	6	7	8	9	10	11	12	13	14	15	16	17	18	19	20	21	22	23	24	25	26	27	28	29	30	31	32	33	34	35	36	37	38	39	40	41	42	43	44	45
Washer Flat	1		pin through and capture							pin through																																					alligned
Screw Pan Head	2	pin through and capture								touches and alligned																																					Screw into
Washer Flat	3				pin through and capture					pin through																																					alligned
Screw Pan Head	4			pin through and capture						touches and alligned																																					Screw into
Washer Flat	5						pin through and capture			pin through																																					alligned
Screw Pan Head	6					pin through and capture				touches and alligned																																					Screw into
Washer Flat	7								pin through and capture	pin through																																					alligned
Screw Pan Head	8							pin through and capture		touches and alligned																																					Screw into
Box Bottom	9	pin through	touches and alligned	pin through	touches and alligned	pin through	touches and alligned	pin through	touches and alligned		fit inside	screw into	screw into	alligned	screw into	screw into	screw into	screw into	screw into	screw into	screw into	screw into	screw into	screw into	screw into	screw into	alligned	screw into	screw into	screw into	screw into	alligned	screw into	screw into	screw into	screw into	alligned and fit into	screw into	screw into	screw into	screw into	screw into	screw into				Alligned
Glenair	10									fit inside		pin through	pin through
DSB Jackscrew	11									screw into	pin through
DSB Jackscrew	12									screw into	pin through
Board A	13									alligned					pin through and capture	pin through	pin through and capture	pin through	pin through and capture	pin through	pin through and capture	pin through	pin through and capture	pin through	pin through and capture	pin through
Screw Pan Head Box	14									screw into				pin through and capture		screw through
Box Isolator 1	15									screw into				pin through	screw through
Screw Pan Head Box	16									screw into				pin through and capture				screw through
Box Isolator 1	17									screw into				pin through			screw through
Screw Pan Head Box	18									screw into				pin through and capture						screw through
Box Isolator 1	19									screw into				pin through					screw through
Screw Pan Head Box	20									screw into				pin through and capture								screw through
Box Isolator 1	21									screw into				pin through							screw through
Screw Pan Head Box	22									screw into				pin through and capture										screw through
Box Isolator 1	23									screw into				pin through									screw through
Screw Pan Head Box	24									screw into				pin through and capture												screw through
Box Isolator 1	25									screw into				pin through											screw through
Board B	26									alligned																		Pin through and capture	pin through	Pin through and capture	pin through	alligned	alligned	alligned	alligned	alligned
Screw Pan Head 220	27									screw into																	Pin through and capture		screw through				alligned	alligned
Box Isolator 1	28									screw into																	pin through	screw through					alligned	alligned
Screw Pan Head 220	29									screw into																	Pin through and capture				screw through				alligned	alligned
Box Isolator 1	30									screw into																	pin through			screw through					alligned	alligned
Board C	31									alligned																	alligned						Pin through and capture	pin through	Pin through and capture	pin through
Screw Pan Head 220	32									screw into																	alligned	alligned	alligned			Pin through and capture		screw through
Box Isolator 2	33									screw into																	alligned	alligned	alligned			pin through	screw through
Screw Pan Head 220	34									screw into																	alligned			alligned	alligned	Pin through and capture				screw through
Box Isolator 2	35									screw into																	alligned			alligned	alligned	pin through			screw through
Box Cover	36									alligned and fit into																												Pin through and capture	pin through	Pin through and capture	Pin through and capture	Pin through and capture	Pin through and capture	Affixed inside	Screw into	screw into
Screw Pan Head 220	37									screw into																											Pin through and capture
Screw Pan Head 220	38									screw into																											pin through
Screw Pan Head 220	39									screw into																											Pin through and capture
Screw Pan Head 220	40									screw into																											Pin through and capture
Screw Pan Head 220	41									screw into																											Pin through and capture
Screw Pan Head 220	42									screw into																											Pin through and capture
DSUB	43																																				Affixed inside								Pin through and capture	Pin through and capture
DSB Jackscrew	44																																				Screw into							Pin through and capture
DSB Jackscrew	45																																				screw into							Pin through and capture
		alligned	Screw into	alligned	Screw into	alligned	Screw into	alligned	Screw into	Alligned

## Sheet: S4-DSM
220		1	2	3	4	5	6	7	8	9	10	11	12	13	14	15	16	17	18	19	20	21	22	23	24	25	26	27	28	29	30	31	32	33	34	35	36	37	38	39	40	41	42	43	44	45
Washer Flat	1		1							1																																					1
Screw Pan Head	2	1								1																																					1
Washer Flat	3				1					1																																					1
Screw Pan Head	4			1						1																																					1
Washer Flat	5						1			1																																					1
Screw Pan Head	6					1				1																																					1
Washer Flat	7								1	1																																					1
Screw Pan Head	8							1		1																																					1
Box Bottom	9	1	1	1	1	1	1	1	1		1	1	1	1	1	1	1	1	1	1	1	1	1	1	1	1	1	1	1	1	1	1	1	1	1	1	1	1	1	1	1	1	1				1
Glenair	10									1		1	1
DSB Jackscrew	11									1	1
DSB Jackscrew	12									1	1
Board A	13									1					1	1	1	1	1	1	1	1	1	1	1	1
Screw Pan Head Box	14									1				1		1
Box Isolator 1	15									1				1	1
Screw Pan Head Box	16									1				1				1
Box Isolator 1	17									1				1			1
Screw Pan Head Box	18									1				1						1
Box Isolator 1	19									1				1					1
Screw Pan Head Box	20									1				1								1
Box Isolator 1	21									1				1							1
Screw Pan Head Box	22									1				1										1
Box Isolator 1	23									1				1									1
Screw Pan Head Box	24									1				1												1
Box Isolator 1	25									1				1											1
Board B	26									1																		1	1	1	1	1	1	1	1	1
Screw Pan Head 220	27									1																	1		1				1	1
Box Isolator 1	28									1																	1	1					1	1
Screw Pan Head 220	29									1																	1				1				1	1
Box Isolator 1	30									1																	1			1					1	1
Board C	31									1																	1						1	1	1	1
Screw Pan Head 220	32									1																	1	1	1			1		1
Box Isolator 2	33									1																	1	1	1			1	1
Screw Pan Head 220	34									1																	1			1	1	1				1
Box Isolator 2	35									1																	1			1	1	1			1
Box Cover	36									1																												1	1	1	1	1	1	1	1	1
Screw Pan Head 220	37									1																											1
Screw Pan Head 220	38									1																											1
Screw Pan Head 220	39									1																											1
Screw Pan Head 220	40									1																											1
Screw Pan Head 220	41									1																											1
Screw Pan Head 220	42									1																											1
DSUB	43																																				1								1	1
DSB Jackscrew	44																																				1							1
DSB Jackscrew	45																																				1							1
		1	1	1	1	1	1	1	1	1

## Sheet: S8-Full
220		1	2	3	4	5	6	7	8	9	10	11	12	13	14	15	16	17	18	19	20	21	22	23	24	25	26	27	28	29	30	31	32	33	34	35	36	37	38	39	40	41	42	43	44	45
Washer Flat	1		1							1																																					1
Screw Pan Head	2	1								1																																					1
Washer Flat	3				1					1																																					1
Screw Pan Head	4			1						1																																					1
Washer Flat	5						1			1																																					1
Screw Pan Head	6					1				1																																					1
Washer Flat	7								1	1																																					1
Screw Pan Head	8							1		1																																					1
Box Bottom	9	1	1	1	1	1	1	1	1		1	1	1	1	1	1	1	1	1	1	1	1	1	1	1	1	1	1	1	1	1	1	1	1	1	1	1	1	1	1	1	1	1				1
Glenair	10									1		1	1
DSB Jackscrew	11									1	1
DSB Jackscrew	12									1	1
Board A	13									1					1	1	1	1	1	1	1	1	1	1	1	1
Screw Pan Head Box	14									1				1		1
Box Isolator 1	15									1				1	1
Screw Pan Head Box	16									1				1				1
Box Isolator 1	17									1				1			1
Screw Pan Head Box	18									1				1						1
Box Isolator 1	19									1				1					1
Screw Pan Head Box	20									1				1								1
Box Isolator 1	21									1				1							1
Screw Pan Head Box	22									1				1										1
Box Isolator 1	23									1				1									1
Screw Pan Head Box	24									1				1												1
Box Isolator 1	25									1				1											1
Board B	26									1																		1	1	1	1	1	1	1	1	1
Screw Pan Head 220	27									1																	1		1				1	1
Box Isolator 1	28									1																	1	1					1	1
Screw Pan Head 220	29									1																	1				1				1	1
Box Isolator 1	30									1																	1			1					1	1
Board C	31									1																	1						1	1	1	1
Screw Pan Head 220	32									1																	1	1	1			1		1
Box Isolator 2	33									1																	1	1	1			1	1
Screw Pan Head 220	34									1																	1			1	1	1				1
Box Isolator 2	35									1																	1			1	1	1			1
Box Cover	36									1																												1	1	1	1	1	1	1	1	1
Screw Pan Head 220	37									1																											1
Screw Pan Head 220	38									1																											1
Screw Pan Head 220	39									1																											1
Screw Pan Head 220	40									1																											1
Screw Pan Head 220	41									1																											1
Screw Pan Head 220	42									1																											1
DSUB	43																																				1								1	1
DSB Jackscrew	44																																				1							1
DSB Jackscrew	45																																				1							1
		1	1	1	1	1	1	1	1	1

## Sheet: S8-Full-LowDetail
64		1	2	3	4	5	6	7	8	9	10	11	12	13	14	15	16	17
Box Bottom	1		1	1	1	1	1	1	1	1	1	1	1	1	1	1	1		1
Glenair	2	1
Board A	3	1			1	1	1	1	1	1
Box Isolator 1	4	1		1
Box Isolator 1	5	1		1
Box Isolator 1	6	1		1
Box Isolator 1	7	1		1
Box Isolator 1	8	1		1
Box Isolator 1	9	1		1
Board B	10	1										1	1	1	1	1
Box Isolator 1	11	1									1				1
Box Isolator 1	12	1									1					1
Board C	13	1									1				1	1
Box Isolator 2	14	1									1	1		1
Box Isolator 2	15	1									1		1	1
Box Cover	16	1																1
DSUB	17																1
		1

## Sheet: Lookup
General	Specific	Abbreviation	Definition	Examples
Information	Status	SI	Communicates information about its status	Sensor
Information	Control	CI	Communicates signals for the control of another thing	Serial Commands
Material	Human	HM	Humans must be moved	Human attachment
Material	Gas	GM	Gas must be moved
Material	Liquid	LM
Material	Solid	SM
Material	Plasma	PM
Material	Mixture	MM
Energy	Human	HE	Human energy enters the system, pulling levers, etc.
Energy	Acoustic	AE
Energy	Biological	BE
Energy	Chemical	CE
Energy	Electrical	EE
Energy	Electromagnetic	EME
Energy	Hydraulic	HYE
Energy	Mechanical	ME	Gear movement, conflates translation and rotational motion…..	Rotation, mechanism
Energy	Magnetic	MAG
Energy	Pneumatic	PE
Energy	Radioactive	NE
Energy	Thermal	TE
Energy	Strain energy	SE		Flexing
Spatial	Proximity	P	In close proximity, touching, etc.	Touching or fixed
Spatial	Alignment	A	Uses a pin or other form of allignment, including tacking	Pin cnnection
Movement	Translational	LRM	Transfers translation motion				`
Movement	Rotational	RRM	Transfers rotational motion
