# Supplementary material for: Linking solver characteristics, solving processes and solution attributes: A data explainer for an open innovation generated robotic design dataset
Source: Data Brief. 2023 Sep 6;50:109547. doi: 10.1016/j.dib.2023.109547 (PMC10518673; doi:10.1016/j.dib.2023.109547)
Supplement: Supplementary file 1 [file mmc1.zip › Release/Solutions/Solution DSMs/D1-SRA/SRA-16 DSM.xlsx]

## Sheet: S1 - BOM
Component	Group	Note	Quantity		Component	Group	Removable	Notes
Servos	SRA		7		Servos	SRA					Row Labels	Sum of Quantity
Arm 1	SRA		1		Servos	SRA					(blank)
Arm 2	SRA		1		Servos	SRA					EMA Robotic Arm	82
Arm 3	SRA		1		Servos	SRA					Accessory - End Effector	24
Arm 4	SRA		1		Servos	SRA					Accessory - Gear Box 1	12
Arm 5	SRA		1		Servos	SRA					Accessory - Gear Box 2	12
Wrist	SRA		1		Servos	SRA					Accessory - Long Gear Box 1	12
Base	SRA		1		Arm 1	SRA					Accessory - Long Gear Box 2	12
Base plate	SRA		1		Arm 2	SRA					Grand Total	154
Screws	SRA		4		Arm 3	SRA
Gears	SRA		6		Arm 4	SRA
Attached Gear	SRA		6		Arm 5	SRA
PCBA	SRA		1		Wrist	SRA					Row Labels	Count of Component
Right grip	Pan device		1		Base	SRA					(blank)
Left grip	Pan device		1		Base plate	SRA					EMA Robotic Arm	82
Grip Cover	Pan device		1		Screws	SRA					Accessory - End Effector	24
Gears	Pan device		1		Screws	SRA					Accessory - Gear Box 1	12
Grasp Sensor	Pan device		3		Screws	SRA					Accessory - Gear Box 2	12
Servos	Pan device		1		Screws	SRA					Accessory - Long Gear Box 1	12
					Gears	SRA					Accessory - Long Gear Box 2	12
					Attached Gear	SRA					Grand Total	154
					Gears	SRA
					Attached Gear	SRA
					Gears	SRA
					Attached Gear	SRA
					Gears	SRA
					Attached Gear	SRA
					Gears	SRA
					Attached Gear	SRA
					Gears	SRA
					Attached Gear	SRA
					PCBA	SRA
					Right grip	Pan device
					Left grip	Pan device
					Grip Cover	Pan device
					Gears	Pan device
					Grasp Sensor	Pan device
					Grasp Sensor	Pan device
					Grasp Sensor	Pan device
					Servos	Pan device
Total			40
					40

## Sheet: S2 - Subsys
SRA		Physically affixed, controling, etc.	Astrobee, Touches ISS Handrail
Pan Device	Physically affixed, controling, etc.
	Astrobee, Touches ISS Handrail

## Sheet: S3 - SubDSM
	Screws	Screws	Screws	Screws	Base plate	Base/Shoulder	Servos	Gears	Attached Gear	Arm 1	Arm 2	Servos	Gears	Attached Gear	Servos	Gears	Attached Gear	Arm 3	PCBA	Arm 4	Servos	Gears	Attached Gear	Servos	Gears	Attached Gear	Arm 5	Servos	Gears	Attached Gear	Wrist	Servos	Gears	Attached Gear	External
Screws					Pin Capture																														Screw into
Screws					Pin Capture																														Screw into
Screws					Pin Capture																														Screw into
Screws					Pin Capture																														Screw into
Base plate	Pin Capture	Pin Capture	Pin Capture	Pin Capture		Affixed																													Touches
Base/Shoulder					Affixed		Attached		Alligned with	Alligned with output hole
Servos						Attached		Affixed to motor output											Power, Data
Gears							Affixed to motor output		Gear Tooth bevel connection
Attached Gear						Alligned with		Gear Tooth bevel connection		Affixed to output
Arm 1						Alligned with output hole			Affixed to output		Alligned with hole			Affixed to output
Arm 2										Alligned with hole		Affixed inside		Alligned with	Affixed inside		Alligned with	Alligned with hole
Servos											Affixed inside		Affixed to motor output						Power, Data
Gears												Affixed to motor output		Gear Tooth bevel connection
Attached Gear										Affixed to output	Alligned with		Gear Tooth bevel connection
Servos											Affixed inside					Affixed to motor output			Power, Data
Gears															Affixed to motor output		Gear Tooth bevel connection
Attached Gear											Alligned with					Gear Tooth bevel connection		Affixed to output
Arm 3											Alligned with hole						Affixed to output		Affixed inside	Affixed to output
PCBA							Power					Power			Power			Affixed inside			Power			Power				Power				Power			Power, Data
Arm 4																		Affixed to output			Alligned with hole		Affixedto hole	Alligned with hole		Affixedto hole	Alligned with hole
Servos																			Power, Data	Alligned with hole		Affixed to motor output
Gears																					Affixed to motor output		Gear Tooth bevel connection
Attached Gear																				Affixedto hole		Gear Tooth bevel connection
Servos																			Power, Data	Alligned with hole					Affixed to motor output
Gears																								Affixed to motor output		Gear Tooth bevel connection
Attached Gear																				Affixedto hole					Gear Tooth bevel connection		Affixed to output
Arm 5																				Alligned with hole						Affixed to output		Affixed inside			Alligned with hole
Servos																			Power, Data								Affixed inside		Affixed to motor output
Gears																												Affixed to motor output		Gear Tooth bevel connection
Attached Gear																													Gear Tooth bevel connection		Affixed to output
Wrist																											Alligned with hole			Affixed to output		Affixed inside
Servos																			Power, Data												Affixed inside		Affixed to motor output
Gears																																Affixed to motor output		Gear Tooth bevel connection
Attached Gear																																	Gear Tooth bevel connection
External	Screw into	Screw into	Screw into	Screw into	Touches														Power, Data
	Grip Cover	Servos	Gears	Right grip	Left grip	Grasp Sensor	Grasp Sensor	Grasp Sensor
Grip Cover		Affixed inside	Alligned to
Servos	Affixed inside		Affixed to motor output
Gears	Alligned to	Affixed to motor output		Gear tooth connection	Gear tooth connection
Right grip			Gear tooth connection
Left grip			Gear tooth connection
Grasp Sensor	Affixed to			Touches
Grasp Sensor	Affixed to			Touches
Grasp Sensor				Affixed to
				Touches ISS Handrail	Touches ISS Handrail			Touches ISS Handrail

## Sheet: S4-DSM
	Screws	Screws	Screws	Screws	Base plate	Base/Shoulder	Servos	Gears	Attached Gear	Arm 1	Arm 2	Servos	Gears	Attached Gear	Servos	Gears	Attached Gear	Arm 3	PCBA	Arm 4	Servos	Gears	Attached Gear	Servos	Gears	Attached Gear	Arm 5	Servos	Gears	Attached Gear	Wrist	Servos	Gears	Attached Gear	Grip Cover	Servos	Gears	Right grip	Left grip	Grasp Sensor	Grasp Sensor	Grasp Sensor	External
Screws					Pin Capture																																						Screw into
Screws					Pin Capture																																						Screw into
Screws					Pin Capture																																						Screw into
Screws					Pin Capture																																						Screw into
Base plate	Pin Capture	Pin Capture	Pin Capture	Pin Capture		Affixed																																					Touches
Base/Shoulder					Affixed		Attached		Alligned with	Alligned with output hole
Servos						Attached		Affixed to motor output											Power, Data
Gears							Affixed to motor output		Gear Tooth bevel connection
Attached Gear						Alligned with		Gear Tooth bevel connection		Affixed to output
Arm 1						Alligned with output hole			Affixed to output		Alligned with hole			Affixed to output
Arm 2										Alligned with hole		Affixed inside		Alligned with	Affixed inside		Alligned with	Alligned with hole
Servos											Affixed inside		Affixed to motor output						Power, Data
Gears												Affixed to motor output		Gear Tooth bevel connection
Attached Gear										Affixed to output	Alligned with		Gear Tooth bevel connection
Servos											Affixed inside					Affixed to motor output			Power, Data
Gears															Affixed to motor output		Gear Tooth bevel connection
Attached Gear											Alligned with					Gear Tooth bevel connection		Affixed to output
Arm 3											Alligned with hole						Affixed to output		Affixed inside	Affixed to output
PCBA							Power					Power			Power			Affixed inside			Power			Power				Power				Power				Power				Power, Data	Power, Data	Power, Data	Power, Data
Arm 4																		Affixed to output			Alligned with hole		Affixedto hole	Alligned with hole		Affixedto hole	Alligned with hole
Servos																			Power, Data	Alligned with hole		Affixed to motor output
Gears																					Affixed to motor output		Gear Tooth bevel connection
Attached Gear																				Affixedto hole		Gear Tooth bevel connection
Servos																			Power, Data	Alligned with hole					Affixed to motor output
Gears																								Affixed to motor output		Gear Tooth bevel connection
Attached Gear																				Affixedto hole					Gear Tooth bevel connection		Affixed to output
Arm 5																				Alligned with hole						Affixed to output		Affixed inside			Alligned with hole
Servos																			Power, Data								Affixed inside		Affixed to motor output
Gears																												Affixed to motor output		Gear Tooth bevel connection
Attached Gear																													Gear Tooth bevel connection		Affixed to output
Wrist																											Alligned with hole			Affixed to output		Affixed inside			Sldes in track
Servos																			Power, Data												Affixed inside		Affixed to motor output
Gears																																Affixed to motor output		Gear Tooth bevel connection
Attached Gear																																	Gear Tooth bevel connection		Gear tooth connection
Grip Cover																															Sldes in track			Gear tooth connection		Affixed inside	Alligned to			Affixed to	Affixed to
Servos																			Power, Data																Affixed inside		Affixed to motor output
Gears																																			Alligned to	Affixed to motor output		Gear tooth connection	Gear tooth connection
Right grip																																					Gear tooth connection			Touches	Touches	Affixed to	Touches ISS Handrail
Left grip																																					Gear tooth connection						Touches ISS Handrail
Grasp Sensor																			Power																Affixed to			Touches
Grasp Sensor																			Power																Affixed to			Touches
Grasp Sensor																			Power																			Affixed to					Touches ISS Handrail
External	Screw into	Screw into	Screw into	Screw into	Touches														Power, Data																			Touches ISS Handrail	Touches ISS Handrail			Touches ISS Handrail

## Sheet: S5-Coded DSM
150		1	2	3	4	5	6	7	8	9	10	11	12	13	14	15	16	17	18	19	20	21	22	23	24	25	26	27	28	29	30	31	32	33	34	35	36	37	38	39	40	41	42	External
Screws	1					1																																						1
Screws	2					1																																						1
Screws	3					1																																						1
Screws	4					1																																						1
Base plate	5	1	1	1	1		1																																					1
Base/Shoulder	6					1		1		1	1
Servos	7						1		1											1
Gears	8							1		1
Attached Gear	9						1		1		1
Arm 1	10						1			1		1			1
Arm 2	11										1		1		1	1		1	1
Servos	12											1		1						1
Gears	13												1		1
Attached Gear	14										1	1		1
Servos	15											1					1			1
Gears	16															1		1
Attached Gear	17											1					1		1
Arm 3	18											1						1		1	1
PCBA	19							1					1			1			1			1			1				1				1				1				1	1	1	1
Arm 4	20																		1			1		1	1		1	1
Servos	21																			1	1		1
Gears	22																					1		1
Attached Gear	23																				1		1
Servos	24																			1	1					1
Gears	25																								1		1
Attached Gear	26																				1					1		1
Arm 5	27																				1						1		1			1
Servos	28																			1								1		1
Gears	29																												1		1
Attached Gear	30																													1		1
Wrist	31																											1			1		1			1
Servos	32																			1												1		1
Gears	33																																1		1
Attached Gear	34																																	1		1
Grip Cover	35																															1			1		1	1			1	1
Servos	36																			1																1		1
Gears	37																																			1	1		1	1
Right grip	38																																					1			1	1	1	1
Left grip	39																																					1						1
Grasp Sensor	40																			1																1			1
Grasp Sensor	41																			1																1			1
Grasp Sensor	42																			1																			1					1
External		1	1	1	1	1														1																			1	1			1

## Sheet: S7-Soft SubDSM
Initial
Attach	X
Pan		X
Tilt			X
Stow				X
Store information	X
Receive Command	X
Send Confirmation		X	X	X	X
IF Then	X	X	X	X	X
Calculate Transformations		X			X
Read Sensor		X			X
Drive Actuator		X	X	X	X
Clock Counter			X	X

## Sheet: S8-Full
		1	2	3	4	5	6	7	8	9	10	11	12	13	14	15	16	17	18	19	20	21	22	23	24	25	26	27	28	29	30	31	32	33	34	35	36	37	38	39	40	41	42	43	44	45	46	47	48
Initial	1
Attach	2	1
Pan	3		1
Tilt	4			1
Stow	5				1
Store information	6	1
Receive Command	7	1
Send Confirmation	8		1	1	1	1
IF Then	9	1	1	1	1	1
Calculate Transformations	10		1			1
Read Sensor	11		1			1
Drive Actuator	12		1	1	1	1
Clock Counter	13			1	1
Screws	14																		1
Screws	15																		1
Screws	16																		1
Screws	17																		1
Base plate	18														1	1	1	1		1
Base/Shoulder	19																		1		1		1	1
Servos	20																			1		1											1
Gears	21																				1		1
Attached Gear	22																			1		1		1
Arm 1	23																			1			1		1			1
Arm 2	24																							1		1		1	1		1	1
Servos	25																								1		1						1
Gears	26																									1		1
Attached Gear	27																							1	1		1
Servos	28																								1					1			1
Gears	29																												1		1
Attached Gear	30																								1					1		1
Arm 3	31																								1						1		1	1
PCBA	32	1	1	1	1	1	1	1	1	1	1	1	1	1							1					1			1			1			1			1				1				1
Arm 4	33																															1			1		1	1		1	1
Servos	34																																1	1		1
Gears	35																																		1		1
Attached Gear	36																																	1		1
Servos	37																																1	1					1
Gears	38																																					1		1
Attached Gear	39																																	1					1		1
Arm 5	40																																	1						1		1			1
Servos	41																																1								1		1
Gears	42																																									1		1
Attached Gear	43																																										1		1
Wrist	44																																								1			1		1			1
Servos	45																																1												1		1
Gears	46																																													1		1
Attached Gear	47																																														1		1
Grip Cover	48																																												1			1
Servos	49																																1																1
Gears	50																																																1
Right grip	51
Left grip	52
Grasp Sensor	53																																1																1
Grasp Sensor	54																																1																1
Grasp Sensor	55																																1
External															1	1	1	1	1														1
[truncated: 7 more columns]

## Sheet: S8-Full-LowDetail
		1	2	3	4	5	6	7	8	9	10	11	12	13	#REF!	#REF!	#REF!	#REF!	#REF!	#REF!	#REF!	#REF!	#REF!	#REF!	#REF!	#REF!	#REF!	#REF!	#REF!	#REF!	#REF!	#REF!	#REF!	#REF!	#REF!	#REF!	#REF!	#REF!	#REF!	#REF!	#REF!	#REF!	#REF!	#REF!	#REF!	#REF!	#REF!	#REF!	#REF!
Initial	1
Attach	2	1
Pan	3		1
Tilt	4			1
Stow	5				1
Store information	6	1
Receive Command	7	1
Send Confirmation	8		1	1	1	1
IF Then	9	1	1	1	1	1
Calculate Transformations	10		1			1
Read Sensor	11		1			1
Drive Actuator	12		1	1	1	1
Clock Counter	13			1	1
Base plate	14															1
Base/Shoulder	15														1		1		1	1
Servos	16															1		1											1
Gears	17																1		1
Attached Gear	18															1		1		1
Arm 1	19															1			1		1			1
Arm 2	20																			1		1		1	1		1	1
Servos	21																				1		1						1
Gears	22																					1		1
Attached Gear	23																			1	1		1
Servos	24																				1					1			1
Gears	25																								1		1
Attached Gear	26																				1					1		1
Arm 3	27																				1						1		1	1
PCBA	28	1	1	1	1	1	1	1	1	1	1	1	1	1			1					1			1			1			1			1				1				1				1
Arm 4	29																											1			1		1	1		1	1
Servos	30																												1	1		1
Gears	31																														1		1
Attached Gear	32																													1		1
Servos	33																												1	1					1
Gears	34																																	1		1
Attached Gear	35																													1					1		1
Arm 5	36																													1						1		1			1
Servos	37																												1								1		1
Gears	38																																					1		1
Attached Gear	39																																						1		1
Wrist	40																																				1			1		1			1
Servos	41																												1												1		1
Gears	42																																									1		1
Attached Gear	43																																										1		1
Grip Cover	44																																								1			1		1	1
Servos	45																												1																1		1
Gears	46																																												1	1		1	1
Right grip	47																																														1
Left grip	48																																														1
Grasp Sensor	49																												1																1			1
Grasp Sensor	50																												1																1			1
Grasp Sensor	51																												1																			1
External															1														1																			1	1
		5	7	6	6	6	1	1	1	1	1	1	1	1	2	4	3	2	3	4	6	3	2	3	3	2	3	4	13	6	3	2	2	3	2	3	4	3	2	2	4	3	2	2	6	3	4	5	2
[truncated: 4 more columns]
