# Supplementary material for: Linking solver characteristics, solving processes and solution attributes: A data explainer for an open innovation generated robotic design dataset
Source: Data Brief. 2023 Sep 6;50:109547. doi: 10.1016/j.dib.2023.109547 (PMC10518673; doi:10.1016/j.dib.2023.109547)
Supplement: Supplementary file 1 [file mmc1.zip › Release/Solutions/Solution DSMs/D1-SRA/SRA-10 DSM.xlsx]

## Sheet: S1 - BOM
Component	Group	Note	Quantity		Component	Group	Removable	Notes
SRA Mainboard	Electronics Box	n/a	1		SRA Mainboard	Electronics Box		n/a		Row Labels	Sum of Quantity
Connection to astrobee	Electronics Box	n/a	1		Connection to astrobee	Electronics Box		n/a		(blank)
Box/mounting plate	Electronics Box	n/a	1		Box/mounting plate	Electronics Box		n/a		EMA Robotic Arm	82
Box lid	Electronics Box	n/a	1		Box lid	Electronics Box		n/a		Accessory - End Effector	24
Box screws (x4)	Electronics Box	n/a	4		Box screws (x4)	Electronics Box	X	n/a		Accessory - Gear Box 1	12
SRA Mounting Screws (x4)	Electronics Box	n/a	4		Box screws (x4)	Electronics Box	X	n/a		Accessory - Gear Box 2	12
SRA-Rot.A	Bay Assembly	Link #1	1		Box screws (x4)	Electronics Box	X	n/a		Accessory - Long Gear Box 1	12
SRA-Rot.A wiring	Bay Assembly	Link #1	1		Box screws (x4)	Electronics Box	X	n/a		Accessory - Long Gear Box 2	12
SRA-Rot.A Screws (x4)	Bay Assembly	Link #1	4		SRA Mounting Screws (x4)	Electronics Box	X	n/a		Grand Total	154
Pulley #1	Bay Assembly	Link #1	1		SRA Mounting Screws (x4)	Electronics Box	X	n/a
Bronze bushing 1.1	Bay Assembly	Link #1	2		SRA Mounting Screws (x4)	Electronics Box	X	n/a
Link mounting plate	Bay Assembly	Link #1	1		SRA Mounting Screws (x4)	Electronics Box	X	n/a
Gear #1	Bay Assembly	Link #1	1		SRA-Rot.A	Bay Assembly		Link #1		Row Labels	Count of Component
Gear #2	Bay Assembly	Link #1	1		SRA-Rot.A wiring	Bay Assembly	X	Link #1		(blank)
Gear #3	Bay Assembly	Link #1	1		SRA-Rot.A Screws (x4)	Bay Assembly	X	Link #1		EMA Robotic Arm	82
Gear #4	Bay Assembly	Link #1	1		SRA-Rot.A Screws (x4)	Bay Assembly	X	Link #1		Accessory - End Effector	24
Gear #5	Bay Assembly	Link #1	1		SRA-Rot.A Screws (x4)	Bay Assembly	X	Link #1		Accessory - Gear Box 1	12
Drive belt	Bay Assembly	Link #1	1		SRA-Rot.A Screws (x4)	Bay Assembly	X	Link #1		Accessory - Gear Box 2	12
Tensioner	Bay Assembly	Link #1	1		Pulley #1	Bay Assembly		Link #1		Accessory - Long Gear Box 1	12
Miniature bearing 1	Bay Assembly	Link #1	5		Bronze bushing 1.1	Bay Assembly		Link #1		Accessory - Long Gear Box 2	12
Rod 1	Bay Assembly	Link #1	1		Bronze bushing 1.2	Bay Assembly		Link #1		Grand Total	154
Rod end #1	Bay Assembly	Link #1	1		Link mounting plate	Bay Assembly		Link #1
Rod end #2	Bay Assembly	Link #1	1		Gear #1	Bay Assembly		Link #1
Pulley #2	Bay Assembly	Link #1	1		Gear #2	Bay Assembly		Link #1
Bronze bushing #2	Bay Assembly	Link #1	1		Gear #3	Bay Assembly		Link #1
Retainer clip 1	Bay Assembly	Link #1	1		Gear #4	Bay Assembly		Link #1
Pulley #2 shaft	Bay Assembly	Link #1	1		Gear #5	Bay Assembly		Link #1
Plastic cover #1	Bay Assembly	Link #1	1		Drive belt	Bay Assembly		Link #1
Plastic cover #2	Bay Assembly	Link #1	1		Tensioner	Bay Assembly		Link #1
Rod end #3	Bay assembly	Link #2	2		Miniature bearing 1	Bay Assembly		Link #1
Rod 2	Bay assembly	Link #2	1		Miniature bearing 2	Bay Assembly		Link #1
SRA-Rot.B	Bay Assembly	Link #3	1		Miniature bearing 3	Bay Assembly		Link #1
SRA-Rot.B wiring	Bay Assembly	Link #3	1		Miniature bearing 4	Bay Assembly		Link #1
Screws (x4)	Bay Assembly	Link #3	4		Miniature bearing 5	Bay Assembly		Link #1
Rod end #4	Bay Assembly	Link #3	1		Rod 1	Bay Assembly		Link #1
Bronze bushing #3	Bay Assembly	Link #3	1		Rod end #1	Bay Assembly		Link #1
Miniature bearing	Bay Assembly	Link #3	1		Rod end #2	Bay Assembly		Link #1
Retainer clip 2	Bay Assembly	Link #3	1		Pulley #2	Bay Assembly		Link #1
Rod 3	Bay Assembly	Link #3	1		Bronze bushing #2	Bay Assembly		Link #1
Rod end #5	Bay Assembly	Link #3	1		Retainer clip 1	Bay Assembly		Link #1
Plastic cover #3	Bay Assembly	Link #3	1		Pulley #2 shaft	Bay Assembly		Link #1
SRA-Pan	Pan/Tilt Assembly	n/a	1		Plastic cover #1	Bay Assembly		Link #1
SRA-Pan Wiring	Pan/Tilt Assembly	n/a	1		Plastic cover #2	Bay Assembly		Link #1
SRA-tilt	Pan/Tilt Assembly	n/a	1		Rod end #3	Bay assembly		Link #2
SRA-tilt wiring	Pan/Tilt Assembly	n/a	1		Rod end #3	Bay assembly		Link #2
Pan/tily mounting plate	Pan/Tilt Assembly	n/a	1		Rod 2	Bay assembly		Link #2
Screws M2 (x4)	Pan/Tilt Assembly	n/a	4		SRA-Rot.B	Bay Assembly		Link #3
Screws M1.6 (x2)	Pan/Tilt Assembly	n/a	2		SRA-Rot.B wiring	Bay Assembly	X	Link #3
Tilt Sleeve Bearing	Pan/Tilt Assembly	n/a	1		Screws (x4)	Bay Assembly	X	Link #3
SRA-Clamp #1	Clamping mech.	n/a	1		Screws (x4)	Bay Assembly	X	Link #3
SRA-Clamp #1 wiring	Clamping mech.	n/a	1		Screws (x4)	Bay Assembly	X	Link #3
Clamp mounting bracket	Clamping mech.	n/a	1		Screws (x4)	Bay Assembly	X	Link #3
Screws M1. (x4)	Clamping mech.	n/a	4		Rod end #4	Bay Assembly		Link #3
Force sensor	Clamping mech.	n/a	1		Bronze bushing #3	Bay Assembly		Link #3
SRA-clamp #2	Clamping mech.	n/a	1		Miniature bearing	Bay Assembly		Link #3
SRA-clamp #2 wiring	Clamping mech.	n/a	1		Retainer clip 2	Bay Assembly		Link #3
Clamp link	Clamping mech.	n/a	1		Rod 3	Bay Assembly		Link #3
Spring	Clamping mech.	n/a	1		Rod end #5	Bay Assembly		Link #3
Left finger	Clamping mech.	n/a	1		Plastic cover #3	Bay Assembly		Link #3
Right finger	Clamping mech.	n/a	1		SRA-Pan	Pan/Tilt Assembly		n/a
					SRA-Pan Wiring	Pan/Tilt Assembly		n/a
					SRA-tilt	Pan/Tilt Assembly		n/a
					SRA-tilt wiring	Pan/Tilt Assembly		n/a
					Pan/tily mounting plate	Pan/Tilt Assembly		n/a
					Screws M2 (x4)	Pan/Tilt Assembly	X	n/a
					Screws M2 (x4)	Pan/Tilt Assembly	X	n/a
					Screws M2 (x4)	Pan/Tilt Assembly	X	n/a
					Screws M2 (x4)	Pan/Tilt Assembly	X	n/a
					Screws M1.6 (x2)	Pan/Tilt Assembly	X	n/a
					Screws M1.6 (x2)	Pan/Tilt Assembly	X	n/a
					Tilt Sleeve Bearing	Pan/Tilt Assembly		n/a
					SRA-Clamp #1	Clamping mech.		n/a
					SRA-Clamp #1 wiring	Clamping mech.		n/a
					Clamp mounting bracket	Clamping mech.		n/a
					Screws M1. (x4)	Clamping mech.	X	n/a
					Screws M1. (x4)	Clamping mech.	X	n/a
					Screws M1. (x4)	Clamping mech.	X	n/a
					Screws M1. (x4)	Clamping mech.	X	n/a
					Force sensor	Clamping mech.		n/a
Total			85		SRA-clamp #2	Clamping mech.		n/a
					SRA-clamp #2 wiring	Clamping mech.		n/a
					Clamp link	Clamping mech.		n/a
					Spring	Clamping mech.		n/a
					Left finger	Clamping mech.		n/a
					Right finger	Clamping mech.		n/a
					85

## Sheet: S2 - Subsys
	Electronics Box	Bay Assy Link 1	Bay Assy Link 2	Bay Assy Link 3	PT Assy	Clamping mech.	External
Electronics Box		Data, Power, Attached to Same Baseplate	Data, Power	Data, Power	Data, Power	Data, Power	Command and Power signals
Bay Assy Link 1	Data, Power, Attached to Same Baseplate		Physically attached to output shaft				Attaches to Astrobee interface
Bay Assy Link 2	Data, Power	Physically attached to output shaft		Physically attached to output shaft
Bay Assy Link 3	Data, Power		Physically attached to output shaft		Physically attached to output shaft
PT Assy	Data, Power			Physically attached to output shaft		Physically attached to output
Clamping mech.	Data, Power				Physically attached to output		Touches the ISS Handrail
External	Command and Power Singals	Attaches to Astrobee Interface				Touches the ISS Handrail

## Sheet: S3 - SubDSM
Electronics Box	SRA Mainboard	Connection to astrobee	Box/mounting plate	Box lid	Box screws (x4)	Box screws (x4)	Box screws (x4)	Box screws (x4)	SRA Mounting Screws (x4)	SRA Mounting Screws (x4)	SRA Mounting Screws (x4)	SRA Mounting Screws (x4)	External
SRA Mainboard		Power, Data	Affixed inside of
Connection to astrobee	Power, Data		passes through										Power, Data Connection to Astrobee
Box/mounting plate	Affixed inside of	passes through		Pin connection, alligned	Screw thread into	Screw thread into	Screw thread into	Screw thread into	Through hole	Through hole	Through hole	Through hole	Physically touches Astrobee
Box lid			Pin connection, alligned		Through hole	Through hole	Through hole	Through hole
Box screws (x4)			Screw thread into	Through hole
Box screws (x4)			Screw thread into	Through hole
Box screws (x4)			Screw thread into	Through hole
Box screws (x4)			Screw thread into	Through hole
SRA Mounting Screws (x4)			Through hole										Screw thread into Astrobee
SRA Mounting Screws (x4)			Through hole										Screw thread into Astrobee
SRA Mounting Screws (x4)			Through hole										Screw thread into Astrobee
SRA Mounting Screws (x4)			Through hole										Screw thread into Astrobee
External	Power, data connection to rest of arm	Power, Data Connection to Astrobee	Physically touches Astrobee						Screw thread into Astrobee	Screw thread into Astrobee	Screw thread into Astrobee	Screw thread into Astrobee
	Link mounting plate	Plastic cover #1	SRA-Rot.A Screws (x4)	SRA-Rot.A Screws (x4)	SRA-Rot.A Screws (x4)	SRA-Rot.A Screws (x4)	SRA-Rot.A	SRA-Rot.A wiring	Pulley #1	Bronze bushing 1.1	Bronze bushing 1.2	Gear #1	Gear #2	Gear #3	Gear #4	Gear #5	Drive belt	Miniature bearing 1	Miniature bearing 2	Rod end #1	Rod 1	Tensioner	Rod end #2	Miniature bearing 3	Miniature bearing 4	Miniature bearing 5	Pulley #2	Bronze bushing #2	Retainer clip 1	Pulley #2 shaft	Plastic cover #2	Rod end #3	Rod 2	Rod end #3	Rod end #4	SRA-Rot.B	SRA-Rot.B wiring	Screws (x4)	Screws (x4)	Screws (x4)	Screws (x4)	Bronze bushing #3	Miniature bearing	Retainer clip 2	Plastic cover #3	Rod 3	Rod end #5	External
Link mounting plate		Slides on top of and affixed	Screw thread into	Screw thread into	Screw thread into	Screw thread into	Physically touched to		Alligned with	Alligned with	Alligned with	Alligned with	Fixed inside of	Fixed inside of	Fixed inside of	Alligned	Alligned	Alligned	Alligned	Alligned																												Attached to Baseplate
Plastic cover #1	Slides on top of and affixed		Pin Through	Pin Through	Pin Through	Pin Through	Affixed around motor mount																																									Alligned and supporte dby base
SRA-Rot.A Screws (x4)	Screw thread into	Pin Through					Pin through and capture																																									Screws into base
SRA-Rot.A Screws (x4)	Screw thread into	Pin Through					Pin through and capture																																									Screws into base
SRA-Rot.A Screws (x4)	Screw thread into	Pin Through					Pin through and capture																																									Screws into base
SRA-Rot.A Screws (x4)	Screw thread into	Pin Through					Pin through and capture																																									Screws into base
SRA-Rot.A	Physically touched to	Affixed around motor mount	Pin through and capture	Pin through and capture	Pin through and capture	Pin through and capture		Power, Data	Alligned with motor output shaft	Alligned to shaft	Alligned to shaft	Affixed to output shaft				Alligned to output shaft	Wrapped around it in allignment	alligned with output shaft	alligned with output shaft	Alligned to hole																												Alligned and affixed to base
SRA-Rot.A wiring							Power, Data																																									Power, Data
Pulley #1	Alligned with						Alligned with motor output shaft			Alligned with	Alligned with	Alligned with				Physically affixed	Wraps around and trasmits force to	Affixed inside of	Affixed inside of	Alligned inside of							Alligned with pulley
Bronze bushing 1.1	Alligned with						Alligned to shaft		Alligned with		Alligned	Alligned				Alligned	Alligned	Alligned	Alligned	Affixed inside
Bronze bushing 1.2	Alligned with						Alligned to shaft		Alligned with	Alligned		Alligned				Alligned	Alligned	Alligned	Alligned	Affixed inside
Gear #1	Alligned with						Affixed to output shaft		Alligned with	Alligned	Alligned		Gear tooth connection			Alligned	Alligned	Alligned	Alligned	Alligned
Gear #2	Fixed inside of											Gear tooth connection		Gear tooth connection
Gear #3	Fixed inside of												Gear tooth connection		direct shaft connection
Gear #4	Fixed inside of													direct shaft connection		Gear tooth connection
Gear #5	Alligned						Alligned to output shaft		Physically affixed	Alligned	Alligned	Alligned			Gear tooth connection		Alligned	Alligned	Alligned	Alligned with
Drive belt	Alligned						Wrapped around it in allignment		Wraps around and trasmits force to	Alligned	Alligned	Alligned				Alligned		Alligned	Alligned	Alligned with	Fits inside of	Directily touches	Alligned with				Wraps around
Miniature bearing 1	Alligned						alligned with output shaft		Affixed inside of	Alligned	Alligned	Alligned				Alligned	Alligned		Alligned with	Alligned with
Miniature bearing 2	Alligned						alligned with output shaft		Affixed inside of	Alligned	Alligned	Alligned				Alligned	Alligned	Alligned with		Alligned with
Rod end #1	Alligned						Alligned to hole		Alligned inside of	Affixed inside	Affixed inside	Alligned				Alligned with	Alligned with	Alligned with	Alligned with		Affixed directly too
Rod 1																	Fits inside of			Affixed directly too		Fits inside of	Affixed directly too
Tensioner																	Directily touches				Fits inside of
Rod end #2																	Alligned with				Affixed directly too			Alligned	Alligned	Alligned	Affixed inside of	Alligned	Alligned	Alligned	Affixed around motor mount	Alligned
Miniature bearing 3																							Alligned		Alligned with	Alligned with	Affixed to	Alligned	Alligned	Alligned		Alligned
Miniature bearing 4																							Alligned	Alligned with		Alligned with	Affixed to	Alligned	Alligned	Alligned		Alligned
Miniature bearing 5																							Alligned	Alligned with	Alligned with		Alligned to	Alligned	Alligned	Alligned		Alligned
Pulley #2									Alligned with pulley								Wraps around						Affixed inside of	Affixed to	Affixed to	Alligned to		Alligned	Alligned	Affixed to		Alligned
Bronze bushing #2																							Alligned	Alligned	Alligned	Alligned	Alligned		Alligned	Alligned		Alligned
Retainer clip 1																							Alligned	Alligned	Alligned	Alligned	Alligned	Alligned		Affixed		Alligned
Pulley #2 shaft																							Alligned	Alligned	Alligned	Alligned	Affixed to	Alligned	Affixed			Affixed to and transmits force
Plastic cover #2																							Affixed around motor mount
Rod end #3																							Alligned	Alligned	Alligned	Alligned	Alligned	Alligned	Alligned	Affixed to and transmits force			Affixed to
Rod 2																																Affixed to		Affixed to
Rod end #3																																	Affixed to		Allignd to	Affixed to output shaft						Alligned with output shaft	Alligned with output shaft	Alligned with output shaft
Rod end #4																																		Allignd to		Alligned through		Screw into	Screw into	Screw into	Screw into	Alligned with	Alligned with	Alligned with	Affixed around	Attached to
SRA-Rot.B																																		Affixed to output shaft	Alligned through		Power, Data	Pin through	Pin through	Pin through	Pin through	Alligned through	Alligned through	Affixed to output shaft	Affixes around
SRA-Rot.B wiring																																				Power, Data												Power, Data
Screws (x4)																																			Screw into	Pin through
Screws (x4)																																			Screw into	Pin through
Screws (x4)																																			Screw into	Pin through
Screws (x4)																																			Screw into	Pin through
Bronze bushing #3																																		Alligned with output shaft	Alligned with	Alligned through							Alligned	Alligned
Miniature bearing																																		Alligned with output shaft	Alligned with	Alligned through						Alligned		Alligned
Retainer clip 2																																		Alligned with output shaft	Alligned with	Affixed to output shaft						Alligned	Alligned
Plastic cover #3																																			Affixed around	Affixes around
Rod 3																																			Attached to												Attached to
Rod end #5																																														Attached to		Attaches to Pan tilt mechanism
External	Attached to Baseplate	Alligned and supporte dby base	Screws into base	Screws into base	Screws into base	Screws into base	Alligned and affixed to base	Power, Data																													Power, Data										Attaches to Pan tilt mechanism
Pan/Tilt Assembly	SRA-Pan	SRA-Pan Wiring	Screws M2 (x4)	Screws M2 (x4)	Screws M2 (x4)	Screws M2 (x4)	Pan/tily mounting plate	SRA-tilt	SRA-tilt wiring	Screws M1.6 (x2)	Screws M1.6 (x2)	Tilt Sleeve Bearing	External
SRA-Pan		Power, Data	Pin fix	Pin fix	Pin fix	Pin fix	Physically fit inside						Output shaft attaches to Rod end 3
SRA-Pan Wiring	Power,												Power, Data from Astrobee controller
Screws M2 (x4)	Pin fix						Screws into
Screws M2 (x4)	Pin fix						Screws into
Screws M2 (x4)	Pin fix						Screws into
Screws M2 (x4)	Pin fix						Screws into
Pan/tily mounting plate	Physically fit inside		Screws into	Screws into	Screws into	Screws into		Physically fix inside		Screws into	Screws into	Fit into	Alligned with Rod End 3, Alligned with clamp mounting bracket
SRA-tilt							Physically fix inside		Power, Data	Pin fix	Pin fix	Alligned with output shaft	Output shaft attaches to clamp mounting bracket
SRA-tilt wiring								Power					Power, Data from Astrobee controller
Screws M1.6 (x2)							Screws into	Pin fix
Screws M1.6 (x2)							Screws into	Pin fix
Tilt Sleeve Bearing							Fit into	Alligned with output shaft					Alligned with clamp mounting bracket
External	Output shaft attaches to Rod end 3	Power, Data from Astrobee controller					Alligned with Rod End 3, Alligned with clamp mounting bracket	Output shaft attaches to clamp mounting bracket	Power, Data from Astrobee controller			Alligned with clamp mounting bracket
Clamping mech.	SRA-Clamp #1	SRA-Clamp #1 wiring	Clamp mounting bracket	Screws M1. (x4)	Screws M1. (x4)	Screws M1. (x4)	Screws M1. (x4)	Force sensor	SRA-clamp #2	SRA-clamp #2 wiring	Clamp link	Spring	Left finger	Right finger	External
SRA-Clamp #1		Power, data	Physically touching	Pin fix	Pin fix				Alligned to output shaft		Alligned to output?	Alligned to output shaft	Attached to output shaft	Alligned to output shaft
SRA-Clamp #1 wiring	Power														Power, data from Astrobee
Clamp mounting bracket	Physically touching			Screws into	Screws into	Screws into	Screws into		Physically touching
Screws M1. (x4)	Pin fix		Screws into
Screws M1. (x4)	Pin fix		Screws into
Screws M1. (x4)			Screws into						Pin Fix
Screws M1. (x4)			Screws into						Pin Fix
Force sensor														Physically attached to	Touches ISS Handrail, Power
SRA-clamp #2	Alligned to output shaft		Physically touching			Pin Fix	Pin Fix			Power, data	Alligned to output	Allighted to output	Alligned to output shaft	Attached to output shaft
SRA-clamp #2 wiring									Power						Power, data from astrobee
Clamp link	Alligned to output?								Alligned to output			Alligned	Alligned	Alligned
Spring	Alligned to output shaft								Allighted to output		Alligned		Alligned	Alligned
Left finger	Attached to output shaft								Alligned to output shaft		Alligned	Alligned		Alligned	Touches ISS Handrail
Right finger	Alligned to output shaft							Physically attached to	Attached to output shaft		Alligned	Alligned	Alligned		Touches ISS Handrail
External		Power						Senses ISS Handrail, Power, Data		Power			Touches ISS Handrail	Touches ISS Handrail

## Sheet: S4-DSM
Electronics Box	SRA Mainboard	Connection to astrobee	Box/mounting plate	Box lid	Box screws (x4)	Box screws (x4)	Box screws (x4)	Box screws (x4)	SRA Mounting Screws (x4)	SRA Mounting Screws (x4)	SRA Mounting Screws (x4)	SRA Mounting Screws (x4)	Link mounting plate	Plastic cover #1	SRA-Rot.A Screws (x4)	SRA-Rot.A Screws (x4)	SRA-Rot.A Screws (x4)	SRA-Rot.A Screws (x4)	SRA-Rot.A	SRA-Rot.A wiring	Pulley #1	Bronze bushing 1.1	Bronze bushing 1.2	Gear #1	Gear #2	Gear #3	Gear #4	Gear #5	Drive belt	Miniature bearing 1	Miniature bearing 2	Rod end #1	Rod 1	Tensioner	Rod end #2	Miniature bearing 3	Miniature bearing 4	Miniature bearing 5	Pulley #2	Bronze bushing #2	Retainer clip 1	Pulley #2 shaft	Plastic cover #2	Rod end #3	Rod 2	Rod end #3	Rod end #4	SRA-Rot.B	SRA-Rot.B wiring
SRA Mainboard		Power, Data	Affixed inside of																	Power, Data																													Power, Data
Connection to astrobee	Power, Data		passes through
Box/mounting plate	Affixed inside of	passes through		Pin connection, alligned	Screw thread into	Screw thread into	Screw thread into	Screw thread into	Through hole	Through hole	Through hole	Through hole	Affixed to frame	Slides on frame	Screws into	Screws into	Screws into	Screws into	Alligned to frame
Box lid			Pin connection, alligned		Through hole	Through hole	Through hole	Through hole
Box screws (x4)			Screw thread into	Through hole
Box screws (x4)			Screw thread into	Through hole
Box screws (x4)			Screw thread into	Through hole
Box screws (x4)			Screw thread into	Through hole
SRA Mounting Screws (x4)			Through hole
SRA Mounting Screws (x4)			Through hole
SRA Mounting Screws (x4)			Through hole
SRA Mounting Screws (x4)			Through hole
Link mounting plate			Affixed to frame											Slides on top of and affixed	Screw thread into	Screw thread into	Screw thread into	Screw thread into	Physically touched to		Alligned with	Alligned with	Alligned with	Alligned with	Fixed inside of	Fixed inside of	Fixed inside of	Alligned	Alligned	Alligned	Alligned	Alligned
Plastic cover #1			Slides on frame										Slides on top of and affixed		Pin Through	Pin Through	Pin Through	Pin Through	Affixed around motor mount
SRA-Rot.A Screws (x4)			Screws into										Screw thread into	Pin Through					Pin through and capture
SRA-Rot.A Screws (x4)			Screws into										Screw thread into	Pin Through					Pin through and capture
SRA-Rot.A Screws (x4)			Screws into										Screw thread into	Pin Through					Pin through and capture
SRA-Rot.A Screws (x4)			Screws into										Screw thread into	Pin Through					Pin through and capture
SRA-Rot.A			Alligned to frame										Physically touched to	Affixed around motor mount	Pin through and capture	Pin through and capture	Pin through and capture	Pin through and capture		Power, Data	Alligned with motor output shaft	Alligned to shaft	Alligned to shaft	Affixed to output shaft				Alligned to output shaft	Wrapped around it in allignment	alligned with output shaft	alligned with output shaft	Alligned to hole
SRA-Rot.A wiring	Power, Data																		Power, Data
Pulley #1													Alligned with						Alligned with motor output shaft			Alligned with	Alligned with	Alligned with				Physically affixed	Wraps around and trasmits force to	Affixed inside of	Affixed inside of	Alligned inside of							Alligned with pulley
Bronze bushing 1.1													Alligned with						Alligned to shaft		Alligned with		Alligned	Alligned				Alligned	Alligned	Alligned	Alligned	Affixed inside
Bronze bushing 1.2													Alligned with						Alligned to shaft		Alligned with	Alligned		Alligned				Alligned	Alligned	Alligned	Alligned	Affixed inside
Gear #1													Alligned with						Affixed to output shaft		Alligned with	Alligned	Alligned		Gear tooth connection			Alligned	Alligned	Alligned	Alligned	Alligned
Gear #2													Fixed inside of											Gear tooth connection		Gear tooth connection
Gear #3													Fixed inside of												Gear tooth connection		direct shaft connection
Gear #4													Fixed inside of													direct shaft connection		Gear tooth connection
Gear #5													Alligned						Alligned to output shaft		Physically affixed	Alligned	Alligned	Alligned			Gear tooth connection		Alligned	Alligned	Alligned	Alligned with
Drive belt													Alligned						Wrapped around it in allignment		Wraps around and trasmits force to	Alligned	Alligned	Alligned				Alligned		Alligned	Alligned	Alligned with	Fits inside of	Directily touches	Alligned with				Wraps around
Miniature bearing 1													Alligned						alligned with output shaft		Affixed inside of	Alligned	Alligned	Alligned				Alligned	Alligned		Alligned with	Alligned with
Miniature bearing 2													Alligned						alligned with output shaft		Affixed inside of	Alligned	Alligned	Alligned				Alligned	Alligned	Alligned with		Alligned with
Rod end #1													Alligned						Alligned to hole		Alligned inside of	Affixed inside	Affixed inside	Alligned				Alligned with	Alligned with	Alligned with	Alligned with		Affixed directly too
Rod 1																													Fits inside of			Affixed directly too		Fits inside of	Affixed directly too
Tensioner																													Directily touches				Fits inside of
Rod end #2																													Alligned with				Affixed directly too			Alligned	Alligned	Alligned	Affixed inside of	Alligned	Alligned	Alligned	Affixed around motor mount	Alligned
Miniature bearing 3																																			Alligned		Alligned with	Alligned with	Affixed to	Alligned	Alligned	Alligned		Alligned
Miniature bearing 4																																			Alligned	Alligned with		Alligned with	Affixed to	Alligned	Alligned	Alligned		Alligned
Miniature bearing 5																																			Alligned	Alligned with	Alligned with		Alligned to	Alligned	Alligned	Alligned		Alligned
Pulley #2																					Alligned with pulley								Wraps around						Affixed inside of	Affixed to	Affixed to	Alligned to		Alligned	Alligned	Affixed to		Alligned
Bronze bushing #2																																			Alligned	Alligned	Alligned	Alligned	Alligned		Alligned	Alligned		Alligned
Retainer clip 1																																			Alligned	Alligned	Alligned	Alligned	Alligned	Alligned		Affixed		Alligned
Pulley #2 shaft																																			Alligned	Alligned	Alligned	Alligned	Affixed to	Alligned	Affixed			Affixed to and transmits force
Plastic cover #2																																			Affixed around motor mount
Rod end #3																																			Alligned	Alligned	Alligned	Alligned	Alligned	Alligned	Alligned	Affixed to and transmits force			Affixed to
Rod 2																																												Affixed to		Affixed to
Rod end #3																																													Affixed to		Allignd to	Affixed to output shaft
Rod end #4																																														Allignd to		Alligned through
SRA-Rot.B																																														Affixed to output shaft	Alligned through		Power, Data
SRA-Rot.B wiring	Power, Data																																															Power, Data
Screws (x4)																																															Screw into	Pin through
Screws (x4)																																															Screw into	Pin through
Screws (x4)																																															Screw into	Pin through
Screws (x4)																																															Screw into	Pin through
Bronze bushing #3																																														Alligned with output shaft	Alligned with	Alligned through
Miniature bearing																																														Alligned with output shaft	Alligned with	Alligned through
Retainer clip 2																																														Alligned with output shaft	Alligned with	Affixed to output shaft
Plastic cover #3																																															Affixed around	Affixes around
Rod 3																																															Attached to
Rod end #5
SRA-Pan
SRA-Pan Wiring	Power, Data
Screws M2 (x4)
Screws M2 (x4)
Screws M2 (x4)
Screws M2 (x4)
Pan/tily mounting plate
SRA-tilt
SRA-tilt wiring	Power, Data
Screws M1.6 (x2)
Screws M1.6 (x2)
Tilt Sleeve Bearing
Clamp mounting bracket
SRA-Clamp #1
SRA-Clamp #1 wiring	Power, Data
Screws M1. (x4)
Screws M1. (x4)
Screws M1. (x4)
Screws M1. (x4)
Force sensor	Power, Data
SRA-clamp #2
SRA-clamp #2 wiring	Power, Data
Clamp link
Spring
Left finger
Right finger
External	Power, Data from Astrobee	Touches Astrobee	Touches Astrobee						Screw thread into Astrobee	Screw thread into Astrobee	Screw thread into Astrobee	Screw thread into Astrobee
[truncated: 37 more columns]

## Sheet: S5-Coded DSM
486		1	2	3	4	5	6	7	8	9	10	11	12	13	14	15	16	17	18	19	20	21	22	23	24	25	26	27	28	29	30	31	32	33	34	35	36	37	38	39	40	41	42	43	44	45	46	47	48
SRA Mainboard	1		1	1																	1
Connection to astrobee	2	1		1
Box/mounting plate	3	1	1		1	1	1	1	1	1	1	1	1	1	1	1	1	1	1	1
Box lid	4			1		1	1	1	1
Box screws (x4)	5			1	1
Box screws (x4)	6			1	1
Box screws (x4)	7			1	1
Box screws (x4)	8			1	1
SRA Mounting Screws (x4)	9			1
SRA Mounting Screws (x4)	10			1
SRA Mounting Screws (x4)	11			1
SRA Mounting Screws (x4)	12			1
Link mounting plate	13			1											1	1	1	1	1	1		1	1	1	1	1	1	1	1	1	1	1	1
Plastic cover #1	14			1										1		1	1	1	1	1
SRA-Rot.A Screws (x4)	15			1										1	1					1
SRA-Rot.A Screws (x4)	16			1										1	1					1
SRA-Rot.A Screws (x4)	17			1										1	1					1
SRA-Rot.A Screws (x4)	18			1										1	1					1
SRA-Rot.A	19			1										1	1	1	1	1	1		1	1	1	1	1				1	1	1	1	1
SRA-Rot.A wiring	20	1																		1
Pulley #1	21													1						1			1	1	1				1	1	1	1	1							1
Bronze bushing 1.1	22													1						1		1		1	1				1	1	1	1	1
Bronze bushing 1.2	23													1						1		1	1		1				1	1	1	1	1
Gear #1	24													1						1		1	1	1		1			1	1	1	1	1
Gear #2	25													1											1		1
Gear #3	26													1												1		1
Gear #4	27													1													1		1
Gear #5	28													1						1		1	1	1	1			1		1	1	1	1
Drive belt	29													1						1		1	1	1	1				1		1	1	1	1	1	1				1
Miniature bearing 1	30													1						1		1	1	1	1				1	1		1	1
Miniature bearing 2	31													1						1		1	1	1	1				1	1	1		1
Rod end #1	32													1						1		1	1	1	1				1	1	1	1		1
Rod 1	33																													1			1		1	1
Tensioner	34																													1				1
Rod end #2	35																													1				1			1	1	1	1	1	1	1	1	1
Miniature bearing 3	36																																			1		1	1	1	1	1	1		1
Miniature bearing 4	37																																			1	1		1	1	1	1	1		1
Miniature bearing 5	38																																			1	1	1		1	1	1	1		1
Pulley #2	39																					1								1						1	1	1	1		1	1	1		1
Bronze bushing #2	40																																			1	1	1	1	1		1	1		1
Retainer clip 1	41																																			1	1	1	1	1	1		1		1
Pulley #2 shaft	42																																			1	1	1	1	1	1	1			1
Plastic cover #2	43																																			1
Rod end #3	44																																			1	1	1	1	1	1	1	1			1
Rod 2	45																																												1		1
Rod end #3	46																																													1		1	1
Rod end #4	47																																														1		1
SRA-Rot.B	48																																														1	1
SRA-Rot.B wiring	49	1																																															1
Screws (x4)	50																																															1	1
Screws (x4)	51																																															1	1
Screws (x4)	52																																															1	1
Screws (x4)	53																																															1	1
Bronze bushing #3	54																																														1	1	1
Miniature bearing	55																																														1	1	1
Retainer clip 2	56																																														1	1	1
Plastic cover #3	57																																															1	1
Rod 3	58																																															1
Rod end #5	59
SRA-Pan	60
SRA-Pan Wiring	61	1
Screws M2 (x4)	62
Screws M2 (x4)	63
Screws M2 (x4)	64
Screws M2 (x4)	65
Pan/tily mounting plate	66
SRA-tilt	67
SRA-tilt wiring	68	1
Screws M1.6 (x2)	69
Screws M1.6 (x2)	70
Tilt Sleeve Bearing	71
Clamp mounting bracket	72
SRA-Clamp #1	73
SRA-Clamp #1 wiring	74	1
Screws M1. (x4)	75
Screws M1. (x4)	76
Screws M1. (x4)	77
Screws M1. (x4)	78
Force sensor	79	1
SRA-clamp #2	80
SRA-clamp #2 wiring	81	1
Clamp link	82
Spring	83
Left finger	84
Right finger	85
External		1	1	1						1	1	1	1
[truncated: 38 more columns]

## Sheet: S6 - Elect SubDSM
RS-232		Data?
IO Breakout	Data?							Power
DC Motor Controller 1							Power
DC Motor Controller 2							Power
DC Motor Controller 3							Power
DC Motor Controller 4							Power
DC DC 14.4 to 8.4			Power	Power	Power	Power		Power
DC DC 8.4 to 5V		Power					Power

## Sheet: S7-Soft SubDSM
Start/Stowed														X
Attach	X
Deploy		X
Rapid Positioning			X
Fine Positioning				X
Clamp Close					X
Wait						X		X	X	X
Pan							X
Tilt							X
Stow							X
Clamp Open										X
Slow Retraction											X
Safe Stow												X
Safe Position													X
calculate pathing		X
If then		X	X	X	X	X	X	X	X	X	X	X	X
Send command						X								X
wait							X
Receive Command		X								X
Read Force Sensor						X
Read Rotation Sensor			X	X	X			X	X		X	X	X
Timer							X
Drive actuator			X	X	X	X		X	X		X	X	X

## Sheet: S8-Full
91		1	2	3	4	5	6	7	8	9	10	11	12	13	14	15	16	17	18	19	20	21	22	23	24	25	26	27	28	29	30	31	32	33	34	35	36	37	38	39	40	41	42	43	44	45	46	47	48
Start/Stowed	1														1
Attach	2	1
Deploy	3		1
Rapid Positioning	4			1
Fine Positioning	5				1
Clamp Close	6					1
Wait	7						1		1	1	1
Pan	8							1
Tilt	9							1
Stow	10							1
Clamp Open	11										1
Slow Retraction	12											1
Safe Stow	13												1
Safe Position	14													1
calculate pathing	15		1
If then	16		1	1	1	1	1	1	1	1	1	1	1	1
Send command	17						1								1
wait	18							1
Receive Command	19		1								1
Read Force Sensor	20						1
Read Rotation Sensor	21			1	1	1			1	1		1	1	1
Timer	22							1
Drive actuator	23			1	1	1	1		1	1		1	1	1
RS-232	24																									1							1
IO Breakout	25	1	1	1	1	1	1	1	1	1	1	1	1	1	1	1	1	1	1	1	1	1	1	1	1							1	1
DC Motor Controller 1	26																														1		1
DC Motor Controller 2	27																														1		1
DC Motor Controller 3	28																														1		1
DC Motor Controller 4	29																														1		1
DC DC 14.4 to 8.4	30																										1	1	1	1		1	1
DC DC 8.4 to 5V	31																									1					1		1
SRA Mainboard	32																								1	1	1	1	1	1	1	1		1	1
Connection to astrobee	33																																1		1
Box/mounting plate	34																																1	1		1	1	1	1	1	1	1	1	1	1	1	1	1	1
Box lid	35																																		1		1	1	1	1
Box screws (x4)	36																																		1	1
Box screws (x4)	37																																		1	1
Box screws (x4)	38																																		1	1
Box screws (x4)	39																																		1	1
SRA Mounting Screws (x4)	40																																		1
SRA Mounting Screws (x4)	41																																		1
SRA Mounting Screws (x4)	42																																		1
SRA Mounting Screws (x4)	43																																		1
Link mounting plate	44																																		1											1	1	1	1
Plastic cover #1	45																																		1										1		1	1	1
SRA-Rot.A Screws (x4)	46																																		1										1	1
SRA-Rot.A Screws (x4)	47																																		1										1	1
SRA-Rot.A Screws (x4)	48																																		1										1	1
SRA-Rot.A Screws (x4)	49																																		1										1	1
SRA-Rot.A	50																																		1										1	1	1	1	1
SRA-Rot.A wiring	51																																1
Pulley #1	52																																												1
Bronze bushing 1.1	53																																												1
Bronze bushing 1.2	54																																												1
Gear #1	55																																												1
Gear #2	56																																												1
Gear #3	57																																												1
Gear #4	58																																												1
Gear #5	59																																												1
Drive belt	60																																												1
Miniature bearing 1	61																																												1
Miniature bearing 2	62																																												1
Rod end #1	63																																												1
Rod 1	64
Tensioner	65
Rod end #2	66
Miniature bearing 3	67
Miniature bearing 4	68
Miniature bearing 5	69
Pulley #2	70
Bronze bushing #2	71
Retainer clip 1	72
Pulley #2 shaft	73
Plastic cover #2	74
Rod end #3	75
Rod 2	76
Rod end #3	77
Rod end #4	78
SRA-Rot.B	79
SRA-Rot.B wiring	80																																1
Screws (x4)	81
Screws (x4)	82
Screws (x4)	83
Screws (x4)	84
Bronze bushing #3	85
Miniature bearing	86
Retainer clip 2	87
Plastic cover #3	88
Rod 3	89
Rod end #5	90
SRA-Pan	91
SRA-Pan Wiring	92																																1
Screws M2 (x4)	93
Screws M2 (x4)	94
Screws M2 (x4)	95
Screws M2 (x4)	96
Pan/tily mounting plate	97
SRA-tilt	98
SRA-tilt wiring	99																																1
Screws M1.6 (x2)	100
Screws M1.6 (x2)	101
Tilt Sleeve Bearing	102
Clamp mounting bracket	103
SRA-Clamp #1	104
SRA-Clamp #1 wiring	105																																1
Screws M1. (x4)	106
Screws M1. (x4)	107
Screws M1. (x4)	108
Screws M1. (x4)	109
Force sensor	110																																1
SRA-clamp #2	111
SRA-clamp #2 wiring	112																																1
Clamp link	113
Spring	114
Left finger	115
Right finger	116
External																																	1	1	1						1	1	1	1
[truncated: 68 more columns]

## Sheet: S8-Full-LowDetail
91		1	2	3	4	5	6	7	8	9	10	11	12	13	14	15	16	17	18	19	20	21	22	23	24	25	26	27	28	29	30	31	32	33	34	35	36	37	38	39	40	41	42	43	44	45	46	47	48
Start/Stowed	1														1
Attach	2	1
Deploy	3		1
Rapid Positioning	4			1
Fine Positioning	5				1
Clamp Close	6					1
Wait	7						1		1	1	1
Pan	8							1
Tilt	9							1
Stow	10							1
Clamp Open	11										1
Slow Retraction	12											1
Safe Stow	13												1
Safe Position	14													1
calculate pathing	15		1
If then	16		1	1	1	1	1	1	1	1	1	1	1	1
Send command	17						1								1
wait	18							1
Receive Command	19		1								1
Read Force Sensor	20						1
Read Rotation Sensor	21			1	1	1			1	1		1	1	1
Timer	22							1
Drive actuator	23			1	1	1	1		1	1		1	1	1
RS-232	24																									1							1
IO Breakout	25	1	1	1	1	1	1	1	1	1	1	1	1	1	1	1	1	1	1	1	1	1	1	1	1							1	1
DC Motor Controller 1	26																														1		1
DC Motor Controller 2	27																														1		1
DC Motor Controller 3	28																														1		1
DC Motor Controller 4	29																														1		1
DC DC 14.4 to 8.4	30																										1	1	1	1		1	1
DC DC 8.4 to 5V	31																									1					1		1
SRA Mainboard	32																								1	1	1	1	1	1	1	1		1	1				1
Connection to astrobee	33																																1		1
Box/mounting plate	34																																1	1		1	1	1	1
Box lid	35																																		1
Link mounting plate	36																																		1			1	1	1	1	1	1	1	1	1	1	1	1
Plastic cover #1	37																																		1		1		1
SRA-Rot.A	38																																1		1		1	1		1	1	1	1				1	1	1
Pulley #1	39																																				1		1		1	1	1				1	1	1
Bronze bushing 1.1	40																																				1		1	1		1	1				1	1	1
Bronze bushing 1.2	41																																				1		1	1	1		1				1	1	1
Gear #1	42																																				1		1	1	1	1		1			1	1	1
Gear #2	43																																				1						1		1
Gear #3	44																																				1							1		1
Gear #4	45																																				1								1		1
Gear #5	46																																				1		1	1	1	1	1			1		1	1
Drive belt	47																																				1		1	1	1	1	1				1		1
Miniature bearing 1	48																																				1		1	1	1	1	1				1	1
Miniature bearing 2	49																																				1		1	1	1	1	1				1	1	1
Rod end #1	50																																				1		1	1	1	1	1				1	1	1
Rod 1	51																																															1
Tensioner	52																																															1
Rod end #2	53																																															1
Miniature bearing 3	54
Miniature bearing 4	55
Miniature bearing 5	56
Pulley #2	57																																							1								1
Bronze bushing #2	58
Retainer clip 1	59
Pulley #2 shaft	60
Plastic cover #2	61
Rod end #3	62
Rod 2	63
Rod end #3	64
Rod end #4	65
SRA-Rot.B	66																																1
Bronze bushing #3	67
Miniature bearing	68
Retainer clip 2	69
Plastic cover #3	70
Rod 3	71
Rod end #5	72
SRA-Pan	73																																1
Pan/tily mounting plate	74
SRA-tilt	75																																1
Tilt Sleeve Bearing	76
Clamp mounting bracket	77
SRA-Clamp #1	78																																1
Force sensor	79																																1
SRA-clamp #2	80																																1
Clamp link	81
Spring	82
Left finger	83
Right finger	84
External																																	1	1	1
		2	5	5	5	5	6	7	5	5	5	5	5	5	3	1	1	1	1	1	1	1	1	1	2	3	2	2	2	2	6	3	18	3	7	1	15	3	13	11	10	10	11	3	3	3	11	14	10
[truncated: 37 more columns]
