# Supplementary material for: Linking solver characteristics, solving processes and solution attributes: A data explainer for an open innovation generated robotic design dataset
Source: Data Brief. 2023 Sep 6;50:109547. doi: 10.1016/j.dib.2023.109547 (PMC10518673; doi:10.1016/j.dib.2023.109547)
Supplement: Supplementary file 1 [file mmc1.zip › Release/Solutions/Solution DSMs/D1-SRA/SRA-6 DSM.xlsx]

## Sheet: S1 - BOM
Component	Group	Note	Quantity		Component	Group	Removable	Notes		Component	Group	Notes
234006x10	ESRA Mainboard	Electronics	1		ESRA Mainboard	Electronics									Row Labels	Sum of Quantity
	Wires	Electronics	1		Wires	Electronics									(blank)
	Screws	Electronics	2		Screw 1	Electronics	X								EMA Robotic Arm	82
	Fixing Plate	Bay Assy-Rotation Mech	1		Screw 2	Electronics	X								Accessory - End Effector	24
	Screws for Fixing Plate	Bay Assy-Rotation Mech	2		Fixing plate	Bay Assy-Rotation Mech									Accessory - Gear Box 1	12
	Rotation hub	Bay Assy-Rotation Mech	1		Screw for fixing plate 1	Bay Assy-Rotation Mech	X								Accessory - Gear Box 2	12
	ESRA Rotation	Bay Assy-Rotation Mech	1		Screw for fixing plate 2	Bay Assy-Rotation Mech	X								Accessory - Long Gear Box 1	12
	ESRA Extension	Bay Assy-Extension Mech	1		Rotation hub	Bay Assy-Rotation Mech									Accessory - Long Gear Box 2	12
	Drive Screw	Bay Assy-Extension Mech	1		ESRA Rotation	Bay Assy-Rotation Mech									Grand Total	154
	Drive Nut A	Bay Assy-Extension Mech	1		ESRA Extension	Bay Assy-Extension Mech
	Drive Nut B	Bay Assy-Extension Mech	1		Driver screw	Bay Assy-Extension Mech
	Rivet A	Bay Assy-Extension Mech	1		Drive nut a	Bay Assy-Extension Mech
	Rivet B	Bay Assy-Extension Mech	1		Drive nut b	Bay Assy-Extension Mech									Row Labels	Count of Component
	Axis Retainer	Bay Assy-Extension Mech	1		Rivet a	Bay Assy-Extension Mech									(blank)
	Guide Rail	Bay Assy-Extension Mech	1		Rivet B	Bay Assy-Extension Mech									EMA Robotic Arm	82
	Sciessor Link	Bay Assy-Extension Mech	10		Axis retainer	Bay Assy-Extension Mech									Accessory - End Effector	24
	Scissor Short Link	Bay Assy-Extension Mech	1		Guide rail	Bay Assy-Extension Mech									Accessory - Gear Box 1	12
	Sciessor Last Link	Bay Assy-Extension Mech	1		Scissor Link 1	Bay Assy-Extension Mech									Accessory - Gear Box 2	12
	Rivet C	Bay Assy-Extension Mech	16		Scissor Link 2	Bay Assy-Extension Mech									Accessory - Long Gear Box 1	12
	Teflon Sleeve Bearing	Bay Assy-Extension Mech	16		Scissor Link 3	Bay Assy-Extension Mech									Accessory - Long Gear Box 2	12
	ESRA-Pan	Pan Tilt Assy	1		Scissor Link 4	Bay Assy-Extension Mech									Grand Total	154
	ESRA-Tilt	Pan Tilt Assy	1		Scissor Link 5	Bay Assy-Extension Mech
	Screws	Pan Tilt Assy	10		Scissor Link 6	Bay Assy-Extension Mech
	Pan Retaining Ring	Pan Tilt Assy	1		Scissor Link 7	Bay Assy-Extension Mech
	Tilt Retaining Ring	Pan Tilt Assy	1		Scissor Link 8	Bay Assy-Extension Mech
	Pan Bearing	Pan Tilt Assy	1		Scissor Link 9	Bay Assy-Extension Mech
	Tilt Sleeve Bearing	Pan Tilt Assy	1		Scissor Link 10	Bay Assy-Extension Mech
	Pan-Tilt Mount	Pan Tilt Assy	1		Scissor short link	Bay Assy-Extension Mech
	ESRA-Grip	Gripper Assy	1		Scissor last link	Bay Assy-Extension Mech
	Force Sensor 1	Gripper Assy	1		Rivet C 1	Bay Assy-Extension Mech
	Force Sensor 2	Gripper Assy	1		Rivet C 2	Bay Assy-Extension Mech
	Gripper Mount	Gripper Assy	1		Rivet C 3	Bay Assy-Extension Mech
	Rivet D	Gripper Assy	1		Rivet C 4	Bay Assy-Extension Mech
	Left Finger	Gripper Assy	1		Rivet C 5	Bay Assy-Extension Mech
	Right Finger	Gripper Assy	1		Rivet C 6	Bay Assy-Extension Mech
	Right Swing Arm	Gripper Assy	1		Rivet C 7	Bay Assy-Extension Mech
	left Swing Arm	Gripper Assy	1		Rivet C 8	Bay Assy-Extension Mech
	Gripper Link	Gripper Assy	1		Rivet C 9	Bay Assy-Extension Mech
	Gripper Link Pin	Gripper Assy	2		Rivet C 10	Bay Assy-Extension Mech
	Gripper Finger Pin	Gripper Assy	2		Rivet C 11	Bay Assy-Extension Mech
					Rivet C 12	Bay Assy-Extension Mech
					Rivet C 13	Bay Assy-Extension Mech
					Rivet C 14	Bay Assy-Extension Mech
					Rivet C 15	Bay Assy-Extension Mech
					Rivet C 16	Bay Assy-Extension Mech
					Teflon Sleeve Bearing 1	Bay Assy-Extension Mech
					Teflon Sleeve Bearing 2	Bay Assy-Extension Mech
					Teflon Sleeve Bearing 3	Bay Assy-Extension Mech
					Teflon Sleeve Bearing 4	Bay Assy-Extension Mech
					Teflon Sleeve Bearing 5	Bay Assy-Extension Mech
					Teflon Sleeve Bearing 6	Bay Assy-Extension Mech
					Teflon Sleeve Bearing 7	Bay Assy-Extension Mech
					Teflon Sleeve Bearing 8	Bay Assy-Extension Mech
					Teflon Sleeve Bearing 9	Bay Assy-Extension Mech
					Teflon Sleeve Bearing 10	Bay Assy-Extension Mech
					Teflon Sleeve Bearing 11	Bay Assy-Extension Mech
					Teflon Sleeve Bearing 12	Bay Assy-Extension Mech
					Teflon Sleeve Bearing 13	Bay Assy-Extension Mech
					Teflon Sleeve Bearing 14	Bay Assy-Extension Mech
					Teflon Sleeve Bearing 15	Bay Assy-Extension Mech
					Teflon Sleeve Bearing 16	Bay Assy-Extension Mech
					ESRA-Pan	Pan Tilt Assy
					ESRA-tilt	Pan Tilt Assy
					Screws 1	Pan Tilt Assy
					Screws 2	Pan Tilt Assy
					Screws 3	Pan Tilt Assy
					Screws 4	Pan Tilt Assy
					Screws 5	Pan Tilt Assy
					Screws 6	Pan Tilt Assy
					Screws 7	Pan Tilt Assy
					Screws 8	Pan Tilt Assy
					Screws 9	Pan Tilt Assy
					Screws 10	Pan Tilt Assy
					Pan retaining ring	Pan Tilt Assy
					Tilt retaining ring	Pan Tilt Assy
					Pan bearing	Pan Tilt Assy
					Tilt sleeve bearing	Pan Tilt Assy
					Pan tilt mount	Pan Tilt Assy
					ESRA Grip	Gripper Assy
Total			92		Force sensor 1	Gripper Assy
					Force sensor 2	Gripper Assy
					Gripper mount	Gripper Assy
					Rivet D	Gripper Assy
					Left finger	Gripper Assy
					Right finger	Gripper Assy
					Right swing arm	Gripper Assy
					Left swing arm	Gripper Assy
					Gripper link	Gripper Assy
					Gripper link pin 1	Gripper Assy
					Gripper link pin 2	Gripper Assy
					Gripper finger pin 1	Gripper Assy
					Gripper finger pin 2	Gripper Assy
					92					0

## Sheet: S2 - Subsys
	Electronics	Bay Assembly Rotation Mech	Bay Assembly Extension Mech	Pan/tile assembly	Gripper Assembly	External Interfaces
Electronics		Control, Power	Power	Power	Control, Power	Attached to Astrobee Interface, Control, Power
Bay Assembly Rotation Mech	Control, Power, Physically affixed		Mechanically affixed to the end
Bay Assembly Extension Mech	Control, Power	Mechanically affixed to the end		Mechanically affixed to the end
Pan/tile assembly	Control, Power		Mechanically affixed to the end		Mechanically affixed to the end
Gripper Assembly	Control, Power			Mechanically affixed to the end		Attaches to ISS Handrail
External Interfaces	Attached to Astrobee Interface, Control, Power				Attaches to ISS Handrail

## Sheet: S3 - SubDSM
			Fixing plate	Screw for fixing plate 1	Screw for fixing plate 2	Rotation hub	ESRA Rotation	ESRA Extension	Driver screw	Drive nut a	Drive nut b	Rivet a	Rivet B	Axis retainer	Guide rail	Scissor Link 1	Scissor Link 2	Scissor Link 3	Scissor Link 4	Scissor Link 5	Scissor Link 6	Scissor Link 7	Scissor Link 8	Scissor Link 9	Scissor Link 10	Scissor short link	Scissor last link	Rivet C 1	Rivet C 2	Rivet C 3	Rivet C 4	Rivet C 5	Rivet C 6	Rivet C 7	Rivet C 8	Rivet C 9	Rivet C 10	Rivet C 11	Rivet C 12	Rivet C 13	Rivet C 14	Rivet C 15	Rivet C 16	Teflon Sleeve Bearing 1	Teflon Sleeve Bearing 2	Teflon Sleeve Bearing 3	Teflon Sleeve Bearing 4	Teflon Sleeve Bearing 5	Teflon Sleeve Bearing 6
	Rotation Mech	Fixing plate		Pin hole and screwed	Pin hole and screwed	rotates around, alligned on top of	attached/affixed to fixing plate
	Rotation Mech	Screw for fixing plate 1	Pin hole and screwed
	Rotation Mech	Screw for fixing plate 2	Pin hole and screwed
	Rotation Mech	Rotation hub	rotates around, alligned on top of				Hooked up to output shaft of the motor
	Rotation Mech	ESRA Rotation	attached/affixed to fixing plate			Hooked up to output shaft of the motor
	Extension Mech	ESRA Extension				Physically attached to it			Hooked up to physical output
	Extension Mech	Driver screw				Rotates inside of and moves it mechanically		Hooked up to physical output		Screw connection in one direction	Screw connection in one direction			Parallale with	Caps the top of the screw
	Extension Mech	Drive nut a							Screw connection in one direction			Fixed in and rotates through			Guides, alligned on the shaft	Alligned with hole for pin
	Extension Mech	Drive nut b							Screw connection in one direction				Fixed in and rotates through		Guides, alligned on the shaft		Alligned with hole for pin
	Extension Mech	Rivet a								Fixed in and rotates through						Fit into and rotates
	Extension Mech	Rivet B									Fixed in and rotates through						Fit into and rotates
	Extension Mech	Axis retainer							Parallale with						Capts the top and is in proximity
	Extension Mech	Guide rail							Caps the top of the screw	Guides, alligned on the shaft	Guides, alligned on the shaft			Capts the top and is in proximity
	Extension Mech	Scissor Link 1								Alligned with hole for pin		Fit into and rotates					Connected in center		Connected at edge									Pin Connection		Pin Connection														Pin Connection		Pin Connection
	Extension Mech	Scissor Link 2									Alligned with hole for pin		Fit into and rotates			Connected in center		Connected at edge										Pin Connection	Pin Connection															Pin Connection	Pin Connection
	Extension Mech	Scissor Link 3															Connected at edge		Connected in center		Connected at edge								Pin Connection		Pin Connection		Pin Connection												Pin Connection		Pin Connection		Pin Connection
	Extension Mech	Scissor Link 4														Connected at edge		Connected in center		Connected at edge										Pin Connection	Pin Connection	Pin Connection														Pin Connection	Pin Connection	Pin Connection
	Extension Mech	Scissor Link 5																	Connected at edge		Connected in center		Connected at edge									Pin Connection		Pin Connection		Pin Connection												Pin Connection
	Extension Mech	Scissor Link 6																Connected at edge		Connected in center		Connected at edge											Pin Connection	Pin Connection	Pin Connection														Pin Connection
	Extension Mech	Scissor Link 7																			Connected at edge		Connected in center		Connected at edge										Pin Connection		Pin Connection		Pin Connection
	Extension Mech	Scissor Link 8																		Connected at edge		Connected in center		Connected at edge												Pin Connection	Pin Connection	Pin Connection
	Extension Mech	Scissor Link 9																					Connected at edge		Connected in center		Connected at edge											Pin Connection		Pin Connection		Pin Connection
	Extension Mech	Scissor Link 10																				Connected at edge		Connected in center		Connected at edge													Pin Connection	Pin Connection	Pin Connection
	Extension Mech	Scissor short link																							Connected at edge		Connected in center														Pin Connection		Pin Connection
	Extension Mech	Scissor last link																						Connected at edge		Connected in center																Pin Connection	Pin Connection
	Extension Mech	Rivet C 1														Pin Connection	Pin Connection																											Alligned with in the middle
	Extension Mech	Rivet C 2															Pin Connection	Pin Connection																											Alligned with in the middle
	Extension Mech	Rivet C 3														Pin Connection			Pin Connection																											Alligned with in the middle
	Extension Mech	Rivet C 4																Pin Connection	Pin Connection																												Alligned with in the middle
	Extension Mech	Rivet C 5																	Pin Connection	Pin Connection																												Alligned with in the middle
	Extension Mech	Rivet C 6																Pin Connection			Pin Connection																												Alligned with in the middle
	Extension Mech	Rivet C 7																		Pin Connection	Pin Connection
	Extension Mech	Rivet C 8																			Pin Connection	Pin Connection
	Extension Mech	Rivet C 9																		Pin Connection			Pin Connection
	Extension Mech	Rivet C 10																				Pin Connection	Pin Connection
	Extension Mech	Rivet C 11																					Pin Connection	Pin Connection
	Extension Mech	Rivet C 12																				Pin Connection			Pin Connection
	Extension Mech	Rivet C 13																						Pin Connection	Pin Connection
	Extension Mech	Rivet C 14																							Pin Connection	Pin Connection
	Extension Mech	Rivet C 15																						Pin Connection			Pin Connection
	Extension Mech	Rivet C 16																								Pin Connection	Pin Connection
	Extension Mech	Teflon Sleeve Bearing 1														Pin Connection	Pin Connection											Alligned with in the middle
	Extension Mech	Teflon Sleeve Bearing 2															Pin Connection	Pin Connection											Alligned with in the middle
	Extension Mech	Teflon Sleeve Bearing 3														Pin Connection			Pin Connection											Alligned with in the middle
	Extension Mech	Teflon Sleeve Bearing 4																Pin Connection	Pin Connection												Alligned with in the middle
	Extension Mech	Teflon Sleeve Bearing 5																	Pin Connection	Pin Connection												Alligned with in the middle
	Extension Mech	Teflon Sleeve Bearing 6																Pin Connection			Pin Connection												Alligned with in the middle
	Extension Mech	Teflon Sleeve Bearing 7																		Pin Connection	Pin Connection													Alligned with in the middle
	Extension Mech	Teflon Sleeve Bearing 8																			Pin Connection	Pin Connection													Alligned with in the middle
	Extension Mech	Teflon Sleeve Bearing 9																		Pin Connection			Pin Connection													Alligned with in the middle
	Extension Mech	Teflon Sleeve Bearing 10																				Pin Connection	Pin Connection														Alligned with in the middle
	Extension Mech	Teflon Sleeve Bearing 11																					Pin Connection	Pin Connection														Alligned with in the middle
	Extension Mech	Teflon Sleeve Bearing 12																				Pin Connection			Pin Connection														Alligned with in the middle
	Extension Mech	Teflon Sleeve Bearing 13																						Pin Connection	Pin Connection															Alligned with in the middle
	Extension Mech	Teflon Sleeve Bearing 14																							Pin Connection	Pin Connection															Alligned with in the middle
	Extension Mech	Teflon Sleeve Bearing 15																						Pin Connection																		Alligned with in the middle
	Extension Mech	Teflon Sleeve Bearing 16																								Pin Connection																	Alligned with in the middle
	Extension Mech	External	Proximity attached to Astrobee	Screw to Astrobee	Screw to Astrobee	Rotates around baseplate	Attached to baseplate, power, command																				Connected to interface and pushes it out
		ESRA-tilt
		Pan tilt things	ESRA-tilt	ESRA-Pan	Screws 1	Screws 2	Screws 3	Screws 4	Screws 5	Screws 6	Screws 7	Screws 8	Screws 9	Screws 10	Pan retaining ring	Tilt retaining ring	Pan bearing	Tilt sleeve bearing	Pan tilt mount	External
		ESRA-tilt			Directly affixed	Directly affixed	Directly affixed	Directly affixed					Alligned to output shaft		Affixed to output shaft		Alligned with output shaft		Alligned	Directly connected to link, can move things around
		ESRA-Pan							Directly affixed	Directly affixed	Directly affixed	Directly affixed		Alligned to output shaft		Affixed to output shaft		Alligned with output shaft	Alligned
		Screws 1	Directly affixed																Attached with pin
		Screws 2	Directly affixed																Attached with pin
		Screws 3	Directly affixed																Attached with pin
		Screws 4	Directly affixed																Attached with pin
		Screws 5		Directly affixed															Attached with pin
		Screws 6		Directly affixed															Attached with pin
		Screws 7		Directly affixed															Attached with pin
		Screws 8		Directly affixed															Attached with pin
		Screws 9	Alligned to output shaft																	Attaches to extension arm
		Screws 10		Alligned to output shaft																Attaches to gripper hand
		Pan retaining ring	Affixed to output shaft														Alligned			Attached to gripper and holds it flush
		Tilt retaining ring		Affixed to output shaft																Attached to arm and holds it flush
		Pan bearing	Alligned with output shaft												Alligned			Alligned		Alligned with extension arm, touches the arm and motor
		Tilt sleeve bearing		Alligned with output shaft												Alligned				Alligned with output hand, touches the gripper and motor
		Pan tilt mount	Alligned	Alligned	Attached with pin	Attached with pin	Attached with pin	Attached with pin	Attached with pin	Attached with pin	Attached with pin	Attached with pin
		External	Directly connected to link, can move things around										Attaches to extension arm	Attaches to gripper hand	Attached to gripper and holds it flush	Attached to arm and holds it flush	Alligned with extension arm, touches the arm and motor	Alligned with output hand, touches the gripper and motor
		Gripper Assembly	ESRA Grip	Force sensor 1	Force sensor 2	Gripper mount	Rivet D	Left finger	Right finger	Right swing arm	Left swing arm	Gripper link	Gripper link pin 1	Gripper link pin 2	Gripper finger pin 1	Gripper finger pin 2	External
		ESRA Grip				Directly affixed						Motor output affixment and gear connection
		Force sensor 1						Fit into frame
		Force sensor 2							Fit into frame
		Gripper mount	Affixed to the motor				Fit into frame	In proximity of/alligned	In proximity of/alligned
		Rivet D				Fit into frame		Pin fixed	Pin Fixed
		Left finger		Fit into frame		In proximity of/alligned	Pin fixed		Touches/Alligned with						Pin connection
		Right finger			Fit into frame	In proximity of/alligned	Pin Fixed	Touches/Alligned with								Pin connection
		Right swing arm											Pin connection		Pin Connection
		Left swing arm												Pin connection		Pi nconnection
		Gripper link	Motor output affixment and gear connection										Pin connection	Pin connection
		Gripper link pin 1								Pin connection		Pin connection
		Gripper link pin 2									Pin connection	Pin connection
		Gripper finger pin 1						Pin connection		Pin Connection
		Gripper finger pin 2							Pin connection		Pi nconnection
		External	Power, Command	Sensor output, power	Sensor output, power			Attaches to ISS Handrail	Attaches to ISS Handrail
		Electronics	ESRA Mainboard	Wires	Screw 1	Screw 2	External
		ESRA Mainboard			Attached to fixing plate	Attached to fixing plate	Power, Commands
		Wires					Connects to all other components
		Screw 1	Attached to fixing plate				Attaches to the Astrobee
		Screw 2	Attached to fixing plate				Attaches to the Astrobee
		External	Power, Commands	Connects to all other components	Attaches to the Astrobee	Attaches to the Astrobee
[truncated: 11 more columns]

## Sheet: S4-DSM
412	Fixing plate	Screw for fixing plate 1	Screw for fixing plate 2	Rotation hub	ESRA Rotation	ESRA Extension	Driver screw	Axis retainer	Guide rail	Drive nut a	Rivet a	Scissor Link 1	Drive nut b	Rivet B	Scissor Link 2	Rivet C 1	Teflon Sleeve Bearing 1	Rivet C 2	Teflon Sleeve Bearing 2	Scissor Link 3	Rivet C 3	Teflon Sleeve Bearing 3	Scissor Link 4	Rivet C 4	Teflon Sleeve Bearing 4	Rivet C 5	Teflon Sleeve Bearing 5	Scissor Link 5	Rivet C 6	Teflon Sleeve Bearing 6	Scissor Link 6	Rivet C 7	Teflon Sleeve Bearing 7	Scissor Link 7	Rivet C 8	Teflon Sleeve Bearing 8	Rivet C 9	Teflon Sleeve Bearing 9	Scissor Link 8	Rivet C 10	Teflon Sleeve Bearing 10	Scissor Link 9	Rivet C 11	Teflon Sleeve Bearing 11	Rivet C 12	Teflon Sleeve Bearing 12	Scissor Link 10	Rivet C 13	Teflon Sleeve Bearing 13
Fixing plate		Pin hole and screwed	Pin hole and screwed	rotates around, alligned on top of	attached/affixed to fixing plate
Screw for fixing plate 1	Pin hole and screwed
Screw for fixing plate 2	Pin hole and screwed
Rotation hub	rotates around, alligned on top of				Hooked up to output shaft of the motor	Physically attached to it	Rotates inside of and moves it mechanically		Alligned with
ESRA Rotation	attached/affixed to fixing plate			Hooked up to output shaft of the motor
ESRA Extension				Physically attached to it			Hooked up to physical output
Driver screw				Rotates inside of and moves it mechanically		Hooked up to physical output		Parallale with	Caps the top of the screw	Screw connection in one direction			Screw connection in one direction
Axis retainer							Parallale with		Capts the top and is in proximity
Guide rail				Alligned with			Caps the top of the screw	Capts the top and is in proximity		Guides, alligned on the shaft			Guides, alligned on the shaft
Drive nut a							Screw connection in one direction		Guides, alligned on the shaft		Fixed in and rotates through	Alligned with hole for pin
Rivet a										Fixed in and rotates through		Fit into and rotates
Scissor Link 1										Alligned with hole for pin	Fit into and rotates				Connected in center	Pin Connection	Pin Connection				Pin Connection	Pin Connection	Connected at edge
Drive nut b							Screw connection in one direction		Guides, alligned on the shaft					Fixed in and rotates through	Alligned with hole for pin
Rivet B													Fixed in and rotates through		Fit into and rotates
Scissor Link 2												Connected in center	Alligned with hole for pin	Fit into and rotates		Pin Connection	Pin Connection	Pin Connection	Pin Connection	Connected at edge
Rivet C 1												Pin Connection			Pin Connection		Alligned with in the middle
Teflon Sleeve Bearing 1												Pin Connection			Pin Connection	Alligned with in the middle
Rivet C 2															Pin Connection				Alligned with in the middle	Pin Connection
Teflon Sleeve Bearing 2															Pin Connection			Alligned with in the middle		Pin Connection
Scissor Link 3															Connected at edge			Pin Connection	Pin Connection				Connected in center	Pin Connection	Pin Connection				Pin Connection	Pin Connection	Connected at edge
Rivet C 3												Pin Connection										Alligned with in the middle	Pin Connection
Teflon Sleeve Bearing 3												Pin Connection									Alligned with in the middle		Pin Connection
Scissor Link 4												Connected at edge								Connected in center	Pin Connection	Pin Connection		Pin Connection	Pin Connection	Pin Connection	Pin Connection	Connected at edge
Rivet C 4																				Pin Connection			Pin Connection		Alligned with in the middle
Teflon Sleeve Bearing 4																				Pin Connection			Pin Connection	Alligned with in the middle
Rivet C 5																							Pin Connection				Alligned with in the middle	Pin Connection
Teflon Sleeve Bearing 5																							Pin Connection			Alligned with in the middle		Pin Connection
Scissor Link 5																							Connected at edge			Pin Connection	Pin Connection				Connected in center	Pin Connection	Pin Connection				Pin Connection	Pin Connection	Connected at edge
Rivet C 6																				Pin Connection										Alligned with in the middle	Pin Connection
Teflon Sleeve Bearing 6																				Pin Connection									Alligned with in the middle		Pin Connection
Scissor Link 6																				Connected at edge								Connected in center	Pin Connection	Pin Connection		Pin Connection	Pin Connection	Connected at edge	Pin Connection	Pin Connection
Rivet C 7																												Pin Connection			Pin Connection		Alligned with in the middle
Teflon Sleeve Bearing 7																												Pin Connection			Pin Connection	Alligned with in the middle
Scissor Link 7																															Connected at edge				Pin Connection	Pin Connection			Connected in center	Pin Connection	Pin Connection				Pin Connection	Pin Connection	Connected at edge
Rivet C 8																															Pin Connection			Pin Connection		Alligned with in the middle
Teflon Sleeve Bearing 8																															Pin Connection			Pin Connection	Alligned with in the middle
Rivet C 9																												Pin Connection										Alligned with in the middle	Pin Connection
Teflon Sleeve Bearing 9																												Pin Connection									Alligned with in the middle		Pin Connection
Scissor Link 8																												Connected at edge						Connected in center			Pin Connection	Pin Connection		Pin Connection	Pin Connection	Connected at edge	Pin Connection	Pin Connection
Rivet C 10																																		Pin Connection					Pin Connection		Alligned with in the middle
Teflon Sleeve Bearing 10																																		Pin Connection					Pin Connection	Alligned with in the middle
Scissor Link 9																																							Connected at edge				Pin Connection	Pin Connection			Connected in center	Pin Connection	Pin Connection
Rivet C 11																																							Pin Connection			Pin Connection		Alligned with in the middle
Teflon Sleeve Bearing 11																																							Pin Connection			Pin Connection	Alligned with in the middle
Rivet C 12																																		Pin Connection												Alligned with in the middle	Pin Connection
Teflon Sleeve Bearing 12																																		Pin Connection											Alligned with in the middle		Pin Connection
Scissor Link 10																																		Connected at edge								Connected in center			Pin Connection	Pin Connection		Pin Connection	Pin Connection
Rivet C 13																																										Pin Connection					Pin Connection		Alligned with in the middle
Teflon Sleeve Bearing 13																																										Pin Connection					Pin Connection	Alligned with in the middle
Scissor short link																																															Connected at edge
Rivet C 14																																															Pin Connection
Teflon Sleeve Bearing 14																																															Pin Connection
Rivet C 15																																										Pin Connection
Teflon Sleeve Bearing 15																																										Pin Connection
Scissor last link																																										Connected at edge
Rivet C 16
Teflon Sleeve Bearing 16
Tilt retaining ring
Tilt sleeve bearing
Screws 9
ESRA-tilt
Screws 1
Screws 2
Screws 3
Screws 4
Pan tilt mount
Screws 5
Screws 6
Screws 7
Screws 8
ESRA-Pan
Pan retaining ring
Pan bearing
Screws 10
Gripper mount
Rivet D
ESRA Grip
Gripper link
Gripper link pin 1
Right swing arm
Gripper finger pin 1
Right finger
Force sensor 2
Gripper link pin 2
Left swing arm
Gripper finger pin 2
Left finger
Force sensor 1
ESRA Mainboard					Power	Power
Screw 1	Pin through and capture
Screw 2	Pin through and capture
Wires
	Attaches to Astrobee	Screw into	Screw into
[truncated: 44 more columns]

## Sheet: S5-Coded DSM
412		1	2	3	4	5	6	7	8	9	10	11	12	13	14	15	16	17	18	19	20	21	22	23	24	25	26	27	28	29	30	31	32	33	34	35	36	37	38	39	40	41	42	43	44	45	46	47	48
Fixing plate	1		1	1	1	1
Screw for fixing plate 1	2	1
Screw for fixing plate 2	3	1
Rotation hub	4	1				1	1	1		1
ESRA Rotation	5	1			1
ESRA Extension	6				1			1
Driver screw	7				1		1		1	1	1			1
Axis retainer	8							1		1
Guide rail	9				1			1	1		1			1
Drive nut a	10							1		1		1	1
Rivet a	11										1		1
Scissor Link 1	12										1	1				1	1	1				1	1	1
Drive nut b	13							1		1					1	1
Rivet B	14													1		1
Scissor Link 2	15												1	1	1		1	1	1	1	1
Rivet C 1	16												1			1		1
Teflon Sleeve Bearing 1	17												1			1	1
Rivet C 2	18															1				1	1
Teflon Sleeve Bearing 2	19															1			1		1
Scissor Link 3	20															1			1	1				1	1	1				1	1	1
Rivet C 3	21												1										1	1
Teflon Sleeve Bearing 3	22												1									1		1
Scissor Link 4	23												1								1	1	1		1	1	1	1	1
Rivet C 4	24																				1			1		1
Teflon Sleeve Bearing 4	25																				1			1	1
Rivet C 5	26																							1				1	1
Teflon Sleeve Bearing 5	27																							1			1		1
Scissor Link 5	28																							1			1	1				1	1	1				1	1	1
Rivet C 6	29																				1										1	1
Teflon Sleeve Bearing 6	30																				1									1		1
Scissor Link 6	31																				1								1	1	1		1	1	1	1	1
Rivet C 7	32																												1			1		1
Teflon Sleeve Bearing 7	33																												1			1	1
Scissor Link 7	34																															1				1	1			1	1	1				1	1	1
Rivet C 8	35																															1			1		1
Teflon Sleeve Bearing 8	36																															1			1	1
Rivet C 9	37																												1										1	1
Teflon Sleeve Bearing 9	38																												1									1		1
Scissor Link 8	39																												1						1			1	1		1	1	1	1	1
Rivet C 10	40																																		1					1		1
Teflon Sleeve Bearing 10	41																																		1					1	1
Scissor Link 9	42																																							1				1	1			1	1
Rivet C 11	43																																							1			1		1
Teflon Sleeve Bearing 11	44																																							1			1	1
Rivet C 12	45																																		1												1	1
Teflon Sleeve Bearing 12	46																																		1											1		1
Scissor Link 10	47																																		1								1			1	1		1
Rivet C 13	48																																										1					1
Teflon Sleeve Bearing 13	49																																										1					1	1
Scissor short link	50																																															1
Rivet C 14	51																																															1
Teflon Sleeve Bearing 14	52																																															1
Rivet C 15	53																																										1
Teflon Sleeve Bearing 15	54																																										1
Scissor last link	55																																										1
Rivet C 16	56
Teflon Sleeve Bearing 16	57
Tilt retaining ring	58
Tilt sleeve bearing	59
Screws 9	60
ESRA-tilt	61
Screws 1	62
Screws 2	63
Screws 3	64
Screws 4	65
Pan tilt mount	66
Screws 5	67
Screws 6	68
Screws 7	69
Screws 8	70
ESRA-Pan	71
Pan retaining ring	72
Pan bearing	73
Screws 10	74
Gripper mount	75
Rivet D	76
ESRA Grip	77
Gripper link	78
Gripper link pin 1	79
Right swing arm	80
Gripper finger pin 1	81
Right finger	82
Force sensor 2	83
Gripper link pin 2	84
Left swing arm	85
Gripper finger pin 2	86
Left finger	87
Force sensor 1	88
ESRA Mainboard	89					1	1
Screw 1	90	1
Screw 2	91	1
		1	1	1
[truncated: 44 more columns]

## Sheet: S6 - Elect SubDSM
	31 pin connector	Mainboard Controller/Sensor Control Processing Element	14.4 V to 9 V	9V to 5V	RS 232	Motor Controller 1	Motor Controller 2	Motor Controller 3	Motor Controller 4	Motor Controller 5
31 pin connector			Power Connection		Data connection						Power, Data
Mainboard Controller/Sensor Control Processing Element				Power	Data						Power to all motors, force sensors
14.4 V to 9 V	Power Connection			Power		Power	Power	Power	Power	Power
9V to 5V		Power	Power
RS 232	Data connection	Data
Motor Controller 1			Power								Motor control for 1
Motor Controller 2			Power								Motor control for 2
Motor Controller 3			Power								Motor control for 3
Motor Controller 4			Power								Motor control for 4
Motor Controller 5			Power								Motor control for 5
	Power, Data	Power to all motors, force sensors				Motor control for 1	Motor control for 2	Motor control for 3	Motor control for 4	Motor control for 5

## Sheet: S7-Soft SubDSM
	Attach	Pan	Tilt	Stow	Calculate rapid position	Calculate fine position	IF Statement	Read Force Sensors	Read Rotation Sensors	Receive commands from astrobee	Send confirmations to astrobee	Move motors	Detect No Handrail	Calculate slow release	Calculate slow retraction	Determine arm attached
Attach				1
Pan	1
Tilt		1
Stow	1		1
Calculate rapid position	1
Calculate fine position	1
IF Statement	1	1	1	1
Read Force Sensors	1
Read Rotation Sensors	1	1	1	1
Receive commands from astrobee	1	1	1	1
Send confirmations to astrobee	1	1	1	1
Move motors	1	1	1	1
Detect No Handrail	1
Calculate slow release				1
Calculate slow retraction				1
Determine arm attached				1

## Sheet: S8-Full
		1	2	3	4	5	6	7	8	9	10	11	12	13	14	15	16	17	18	19	20	21	22	23	24	25	26	27	28	29	30	31	32	33	34	35	36	37	38	39	40	41	42	43	44	45	46	47	48
Attach	1				1
Pan	2	1
Tilt	3		1
Stow	4	1		1
Calculate rapid position	5	1
Calculate fine position	6	1
IF Statement	7	1	1	1	1
Read Force Sensors	8	1
Read Rotation Sensors	9	1	1	1	1
Receive commands from astrobee	10	1	1	1	1
Send confirmations to astrobee	11	1	1	1	1
Move motors	12	1	1	1	1
Detect No Handrail	13	1
Calculate slow release	14				1
Calculate slow retraction	15				1
Determine arm attached	16				1
31 pin connector	17																			1		1
Mainboard Controller/Sensor Control Processing Element	18	1	1	1	1	1	1	1	1	1	1	1	1	1	1	1	1				1	1
14.4 V to 9 V	19																	1			1		1	1	1	1	1
9V to 5V	20																		1	1
RS 232	21																	1	1
Motor Controller 1	22																			1
Motor Controller 2	23																			1
Motor Controller 3	24																			1
Motor Controller 4	25																			1
Motor Controller 5	26																			1
Fixing plate	27																												1	1	1	1
Screw for fixing plate 1	28																											1
Screw for fixing plate 2	29																											1
Rotation hub	30																											1				1	1	1		1
ESRA Rotation	31																											1			1
ESRA Extension	32																														1			1
Driver screw	33																														1		1		1	1	1			1
Axis retainer	34																																	1		1
Guide rail	35																														1			1	1		1			1
Drive nut a	36																																	1		1		1	1
Rivet a	37																																				1		1
Scissor Link 1	38																																				1	1				1	1	1				1	1
Drive nut b	39																																	1		1					1	1
Rivet B	40																																							1		1
Scissor Link 2	41																																						1	1	1		1	1	1	1	1
Rivet C 1	42																																						1			1		1
Teflon Sleeve Bearing 1	43																																						1			1	1
Rivet C 2	44																																									1				1	1
Teflon Sleeve Bearing 2	45																																									1			1		1
Scissor Link 3	46																																									1			1	1
Rivet C 3	47																																						1										1
Teflon Sleeve Bearing 3	48																																						1									1
Scissor Link 4	49																																						1								1	1	1
Rivet C 4	50																																														1
Teflon Sleeve Bearing 4	51																																														1
Rivet C 5	52
Teflon Sleeve Bearing 5	53
Scissor Link 5	54
Rivet C 6	55																																														1
Teflon Sleeve Bearing 6	56																																														1
Scissor Link 6	57																																														1
Rivet C 7	58
Teflon Sleeve Bearing 7	59
Scissor Link 7	60
Rivet C 8	61
Teflon Sleeve Bearing 8	62
Rivet C 9	63
Teflon Sleeve Bearing 9	64
Scissor Link 8	65
Rivet C 10	66
Teflon Sleeve Bearing 10	67
Scissor Link 9	68
Rivet C 11	69
Teflon Sleeve Bearing 11	70
Rivet C 12	71
Teflon Sleeve Bearing 12	72
Scissor Link 10	73
Rivet C 13	74
Teflon Sleeve Bearing 13	75
Scissor short link	76
Rivet C 14	77
Teflon Sleeve Bearing 14	78
Rivet C 15	79
Teflon Sleeve Bearing 15	80
Scissor last link	81
Rivet C 16	82
Teflon Sleeve Bearing 16	83
Tilt retaining ring	84
Tilt sleeve bearing	85
Screws 9	86
ESRA-tilt	87
Screws 1	88
Screws 2	89
Screws 3	90
Screws 4	91
Pan tilt mount	92
Screws 5	93
Screws 6	94
Screws 7	95
Screws 8	96
ESRA-Pan	97
Pan retaining ring	98
Pan bearing	99
Screws 10	100
Gripper mount	101
Rivet D	102
ESRA Grip	103
Gripper link	104
Gripper link pin 1	105
Right swing arm	106
Gripper finger pin 1	107
Right finger	108
Force sensor 2	109
Gripper link pin 2	110
Left swing arm	111
Gripper finger pin 2	112
Left finger	113
Force sensor 1	114
ESRA Mainboard	115																	1	1	1	1	1	1	1	1	1	1					1	1
Screw 1	116																											1
Screw 2	117																											1
																												1	1	1
[truncated: 69 more columns]

## Sheet: S8-Full-LowDetail
		1	2	3	4	5	6	7	8	9	10	11	12	13	14	15	16	17	18	19	20	21	22	23	24	25	26	27	28	29	30	31	32	33	34	35	36	37	38	39	40	41	42	43	44	45	46	47	48
Attach	1				1
Pan	2	1
Tilt	3		1
Stow	4	1		1
Calculate rapid position	5	1
Calculate fine position	6	1
IF Statement	7	1	1	1	1
Read Force Sensors	8	1
Read Rotation Sensors	9	1	1	1	1
Receive commands from astrobee	10	1	1	1	1
Send confirmations to astrobee	11	1	1	1	1
Move motors	12	1	1	1	1
Detect No Handrail	13	1
Calculate slow release	14				1
Calculate slow retraction	15				1
Determine arm attached	16				1
31 pin connector	17																			1		1
Mainboard Controller/Sensor Control Processing Element	18	1	1	1	1	1	1	1	1	1	1	1	1	1	1	1	1				1	1
14.4 V to 9 V	19																	1			1		1	1	1	1	1
9V to 5V	20																		1	1
RS 232	21																	1	1
Motor Controller 1	22																			1
Motor Controller 2	23																			1
Motor Controller 3	24																			1
Motor Controller 4	25																			1
Motor Controller 5	26																			1
Fixing plate	27																												1	1
Rotation hub	28																											1		1	1	1		1
ESRA Rotation	29																											1	1
ESRA Extension	30																												1			1
Driver screw	31																												1		1		1	1	1		1
Axis retainer	32																															1		1
Guide rail	33																												1			1	1		1		1
Drive nut a	34																															1		1		1
Scissor Link 1	35																																		1			1	1			1	1
Drive nut b	36																															1		1				1
Scissor Link 2	37																																			1	1		1	1	1
Teflon Sleeve Bearing 1	38																																			1		1
Teflon Sleeve Bearing 2	39																																					1			1
Scissor Link 3	40																																					1		1			1	1			1	1
Teflon Sleeve Bearing 3	41																																			1							1
Scissor Link 4	42																																			1					1	1		1	1	1
Teflon Sleeve Bearing 4	43																																								1		1
Teflon Sleeve Bearing 5	44																																										1			1
Scissor Link 5	45																																										1		1			1	1
Teflon Sleeve Bearing 6	46																																								1							1
Scissor Link 6	47																																								1					1	1		1
Teflon Sleeve Bearing 7	48																																													1		1
Scissor Link 7	49																																															1
Teflon Sleeve Bearing 8	50																																															1
Teflon Sleeve Bearing 9	51																																													1
Scissor Link 8	52																																													1
Teflon Sleeve Bearing 10	53
Scissor Link 9	54
Teflon Sleeve Bearing 11	55
Teflon Sleeve Bearing 12	56
Scissor Link 10	57
Teflon Sleeve Bearing 13	58
Scissor short link	59
Teflon Sleeve Bearing 14	60
Teflon Sleeve Bearing 15	61
Scissor last link	62
Teflon Sleeve Bearing 16	63
Tilt sleeve bearing	64
ESRA-tilt	65
Pan tilt mount	66
ESRA-Pan	67
Pan bearing	68
Gripper mount	69
Rivet D	70
ESRA Grip	71
Gripper link	72
Right swing arm	73
Right finger	74
Force sensor 2	75
Left swing arm	76
Left finger	77
Force sensor 1	78
ESRA Mainboard	79																	1	1	1	1	1	1	1	1	1	1			1	1
																												1
		12	7	7	10	1	1	1	1	1	1	1	1	1	1	1	1	3	3	8	3	3	2	2	2	2	2	3	5	3	3	6	2	5	3	5	3	5	2	2	6	2	6	2	2	6	2	6	2
Gripper mount	1												1	1			1			1
Rivet D	2											1		1			1			1
ESRA Grip	3											1	1		1
Gripper link	4													1		1			1
Right swing arm	#REF!														1		1
Right finger	#REF!											1	1			1		1		1
Force sensor 2	#REF!																1
Left swing arm	#REF!														1					1
Left finger	#REF!											1	1				1		1		1
Force sensor 1	#REF!																			1
[truncated: 32 more columns]
