# Supplementary material for: Linking solver characteristics, solving processes and solution attributes: A data explainer for an open innovation generated robotic design dataset
Source: Data Brief. 2023 Sep 6;50:109547. doi: 10.1016/j.dib.2023.109547 (PMC10518673; doi:10.1016/j.dib.2023.109547)
Supplement: Supplementary file 1 [file mmc1.zip › Release/Solutions/Solution DSMs/D1-SRA/SRA-15 DSM.xlsx]

## Sheet: S1 - BOM
Component	Group	Note	Quantity		Component	Group	Removable	Notes
Bracket	Robotic Arm		1		Bracket	Robotic Arm					Row Labels	Sum of Quantity
Arm 1	Robotic Arm		1		Arm 1	Robotic Arm					(blank)
Arm 2	Robotic Arm		1		Arm 2	Robotic Arm					Robotic Arm	48
Join 1	Robotic Arm		1		Join 1	Robotic Arm					Griper	27
Join 2	Robotic Arm		1		Join 2	Robotic Arm					Grand Total	75
Join 3	Robotic Arm		1		Join 3	Robotic Arm
Join 4	Robotic Arm		1		Join 4	Robotic Arm
Join 5	Robotic Arm		1		Join 5	Robotic Arm
Join 6	Robotic Arm		1		Join 6	Robotic Arm
Linear Actuator	Robotic Arm		1		Linear Actuator	Robotic Arm
Shaft	Robotic Arm		1		Shaft	Robotic Arm
Belt	Robotic Arm		1		Belt	Robotic Arm
Pulley	Robotic Arm		2		Pulley	Robotic Arm					Row Labels	Count of Component
Bolt	Robotic Arm		24		Pulley	Robotic Arm					(blank)
Screw	Robotic Arm		4		Bolt	Robotic Arm					Robotic Arm	48
PCB	Robotic Arm		1		Bolt	Robotic Arm					Griper	27
Motor Servo	Robotic Arm		5		Bolt	Robotic Arm					Grand Total	75
Motor DC Gear Box	Griper		1		Bolt	Robotic Arm
Rotation Sensor	Griper		1		Bolt	Robotic Arm
Housing	Griper		1		Bolt	Robotic Arm
Bushing	Griper		6		Bolt	Robotic Arm
Screw	Griper		4		Bolt	Robotic Arm
Worm	Griper		1		Bolt	Robotic Arm
Gear 1	Griper		2		Bolt	Robotic Arm
Gear 2	Griper		2		Bolt	Robotic Arm
Force Sensor	Griper		2		Bolt	Robotic Arm
IR Sensor	Griper		1		Bolt	Robotic Arm
Pin 1	Griper		2		Bolt	Robotic Arm
Pin 2	Griper		2		Bolt	Robotic Arm
Left Gripper	Griper		1		Bolt	Robotic Arm
Right Gripper	Griper		1		Bolt	Robotic Arm
					Bolt	Robotic Arm
					Bolt	Robotic Arm
					Bolt	Robotic Arm
					Bolt	Robotic Arm
					Bolt	Robotic Arm
					Bolt	Robotic Arm
					Bolt	Robotic Arm
					Screw	Robotic Arm
					Screw	Robotic Arm
					Screw	Robotic Arm
					Screw	Robotic Arm
					PCB	Robotic Arm
					Motor Servo	Robotic Arm
					Motor Servo	Robotic Arm
					Motor Servo	Robotic Arm
					Motor Servo	Robotic Arm
					Motor Servo	Robotic Arm
					Motor DC Gear Box	Griper
					Rotation Sensor	Griper
					Housing	Griper
					Bushing	Griper
					Bushing	Griper
					Bushing	Griper
					Bushing	Griper
					Bushing	Griper
					Bushing	Griper
					Screw	Griper
					Screw	Griper
					Screw	Griper
					Screw	Griper
					Worm	Griper
					Gear 1	Griper
					Gear 1	Griper
					Gear 2	Griper
					Gear 2	Griper
					Force Sensor	Griper
					Force Sensor	Griper
					IR Sensor	Griper
					Pin 1	Griper
					Pin 1	Griper
					Pin 2	Griper
					Pin 2	Griper
					Left Gripper	Griper
					Right Gripper	Griper
Total			75
					75

## Sheet: S2 - Subsys
	Arm	Gripper
Arm		Power, Data, Mechanically Affixed	Power, Data, Mechanically Affixed to Astrobee
Gripper	Power, Data, Mechanically Affixed		Touches ISS Handrail
	Power, Data, Mechanically Affixed to Astrobee	Touches ISS Handrail
						Arm	Grip
	Arm	Gripper			Arm		1	1
Arm		1	1		Grip	1		1
Gripper	1		1			1	1
	1	1

## Sheet: S3 - SubDSM
	Bolt 1 Base	Bolt 2 Base	Bolt 3 Base	Bolt 4 Base	Bracket	PCB	Motor Servo 1	Bolt 5 Servo 1	Bolt 6 Servo 1	Pulley	Belt	Pulley	Shaft	Join 1	Motor Servo 2	Bolt 7 Servo 2	Bolt 8 Servo 2	Bolt 9 Join 2	Join 2	ScrewBolt Linear Actuator	Linear Actuator	ScrewBolt Linear Actuator	Arm 1	Bolt 10 Arm 1	Bolt 11 Arm 1	Bolt 12 Arm 1	Join 4	Motor Servo 3	Bolt 14 Servo 3	Bolt 15 Servo 3	Bolt 13 Join 3	Join 3	Screw Bolt Linear Actuator on Arm 2	Arm 2	Bolt 16 Arm 2	Bolt 17 Arm 2	Bolt 18 Arm 2	Join 5	Join 6	Motor Servo 4	Bolt 19 Servo 4	Bolt 20 Servo 4	Bolt 21 Join 5-6	Motor Servo 5	Bolt 22 Servo 5	Bolt 23 Servo 5	Bolt 24 Join Gripper	Screw - Cant find	External
Bolt 1 Base					Affixes astrobee to plate																																												Affixes to Astrobee
Bolt 2 Base					Affixes astrobee to plate																																												Affixes to Astrobee
Bolt 3 Base					Affixes astrobee to plate																																												Affixes to Astrobee
Bolt 4 Base					Affixes astrobee to plate																																												Affixes to Astrobee
Bracket	Affixes astrobee to plate	Affixes astrobee to plate	Affixes astrobee to plate	Affixes astrobee to plate		Affixed to	Fit into frame, proximal	Screw goes into	Screw goes into	Alligned to hole		Alligned to hole	Passes through a hole	Alligned with holes and rotates around it																																			Touches Astrobee interface plate
PCB					Affixed to		Power								Power						Power							Power												Power				Power					Power, Data
Motor Servo 1					Fit into frame, proximal	Power, Data		Pin passes through and captures	Pin passes through and captures	Affixed to motor output shaft	Alligned to shaft
Bolt 5 Servo 1					Screw goes into		Pin passes through and captures
Bolt 6 Servo 1					Screw goes into		Pin passes through and captures
Pulley					Alligned to hole		Affixed to motor output shaft				Transmits force through belt			Alligned to shaft
Belt							Alligned to shaft			Transmits force through belt		Transmits force through belt
Pulley					Alligned to hole						Transmits force through belt		Directly affixed to shaft	Alligned around central axis
Shaft					Passes through a hole							Directly affixed to shaft		Physically affixed
Join 1					Alligned with holes and rotates around it						Alligned to shaft	Alligned around central axis	Physically affixed		Affixed inside of through pin connection	Screw goes into	Screw goes into		Rotates around hole in frame
Motor Servo 2						Power, Data								Affixed inside of through pin connection		Pin passes through and captures	Pin passes through and captures	Affixed to motor output
Bolt 7 Servo 2														Screw goes into	Pin passes through and captures
Bolt 8 Servo 2														Screw goes into	Pin passes through and captures
Bolt 9 Join 2															Affixed to motor output				Transmits force from motor output into joint
Join 2														Rotates around hole in frame				Transmits force from motor output into joint		Pin through connection	Pin connection with
ScrewBolt Linear Actuator																			Pin through connection		Pin connection
Linear Actuator						Power, Data													Pin connection with	Pin connection		Pin connection	Pin Connection
ScrewBolt Linear Actuator																					Pin connection		Alligned and affixed to hole
Arm 1																					Pin Connection	Alligned and affixed to hole		Pass through bolt connection	Pass through bolt connection	Pass through bolt connection	Physically touches
Bolt 10 Arm 1																							Pass through bolt connection				Captured by bolt
Bolt 11 Arm 1																							Pass through bolt connection				Captured by bolt
Bolt 12 Arm 1																							Pass through bolt connection				Captured by bolt
Join 4																							Physically touches	Captured by bolt	Captured by bolt	Captured by bolt		Physically affixed within	Screw goes into	Screw goes into
Motor Servo 3						Power, Data																					Physically affixed within		Pin passes through and captures	Pin passes through and captures	Affixed to motor output	Alligned to and transmits force
Bolt 14 Servo 3																											Screw goes into	Pin passes through and captures
Bolt 15 Servo 3																											Screw goes into	Pin passes through and captures
Bolt 13 Join 3																												Affixed to motor output				Transmits physical formts from motor output
Join 3																												Alligned to and transmits force			Transmits physical formts from motor output		Pin Connection	Touches through pin connection
Screw Bolt Linear Actuator on Arm 2																																Pin Connection		Pin connection
Arm 2																																Touches through pin connection	Pin connection		Pass through bolt connection	Pass through bolt connection	Pass through bolt connection	Physical touch
Bolt 16 Arm 2																																		Pass through bolt connection				Screw Capture
Bolt 17 Arm 2																																		Pass through bolt connection				Screw Capture
Bolt 18 Arm 2																																		Pass through bolt connection				Screw Capture
Join 5																																		Physical touch	Screw Capture	Screw Capture	Screw Capture		Rotates around hole				Attached to this to motor output
Join 6																																						Rotates around hole		Physically affixed inside of	Screw Capture	Screw Capture		Motor output shaft	Screws into	Screws into	Pin through and captured	Pin through	Interfaces with gripper
Motor Servo 4						Power, Data																																	Physically affixed inside of		Pin Throug	Pin Through	Affixed to the motor output shaft
Bolt 19 Servo 4																																							Screw Capture	Pin Throug
Bolt 20 Servo 4																																							Screw Capture	Pin Through
Bolt 21 Join 5-6																																						Attached to this to motor output		Affixed to the motor output shaft
Motor Servo 5						Power, Data																																	Motor output shaft						Pin through	Pin through	Alligned	Alligned	Fits inside of horn
Bolt 22 Servo 5																																							Screws into					Pin through					Captured by Horn
Bolt 23 Servo 5																																							Screws into					Pin through					Captured by horn
Bolt 24 Join Gripper																																							Pin through and captured					Alligned				Alligned
Screw - Cant find																																							Pin through					Alligned			Alligned
External	Pins it into the astrobee interface	Pins it into the astrobee interface	Pins it into the astrobee interface	Pins it into the astrobee interface	Touches the astrobee interface	Power, Data to Tool, Astrobee																																	Interfaces with gripper					Fits inside of horn	Captured by Horn	Captured by horn

## Sheet: S4-DSM
	Bolt 1 Base	Bolt 2 Base	Bolt 3 Base	Bolt 4 Base	Bracket	PCB	Motor Servo 1	Bolt 5 Servo 1	Bolt 6 Servo 1	Pulley	Belt	Pulley	Shaft	Join 1	Motor Servo 2	Bolt 7 Servo 2	Bolt 8 Servo 2	Bolt 9 Join 2	Join 2	ScrewBolt Linear Actuator	Linear Actuator	ScrewBolt Linear Actuator	Arm 1	Bolt 10 Arm 1	Bolt 11 Arm 1	Bolt 12 Arm 1	Join 4	Motor Servo 3	Bolt 14 Servo 3	Bolt 15 Servo 3	Bolt 13 Join 3	Join 3	Screw Bolt Linear Actuator on Arm 2	Arm 2	Bolt 16 Arm 2	Bolt 17 Arm 2	Bolt 18 Arm 2	Join 5	Join 6	Motor Servo 4	Bolt 19 Servo 4	Bolt 20 Servo 4	Bolt 21 Join 5-6	Bolt 24 Join Gripper	Bolt Pin	Motor Servo 5	Bolt 22 Servo 5	Bolt 23 Servo 5	Housing
Bolt 1 Base					Affixes astrobee to plate
Bolt 2 Base					Affixes astrobee to plate
Bolt 3 Base					Affixes astrobee to plate
Bolt 4 Base					Affixes astrobee to plate
Bracket	Affixes astrobee to plate	Affixes astrobee to plate	Affixes astrobee to plate	Affixes astrobee to plate		Affixed to	Fit into frame, proximal	Screw goes into	Screw goes into	Alligned to hole		Alligned to hole	Passes through a hole	Alligned with holes and rotates around it
PCB					Affixed to		Power								Power						Power							Power												Power						Power
Motor Servo 1					Fit into frame, proximal	Power, Data		Pin passes through and captures	Pin passes through and captures	Affixed to motor output shaft	Alligned to shaft
Bolt 5 Servo 1					Screw goes into		Pin passes through and captures
Bolt 6 Servo 1					Screw goes into		Pin passes through and captures
Pulley					Alligned to hole		Affixed to motor output shaft				Transmits force through belt			Alligned to shaft
Belt							Alligned to shaft			Transmits force through belt		Transmits force through belt
Pulley					Alligned to hole						Transmits force through belt		Directly affixed to shaft	Alligned around central axis
Shaft					Passes through a hole							Directly affixed to shaft		Physically affixed
Join 1					Alligned with holes and rotates around it						Alligned to shaft	Alligned around central axis	Physically affixed		Affixed inside of through pin connection	Screw goes into	Screw goes into		Rotates around hole in frame
Motor Servo 2						Power, Data								Affixed inside of through pin connection		Pin passes through and captures	Pin passes through and captures	Affixed to motor output
Bolt 7 Servo 2														Screw goes into	Pin passes through and captures
Bolt 8 Servo 2														Screw goes into	Pin passes through and captures
Bolt 9 Join 2															Affixed to motor output				Transmits force from motor output into joint
Join 2														Rotates around hole in frame				Transmits force from motor output into joint		Pin through connection	Pin connection with
ScrewBolt Linear Actuator																			Pin through connection		Pin connection
Linear Actuator						Power, Data													Pin connection with	Pin connection		Pin connection	Pin Connection
ScrewBolt Linear Actuator																					Pin connection		Alligned and affixed to hole
Arm 1																					Pin Connection	Alligned and affixed to hole		Pass through bolt connection	Pass through bolt connection	Pass through bolt connection	Physically touches
Bolt 10 Arm 1																							Pass through bolt connection				Captured by bolt
Bolt 11 Arm 1																							Pass through bolt connection				Captured by bolt
Bolt 12 Arm 1																							Pass through bolt connection				Captured by bolt
Join 4																							Physically touches	Captured by bolt	Captured by bolt	Captured by bolt		Physically affixed within	Screw goes into	Screw goes into
Motor Servo 3						Power, Data																					Physically affixed within		Pin passes through and captures	Pin passes through and captures	Affixed to motor output	Alligned to and transmits force
Bolt 14 Servo 3																											Screw goes into	Pin passes through and captures
Bolt 15 Servo 3																											Screw goes into	Pin passes through and captures
Bolt 13 Join 3																												Affixed to motor output				Transmits physical formts from motor output
Join 3																												Alligned to and transmits force			Transmits physical formts from motor output		Pin Connection	Touches through pin connection
Screw Bolt Linear Actuator on Arm 2																																Pin Connection		Pin connection
Arm 2																																Touches through pin connection	Pin connection		Pass through bolt connection	Pass through bolt connection	Pass through bolt connection	Physical touch
Bolt 16 Arm 2																																		Pass through bolt connection				Screw Capture
Bolt 17 Arm 2																																		Pass through bolt connection				Screw Capture
Bolt 18 Arm 2																																		Pass through bolt connection				Screw Capture
Join 5																																		Physical touch	Screw Capture	Screw Capture	Screw Capture		Rotates around hole				Attached to this to motor output
Join 6																																						Rotates around hole		Physically affixed inside of	Screw Capture	Screw Capture		Pin through and captured	Pin through	Motor output shaft			Alligned with frame
Motor Servo 4						Power, Data																																	Physically affixed inside of		Pin Throug	Pin Through	Affixed to the motor output shaft
Bolt 19 Servo 4																																							Screw Capture	Pin Throug
Bolt 20 Servo 4																																							Screw Capture	Pin Through
Bolt 21 Join 5-6																																						Attached to this to motor output		Affixed to the motor output shaft
Bolt 24 Join Gripper																																							Pin through and captured						Alligned	Alligned			Pin through and capture
Bolt Pin																																							Pin through					Alligned					Pin and alligned with
Motor Servo 5						Power, Data																																	Motor output shaft					Alligned			Pin through	Pin through	Fit into
Bolt 22 Servo 5																																														Pin through			Screws into
Bolt 23 Servo 5																																														Pin through			Screws into
Housing																																							Alligned with frame					Pin through and capture	Pin and alligned with	Fit into	Screws into	Screws into
Motor DC Gear Box						Power, Data																																											Affixed to body
Rotation Sensor						Power																																											Affixed to body
Worm																																																	Alligned and affixed inside
IR Sensor						Power																																											Affixed to frame
Screw																																																	Alligned with
Bushing																																																	Alligned with hole
Pin 1																																																	Passes through holes
Gear 1																																																	Alligned with hole
Screw																																																	Alligned with
Bushing																																																	Alligned with hole
Pin 2																																																	Passes through holes
Gear 2																																																	Alligned with hole
Bushing																																																	Alligned with
Right Gripper																																																	Alligned with
Force Sensor						Power
Screw																																																	Alligned with
Bushing																																																	Alligned with hole
Pin 1																																																	Passes through holes
Gear 1																																																	Alligned with hole
Screw																																																	Alligned with
Bushing																																																	Alligned with hole
Pin 2																																																	Passes through holes
Gear 2																																																	Alligned with hole
Bushing																																																	Alligned with
Right Gripper																																																	Alligned with
Force Sensor						Power
	Screw into	Screw into	Screw into	Screw into	Touches	Power, Data
[truncated: 26 more columns]

## Sheet: S5-Coded DSM
356		1	2	3	4	5	6	7	8	9	10	11	12	13	14	15	16	17	18	19	20	21	22	23	24	25	26	27	28	29	30	31	32	33	34	35	36	37	38	39	40	41	42	43	44	45	46	47	48
Bolt 1 Base	1					1
Bolt 2 Base	2					1
Bolt 3 Base	3					1
Bolt 4 Base	4					1
Bracket	5	1	1	1	1		1	1	1	1	1		1	1	1
PCB	6					1		1								1						1							1												1						1
Motor Servo 1	7					1	1		1	1	1	1
Bolt 5 Servo 1	8					1		1
Bolt 6 Servo 1	9					1		1
Pulley	10					1		1				1
Belt	11							1			1		1		1
Pulley	12					1						1		1	1
Shaft	13					1							1		1
Join 1	14					1						1	1	1		1	1	1		1
Motor Servo 2	15						1								1		1	1	1
Bolt 7 Servo 2	16														1	1
Bolt 8 Servo 2	17														1	1
Bolt 9 Join 2	18															1				1
Join 2	19														1				1		1	1
ScrewBolt Linear Actuator	20																			1		1
Linear Actuator	21						1													1	1		1	1
ScrewBolt Linear Actuator	22																					1		1
Arm 1	23																					1	1		1	1	1	1
Bolt 10 Arm 1	24																							1				1
Bolt 11 Arm 1	25																							1				1
Bolt 12 Arm 1	26																							1				1
Join 4	27																							1	1	1	1		1	1	1
Motor Servo 3	28						1																					1		1	1	1	1
Bolt 14 Servo 3	29																											1	1
Bolt 15 Servo 3	30																											1	1
Bolt 13 Join 3	31																												1				1
Join 3	32																												1			1		1	1
Screw Bolt Linear Actuator on Arm 2	33																																1		1
Arm 2	34																																1	1		1	1	1	1
Bolt 16 Arm 2	35																																		1				1
Bolt 17 Arm 2	36																																		1				1
Bolt 18 Arm 2	37																																		1				1
Join 5	38																																		1	1	1	1		1				1
Join 6	39																																						1		1	1	1		1	1	1
Motor Servo 4	40						1																																	1		1	1	1
Bolt 19 Servo 4	41																																							1	1
Bolt 20 Servo 4	42																																							1	1
Bolt 21 Join 5-6	43																																						1		1
Bolt 24 Join Gripper	44																																							1						1	1
Bolt Pin	45																																							1					1
Motor Servo 5	46						1																																	1					1			1	1
Bolt 22 Servo 5	47																																														1
Bolt 23 Servo 5	48																																														1
Housing	49																																							1					1	1	1	1	1
Motor DC Gear Box	50						1
Rotation Sensor	51						1
Worm	52
IR Sensor	53						1
Screw	54
Bushing	55
Pin 1	56
Gear 1	57
Screw	58
Bushing	59
Pin 2	60
Gear 2	61
Bushing	62
Right Gripper	63
Force Sensor	64						1
Screw	65
Bushing	66
Pin 1	67
Gear 1	68
Screw	69
Bushing	70
Pin 2	71
Gear 2	72
Bushing	73
Right Gripper	74
Force Sensor	75						1
		1	1	1	1	1	1
[truncated: 27 more columns]

## Sheet: S6 - Elect SubDSM
	DC DC 5V Bulk Converter (LM2596)	DC DC 12 V Buck Converter (TP555165)	SRA Microcontroller
DC DC 5V Bulk Converter (LM2596)		Power	Power
DC DC 12 V Buck Converter (TP555165)	Power			Motor Gearbox Power
SRA Microcontroller	Power			Power and data for all motors, sensors, etc and motor gearbox command
		Motor Gearbox Power	Power and datatfor all motors, sensors, etc and motor gearbox command

## Sheet: S7-Soft SubDSM
		1	2	3	4	5	6	7	8	9	10	11	12	13
attach process	1				X
pan	2	X
tilt	3	X
stow	4	X
receive command	5	X	X	X	X
send confirmation	6	X	X	X	X
drive motor	7	X	X	X	X
drive DC motor	8	X			X
read rotation sensor	9	X	X	X	X
read IR sensor	10	X			X
if statement	11	X	X	X	X
read force sensor	12	X			X
drive linear actuator	13	X			X

## Sheet: S8-Full
		1	2	3	4	5	6	7	8	9	10	11	12	13	14	15	16	17	18	19	20	21	22	23	24	25	26	27	28	29	30	31	32	33	34	35	36	37	38	39	40	41	42	43	44	45	46	47	48
attach process	1				1
pan	2	1
tilt	3	1
stow	4	1
receive command	5	1	1	1	1
send confirmation	6	1	1	1	1
drive motor	7	1	1	1	1
drive DC motor	8	1			1
read rotation sensor	9	1	1	1	1
read IR sensor	10	1			1
if statement	11	1	1	1	1
read force sensor	12	1			1
drive linear actuator	13	1			1
DC DC 5V Bulk Converter (LM2596)	14															1	1						1
DC DC 12 V Buck Converter (TP555165)	15														1								1
SRA Microcontroller	16	1	1	1	1	1	1	1	1	1	1	1	1	1	1								1
Bolt 1 Base	17																					1
Bolt 2 Base	18																					1
Bolt 3 Base	19																					1
Bolt 4 Base	20																					1
Bracket	21																	1	1	1	1		1	1	1	1	1		1	1	1
PCB	22														1	1	1					1		1								1						1							1
Motor Servo 1	23																					1	1		1	1	1	1
Bolt 5 Servo 1	24																					1		1
Bolt 6 Servo 1	25																					1		1
Pulley	26																					1		1				1
Belt	27																							1			1		1		1
Pulley	28																					1						1		1	1
Shaft	29																					1							1		1
Join 1	30																					1						1	1	1		1	1	1		1
Motor Servo 2	31																						1								1		1	1	1
Bolt 7 Servo 2	32																														1	1
Bolt 8 Servo 2	33																														1	1
Bolt 9 Join 2	34																															1				1
Join 2	35																														1				1		1	1
ScrewBolt Linear Actuator	36																																			1		1
Linear Actuator	37																						1													1	1		1	1
ScrewBolt Linear Actuator	38																																					1		1
Arm 1	39																																					1	1		1	1	1	1
Bolt 10 Arm 1	40																																							1				1
Bolt 11 Arm 1	41																																							1				1
Bolt 12 Arm 1	42																																							1				1
Join 4	43																																							1	1	1	1		1	1	1
Motor Servo 3	44																						1																					1		1	1	1	1
Bolt 14 Servo 3	45																																											1	1
Bolt 15 Servo 3	46																																											1	1
Bolt 13 Join 3	47																																												1				1
Join 3	48																																												1			1
Screw Bolt Linear Actuator on Arm 2	49																																																1
Arm 2	50																																																1
Bolt 16 Arm 2	51
Bolt 17 Arm 2	52
Bolt 18 Arm 2	53
Join 5	54
Join 6	55
Motor Servo 4	56																						1
Bolt 19 Servo 4	57
Bolt 20 Servo 4	58
Bolt 21 Join 5-6	59
Bolt 24 Join Gripper	60
Bolt Pin	61
Motor Servo 5	62																						1
Bolt 22 Servo 5	63
Bolt 23 Servo 5	64
Housing	65
Motor DC Gear Box	66																						1
Rotation Sensor	67																						1
Worm	68
IR Sensor	69																						1
Screw	70
Bushing	71
Pin 1	72
Gear 1	73
Screw	74
Bushing	75
Pin 2	76
Gear 2	77
Bushing	78
Right Gripper	79
Force Sensor	80																						1
Screw	81
Bushing	82
Pin 1	83
Gear 1	84
Screw	85
Bushing	86
Pin 2	87
Gear 2	88
Bushing	89
Right Gripper	90
Force Sensor	91																						1
																		1	1	1	1	1	1
[truncated: 43 more columns]

## Sheet: S8-Full-LowDetail
		1	2	3	4	5	6	7	8	9	10	11	12	13	14	15	16	17	18	19	20	21	22	23	24	25	26	27	28	29	30	31	32	33	34	35	36	37	38	39	40	41	42	43	44	45	46	47	48
attach process	1				1
pan	2	1
tilt	3	1
stow	4	1
receive command	5	1	1	1	1
send confirmation	6	1	1	1	1
drive motor	7	1	1	1	1
drive DC motor	8	1			1
read rotation sensor	9	1	1	1	1
read IR sensor	10	1			1
if statement	11	1	1	1	1
read force sensor	12	1			1
drive linear actuator	13	1			1
DC DC 5V Bulk Converter (LM2596)	14															1	1		1
DC DC 12 V Buck Converter (TP555165)	15														1				1
SRA Microcontroller	16	1	1	1	1	1	1	1	1	1	1	1	1	1	1				1
Bracket	17																		1	1	1		1	1
PCB	18														1	1	1	1		1					1			1				1						1	1		1	1		1
Motor Servo 1	19																	1	1		1	1
Pulley	20																	1		1		1
Belt	21																			1	1		1	1
Pulley	22																	1				1		1
Join 1	23																	1				1	1		1	1
Motor Servo 2	24																		1					1
Join 2	25																							1			1	1
ScrewBolt Linear Actuator	26																									1		1
Linear Actuator	27																		1							1	1		1	1
ScrewBolt Linear Actuator	28																											1		1
Arm 1	29																											1	1		1
Join 4	30																													1		1
Motor Servo 3	31																		1												1		1
Join 3	32																															1		1	1
Screw Bolt Linear Actuator on Arm 2	33																																1		1
Arm 2	34																																1	1		1
Join 5	35																																		1		1
Join 6	36																																			1		1	1	1
Motor Servo 4	37																		1																		1
Motor Servo 5	38																		1																		1			1
Housing	39																																				1		1		1	1	1	1	1	1	1	1	1
Motor DC Gear Box	40																		1																					1		1	1
Rotation Sensor	41																		1																					1	1		1
Worm	42																																							1	1	1					1
IR Sensor	43																		1																					1
Bushing	44																																							1						1	1
Pin 1	45																																							1					1		1
Gear 1	46																																							1			1		1	1
Bushing	47																																							1									1
Pin 2	48																																							1								1
Gear 2	49																																							1							1	1	1
Bushing	50																																							1								1	1
Right Gripper	51																																							1								1	1
Force Sensor	52																		1
Bushing	53																																							1
Pin 1	54																																							1
Gear 1	55																																							1			1
Bushing	56																																							1
Pin 2	57																																							1
Gear 2	58																																							1
Bushing	59																																							1
Right Gripper	60																																							1
Force Sensor	61																		1
																		1	1
		13	6	6	11	1	1	1	1	1	1	1	1	1	3	2	2	6	16	4	3	4	3	5	2	3	2	5	2	3	2	3	3	2	3	2	4	2	3	22	4	4	5	2	3	3	5	5	5
[truncated: 13 more columns]
