# Supplementary material for: Linking solver characteristics, solving processes and solution attributes: A data explainer for an open innovation generated robotic design dataset
Source: Data Brief. 2023 Sep 6;50:109547. doi: 10.1016/j.dib.2023.109547 (PMC10518673; doi:10.1016/j.dib.2023.109547)
Supplement: Supplementary file 1 [file mmc1.zip › Release/Solutions/Solution DSMs/D1-SRA/SRA-14 DSM.xlsx]

## Sheet: S1 - BOM
Component	Group	Note	Quantity		Component	Group	Removable	Notes
Mounting Plate			1		Mounting Plate						Row Labels	Sum of Quantity
Segment 1			1		Segment 1						(blank)	25
Segment 2			1		Segment 2						Grand Total	25
Segment 3			1		Segment 3
Segment 4			1		Segment 4
Mounting Bracket			1		Mounting Bracket
Pivot			1		Pivot
Hand Assemble			1		Hand Assemble
Pincher			2		Pincher
Worm Gear Motor M20			7		Pincher
Potentiometer			7		Worm Gear Motor M20
Circuit Board			1		Potentiometer
					Worm Gear Motor M20						Row Labels	Count of Component
					Potentiometer						(blank)	24
					Worm Gear Motor M20						X	1
					Potentiometer						Grand Total	25
					Worm Gear Motor M20
					Potentiometer
					Worm Gear Motor M20
					Potentiometer
					Worm Gear Motor M20
					Potentiometer
					Worm Gear Motor M20
					Potentiometer
					Circuit Board
Total			25
					25

## Sheet: S3 - SubDSM
	Circuit Board	Mounting Plate	Mounting Bracket	Worm Gear Motor M20	Potentiometer	Segment 1	Worm Gear Motor M20	Potentiometer	Segment 2	Worm Gear Motor M20	Potentiometer	Segment 3	Worm Gear Motor M20	Potentiometer	Segment 4	Worm Gear Motor M20	Potentiometer	Mounting Bracket	Worm Gear Motor M20	Potentiometer	Pivot	Hand Assemble	Worm Gear Motor M20	Potentiometer	Pincher	Pincher	Hall Effect Sensors	Hall Effect Sensors	Infrared Detector	Photodiode	Magnet	Magnet
Circuit Board		Affixed to
Mounting Plate	Affixed to		Affixed to
Mounting Bracket		Affixed to		Affixed to	Affixed to	Alligned
Worm Gear Motor M20			Affixed to		Affixed to input	Affixed to output
Potentiometer			Affixed to	Affixed to input		Alligned
Segment 1			Alligned	Affixed to output	Alligned		Affixed to	Affixed to	Alligned
Worm Gear Motor M20						Affixed to		Affixed to input	Affixed to output
Potentiometer						Affixed to	Affixed to input		Alligned
Segment 2						Alligned	Affixed to output	Alligned		Affixed to	Affixed to	Alligned
Worm Gear Motor M20									Affixed to		Affixed to input	Affixed to output
Potentiometer									Affixed to	Affixed to input		Alligned
Segment 3									Alligned	Affixed to output	Alligned		Affixed to	Affixed to	Alligned
Worm Gear Motor M20												Affixed to		Affixed to input	Affixed to output
Potentiometer												Affixed to	Affixed to input		Alligned
Segment 4												Alligned	Affixed to output	Alligned		Affixed to	Affixed to	Alligned
Worm Gear Motor M20															Affixed to		Affixed to input	Affixed to output
Potentiometer															Affixed to	Affixed to input		Alligned
Mounting Bracket															Alligned	Affixed to output	Alligned		Affixed to	Affixed to	Alligned
Worm Gear Motor M20																		Affixed to		Affixed to input	Affixed to output
Potentiometer																		Affixed to	Affixed to input		Alligned
Pivot																		Alligned	Affixed to output	Alligned		Affixed to
Hand Assemble																					Affixed to		Affixed to	Affixed to	Slides in	Slides in	Affixed to	Affixed to
Worm Gear Motor M20																						Affixed to		Affixed to input	Worm Gear	Worm Gear
Potentiometer																						Affixed to	Affixed to input		Alligned with	Alligned with
Pincher																						Slides in	Worm Gear	Alligned with		Alligned with			Affixed	Alligned	Interacts with
Pincher																						Slides in	Worm Gear	Alligned with	Alligned with				Alligned	Affixed		Interacts with
Hall Effect Sensors																						Affixed to
Hall Effect Sensors																						Affixed to
Infrared Detector																									Affixed	Alligned				Detects each other
Photodiode																									Alligned	Affixed			Detects each other
Magnet																									Interacts with
Magnet																										Interacts with

## Sheet: S4-DSM
		1	2	3	4	5	6	7	8	9	10	11	12	13	14	15	16	17	18	19	20	21	22	23	24	25	26	27	28	29	30	31	32
Circuit Board	1		Affixed to																															Power, Data
Mounting Plate	2	Affixed to		Affixed to																														Attached to Astrobee
Mounting Bracket	3		Affixed to		Affixed to	Affixed to	Alligned
Worm Gear Motor M20	4			Affixed to		Affixed to input	Affixed to output																											Power
Potentiometer	5			Affixed to	Affixed to input		Alligned																											Power, Data
Segment 1	6			Alligned	Affixed to output	Alligned		Affixed to	Affixed to	Alligned
Worm Gear Motor M20	7						Affixed to		Affixed to input	Affixed to output																								Power
Potentiometer	8						Affixed to	Affixed to input		Alligned																								Power, Data
Segment 2	9						Alligned	Affixed to output	Alligned		Affixed to	Affixed to	Alligned
Worm Gear Motor M20	10									Affixed to		Affixed to input	Affixed to output																					Power
Potentiometer	11									Affixed to	Affixed to input		Alligned																					Power, Data
Segment 3	12									Alligned	Affixed to output	Alligned		Affixed to	Affixed to	Alligned
Worm Gear Motor M20	13												Affixed to		Affixed to input	Affixed to output																		Power
Potentiometer	14												Affixed to	Affixed to input		Alligned																		Power, Data
Segment 4	15												Alligned	Affixed to output	Alligned		Affixed to	Affixed to	Alligned
Worm Gear Motor M20	16															Affixed to		Affixed to input	Affixed to output															Power
Potentiometer	17															Affixed to	Affixed to input		Alligned															Power, Data
Mounting Bracket	18															Alligned	Affixed to output	Alligned		Affixed to	Affixed to	Alligned
Worm Gear Motor M20	19																		Affixed to		Affixed to input	Affixed to output												Power
Potentiometer	20																		Affixed to	Affixed to input		Alligned												Power, Data
Pivot	21																		Alligned	Affixed to output	Alligned		Affixed to
Hand Assemble	22																					Affixed to		Affixed to	Affixed to	Slides in	Slides in	Affixed to	Affixed to
Worm Gear Motor M20	23																						Affixed to		Affixed to input	Worm Gear	Worm Gear							Power
Potentiometer	24																						Affixed to	Affixed to input		Alligned with	Alligned with							Power, Data
Pincher	25																						Slides in	Worm Gear	Alligned with		Alligned with			Affixed	Alligned	Interacts with		Touches ISS Handrail
Pincher	26																						Slides in	Worm Gear	Alligned with	Alligned with				Alligned	Affixed		Interacts with	Touches ISS Handrail
Hall Effect Sensors	27																						Affixed to
Hall Effect Sensors	28																						Affixed to
Infrared Detector	29																									Affixed	Alligned				Detects each other			Detects Handrail
Photodiode	30																									Alligned	Affixed			Detects each other				Detects Handrail
Magnet	31																									Interacts with
Magnet	32																										Interacts with
		Power, Data	Attached to Astrobee		Power	Power, Data		Power	Power, Data		Power	Power, Data		Power	Power, Data		Power	Power, Data		Power	Power, Data			Power	Power, Data	Touches ISS Handrail	Touches ISS Handrail			Detects Handrail	Detects Handrail

## Sheet: S5-Coded DSM
156		1	2	3	4	5	6	7	8	9	10	11	12	13	14	15	16	17	18	19	20	21	22	23	24	25	26	27	28	29	30	31	32
Circuit Board	1		1																															1
Mounting Plate	2	1		1																														1
Mounting Bracket	3		1		1	1	1
Worm Gear Motor M20	4			1		1	1																											1
Potentiometer	5			1	1		1																											1
Segment 1	6			1	1	1		1	1	1
Worm Gear Motor M20	7						1		1	1																								1
Potentiometer	8						1	1		1																								1
Segment 2	9						1	1	1		1	1	1
Worm Gear Motor M20	10									1		1	1																					1
Potentiometer	11									1	1		1																					1
Segment 3	12									1	1	1		1	1	1
Worm Gear Motor M20	13												1		1	1																		1
Potentiometer	14												1	1		1																		1
Segment 4	15												1	1	1		1	1	1
Worm Gear Motor M20	16															1		1	1															1
Potentiometer	17															1	1		1															1
Mounting Bracket	18															1	1	1		1	1	1
Worm Gear Motor M20	19																		1		1	1												1
Potentiometer	20																		1	1		1												1
Pivot	21																		1	1	1		1
Hand Assemble	22																					1		1	1	1	1	1	1
Worm Gear Motor M20	23																						1		1	1	1							1
Potentiometer	24																						1	1		1	1							1
Pincher	25																						1	1	1		1			1	1	1		1
Pincher	26																						1	1	1	1				1	1		1	1
Hall Effect Sensors	27																						1
Hall Effect Sensors	28																						1
Infrared Detector	29																									1	1				1			1
Photodiode	30																									1	1			1				1
Magnet	31																									1
Magnet	32																										1
		1	1		1	1		1	1		1	1		1	1		1	1		1	1			1	1	1	1			1	1

## Sheet: S8-Full
156		1	2	3	4	5	6	7	8	9	10	11	12	13	14	15	16	17	18	19	20	21	22	23	24	25	26	27	28	29	30	31	32
Circuit Board	1		1																															1
Mounting Plate	2	1		1																														1
Mounting Bracket	3		1		1	1	1
Worm Gear Motor M20	4			1		1	1																											1
Potentiometer	5			1	1		1																											1
Segment 1	6			1	1	1		1	1	1
Worm Gear Motor M20	7						1		1	1																								1
Potentiometer	8						1	1		1																								1
Segment 2	9						1	1	1		1	1	1
Worm Gear Motor M20	10									1		1	1																					1
Potentiometer	11									1	1		1																					1
Segment 3	12									1	1	1		1	1	1
Worm Gear Motor M20	13												1		1	1																		1
Potentiometer	14												1	1		1																		1
Segment 4	15												1	1	1		1	1	1
Worm Gear Motor M20	16															1		1	1															1
Potentiometer	17															1	1		1															1
Mounting Bracket	18															1	1	1		1	1	1
Worm Gear Motor M20	19																		1		1	1												1
Potentiometer	20																		1	1		1												1
Pivot	21																		1	1	1		1
Hand Assemble	22																					1		1	1	1	1	1	1
Worm Gear Motor M20	23																						1		1	1	1							1
Potentiometer	24																						1	1		1	1							1
Pincher	25																						1	1	1		1			1	1	1		1
Pincher	26																						1	1	1	1				1	1		1	1
Hall Effect Sensors	27																						1
Hall Effect Sensors	28																						1
Infrared Detector	29																									1	1				1			1
Photodiode	30																									1	1			1				1
Magnet	31																									1
Magnet	32																										1
		1	1		1	1		1	1		1	1		1	1		1	1		1	1			1	1	1	1			1	1

## Sheet: S8-Full-LowDetail
156		1	2	3	4	5	6	7	8	9	10	11	12	13	14	15	16	17	18	19	20	21	22	23	24	25	26	27	28	29	30	31	32
Circuit Board	1		1																															1
Mounting Plate	2	1		1																														1
Mounting Bracket	3		1		1	1	1
Worm Gear Motor M20	4			1		1	1																											1
Potentiometer	5			1	1		1																											1
Segment 1	6			1	1	1		1	1	1
Worm Gear Motor M20	7						1		1	1																								1
Potentiometer	8						1	1		1																								1
Segment 2	9						1	1	1		1	1	1
Worm Gear Motor M20	10									1		1	1																					1
Potentiometer	11									1	1		1																					1
Segment 3	12									1	1	1		1	1	1
Worm Gear Motor M20	13												1		1	1																		1
Potentiometer	14												1	1		1																		1
Segment 4	15												1	1	1		1	1	1
Worm Gear Motor M20	16															1		1	1															1
Potentiometer	17															1	1		1															1
Mounting Bracket	18															1	1	1		1	1	1
Worm Gear Motor M20	19																		1		1	1												1
Potentiometer	20																		1	1		1												1
Pivot	21																		1	1	1		1
Hand Assemble	22																					1		1	1	1	1	1	1
Worm Gear Motor M20	23																						1		1	1	1							1
Potentiometer	24																						1	1		1	1							1
Pincher	25																						1	1	1		1			1	1	1		1
Pincher	26																						1	1	1	1				1	1		1	1
Hall Effect Sensors	27																						1
Hall Effect Sensors	28																						1
Infrared Detector	29																									1	1				1			1
Photodiode	30																									1	1			1				1
Magnet	31																									1
Magnet	32																										1
		1	1		1	1		1	1		1	1		1	1		1	1		1	1			1	1	1	1			1	1
