# Supplementary material for: Linking solver characteristics, solving processes and solution attributes: A data explainer for an open innovation generated robotic design dataset
Source: Data Brief. 2023 Sep 6;50:109547. doi: 10.1016/j.dib.2023.109547 (PMC10518673; doi:10.1016/j.dib.2023.109547)
Supplement: Supplementary file 1 [file mmc1.zip › Release/Solutions/Solution DSMs/D1-SRA/SRA-7 DSM .xlsx]

## Sheet: S1 - BOM
Component	Group	Note	Quantity	Removable		Component	Group	Notes
Attach Part 1	Attachment Hand		1			Attach Part 1	Attachment Hand					Row Labels	Sum of Quantity
Attach Moving Part 1	Attachment Hand		1			Attach Moving Part 1	Attachment Hand					(blank)
Attach Moving Part 2	Attachment Hand		1			Attach Moving Part 2	Attachment Hand					Attachment Hand	5
Assembly Moving Part 3	Attachment Hand		1			Assembly Moving Part 3	Attachment Hand					Orient and Stow	14
Attach Part 2	Attachment Hand		1			Attach Part 2	Attachment Hand					Grand Total	19
Orient Part 1	Orient and Stow		1			Orient Part 1	Orient and Stow
Orient Part 2	Orient and Stow		1			Orient Part 2	Orient and Stow
Orient Part 3	Orient and Stow		1			Orient Part 3	Orient and Stow
Orient Part 4	Orient and Stow		1			Orient Part 4	Orient and Stow
Orient Long	Orient and Stow		1			Orient Long	Orient and Stow
Gear 1	Orient and Stow		1			Gear 1	Orient and Stow
Gear 2	Orient and Stow		1			Gear 2	Orient and Stow
Stand Stow 1	Orient and Stow		1			Stand Stow 1	Orient and Stow					Row Labels	Count of Component
Servo	Orient and Stow		3			Servo	Orient and Stow					(blank)
5V DC Motor	Orient and Stow		1			Servo	Orient and Stow					Attachment Hand	5
Arduino Uno	Orient and Stow		1			Servo	Orient and Stow					Orient and Stow	14
Arduino Connector Shield	Orient and Stow		1			5V DC Motor	Orient and Stow					Grand Total	19
						Arduino Uno	Orient and Stow
						Arduino Connector Shield	Orient and Stow
Total			19
						19

## Sheet: S2 - Subsys
Attachment Hand		Attached	Connects ISS Handrail
Orient and Stow	Attached		Connects Astrobee
	Connects ISS Handrail	Connects Astrobee

## Sheet: S3 - SubDSM
Attach Part 1		rotates around			rotates around
Attach Moving Part 1	Rotates around		rotates around
Attach Moving Part 2		rotates around		rotates around
Assembly Moving Part 3			rotates around
Attach Part 2	Rotates around
	Stand Stow 1	Servo	Orient Long	Servo	Gear 1	Gear 2	Orient Part 4	Orient Part 3	Orient Part 1	Orient Part 2	Servo	5V DC Motor	Arduino Uno	Arduino Connector Shield
Stand Stow 1		Affixed inside	Rotates around
Servo	Affixed inside		Affixed to output											Power, Data
Orient Long	Rotates around	Affixed to output		Affixed to	Alligned around and rotates	Alligned around and rotates	Rotates around
Servo			Affixed to		Affixed to output									Power, Data
Gear 1			Alligned around and rotates	Affixed to output		Gear connection
Gear 2			Alligned around and rotates		Gear connection		Affixed to
Orient Part 4			Rotates around			Affixed to		Rotates around	Affixed to
Orient Part 3							Rotates around		Affixed inside
Orient Part 1							Affixed to	Affixed inside		Rotates around	Affixed to			Power, Data
Orient Part 2									Rotates around		Affixed inside			Power, Data
Servo									Affixed to	Affixed inside				Power, Data
5V DC Motor														Power, Data
Arduino Uno														Affixed
Arduino Connector Shield		Power, Data		Power, Data					Power, Data	Power, Data	Power, Data	Power, Data	Affixed

## Sheet: S4-DSM
	Attach Part 1	Attach Moving Part 1	Attach Moving Part 2	Assembly Moving Part 3	Attach Part 2	Stand Stow 1	Servo	Orient Long	Servo	Gear 1	Gear 2	Orient Part 4	Orient Part 3	Orient Part 1	Orient Part 2	Servo	5V DC Motor	Arduino Uno	Arduino Connector Shield	External
Attach Part 1		rotates around			rotates around										Affixed to		Affixed inside	Power, Data		Touches ISS Handrail
Attach Moving Part 1	Rotates around		rotates around														Line inside			Touches ISS Handrail
Attach Moving Part 2		rotates around		rotates around													Line inside			Touches ISS Handrail
Assembly Moving Part 3			rotates around														Cable Connection			Touches ISS Handrail
Attach Part 2	Rotates around																			Touches ISS Handrail
Stand Stow 1							Affixed inside	Rotates around											Affixed inside	Touches Astrobee
Servo						Affixed inside		Affixed to output											Power, Data
Orient Long						Rotates around	Affixed to output		Affixed to	Alligned around and rotates	Alligned around and rotates	Rotates around
Servo								Affixed to		Affixed to output									Power, Data
Gear 1								Alligned around and rotates	Affixed to output		Gear connection
Gear 2								Alligned around and rotates		Gear connection		Affixed to
Orient Part 4								Rotates around			Affixed to		Rotates around	Affixed to
Orient Part 3												Rotates around		Affixed inside
Orient Part 1												Affixed to	Affixed inside		Rotates around	Affixed to		Power, Data	Power, Data
Orient Part 2	Affixed to													Rotates around		Affixed inside		Power, Data
Servo														Affixed to	Affixed inside				Power, Data
5V DC Motor	Affixed inside	Line inside	Line inside	Cable Connection															Power, Data
Arduino Uno	Power, Data					Power, Data								Power, Data	Power, Data				Affixed	Power, Data
Arduino Connector Shield						Affixed inside	Power, Data		Power, Data							Power, Data	Power, Data	Affixed
External	Touches ISS Handrail	Touches ISS Handrail	Touches ISS Handrail	Touches ISS Handrail	Touches ISS Handrail	Touches Astrobee												Power, Data

## Sheet: S5-Coded DSM
84		1	2	3	4	5	6	7	8	9	10	11	12	13	14	15	16	17	18	19
Attach Part 1	1		1			1										1		1	1		1
Attach Moving Part 1	2	1		1														1			1
Attach Moving Part 2	3		1		1													1			1
Assembly Moving Part 3	4			`														1			1
Attach Part 2	5	1																			1
Stand Stow 1	6							1	1											1	1
Servo	7						1		1											1
Orient Long	8						1	1		1	1	1	1
Servo	9								1		1									1
Gear 1	10								1	1		1
Gear 2	11								1		1		1
Orient Part 4	12								1			1		1	1
Orient Part 3	13												1		1
Orient Part 1	14												1	1		1	1		1	1
Orient Part 2	15	1													1		1		1
Servo	16														1	1				1
5V DC Motor	17	1	1	1	1															1
Arduino Uno	18	1					1								1	1				1	1
Arduino Connector Shield	19						1	1		1							1	1	1
External		1	1	1	1	1	1												1

## Sheet: S7-Soft SubDSM
standby		1	1	1	1
attach	1
orient pan	1
orient tilt	1
stow	1
while		1	1	1	1
servomotor drive		1	1	1	1
touch sensor read		1
send confirmation		1	1	1	1

## Sheet: S8-Full
		1	2	3	4	5	6	7	8	9	10	11	12	13	14	15	16	17	18	19	20	21	22	23	24	25	26	27	28
standby	1		1	1	1	1
attach	2	1
orient pan	3	1
orient tilt	4	1
stow	5	1
while	6		1	1	1	1
servomotor drive	7		1	1	1	1
touch sensor read	8		1
send confirmation	9		1	1	1	1
Attach Part 1	10											1			1										1		1	1		1
Attach Moving Part 1	11										1		1														1			1
Attach Moving Part 2	12											1		1													1			1
Assembly Moving Part 3	13												`														1			1
Attach Part 2	14										1																			1
Stand Stow 1	15																1	1											1	1
Servo	16															1		1											1
Orient Long	17															1	1		1	1	1	1
Servo	18																	1		1									1
Gear 1	19																	1	1		1
Gear 2	20																	1		1		1
Orient Part 4	21																	1			1		1	1
Orient Part 3	22																					1		1
Orient Part 1	23																					1	1		1	1		1	1
Orient Part 2	24										1													1		1		1
Servo	25																							1	1				1
5V DC Motor	26										1	1	1	1															1
Arduino Uno	27										1					1								1	1				1	1
Arduino Connector Shield	28	1	1	1	1	1	1	1	1	1						1	1		1							1	1	1
External											1	1	1	1	1	1												1

## Sheet: S8-Full-LowDetail
		1	2	3	4	5	6	7	8	9	10	11	12	13	14	15	16	17	18	19	20	21	22	23	24	25	26	27	28
standby	1		1	1	1	1
attach	2	1
orient pan	3	1
orient tilt	4	1
stow	5	1
while	6		1	1	1	1
servomotor drive	7		1	1	1	1
touch sensor read	8		1
send confirmation	9		1	1	1	1
Attach Part 1	10											1			1										1		1	1		1
Attach Moving Part 1	11										1		1														1			1
Attach Moving Part 2	12											1		1													1			1
Assembly Moving Part 3	13												`														1			1
Attach Part 2	14										1																			1
Stand Stow 1	15																1	1											1	1
Servo	16															1		1											1
Orient Long	17															1	1		1	1	1	1
Servo	18																	1		1									1
Gear 1	19																	1	1		1
Gear 2	20																	1		1		1
Orient Part 4	21																	1			1		1	1
Orient Part 3	22																					1		1
Orient Part 1	23																					1	1		1	1		1	1
Orient Part 2	24										1													1		1		1
Servo	25																							1	1				1
5V DC Motor	26										1	1	1	1															1
Arduino Uno	27										1					1								1	1				1	1
Arduino Connector Shield	28	1	1	1	1	1	1	1	1	1						1	1		1							1	1	1
External											1	1	1	1	1	1												1

## Sheet: Lookup
General	Specific	Abbreviation	Definition	Examples
Information	Status	SI	Communicates information about its status	Sensor
Information	Control	CI	Communicates signals for the control of another thing	Serial Commands
Material	Human	HM	Humans must be moved	Human attachment
Material	Gas	GM	Gas must be moved
Material	Liquid	LM
Material	Solid	SM
Material	Plasma	PM
Material	Mixture	MM
Energy	Human	HE	Human energy enters the system, pulling levers, etc.
Energy	Acoustic	AE
Energy	Biological	BE
Energy	Chemical	CE
Energy	Electrical	EE
Energy	Electromagnetic	EME
Energy	Hydraulic	HYE
Energy	Mechanical	ME	Gear movement, conflates translation and rotational motion…..	Rotation, mechanism
Energy	Magnetic	MAG
Energy	Pneumatic	PE
Energy	Radioactive	NE
Energy	Thermal	TE
Energy	Strain energy	SE		Flexing
Spatial	Proximity	P	In close proximity, touching, etc.	Touching or fixed
Spatial	Alignment	A	Uses a pin or other form of allignment, including tacking	Pin cnnection
Movement	Translational	LRM	Transfers translation motion				`
Movement	Rotational	RRM	Transfers rotational motion
