# Supplementary material for: Linking solver characteristics, solving processes and solution attributes: A data explainer for an open innovation generated robotic design dataset
Source: Data Brief. 2023 Sep 6;50:109547. doi: 10.1016/j.dib.2023.109547 (PMC10518673; doi:10.1016/j.dib.2023.109547)
Supplement: Supplementary file 1 [file mmc1.zip › Release/Solutions/Solution DSMs/D1-SRA/SRA-9 DSM.xlsx]

## Sheet: S1 - BOM
Component	Group	Note	Quantity		Component	Group	Removable	Notes		Component	Group	Notes
Worm gearmotor			9		Worm gearmotor										Row Labels	Sum of Quantity
8-32 UNC Screw			4		Worm gearmotor										(blank)	130
M1.6 Screw			70		Worm gearmotor										Grand Total	130
Flanged Bearing			11		Worm gearmotor
Actuator Part 1			1		Worm gearmotor
Actuator Part 2			1		Worm gearmotor
Actuator Part 3			1		Worm gearmotor
Actuator Part 4			1		Worm gearmotor
Actuator Part 5			1		Worm gearmotor
Actuator Part 6			1		8-32 UNC Screw
Actuator Part 7			1		8-32 UNC Screw
Attachment Fixture			1		8-32 UNC Screw
Actuator Fixture 1			1		8-32 UNC Screw										Row Labels	Count of Component
Actuator Fixture 2			4		M1.6 Screw										(blank)	130
Actuator Fixture 3			3		M1.6 Screw										Grand Total	130
SRA Attachment base			1		M1.6 Screw
SRA Mounting Plate			1		M1.6 Screw
Pincer A			1		M1.6 Screw
Pincer B			1		M1.6 Screw
SRA Circuit			1		M1.6 Screw
Force Sensor			4		M1.6 Screw
Rotary Sensor			9		M1.6 Screw
Connecting Wires			1		M1.6 Screw
Astrobee Power Wires			1		M1.6 Screw
					M1.6 Screw
					M1.6 Screw
					M1.6 Screw
					M1.6 Screw
					M1.6 Screw
					M1.6 Screw
					M1.6 Screw
					M1.6 Screw
					M1.6 Screw
					M1.6 Screw
					M1.6 Screw
					M1.6 Screw
					M1.6 Screw
					M1.6 Screw
					M1.6 Screw
					M1.6 Screw
					M1.6 Screw
					M1.6 Screw
					M1.6 Screw
					M1.6 Screw
					M1.6 Screw
					M1.6 Screw
					M1.6 Screw
					M1.6 Screw
					M1.6 Screw
					M1.6 Screw
					M1.6 Screw
					M1.6 Screw
					M1.6 Screw
					M1.6 Screw
					M1.6 Screw
					M1.6 Screw
					M1.6 Screw
					M1.6 Screw
					M1.6 Screw
					M1.6 Screw
					M1.6 Screw
					M1.6 Screw
					M1.6 Screw
					M1.6 Screw
					M1.6 Screw
					M1.6 Screw
					M1.6 Screw
					M1.6 Screw
					M1.6 Screw
					M1.6 Screw
					M1.6 Screw
					M1.6 Screw
					M1.6 Screw
					M1.6 Screw
					M1.6 Screw
					M1.6 Screw
					M1.6 Screw
					M1.6 Screw
					M1.6 Screw
Total			130		M1.6 Screw
					M1.6 Screw
					M1.6 Screw
					M1.6 Screw
					Flanged Bearing
					Flanged Bearing
					Flanged Bearing
					Flanged Bearing
					Flanged Bearing
					Flanged Bearing
					Flanged Bearing
					Flanged Bearing
					Flanged Bearing
					Flanged Bearing
					Flanged Bearing
					Actuator Part 1
					Actuator Part 2
					Actuator Part 3
					Actuator Part 4
					Actuator Part 5
					Actuator Part 6
					Actuator Part 7
					Attachment Fixture
					Actuator Fixture 1
					Actuator Fixture 2
					Actuator Fixture 2
					Actuator Fixture 2
					Actuator Fixture 2
					Actuator Fixture 3
					Actuator Fixture 3
					Actuator Fixture 3
					SRA Attachment base
					SRA Mounting Plate
					Pincer A
					Pincer B
					SRA Circuit
					Rotary Sensor
					Rotary Sensor
					Rotary Sensor
					Rotary Sensor
					Rotary Sensor
					Rotary Sensor
					Rotary Sensor
					Rotary Sensor
					Rotary Sensor
					Connecting Wires
					Astrobee Power Wires
					Force Sensor
					Force Sensor
					Force Sensor
					Force Sensor
					130					0

## Sheet: S4-DSM
652	8-32 UNC Screw	8-32 UNC Screw	8-32 UNC Screw	8-32 UNC Screw	SRA Mounting Plate	Force Sensor	Force Sensor	SRA Circuit	M1.6 Screw	M1.6 Screw	M1.6 Screw	M1.6 Screw	Actuator Fixture 2	M1.6 Screw	M1.6 Screw	M1.6 Screw	Rotary Sensor	Worm gearmotor	M1.6 Screw	M1.6 Screw	M1.6 Screw	M1.6 Screw	Flanged Bearing	Actuator Part 7	Actuator Part 6	Actuator Fixture 3	M1.6 Screw	M1.6 Screw	M1.6 Screw	Rotary Sensor	Worm gearmotor	M1.6 Screw	M1.6 Screw	M1.6 Screw	M1.6 Screw	Flanged Bearing	Actuator Part 5	Actuator Fixture 2	M1.6 Screw	M1.6 Screw	M1.6 Screw	Rotary Sensor	Worm gearmotor	M1.6 Screw	M1.6 Screw	M1.6 Screw	M1.6 Screw	Flanged Bearing	Actuator Part 4
8-32 UNC Screw					Pin through and capture
8-32 UNC Screw					Pin through and capture
8-32 UNC Screw					Pin through and capture
8-32 UNC Screw					Pin through and capture
SRA Mounting Plate	Pin through and capture	Pin through and capture	Pin through and capture	Pin through and capture		Affixed to frame	Affixed to frame	Affixed to	Screws into	Screws into	Screws into	Screws into	Alligned to hole	Screw into	Screw into	Screw into	Alligned to hole	Alligned to hole and touches	Pin through and capture	Pin through and capture	Pin through and capture	Pin through and capture	Alligned to hole
Force Sensor					Affixed to frame			Power
Force Sensor					Affixed to frame			Power
SRA Circuit					Affixed to	Power	Power		Pin through and capture	Pin through and capture	Pin through and capture	Pin through and capture					Power	Power, Data												Power, Data	Power											Power, Data	Power
M1.6 Screw					Screws into			Pin through and capture
M1.6 Screw					Screws into			Pin through and capture
M1.6 Screw					Screws into			Pin through and capture
M1.6 Screw					Screws into			Pin through and capture
Actuator Fixture 2					Alligned to hole									Pin through and capture	Pin through and capture	Pin through and capture	Affixed to face	Alligned to motor output					Affixed within	Alligned with
M1.6 Screw					Screw into								Pin through and capture
M1.6 Screw					Screw into								Pin through and capture
M1.6 Screw					Screw into								Pin through and capture
Rotary Sensor					Alligned to hole			Power					Affixed to face					Alligned with/rotary shaft is input					Alligned	Attached and sensor input
Worm gearmotor					Alligned to hole and touches			Power, Data					Alligned to motor output				Alligned with/rotary shaft is input		Screws into	Screws into	Screws into	Screws into	Alligned with output shaft	Attached to motor output shaft
M1.6 Screw					Pin through and capture													Screws into
M1.6 Screw					Pin through and capture													Screws into
M1.6 Screw					Pin through and capture													Screws into
M1.6 Screw					Pin through and capture													Screws into
Flanged Bearing					Alligned to hole								Affixed within				Alligned	Alligned with output shaft						Allined with
Actuator Part 7													Alligned with				Attached and sensor input	Attached to motor output shaft					Allined with		Alligned with part hole	Alligned with part hole				Attached to input for sensor	Attached to motor output					Alligned in hole and fit inside
Actuator Part 6																								Alligned with part hole		Alligned with hole and attached	Screw into	Screw into	Screw into	Alligned with hole	Touches and passes through hole	Pass through and pin capture	Pass through and pin capture	Pass through and pin capture	Pass through and pin capture	Alligned with hole	Alligned	Alligned to				Alligned to	Affixed to motor output					Fit inside
Actuator Fixture 3																								Alligned with part hole	Alligned with hole and attached		Pin through and capture	Pin through and capture	Pin through and capture	Affixed to face	Alligned to motor output					Affixed within
M1.6 Screw																									Screw into	Pin through and capture
M1.6 Screw																									Screw into	Pin through and capture
M1.6 Screw																									Screw into	Pin through and capture
Rotary Sensor								Power																Attached to input for sensor	Alligned with hole	Affixed to face					Alligned with/rotary shaft is input					Alligned
Worm gearmotor								Power, Data																Attached to motor output	Touches and passes through hole	Alligned to motor output				Alligned with/rotary shaft is input		Screws into	Screws into	Screws into	Screws into	Alligned with output shaft
M1.6 Screw																									Pass through and pin capture						Screws into
M1.6 Screw																									Pass through and pin capture						Screws into
M1.6 Screw																									Pass through and pin capture						Screws into
M1.6 Screw																									Pass through and pin capture						Screws into
Flanged Bearing																								Alligned in hole and fit inside	Alligned with hole	Affixed within				Alligned	Alligned with output shaft
Actuator Part 5																									Alligned													Affixed to	screw into	screw into	screw into	Alligned to hole	Alligned and fit to	Through and pin capture	Through and pin capture	Through and pin capture	Through and pin capture	Alligned to hole	Alligned to hole
Actuator Fixture 2																									Alligned to												Affixed to		Pin through and capture	Pin through and capture	Pin through and capture	Affixed to face	Alligned to motor output					Affixed within
M1.6 Screw																																					screw into	Pin through and capture
M1.6 Screw																																					screw into	Pin through and capture
M1.6 Screw																																					screw into	Pin through and capture
Rotary Sensor								Power																	Alligned to												Alligned to hole	Affixed to face					Alligned with/rotary shaft is input					Alligned
Worm gearmotor								Power, Data																	Affixed to motor output												Alligned and fit to	Alligned to motor output				Alligned with/rotary shaft is input		Screws into	Screws into	Screws into	Screws into	Alligned with output shaft
M1.6 Screw																																					Through and pin capture						Screws into
M1.6 Screw																																					Through and pin capture						Screws into
M1.6 Screw																																					Through and pin capture						Screws into
M1.6 Screw																																					Through and pin capture						Screws into
Flanged Bearing																									Fit inside												Alligned to hole	Affixed within				Alligned	Alligned with output shaft
Actuator Part 4																																					Alligned to hole
Actuator Fixture 2																																					Alligned to hole												Affixed/Connected to
M1.6 Screw																																																	Through and pin capture
M1.6 Screw																																																	Through and pin capture
M1.6 Screw																																																	Through and pin capture
Rotary Sensor								Power																													Alligned to hole												Alligned with hole
Worm gearmotor								Power, Data																													Affixed to motor output												Alligned with hole
M1.6 Screw																																																	Through and pin capture
M1.6 Screw																																																	Through and pin capture
M1.6 Screw																																																	Through and pin capture
M1.6 Screw																																																	Through and pin capture
Flanged Bearing																																					Alligned to hole												Alligned with hole
Actuator Part 3																																																	Alligned to hole
Actuator Fixture 3																																																	Alligned to hole
M1.6 Screw
M1.6 Screw
M1.6 Screw
Rotary Sensor								Power																																									Alligned to hole
Worm gearmotor								Power, Data																																									Affixed to motor output
M1.6 Screw
M1.6 Screw
M1.6 Screw
M1.6 Screw
Flanged Bearing																																																	Alligned to hole
Actuator Part 2
Actuator Fixture 3
M1.6 Screw
M1.6 Screw
M1.6 Screw
Rotary Sensor								Power
Worm gearmotor								Power, Data
M1.6 Screw
M1.6 Screw
M1.6 Screw
M1.6 Screw
Flanged Bearing
Actuator Part 1
Actuator Fixture 2
M1.6 Screw
M1.6 Screw
M1.6 Screw
Rotary Sensor								Power
Worm gearmotor								Power, Data
M1.6 Screw
M1.6 Screw
M1.6 Screw
M1.6 Screw
Flanged Bearing
SRA Attachment base
Worm gearmotor								Power, Data
M1.6 Screw
M1.6 Screw
M1.6 Screw
M1.6 Screw
Actuator Fixture 1
Rotary Sensor								Power
M1.6 Screw
M1.6 Screw
M1.6 Screw
Flanged Bearing
Worm gearmotor								Power, Data
M1.6 Screw
M1.6 Screw
M1.6 Screw
M1.6 Screw
Rotary Sensor								Power
Flanged Bearing
Pincer B
Force Sensor								Power
Attachment Fixture
M1.6 Screw
M1.6 Screw
M1.6 Screw
M1.6 Screw
M1.6 Screw
M1.6 Screw
Flanged Bearing
Flanged Bearing
Pincer A
Force Sensor								Power
External	Screws into	Screws into	Screws into	Screws into	Touches Astrobee interface plate	Touches Astrobee Interface Plate	Touches Astrobee Interface Plate	Power, Data connection
[truncated: 80 more columns]

## Sheet: S5-Coded DSM
652		1	2	3	4	5	6	7	8	9	10	11	12	13	14	15	16	17	18	19	20	21	22	23	24	25	26	27	28	29	30	31	32	33	34	35	36	37	38	39	40	41	42	43	44	45	46	47	48
8-32 UNC Screw	1					1
8-32 UNC Screw	2					1
8-32 UNC Screw	3					1
8-32 UNC Screw	4					1
SRA Mounting Plate	5	1	1	1	1		1	1	1	1	1	1	1	1	1	1	1	1	1	1	1	1	1	1
Force Sensor	6					1			1
Force Sensor	7					1			1
SRA Circuit	8					1	1	1		1	1	1	1					1	1												1	1											1	1
M1.6 Screw	9					1			1
M1.6 Screw	10					1			1
M1.6 Screw	11					1			1
M1.6 Screw	12					1			1
Actuator Fixture 2	13					1									1	1	1	1	1					1	1
M1.6 Screw	14					1								1
M1.6 Screw	15					1								1
M1.6 Screw	16					1								1
Rotary Sensor	17					1			1					1					1					1	1
Worm gearmotor	18					1			1					1				1		1	1	1	1	1	1
M1.6 Screw	19					1													1
M1.6 Screw	20					1													1
M1.6 Screw	21					1													1
M1.6 Screw	22					1													1
Flanged Bearing	23					1								1				1	1						1
Actuator Part 7	24													1				1	1					1		1	1				1	1					1
Actuator Part 6	25																								1		1	1	1	1	1	1	1	1	1	1	1	1	1				1	1					1
Actuator Fixture 3	26																								1	1		1	1	1	1	1					1
M1.6 Screw	27																									1	1
M1.6 Screw	28																									1	1
M1.6 Screw	29																									1	1
Rotary Sensor	30								1																1	1	1					1					1
Worm gearmotor	31								1																1	1	1				1		1	1	1	1	1
M1.6 Screw	32																									1						1
M1.6 Screw	33																									1						1
M1.6 Screw	34																									1						1
M1.6 Screw	35																									1						1
Flanged Bearing	36																								1	1	1				1	1
Actuator Part 5	37																									1													1	1	1	1	1	1	1	1	1	1	1
Actuator Fixture 2	38																									1												1		1	1	1	1	1					1
M1.6 Screw	39																																					1	1
M1.6 Screw	40																																					1	1
M1.6 Screw	41																																					1	1
Rotary Sensor	42								1																	1												1	1					1					1
Worm gearmotor	43								1																	1												1	1				1		1	1	1	1	1
M1.6 Screw	44																																					1						1
M1.6 Screw	45																																					1						1
M1.6 Screw	46																																					1						1
M1.6 Screw	47																																					1						1
Flanged Bearing	48																									1												1	1				1	1
Actuator Part 4	49																																					1
Actuator Fixture 2	50																																					1
M1.6 Screw	51
M1.6 Screw	52
M1.6 Screw	53
Rotary Sensor	54								1																													1
Worm gearmotor	55								1																													1
M1.6 Screw	56
M1.6 Screw	57
M1.6 Screw	58
M1.6 Screw	59
Flanged Bearing	60																																					1
Actuator Part 3	61
Actuator Fixture 3	62
M1.6 Screw	63
M1.6 Screw	64
M1.6 Screw	65
Rotary Sensor	66								1
Worm gearmotor	67								1
M1.6 Screw	68
M1.6 Screw	69
M1.6 Screw	70
M1.6 Screw	71
Flanged Bearing	72
Actuator Part 2	73
Actuator Fixture 3	74
M1.6 Screw	75
M1.6 Screw	76
M1.6 Screw	77
Rotary Sensor	78								1
Worm gearmotor	79								1
M1.6 Screw	80
M1.6 Screw	81
M1.6 Screw	82
M1.6 Screw	83
Flanged Bearing	84
Actuator Part 1	85
Actuator Fixture 2	86
M1.6 Screw	87
M1.6 Screw	88
M1.6 Screw	89
Rotary Sensor	90								1
Worm gearmotor	91								1
M1.6 Screw	92
M1.6 Screw	93
M1.6 Screw	94
M1.6 Screw	95
Flanged Bearing	96
SRA Attachment base	97
Worm gearmotor	98								1
M1.6 Screw	99
M1.6 Screw	100
M1.6 Screw	101
M1.6 Screw	102
Actuator Fixture 1	103
Rotary Sensor	104								1
M1.6 Screw	105
M1.6 Screw	106
M1.6 Screw	107
Flanged Bearing	108
Worm gearmotor	109								1
M1.6 Screw	110
M1.6 Screw	111
M1.6 Screw	112
M1.6 Screw	113
Rotary Sensor	114								1
Flanged Bearing	115
Pincer B	116
Force Sensor	117								1
Attachment Fixture	118
M1.6 Screw	119
M1.6 Screw	120
M1.6 Screw	121
M1.6 Screw	122
M1.6 Screw	123
M1.6 Screw	124
Flanged Bearing	125
Flanged Bearing	126
Pincer A	127
Force Sensor	128								1
External		1	1	1	1	1	1	1	1
[truncated: 81 more columns]

## Sheet: S6 - Elect SubDSM
	Power Regulator	ATMEGA 1	H Bridge 1	H Bridge 2	ATMEGA 2	H Bridge 3	H Bridge 4	ATMEGA 3	H Bridge 5
Power Regulator		Power	Power	Power	Power	Power	Power	Power	Power
ATMEGA 1	Power		Data	Data	Data			Data
H Bridge 1	Power	Data
H Bridge 2	Power	Data
ATMEGA 2	Power	Data				Data	Data
H Bridge 3	Power				Data
H Bridge 4	Power				Data			Data
ATMEGA 3	Power	Data					Data		Data
H Bridge 5	Power							Data

## Sheet: S7-Soft SubDSM
Powered state
wait for command	X		X	X	X	X
Attach command		X
Pan command		X
Tilt Command		X
Stow command		X	X	X	X
Determine configuration	X		X			X
If then	X		X	X	X	X
Send command	X		X	X	X	X
wait		X	X	X	X	X
Receive Command		X
Read Force Sensor			X			X
Read Rotation Sensor			X	X	X	X

## Sheet: S8-Full
37		1	2	3	4	5	6	7	8	9	10	11	12	13	14	15	16	17	18	19	20	21	22	23	24	25	26	27	28	29	30	31	32	33	34	35	36	37	38	39	40	41	42	43	44	45	46	47	48
Powered state	1
wait for command	2	1		1	1	1	1
Attach command	3		1
Pan command	4		1
Tilt Command	5		1
Stow command	6		1	1	1	1
Determine configuration	7	1		1			1
If then	8	1		1	1	1	1
Send command	9	1		1	1	1	1
wait	10		1	1	1	1	1
Receive Command	11		1
Read Force Sensor	12			1			1
Read Rotation Sensor	13			1	1	1	1
Power Regulator	14															1	1	1	1	1	1	1	1								1
ATMEGA 1	15	1	1	1	1	1	1	1	1	1	1	1	1	1	1		1	1	1			1									1
H Bridge 1	16														1	1															1
H Bridge 2	17														1	1															1
ATMEGA 2	18	1	1	1	1	1	1	1	1	1	1	1	1	1	1	1				1	1										1
H Bridge 3	19														1				1												1
H Bridge 4	20														1				1			1									1
ATMEGA 3	21	1	1	1	1	1	1	1	1	1	1	1	1	1	1	1					1		1								1
H Bridge 5	22														1							1									1
8-32 UNC Screw	23																											1
8-32 UNC Screw	24																											1
8-32 UNC Screw	25																											1
8-32 UNC Screw	26																											1
SRA Mounting Plate	27																							1	1	1	1		1	1	1	1	1	1	1	1	1	1	1	1	1	1	1	1	1	1
Force Sensor	28																											1			1
Force Sensor	29																											1			1
SRA Circuit	30														1	1	1	1	1	1	1	1	1					1	1	1		1	1	1	1					1	1
M1.6 Screw	31																											1			1
M1.6 Screw	32																											1			1
M1.6 Screw	33																											1			1
M1.6 Screw	34																											1			1
Actuator Fixture 2	35																											1									1	1	1	1	1					1	1
M1.6 Screw	36																											1								1
M1.6 Screw	37																											1								1
M1.6 Screw	38																											1								1
Rotary Sensor	39																											1			1					1					1					1	1
Worm gearmotor	40																											1			1					1				1		1	1	1	1	1	1
M1.6 Screw	41																											1													1
M1.6 Screw	42																											1													1
M1.6 Screw	43																											1													1
M1.6 Screw	44																											1													1
Flanged Bearing	45																											1								1				1	1						1
Actuator Part 7	46																																			1				1	1					1		1	1
Actuator Part 6	47																																														1		1
Actuator Fixture 3	48																																														1	1
M1.6 Screw	49																																															1	1
M1.6 Screw	50																																															1	1
M1.6 Screw	51																																															1	1
Rotary Sensor	52																														1																1	1	1
Worm gearmotor	53																														1																1	1	1
M1.6 Screw	54																																															1
M1.6 Screw	55																																															1
M1.6 Screw	56																																															1
M1.6 Screw	57																																															1
Flanged Bearing	58																																														1	1	1
Actuator Part 5	59																																															1
Actuator Fixture 2	60																																															1
M1.6 Screw	61
M1.6 Screw	62
M1.6 Screw	63
Rotary Sensor	64																														1																	1
Worm gearmotor	65																														1																	1
M1.6 Screw	66
M1.6 Screw	67
M1.6 Screw	68
M1.6 Screw	69
Flanged Bearing	70																																															1
Actuator Part 4	71
Actuator Fixture 2	72
M1.6 Screw	73
M1.6 Screw	74
M1.6 Screw	75
Rotary Sensor	76																														1
Worm gearmotor	77																														1
M1.6 Screw	78
M1.6 Screw	79
M1.6 Screw	80
M1.6 Screw	81
Flanged Bearing	82
Actuator Part 3	83
Actuator Fixture 3	84
M1.6 Screw	85
M1.6 Screw	86
M1.6 Screw	87
Rotary Sensor	88																														1
Worm gearmotor	89																														1
M1.6 Screw	90
M1.6 Screw	91
M1.6 Screw	92
M1.6 Screw	93
Flanged Bearing	94
Actuator Part 2	95
Actuator Fixture 3	96
M1.6 Screw	97
M1.6 Screw	98
M1.6 Screw	99
Rotary Sensor	100																														1
Worm gearmotor	101																														1
M1.6 Screw	102
M1.6 Screw	103
M1.6 Screw	104
M1.6 Screw	105
Flanged Bearing	106
Actuator Part 1	107
Actuator Fixture 2	108
M1.6 Screw	109
M1.6 Screw	110
M1.6 Screw	111
Rotary Sensor	112																														1
Worm gearmotor	113																														1
M1.6 Screw	114
M1.6 Screw	115
M1.6 Screw	116
M1.6 Screw	117
Flanged Bearing	118
SRA Attachment base	119
Worm gearmotor	120																														1
M1.6 Screw	121
M1.6 Screw	122
M1.6 Screw	123
M1.6 Screw	124
Actuator Fixture 1	125
Rotary Sensor	126																														1
M1.6 Screw	127
M1.6 Screw	128
M1.6 Screw	129
Flanged Bearing	130
Worm gearmotor	131																														1
M1.6 Screw	132
M1.6 Screw	133
M1.6 Screw	134
M1.6 Screw	135
Rotary Sensor	136																														1
Flanged Bearing	137
Pincer B	138
Force Sensor	139																														1
Attachment Fixture	140
M1.6 Screw	141
M1.6 Screw	142
M1.6 Screw	143
M1.6 Screw	144
M1.6 Screw	145
M1.6 Screw	146
Flanged Bearing	147
Flanged Bearing	148
Pincer A	149
Force Sensor	150																														1
																								1	1	1	1	1	1	1	1
[truncated: 102 more columns]

## Sheet: S8-Full-LowDetail
37		1	2	3	4	5	6	7	8	9	10	11	12	13	14	15	16	17	18	19	20	21	22	23	24	25	26	27	28	29	30	31	32	33	34	35	36	37	38	39	40	41	42	43	44	45	46	47	48
Powered state	1
wait for command	2	1		1	1	1	1
Attach command	3		1
Pan command	4		1
Tilt Command	5		1
Stow command	6		1	1	1	1
Determine configuration	7	1		1			1
If then	8	1		1	1	1	1
Send command	9	1		1	1	1	1
wait	10		1	1	1	1	1
Receive Command	11		1
Read Force Sensor	12			1			1
Read Rotation Sensor	13			1	1	1	1
Power Regulator	14															1	1	1	1	1	1	1	1				1
ATMEGA 1	15	1	1	1	1	1	1	1	1	1	1	1	1	1	1		1	1	1			1					1
H Bridge 1	16														1	1											1
H Bridge 2	17														1	1											1
ATMEGA 2	18	1	1	1	1	1	1	1	1	1	1	1	1	1	1	1				1	1						1
H Bridge 3	19														1				1								1
H Bridge 4	20														1				1			1					1
ATMEGA 3	21	1	1	1	1	1	1	1	1	1	1	1	1	1	1	1					1		1				1
H Bridge 5	22														1							1					1
SRA Mounting Plate	23																								1	1	1	1	1	1	1
Force Sensor	24																							1			1
Force Sensor	25																							1			1
SRA Circuit	26														1	1	1	1	1	1	1	1	1	1	1	1			1	1					1	1				1	1				1	1
Actuator Fixture 2	27																							1					1	1	1	1
Rotary Sensor	28																							1			1	1		1	1	1
Worm gearmotor	29																							1			1	1	1		1	1
Flanged Bearing	30																							1				1	1	1		1
Actuator Part 7	31																											1	1	1	1		1	1	1	1	1
Actuator Part 6	32																															1		1	1	1	1	1	1	1	1	1
Actuator Fixture 3	33																															1	1		1	1	1
Rotary Sensor	34																										1					1	1	1		1	1
Worm gearmotor	35																										1					1	1	1	1		1
Flanged Bearing	36																															1	1	1	1	1
Actuator Part 5	37																																1						1	1	1	1	1	1	1	1	1
Actuator Fixture 2	38																																1					1		1	1	1
Rotary Sensor	39																										1						1					1	1		1	1
Worm gearmotor	40																										1						1					1	1	1		1
Flanged Bearing	41																																1					1	1	1	1
Actuator Part 4	42																																					1						1	1	1	1	1	1
Actuator Fixture 2	43																																					1					1		1	1	1
Rotary Sensor	44																										1											1					1	1		1	1
Worm gearmotor	45																										1											1					1	1	1		1
Flanged Bearing	46																																					1					1	1	1	1
Actuator Part 3	47																																										1						1
Actuator Fixture 3	48																																										1					1
Rotary Sensor	49																										1																1					1	1
Worm gearmotor	50																										1																1					1	1
Flanged Bearing	51																																										1					1	1
Actuator Part 2	52																																															1
Actuator Fixture 3	53																																															1
Rotary Sensor	54																										1																					1
Worm gearmotor	55																										1																					1
Flanged Bearing	56																																															1
Actuator Part 1	57
Actuator Fixture 2	58
Rotary Sensor	59																										1
Worm gearmotor	60																										1
Flanged Bearing	61
SRA Attachment base	62
Worm gearmotor	63																										1
Actuator Fixture 1	64
Rotary Sensor	65																										1
Flanged Bearing	66
Worm gearmotor	67																										1
Rotary Sensor	68																										1
Flanged Bearing	69
Pincer B	70
Force Sensor	71																										1
Attachment Fixture	72
Flanged Bearing	73
Flanged Bearing	74
Pincer A	75
Force Sensor	76																										1
																								1	1	1	1
		7	9	11	9	9	10	3	3	3	3	3	3	3	9	6	3	3	5	3	4	5	3	8	3	3	33	5	6	6	5	9	10	5	6	6	5	10	5	6	6	5	10	5	6	6	5	10	5
[truncated: 29 more columns]
