# Supplementary material for: Linking solver characteristics, solving processes and solution attributes: A data explainer for an open innovation generated robotic design dataset
Source: Data Brief. 2023 Sep 6;50:109547. doi: 10.1016/j.dib.2023.109547 (PMC10518673; doi:10.1016/j.dib.2023.109547)
Supplement: Supplementary file 1 [file mmc1.zip › Release/Solutions/Solution DSMs/D1-SRA/SRA-5 DSM.xlsx]

## Sheet: S1 - BOM
Component	Group	Note	Quantity	Column1		Component	Group	Removable	Notes		Component	Group	Notes
234006x10	Baseplate	Robotic Arm		1		Baseplate	Robotic Arm									Row Labels	Sum of Quantity
	Shoulder Plate Linkage	Robotic Arm		1		Shoulder Plate Linkage	Robotic Arm									(blank)
	Elbow Plate Linkage	Robotic Arm		1		Elbow Plate Linkage	Robotic Arm									EMA Robotic Arm	82
	DC Motor with Gear Head 1	Robotic Arm		6		DC Motor with Gear Head 1	Robotic Arm									Accessory - End Effector	24
	DC Motor with gear Head 2	Robotic Arm		1		DC Motor with Gear Head 1	Robotic Arm									Accessory - Gear Box 1	12
	Continuous Rotation Sensor	Robotic Arm		7		DC Motor with Gear Head 1	Robotic Arm									Accessory - Gear Box 2	12
	Elbow joint rotation sensor mount	Robotic Arm		1		DC Motor with Gear Head 1	Robotic Arm									Accessory - Long Gear Box 1	12
	Motor bush	Robotic Arm		2		DC Motor with Gear Head 1	Robotic Arm									Accessory - Long Gear Box 2	12
	Motor Bush 2	Robotic Arm		1		DC Motor with Gear Head 1	Robotic Arm									Grand Total	154
	Motor Bush 3	Robotic Arm		1		DC Motor with gear Head 2	Robotic Arm
	Shoulder yaw joint bush	Robotic Arm		1		Continuous Rotation Sensor	Robotic Arm
	Rotation sensor bush	Robotic Arm		5		Continuous Rotation Sensor	Robotic Arm
	Pan motor mount	Robotic Arm		1		Continuous Rotation Sensor	Robotic Arm									Row Labels	Count of Component
	worm gear 20 teeth	Robotic Arm		3		Continuous Rotation Sensor	Robotic Arm									(blank)
	worm gear shaft	Robotic Arm		3		Continuous Rotation Sensor	Robotic Arm									EMA Robotic Arm	82
	pan shaft	Robotic Arm		1		Continuous Rotation Sensor	Robotic Arm									Accessory - End Effector	24
	pan shaft stopper	Robotic Arm		1		Continuous Rotation Sensor	Robotic Arm									Accessory - Gear Box 1	12
	pan motor holder mount	Robotic Arm		1		Elbow joint rotation sensor mount	Robotic Arm									Accessory - Gear Box 2	12
	wrist pitch rotation sensor mount	Robotic Arm		1		Motor bush	Robotic Arm									Accessory - Long Gear Box 1	12
	forearm pitch rotation sensor mount	Robotic Arm		1		Motor bush	Robotic Arm									Accessory - Long Gear Box 2	12
	forearm linkage	Robotic Arm		1		Motor Bush 2	Robotic Arm									Grand Total	154
	tilt frame	Robotic Arm		1		Motor Bush 3	Robotic Arm
	tilt hinge pin 1	Robotic Arm		1		Shoulder yaw joint bush	Robotic Arm
	tilt hing pin 2	Robotic Arm		1		Rotation sensor bush	Robotic Arm
	tilt motor mount	Robotic Arm		1		Rotation sensor bush	Robotic Arm
	shoulder yaw mount	Robotic Arm		1		Rotation sensor bush	Robotic Arm
	shoulder yaw shaft	Robotic Arm		1		Rotation sensor bush	Robotic Arm
	shoulder yaw rotation sensor mount	Robotic Arm		1		Rotation sensor bush	Robotic Arm
	shoulder yaw shaft stopper	Robotic Arm		1		Pan motor mount	Robotic Arm
	shoulder motor mount	Robotic Arm		1		worm gear 20 teeth	Robotic Arm
	end effect mount	Robotic Arm		1		worm gear 20 teeth	Robotic Arm
	robotic arm PCBA	Robotic Arm		1		worm gear 20 teeth	Robotic Arm
	screws M3x6	Robotic Arm		10		worm gear shaft	Robotic Arm
	Screws M3x8	Robotic Arm		8		worm gear shaft	Robotic Arm
	Zip ties	Robotic Arm		12		worm gear shaft	Robotic Arm
	26 AWG Wires	Robotic Arm		2		pan shaft	Robotic Arm
	2 pin plug	Robotic Arm		8		pan shaft stopper	Robotic Arm
	15 pin plug	Robotic Arm		2		pan motor holder mount	Robotic Arm
	31 pin plug	Robotic Arm		1		wrist pitch rotation sensor mount	Robotic Arm
	End effector gear	Accessory - End Effector		2		forearm pitch rotation sensor mount	Robotic Arm
	End Effector Body	Accessory - End Effector		1		forearm linkage	Robotic Arm
	End effector clamp finger	Accessory - End Effector		2		tilt frame	Robotic Arm
	End effector hinge bush	Accessory - End Effector		4		tilt hinge pin 1	Robotic Arm
	Continuous Rotation sensor	Accessory - End Effector		1		tilt hing pin 2	Robotic Arm
	Worm gear 20 tooth	Accessory - End Effector		1		tilt motor mount	Robotic Arm
	worm gear shaft	Accessory - End Effector		1		shoulder yaw mount	Robotic Arm
	DC Motor with gear head I	Accessory - End Effector		1		shoulder yaw shaft	Robotic Arm
	End effector motor mount	Accessory - End Effector		1		shoulder yaw rotation sensor mount	Robotic Arm
	End effector driving shaft	Accessory - End Effector		1		shoulder yaw shaft stopper	Robotic Arm
	end effector driven shaft	Accessory - End Effector		1		shoulder motor mount	Robotic Arm
	End effector shaft lock nut	Accessory - End Effector		2		end effect mount	Robotic Arm
	Fore sensor	Accessory - End Effector		1		robotic arm PCBA	Robotic Arm
	End effector spring guide rod	Accessory - End Effector		2		screws M3x6	Robotic Arm
	Compression spring	Accessory - End Effector		2		screws M3x6	Robotic Arm
	Screws M3x6	Accessory - End Effector		1		screws M3x6	Robotic Arm
	End effector PCBA	Accessory - End Effector		1		screws M3x6	Robotic Arm
	Screws M3x6	Accessory - End Effector		2		screws M3x6	Robotic Arm
	Gear box base	Accessory - Gear Box 1		1		screws M3x6	Robotic Arm
	Sun gear	Accessory - Gear Box 1		2		screws M3x6	Robotic Arm
	Planetary gear	Accessory - Gear Box 1		6		screws M3x6	Robotic Arm
	Carrier	Accessory - Gear Box 1		1		screws M3x6	Robotic Arm
	Output shaft	Accessory - Gear Box 1		1		screws M3x6	Robotic Arm
	Gear box cover	Accessory - Gear Box 1		1		Screws M3x8	Robotic Arm
	Gear box base	Accessory - Gear Box 2		1		Screws M3x8	Robotic Arm
	Sun gear	Accessory - Gear Box 2		2		Screws M3x8	Robotic Arm
	Planetary gear	Accessory - Gear Box 2		6		Screws M3x8	Robotic Arm
	Carrier	Accessory - Gear Box 2		1		Screws M3x8	Robotic Arm
	Output shaft	Accessory - Gear Box 2		1		Screws M3x8	Robotic Arm
	Gear box cover	Accessory - Gear Box 2		1		Screws M3x8	Robotic Arm
	Gear box base	Accessory - Gear Box Long 1		1		Screws M3x8	Robotic Arm
	Sun gear	Accessory - Gear Box Long 1		2		Zip ties	Robotic Arm
	Planetary Gear	Accessory - Gear Box Long 1		6		Zip ties	Robotic Arm
	Carrier	Accessory - Gear Box Long 1		1		Zip ties	Robotic Arm
	Output shaft long	Accessory - Gear Box Long 1		1		Zip ties	Robotic Arm
	Gear box cover	Accessory - Gear Box Long 1		1		Zip ties	Robotic Arm
	Gear box base	Accessory - Gear Box Long 2		1		Zip ties	Robotic Arm
	Sun gear	Accessory - Gear Box Long 2		2		Zip ties	Robotic Arm
	Planetary Gear	Accessory - Gear Box Long 2		6		Zip ties	Robotic Arm
	Carrier	Accessory - Gear Box Long 2		1		Zip ties	Robotic Arm
	Output shaft long	Accessory - Gear Box Long 2		1		Zip ties	Robotic Arm
	Gear box cover	Accessory - Gear Box Long 2		1		Zip ties	Robotic Arm
Total			0			Zip ties	Robotic Arm
						26 AWG Wires	Robotic Arm
						26 AWG Wires	Robotic Arm
						2 pin plug	Robotic Arm
						2 pin plug	Robotic Arm
						2 pin plug	Robotic Arm
						2 pin plug	Robotic Arm
						2 pin plug	Robotic Arm
						2 pin plug	Robotic Arm
						2 pin plug	Robotic Arm
						2 pin plug	Robotic Arm
						15 pin plug	Robotic Arm
						15 pin plug	Robotic Arm
						31 pin plug	Robotic Arm
						End effector gear	Accessory - End Effector
						End effector gear	Accessory - End Effector
						End Effector Body	Accessory - End Effector
						End effector clamp finger	Accessory - End Effector
						End effector clamp finger	Accessory - End Effector
						End effector hinge bush	Accessory - End Effector
						End effector hinge bush	Accessory - End Effector
						End effector hinge bush	Accessory - End Effector
						End effector hinge bush	Accessory - End Effector
						Continuous Rotation sensor	Accessory - End Effector
						Worm gear 20 tooth	Accessory - End Effector
						worm gear shaft	Accessory - End Effector
						DC Motor with gear head I	Accessory - End Effector
						End effector motor mount	Accessory - End Effector
						End effector driving shaft	Accessory - End Effector
						end effector driven shaft	Accessory - End Effector
						End effector shaft lock nut	Accessory - End Effector
						End effector shaft lock nut	Accessory - End Effector
						Fore sensor	Accessory - End Effector
						End effector spring guide rod	Accessory - End Effector
						End effector spring guide rod	Accessory - End Effector
						Compression spring	Accessory - End Effector
						Compression spring	Accessory - End Effector
						Screws M3x6	Accessory - End Effector
						End effector PCBA	Accessory - End Effector
						Screws M3x6	Accessory - End Effector
						Screws M3x6	Accessory - End Effector
						Gear box base	Accessory - Gear Box 1
						Sun gear	Accessory - Gear Box 1
						Sun gear	Accessory - Gear Box 1
						Planetary gear	Accessory - Gear Box 1
						Planetary gear	Accessory - Gear Box 1
						Planetary gear	Accessory - Gear Box 1
						Planetary gear	Accessory - Gear Box 1
						Planetary gear	Accessory - Gear Box 1
						Planetary gear	Accessory - Gear Box 1
						Carrier	Accessory - Gear Box 1
						Output shaft	Accessory - Gear Box 1
						Gear box cover	Accessory - Gear Box 1
						Gear box base	Accessory - Gear Box 2
						Sun gear	Accessory - Gear Box 2
						Sun gear	Accessory - Gear Box 2
						Planetary gear	Accessory - Gear Box 2
						Planetary gear	Accessory - Gear Box 2
						Planetary gear	Accessory - Gear Box 2
						Planetary gear	Accessory - Gear Box 2
						Planetary gear	Accessory - Gear Box 2
						Planetary gear	Accessory - Gear Box 2
						Carrier	Accessory - Gear Box 2
						Output shaft	Accessory - Gear Box 2
						Gear box cover	Accessory - Gear Box 2
						Gear box base	Accessory - Gear Box Long 1
						Sun gear	Accessory - Gear Box Long 1
						Sun gear	Accessory - Gear Box Long 1
						Planetary Gear	Accessory - Gear Box Long 1
						Planetary Gear	Accessory - Gear Box Long 1
						Planetary Gear	Accessory - Gear Box Long 1
						Planetary Gear	Accessory - Gear Box Long 1
						Planetary Gear	Accessory - Gear Box Long 1
						Planetary Gear	Accessory - Gear Box Long 1
						Carrier	Accessory - Gear Box Long 1
						Output shaft long	Accessory - Gear Box Long 1
						Gear box cover	Accessory - Gear Box Long 1				0
						Gear box base	Accessory - Gear Box Long 2
						Sun gear	Accessory - Gear Box Long 2
						Sun gear	Accessory - Gear Box Long 2
						Planetary Gear	Accessory - Gear Box Long 2
						Planetary Gear	Accessory - Gear Box Long 2
						Planetary Gear	Accessory - Gear Box Long 2
						Planetary Gear	Accessory - Gear Box Long 2
						Planetary Gear	Accessory - Gear Box Long 2
						Planetary Gear	Accessory - Gear Box Long 2
						Carrier	Accessory - Gear Box Long 2
						Output shaft long	Accessory - Gear Box Long 2
						Gear box cover	Accessory - Gear Box Long 2
						170

## Sheet: S2 - Subsys
	Robotic Arm	Accessory - End Effector	Accessory - Gear Box 1	Accessory - Gear Box 2	Accessory - Gear Box Long 1	Accessory - Gear Box Long 2
Robotic Arm		Attached to end, Power	Affixed Inside, Power	Affixed Inside, Power	Affixed Inside, Power	Affixed Inside, Power	Attached to base plate, power, data
Accessory - End Effector	Attached to end, Power, Data						Touches ISS Handrail
Accessory - Gear Box 1	Attached to end, Power, Data
Accessory - Gear Box 2	Attached to end, Power, Data
Accessory - Gear Box Long 1	Attached to end, Power, Data
Accessory - Gear Box Long 2	Attached to end, Power, Data
	Attached to baseplate, power

## Sheet: S3 - SubDSM
	Baseplate	Shoulder pitch Linkage	Elbow pitch Linkage	DC Motor with Gear Head 1	DC Motor with Gear Head 1	DC Motor with Gear Head 1	DC Motor with Gear Head 1	DC Motor with Gear Head 1	DC Motor with Gear Head 1	DC Motor with gear Head 2	Continuous Rotation Sensor	Continuous Rotation Sensor	Continuous Rotation Sensor	Continuous Rotation Sensor	Continuous Rotation Sensor	Continuous Rotation Sensor	Continuous Rotation Sensor	Elbow joint rotation sensor mount	Motor bush	Motor bush	Motor Bush 2	Motor Bush 3	Shoulder yaw joint bush	Rotation sensor bush	Rotation sensor bush	Rotation sensor bush	Rotation sensor bush	Rotation sensor bush	Pan motor mount	worm gear 20 teeth	worm gear 20 teeth	worm gear 20 teeth	worm gear shaft	worm gear shaft	worm gear shaft	pan shaft	pan shaft stopper	pan motor holder mount	wrist pitch rotation sensor mount	forearm pitch rotation sensor mount	forearm linkage	tilt frame	tilt hinge pin 1	tilt hing pin 2	tilt motor mount	shoulder yaw mount	shoulder yaw shaft	shoulder yaw rotation sensor mount	shoulder yaw shaft stopper
Baseplate
Shoulder yaw joint bush	Alligned and affixed in baseplate
robotic arm PCBA	Attached to baseplate/with pin throughholes
shoulder yaw shaft stopper
shoulder yaw mount
shoulder yaw shaft
shoulder yaw rotation sensor mount
Shoulder pitch Linkage
Elbow pitch Linkage
DC Motor with Gear Head 1 (shoulder yaw)
DC Motor with Gear Head 1 (shoulder pitch)
DC Motor with Gear Head 1 (shoulder-elbow)
DC Motor with Gear Head 1 (elbow-forearm)
DC Motor with Gear Head 1 (forearm pitch)
DC Motor with Gear Head 1 (forearm yaw)
DC Motor with gear Head 2
Continuous Rotation Sensor
Continuous Rotation Sensor
Continuous Rotation Sensor
Continuous Rotation Sensor
Continuous Rotation Sensor
Continuous Rotation Sensor
Continuous Rotation Sensor
Elbow joint rotation sensor mount
Motor bush
Motor bush
Motor Bush 2
Motor Bush 3
Rotation sensor bush
Rotation sensor bush
Rotation sensor bush
Rotation sensor bush
Rotation sensor bush
Pan motor mount
worm gear 20 teeth
worm gear 20 teeth
worm gear 20 teeth
worm gear shaft
worm gear shaft
worm gear shaft
pan shaft
pan shaft stopper
pan motor holder mount
wrist pitch rotation sensor mount
forearm pitch rotation sensor mount
forearm linkage
tilt frame
tilt hinge pin 1
tilt hing pin 2
tilt motor mount
shoulder motor mount	Attached to baseplate
end effect mount
screws M3x6
screws M3x6
screws M3x6
screws M3x6
screws M3x6
screws M3x6
screws M3x6
screws M3x6
screws M3x6
screws M3x6
Screws M3x8
Screws M3x8
Screws M3x8
Screws M3x8
Screws M3x8
Screws M3x8
Screws M3x8
Screws M3x8
Zip ties
Zip ties
Zip ties
Zip ties
Zip ties
Zip ties
Zip ties
Zip ties
Zip ties
Zip ties
Zip ties
Zip ties
26 AWG Wires
26 AWG Wires
2 pin plug
2 pin plug
2 pin plug
2 pin plug
2 pin plug
2 pin plug
2 pin plug
2 pin plug
15 pin plug
15 pin plug
31 pin plug
		Gearbox attached
Accessory - Gear Box 1	Gear box base	Sun gear	Sun gear	Planetary gear	Planetary gear	Planetary gear	Planetary gear	Planetary gear	Planetary gear	Carrier	Output shaft	Gear box cover
Gear box base			Gear teeth connection	Gear teeth connection	Gear teeth connection	Gear teeth connection	Gear teeth connection	Gear teeth connection		Passes through hole	Physically attached to base		Attached to gear box, other things
Sun gear			gear teeth connection	gear teeth connection	gear teeth connection				Alligned with center axis	Alligned with center axis			Attached to motor output shaft
Sun gear							gear teeth connection	gear teeth connection	gear teeth connection	Alligned with center axis	Physically attached
Planetary gear	Gear teeth connection	gear teeth connection								Alligned with a rotation shaft	Alligned with center axis
Planetary gear	Gear teeth connection	gear teeth connection								Alligned with a rotation shaft	Alligned with center axis
Planetary gear	Gear teeth connection	gear teeth connection								Alligned with a rotation shaft	Alligned with center axis
Planetary gear	Gear teeth connection		gear teeth connection							Alligned with center axis	Alligned with a rotation shaft
Planetary gear	Gear teeth connection		gear teeth connection							Alligned with center axis	Alligned with a rotation shaft
Planetary gear	Gear teeth connection		gear teeth connection							Alligned with center axis	Alligned with a rotation shaft
Carrier		Alligned with center axis	Alligned with center axis	Alligned with a rotation shaft	Alligned with a rotation shaft	Alligned with a rotation shaft	Alligned with center axis	Alligned with center axis	Alligned with center axis		Alligned with center axis
Output shaft	Passes through hole	Alligned with center axis	Physically attached	Alligned with center axis	Alligned with center axis	Alligned with center axis	Alligned with a rotation shaft	Alligned with a rotation shaft	Alligned with a rotation shaft	Alligned with center axis		Allignment through the center hole	Output motor
Gear box cover	Physically attached to base										Allignment through the center hole
	Attached to gear box, other things	Attached to motor output shaft									Output motor
Accessory - Gear Box 1	Gear box base	Sun gear	Sun gear	Planetary gear	Planetary gear	Planetary gear	Planetary gear	Planetary gear	Planetary gear	Carrier	Output shaft	Gear box cover																		Gear box base	Accessory - Gear Box 2
Gear box base			Gear teeth connection	Gear teeth connection	Gear teeth connection	Gear teeth connection	Gear teeth connection	Gear teeth connection		Passes through hole	Physically attached to base		Attached to gear box, other things
Sun gear			gear teeth connection	gear teeth connection	gear teeth connection				Alligned with center axis	Alligned with center axis			Attached to motor output shaft
Sun gear							gear teeth connection	gear teeth connection	gear teeth connection	Alligned with center axis	Physically attached
Planetary gear	Gear teeth connection	gear teeth connection								Alligned with a rotation shaft	Alligned with center axis
Planetary gear	Gear teeth connection	gear teeth connection								Alligned with a rotation shaft	Alligned with center axis
Planetary gear	Gear teeth connection	gear teeth connection								Alligned with a rotation shaft	Alligned with center axis
Planetary gear	Gear teeth connection		gear teeth connection							Alligned with center axis	Alligned with a rotation shaft
Planetary gear	Gear teeth connection		gear teeth connection							Alligned with center axis	Alligned with a rotation shaft
Planetary gear	Gear teeth connection		gear teeth connection							Alligned with center axis	Alligned with a rotation shaft
Carrier		Alligned with center axis	Alligned with center axis	Alligned with a rotation shaft	Alligned with a rotation shaft	Alligned with a rotation shaft	Alligned with center axis	Alligned with center axis	Alligned with center axis		Alligned with center axis
Output shaft	Passes through hole	Alligned with center axis	Physically attached	Alligned with center axis	Alligned with center axis	Alligned with center axis	Alligned with a rotation shaft	Alligned with a rotation shaft	Alligned with a rotation shaft	Alligned with center axis		Allignment through the center hole	Output motor
Gear box cover	Physically attached to base										Allignment through the center hole
	Attached to gear box, other things	Attached to motor output shaft									Output motor
Accessory - End Effector	End effector gear (left)	End effector gear (right)	End Effector Body	End effector clamp finger (left)	End effector clamp finger (right)	End effector hinge bush (top left)	End effector hinge bush (bottom left)	End effector hinge bush (top right)	End effector hinge bush (bottom right)	Continuous Rotation sensor	Worm gear 20 tooth	worm gear shaft	DC Motor with gear head I	End effector motor mount	End effector driving shaft	end effector driven shaft	End effector shaft lock nut	End effector shaft lock nut	Force	End effector spring guide rod	End effector spring guide rod	Compression spring	Compression spring	Screws M3x6	End effector PCBA	Screws M3x6	Screws M3x6
End effector gear (left)			alligned with hole	alligned with hole		alligned with hole	alligned with hole				alligned with hole				alligned with hole		alligned with hole
End effector gear (right)	gear connection		alligned with hole		allighed with hole			alligned with hole	allighed with hole	alligned with hole						alligned with hole		alligned with hole
End Effector Body	alligned with hole	alligned with hole		Alligned with hole	alligned with hole	Affixed in hole	Affixed in hole	Affixed in hole	Affixed in hole	alligned with hole, physically attached	alligned with hole			affixed to body	alligned with hole	alligned with hole	alligned with hole	alligned with hole	Affixed to back side	Passes through and travels with holes	Passes through and travels with holes	Touches the back of plate	Touches the back of plate	Affixed through screw pin	Affixed with body
End effector clamp finger (left)	alligned with hole		Alligned with hole			alligned with hole	alligned with hole				alligned with hole				Affixed to shaft		alligned with hole											Touches ISS Handrail
End effector clamp finger (right)		allighed with hole	alligned with hole					alligned with hole	alligned with hole	alligned with hole						Affixed to shaft		alligned with hole										Touches ISS Handrail
End effector hinge bush (top left)	alligned with hole		Affixed in hole	alligned with hole			alligned with hole				alligned with hole				alligned with hole		alligned with hole
End effector hinge bush (bottom left)	alligned with hole		Affixed in hole	alligned with hole		alligned with hole					alligned with hole				alligned with hole		alligned with hole
End effector hinge bush (top right)		alligned with hole	Affixed in hole		alligned with hole				alligned with hole	alligned with hole						alligned with hole		alligned with hole
End effector hinge bush (bottom right)		allighed with hole	Affixed in hole		alligned with hole			alligned with hole		alligned with hole						alligned with hole		alligned with hole
Continuous Rotation sensor		alligned with hole	alligned with hole, physically attached		alligned with hole			alligned with hole	alligned with hole							Affixed to shaft		alligned with hole							Power
Worm gear 20 tooth	alligned with hole		alligned with hole	alligned with hole		alligned with hole	alligned with hole					Gear Connection through worm			Affixed to shaft		alligned with hole
worm gear shaft											Gear Connection through worm		Physically attached
DC Motor with gear head I												Physically attached		Physically affixed											Power, Data
End effector motor mount			affixed to body										Physically affixed											Affixed through screw pin
End effector driving shaft	alligned with hole		alligned with hole	Affixed to shaft		alligned with hole	alligned with hole				Affixed to shaft						affixed to shaft
end effector driven shaft		alligned with hole	alligned with hole		Affixed to shaft			alligned with hole	alligned with hole	Affixed to shaft								affixed to shaft
End effector shaft lock nut	alligned with hole		alligned with hole	alligned with hole		alligned with hole	alligned with hole				alligned with hole				affixed to shaft
End effector shaft lock nut		alligned with hole	alligned with hole		alligned with hole			alligned with hole	alligned with hole	alligned with hole						affixed to shaft
Force			Affixed to back side																						Power			Attached to interface plate
End effector spring guide rod			Passes through and travels with holes																			Alligned, spring pushes off shaft				Screw Connection
End effector spring guide rod			Passes through and travels with holes																				Alligned, spring pushes off shaft				Screw Connection
Compression spring			Touches the back of plate																	Alligned, spring pushes off shaft						Alligned to hole
Compression spring			Touches the back of plate																		Alligned, spring pushes off shaft						Alligned to hole
Screws M3x6			Affixed through screw pin											Affixed through screw pin
End effector PCBA			Affixed with body							Power, Data			Power						Power, Data									Power, data
Screws M3x6																				Screw Connection		Alligned to hole						Connects with Interface plate
Screws M3x6																					Screw Connection		Alligned to hole					Connects with Interface plate
				Touches ISS Handrail	Touches ISS Handrail														Attached to interface plate						Power, data	Connects with Interface plate	Connects with Interface plate
Accessory - Gear Box Long 1	Gear box base	Sun gear	Sun gear	Planetary Gear	Planetary Gear	Planetary Gear	Planetary Gear	Planetary Gear	Planetary Gear	Carrier	Output shaft long	Gear box cover
Gear box base			Gear teeth connection	Gear teeth connection	Gear teeth connection	Gear teeth connection	Gear teeth connection	Gear teeth connection		Passes through hole	Physically attached to base		Attached to gear box, other things
Sun gear			gear teeth connection	gear teeth connection	gear teeth connection				Alligned with center axis	Alligned with center axis			Attached to motor output shaft
Sun gear							gear teeth connection	gear teeth connection	gear teeth connection	Alligned with center axis	Physically attached
Planetary Gear	Gear teeth connection	gear teeth connection								Alligned with a rotation shaft	Alligned with center axis
Planetary Gear	Gear teeth connection	gear teeth connection								Alligned with a rotation shaft	Alligned with center axis
Planetary Gear	Gear teeth connection	gear teeth connection								Alligned with a rotation shaft	Alligned with center axis
Planetary Gear	Gear teeth connection		gear teeth connection							Alligned with center axis	Alligned with a rotation shaft
Planetary Gear	Gear teeth connection		gear teeth connection							Alligned with center axis	Alligned with a rotation shaft
Planetary Gear	Gear teeth connection		gear teeth connection							Alligned with center axis	Alligned with a rotation shaft
Carrier		Alligned with center axis	Alligned with center axis	Alligned with a rotation shaft	Alligned with a rotation shaft	Alligned with a rotation shaft	Alligned with center axis	Alligned with center axis	Alligned with center axis		Alligned with center axis
Output shaft long	Passes through hole	Alligned with center axis	Physically attached	Alligned with center axis	Alligned with center axis	Alligned with center axis	Alligned with a rotation shaft	Alligned with a rotation shaft	Alligned with a rotation shaft	Alligned with center axis		Allignment through the center hole	Output motor
Gear box cover	Physically attached to base										Allignment through the center hole
	Attached to gear box, other things	Attached to motor output shaft									Output motor
Accessory - Gear Box Long 2	Gear box base	Sun gear	Sun gear	Planetary Gear	Planetary Gear	Planetary Gear	Planetary Gear	Planetary Gear	Planetary Gear	Carrier	Output shaft long	Gear box cover
Gear box base			Gear teeth connection	Gear teeth connection	Gear teeth connection	Gear teeth connection	Gear teeth connection	Gear teeth connection		Passes through hole	Physically attached to base		Attached to gear box, other things
Sun gear			gear teeth connection	gear teeth connection	gear teeth connection				Alligned with center axis	Alligned with center axis			Attached to motor output shaft
Sun gear							gear teeth connection	gear teeth connection	gear teeth connection	Alligned with center axis	Physically attached
Planetary Gear	Gear teeth connection	gear teeth connection								Alligned with a rotation shaft	Alligned with center axis
Planetary Gear	Gear teeth connection	gear teeth connection								Alligned with a rotation shaft	Alligned with center axis
Planetary Gear	Gear teeth connection	gear teeth connection								Alligned with a rotation shaft	Alligned with center axis
Planetary Gear	Gear teeth connection		gear teeth connection							Alligned with center axis	Alligned with a rotation shaft
Planetary Gear	Gear teeth connection		gear teeth connection							Alligned with center axis	Alligned with a rotation shaft
Planetary Gear	Gear teeth connection		gear teeth connection							Alligned with center axis	Alligned with a rotation shaft
Carrier		Alligned with center axis	Alligned with center axis	Alligned with a rotation shaft	Alligned with a rotation shaft	Alligned with a rotation shaft	Alligned with center axis	Alligned with center axis	Alligned with center axis		Alligned with center axis
Output shaft long	Passes through hole	Alligned with center axis	Physically attached	Alligned with center axis	Alligned with center axis	Alligned with center axis	Alligned with a rotation shaft	Alligned with a rotation shaft	Alligned with a rotation shaft	Alligned with center axis		Allignment through the center hole	Output motor
Gear box cover	Physically attached to base										Allignment through the center hole
	Attached to gear box, other things	Attached to motor output shaft									Output motor
[truncated: 46 more columns]

## Sheet: S4-DSM
1000	Base plate	2 pin plug	2 pin plug	2 pin plug	2 pin plug	2 pin plug	2 pin plug	2 pin plug	15 pin plug	31 pin plug	PCBA	Shoulder motor mount	DC motor with gear head I	Worm gear shaft	Shoulder yaw rotation sensor mount	Continuous rotation sensor	Rotation sensor bush	Shoulder Yaw shaft	Shoulder yaw shaft stopper	Shoulder yaw joint bush	Worm gear 20 teeth	Shoulder yaw mount	DC motor with gear head I	Rotation sensor bush	Continuous rotation sensor	Motor bush	Shoulder pitch linkage	DC motor with gear head II	Motor bush	Elbow joint rotation sensor mount	Continuous rotation sensor	Rotation sensor bush	Elbow pitch linkage	DC motor with gear head I	Motor bush 2	Forearm pitch rotation sensor mount	Rotation sensor bush	Continuous rotation sensor	forearm linkage	DC motor with gear head I	Motor bush 3	Wrist pitch rotation sensor mount	Rotation sensor bush	Continuous rotation sensor	Pan motor mount	Pan motor holder mount	DC motor with gear head I	Worm gear shaft	Worm gear 20 teeth
Base plate											Physically affixed	Affixed to frame			Affixed to frame	Alligned with hole	Allgned with hole	Affixed inside	Slides on top of	Alligned with hole	Alligned with hole
2 pin plug											Physically affixed		Power
2 pin plug											Physically affixed												Power
2 pin plug											Physically affixed																	Power
2 pin plug											Physically affixed																							Power
2 pin plug											Physically affixed																													Power
2 pin plug											Physically affixed																																				Power
2 pin plug											Physically affixed
15 pin plug											Power, Data
31 pin plug											Power, Data
PCBA	Physically affixed	Physically affixed	Physically affixed	Physically affixed	Physically affixed	Physically affixed	Physically affixed	Physically affixed	Power, Data	Power, Data						Power, Data									Power, Data						Power, Data							Power, Data						Power, Data
Shoulder motor mount	Affixed to frame												Affixed inside
DC motor with gear head I		Power, Data										Affixed inside		Attached to motor output
Worm gear shaft													Attached to motor output								Gear connection
Shoulder yaw rotation sensor mount	Affixed to frame															Affixed to	Affixed inside	Pin on	Alligned	Alligned	Alligned	Alligned
Continuous rotation sensor	Alligned with hole										Power				Affixed to		Alligned to	Pin on	Alligned to	Alligned to	Alligned to	Alligned to
Rotation sensor bush	Allgned with hole														Affixed inside	Alligned to		Pin on	Alligned to	Alligned to	Alligned to	Alligned to
Shoulder Yaw shaft	Affixed inside														Pin on	Pin on	Pin on		Pin on	Pin on	Affixed to	Affixed to
Shoulder yaw shaft stopper	Slides on top of														Alligned	Alligned to	Alligned to	Pin on		Alligned	Alligned	Stops movement
Shoulder yaw joint bush	Alligned with hole														Alligned	Alligned to	Alligned to	Pin on	Alligned		Alligned	Alligned
Worm gear 20 teeth	Alligned with hole													Gear connection	Alligned	Alligned to	Alligned to	Affixed to	Alligned	Alligned		Alligned
Shoulder yaw mount	Alligned with hole														Alligned	Alligned to	Alligned to	Affixed to	Stops movement	Alligned	Alligned		Alligned with motor frame	Affixed inside	Attached to	Affixed inside	Alligned with hole
DC motor with gear head I			Power, Data																			Alligned with motor frame		Alligned with output	Alligned	Alligned	Alligned/affixed with output
Rotation sensor bush																						Affixed inside	Alligned with output		Alligned	Alligned	Alligned
Continuous rotation sensor											Power											Attached to	Alligned	Alligned		Alligned	Alligned
Motor bush																						Affixed inside	Alligned	Alligned	Alligned		Alligned
Shoulder pitch linkage																						Alligned with hole	Alligned/affixed with output	Alligned	Alligned	Alligned		Alligned with hole	Affixed	Affixed	Alligned with hole	Alligned	Allgined
DC motor with gear head II				Power, Data																							Alligned with hole		Alligned	Alligned	Alligned	Alligned	Alligned
Motor bush																											Affixed	Alligned		Alligned	Alligned	Alligned	Alligned
Elbow joint rotation sensor mount																											Affixed	Alligned	Alligned		Affixed	Affixed inside	Alligned
Continuous rotation sensor											Power																Alligned with hole	Alligned	Alligned	Affixed		Alligned	Alligned
Rotation sensor bush																											Alligned	Alligned	Alligned	Affixed inside	Alligned		Alligned
Elbow pitch linkage																											Allgined	Alligned	Alligned	Alligned	Alligned	Alligned		Alligned with	Affixed inside	Affixed to	Alligned with	Alligned with	Alligned
DC motor with gear head I					Power, Data																												Alligned with		Alligned	Alligned	Alligned	Alligned	Alligned
Motor bush 2																																	Affixed inside	Alligned		Alligned	Alligned	Alligned	Alligned
Forearm pitch rotation sensor mount																																	Affixed to	Alligned	Alligned		Affixed	Affixed	Allgined
Rotation sensor bush																																	Alligned with	Alligned	Alligned	Affixed		Alligned	Alligned
Continuous rotation sensor											Power																						Alligned with	Alligned	Alligned	Affixed	Alligned		Alligned
forearm linkage																																	Alligned	Alligned	Alligned	Allgined	Alligned	Alligned		Alligned with	Affixed inside	Affixed to	Alligned with	Alligned with	Alligned
DC motor with gear head I						Power, Data																																	Alligned with		Alligned	Alligned	Alligned	Alligned	Alligned
Motor bush 3																																							Affixed inside	Alligned		Alligned	Alligned	Alligned	Alligned
Wrist pitch rotation sensor mount																																							Affixed to	Alligned	Alligned		Affixed	Affixed	Allgined
Rotation sensor bush																																							Alligned with	Alligned	Alligned	Affixed		Alligned	Alligned
Continuous rotation sensor											Power																												Alligned with	Alligned	Alligned	Affixed	Alligned		Alligned
Pan motor mount																																							Alligned	Alligned	Alligned	Allgined	Alligned	Alligned		Affixed to		Alligned with hole
Pan motor holder mount																																													Affixed to		Affixed
DC motor with gear head I							Power, Data																																							Affixed		Affixed to motor output
Worm gear shaft																																													Alligned with hole		Affixed to motor output		Gear tooth connection
Worm gear 20 teeth																																																Gear tooth connection
Continuous rotation sensor											Power																																		Affixed				Alligned
Pan shaft																																													Pin through				Affixed
Pan Sshaft stopper																																													Alligned/Touches				Alligned
Tilt frame																																													Alligned				Alligned
Tilt motor mount
DC motor with gear head I								Power, Data
Worm gear shaft
Worm gear 20 teeth
Tilt hinge pin 1
Tilt hing pin 2
Continuous rotation sensor											Power
End effector mount
end effector spring guide rod
compression spring
end effector spring guide rod
compression spring
force sensor
end effector body
15 pin plug									Physically affixes, power data
2 pin plug
END Effector PCBA
end effector motor mount
DC motor with gear head I
worm gear shaft
worm gear 20 teeth
end effector driven shaft
end effector hinge bush
end effector hinge bush
End effector gear
end effector clamp finger
end effector shaft lock nut
End effector driving shaft
end effector hinge bush
end effector hinge bush
End effector gear
end effector clamp finger
end effector shaft lock nut
continuous rotation sensor
Sun Gear																						Alligned	Motor output shaft attached to	Alligned	Alligned	Alligned
Gear box base																						Alligned with	Affixed to	Alligned	Alligned	Alligned
Planetary gear
Planetary gear
Planetary gear
Carrier																						Alligned to	Alligned	Alligned	Alligned	Alligned
Sun Gear																						Alligned to	Alligned	Alligned	Alligned	Alligned
Planetary gear
Planetary gear
Planetary gear
Output Shaft																						Passes through	Alligned	Alligned and touches	Affixed to sensor input	Alligned and touching	Affixed to motor output shaft
Gear box cover																						Affixed	Alligned	Alligned	Alligned	Alligned
Sun Gear																											Alligned	Motor output shaft attached to	Alligned	Alligned	Alligned	Alligned
Gear box base																											Alligned with	Affixed to	Alligned	Alligned	Alligned	Alligned
Planetary gear
Planetary gear
Planetary gear
Carrier																											Alligned to	Alligned	Alligned	Alligned	Alligned	Alligned
Sun Gear																											Alligned to	Alligned	Alligned	Alligned	Alligned	Alligned
Planetary gear
Planetary gear
Planetary gear
Output Shaft																											Passes through	Alligned	Alligned and touching	Alligned	Affixed to sensor input	Alligned and touches
Gear box cover																											Affixed	Alligned	Alligned	Alligned	Alligned	Alligned
Sun Gear																																	Alligned	Motor output shaft attached to	Alligned	Alligned	Alligned	Alligned
Gear box base																																	Alligned with	Affixed to	Alligned	Alligned	Alligned	Alligned
Planetary gear
Planetary gear
Planetary gear
Carrier																																	Alligned to	Alligned	Alligned	Alligned	Alligned	Alligned
Sun Gear																																	Alligned to	Alligned	Alligned	Alligned	Alligned	Alligned
Planetary gear
Planetary gear
Planetary gear
Output Shaft																																	Passes through	Alligned	Alligned and touching	Alligned	Alligned and touches	Affixed to sensor input
Gear box cover																																	Affixed	Alligned	Alligned	Alligned	Alligned	Alligned
Sun Gear																																							Alligned	Motor output shaft attached to	Alligned	Alligned	Alligned	Alligned
Gear box base																																							Alligned with	Affixed to	Alligned	Alligned	Alligned	Alligned
Planetary gear
Planetary gear
Planetary gear
Carrier																																							Alligned to	Alligned	Alligned	Alligned	Alligned	Alligned
Sun Gear																																							Alligned to	Alligned	Alligned	Alligned	Alligned	Alligned
Planetary gear
Planetary gear
Planetary gear
Output Shaft																																							Passes through	Alligned	Alligned and touching	Alligned	Alligned and touches	Affixed to sensor input
Gear box cover																																							Affixed	Alligned	Alligned	Alligned	Alligned	Alligned
External	Physically affixed material									Power, Data
[truncated: 87 more columns]

## Sheet: S5-Coded DSM
1000		1	2	3	4	5	6	7	8	9	10	11	12	13	14	15	16	17	18	19	20	21	22	23	24	25	26	27	28	29	30	31	32	33	34	35	36	37	38	39	40	41	42	43	44	45	46	47	48
Base plate	1											1	1			1	1	1	1	1	1	1
2 pin plug	2											1		1
2 pin plug	3											1												1
2 pin plug	4											1																	1
2 pin plug	5											1																							1
2 pin plug	6											1																													1
2 pin plug	7											1																																				1
2 pin plug	8											1
15 pin plug	9											1
31 pin plug	10											1
PCBA	11	1	1	1	1	1	1	1	1	1	1						1									1						1							1						1
Shoulder motor mount	12	1												1
DC motor with gear head I	13		1										1		1
Worm gear shaft	14													1								1
Shoulder yaw rotation sensor mount	15	1															1	1	1	1	1	1	1
Continuous rotation sensor	16	1										1				1		1	1	1	1	1	1
Rotation sensor bush	17	1														1	1		1	1	1	1	1
Shoulder Yaw shaft	18	1														1	1	1		1	1	1	1
Shoulder yaw shaft stopper	19	1														1	1	1	1		1	1	1
Shoulder yaw joint bush	20	1														1	1	1	1	1		1	1
Worm gear 20 teeth	21	1													1	1	1	1	1	1	1		1
Shoulder yaw mount	22	1														1	1	1	1	1	1	1		1	1	1	1	1
DC motor with gear head I	23			1																			1		1	1	1	1
Rotation sensor bush	24																						1	1		1	1	1
Continuous rotation sensor	25											1											1	1	1		1	1
Motor bush	26																						1	1	1	1		1
Shoulder pitch linkage	27																						1	1	1	1	1		1	1	1	1	1	1
DC motor with gear head II	28				1																							1		1	1	1	1	1
Motor bush	29																											1	1		1	1	1	1
Elbow joint rotation sensor mount	30																											1	1	1		1	1	1
Continuous rotation sensor	31											1																1	1	1	1		1	1
Rotation sensor bush	32																											1	1	1	1	1		1
Elbow pitch linkage	33																											1	1	1	1	1	1		1	1	1	1	1	1
DC motor with gear head I	34					1																												1		1	1	1	1	1
Motor bush 2	35																																	1	1		1	1	1	1
Forearm pitch rotation sensor mount	36																																	1	1	1		1	1	1
Rotation sensor bush	37																																	1	1	1	1		1	1
Continuous rotation sensor	38											1																						1	1	1	1	1		1
forearm linkage	39																																	1	1	1	1	1	1		1	1	1	1	1	1
DC motor with gear head I	40						1																																	1		1	1	1	1	1
Motor bush 3	41																																							1	1		1	1	1	1
Wrist pitch rotation sensor mount	42																																							1	1	1		1	1	1
Rotation sensor bush	43																																							1	1	1	1		1	1
Continuous rotation sensor	44											1																												1	1	1	1	1		1
Pan motor mount	45																																							1	1	1	1	1	1		1		1
Pan motor holder mount	46																																													1		1
DC motor with gear head I	47							1																																							1		1
Worm gear shaft	48																																													1		1
Worm gear 20 teeth	49																																																1
Continuous rotation sensor	50											1																																		1
Pan shaft	51																																													1
Pan Sshaft stopper	52																																													1
Tilt frame	53																																													1
Tilt motor mount	54
DC motor with gear head I	55								1
Worm gear shaft	56
Worm gear 20 teeth	57
Tilt hinge pin 1	58
Tilt hing pin 2	59
Continuous rotation sensor	60											1
End effector mount	61
end effector spring guide rod	62
compression spring	63
end effector spring guide rod	64
compression spring	65
force sensor	66
end effector body	67
15 pin plug	68									1
2 pin plug	69
END Effector PCBA	70
end effector motor mount	71
DC motor with gear head I	72
worm gear shaft	73
worm gear 20 teeth	74
end effector driven shaft	75
end effector hinge bush	76
end effector hinge bush	77
End effector gear	78
end effector clamp finger	79
end effector shaft lock nut	80
End effector driving shaft	81
end effector hinge bush	82
end effector hinge bush	83
End effector gear	84
end effector clamp finger	85
end effector shaft lock nut	86
continuous rotation sensor	87
Sun Gear	88																						1	1	1	1	1
Gear box base	89																						1	1	1	1	1
Planetary gear	90
Planetary gear	91
Planetary gear	92
Carrier	93																						1	1	1	1	1
Sun Gear	94																						1	1	1	1	1
Planetary gear	95
Planetary gear	96
Planetary gear	97
Output Shaft	98																						1	1	1	1	1	1
Gear box cover	99																						1	1	1	1	1
Sun Gear	100																											1	1	1	1	1	1
Gear box base	101																											1	1	1	1	1	1
Planetary gear	102
Planetary gear	103
Planetary gear	104
Carrier	105																											1	1	1	1	1	1
Sun Gear	106																											1	1	1	1	1	1
Planetary gear	107
Planetary gear	108
Planetary gear	109
Output Shaft	110																											1	1	1	1	1	1
Gear box cover	111																											1	1	1	1	1	1
Sun Gear	112																																	1	1	1	1	1	1
Gear box base	113																																	1	1	1	1	1	1
Planetary gear	114
Planetary gear	115
Planetary gear	116
Carrier	117																																	1	1	1	1	1	1
Sun Gear	118																																	1	1	1	1	1	1
Planetary gear	119
Planetary gear	120
Planetary gear	121
Output Shaft	122																																	1	1	1	1	1	1
Gear box cover	123																																	1	1	1	1	1	1
Sun Gear	124																																							1	1	1	1	1	1
Gear box base	125																																							1	1	1	1	1	1
Planetary gear	126
Planetary gear	127
Planetary gear	128
Carrier	129																																							1	1	1	1	1	1
Sun Gear	130																																							1	1	1	1	1	1
Planetary gear	131
Planetary gear	132
Planetary gear	133
Output Shaft	134																																							1	1	1	1	1	1
Gear box cover	135																																							1	1	1	1	1	1
External		1									1
[truncated: 88 more columns]

## Sheet: S7-Soft SubDSM
		1	2	3	4	5	6	7	8	9		10	11	12	13	14	15	16	17	18	19	20		21	22	23	24	25
Attach	1								X	X
Arm Deploy	2	X
Arm Place	3		X
Pan	4					X				X
Tilt	5				X					X
Stow	6									X
Withdraw	7						X
Stowsubprocess	8							X
Arm Standby	9			X	X	X			X
If command			X	X	X	X		X	X
Receive Astrobee Command	10	X			X	X	X
Send Astrobee Confirmation	11			X	X	X			X
Send command to tool	12		X	X				X	X
Receive confirmation from tool	13		X	X				X	X
Read rotation sensor	14		X	X	X	X		X	X
Drive Motor	15		X	X	X	X		X	X
Tool Unpack	16		X																			X
Tool Close	17			X														X				X
Tool Open	18							X														X
Tool Pack	19								X											X		X
Tool Standby	20				X	X												X	X	X	X
If command																		X	X	X	X
Receive tool command	21		X	X				X	X					X				X	X	X	X
Send tool confirmation	22		X	X				X	X						X			X	X	X	X
Read tool rotation sensor	23																	X	X	X	X
Drive tool motor sensor	24																	X	X	X	X
	25

## Sheet: S8-Full
95		1	2	3	4	5	6	7	8	9	10	11	12	13	14	15	16	17	18	19	20	21	22	23	24	25	26	27	28	29	30	31	32	33	34	35	36	37	38	39	40	41	42	43	44	45	46	47	48
Attach	1								1	1
Arm Deploy	2	1
Arm Place	3		1
Pan	4					1				1
Tilt	5				1					1
Stow	6									1
Withdraw	7						1
Stowsubprocess	8							1
Arm Standby	9			1	1	1			1
If command	10		1	1	1	1		1	1
Receive Astrobee Command	11	1			1	1	1
Send Astrobee Confirmation	12			1	1	1			1
Send command to tool	13		1	1				1	1
Receive confirmation from tool	14		1	1				1	1
Read rotation sensor	15		1	1	1	1		1	1
Drive Motor	16		1	1	1	1		1	1
Tool Unpack	17		1																			1
Tool Close	18			1														1				1
Tool Open	19							1														1
Tool Pack	20								1											1		1
Tool Standby	21				1	1												1	1	1	1
If command	22																	1	1	1	1
Receive tool command	23		1	1				1	1					1				1	1	1	1
Send tool confirmation	24		1	1				1	1						1			1	1	1	1
Read tool rotation sensor	25																	1	1	1	1
Drive tool motor sensor	26																	1	1	1	1
Base plate	27																																					1	1			1	1	1	1	1	1	1
2 pin plug	28																																					1		1
2 pin plug	29																																					1
2 pin plug	30																																					1
2 pin plug	31																																					1
2 pin plug	32																																					1
2 pin plug	33																																					1
2 pin plug	34																																					1
15 pin plug	35																																					1
31 pin plug	36																																					1
PCBA	37	1	1	1	1	1	1	1	1	1	1	1	1	1	1	1	1											1	1	1	1	1	1	1	1	1	1						1
Shoulder motor mount	38																											1												1
DC motor with gear head I	39																												1										1		1
Worm gear shaft	40																																							1								1
Shoulder yaw rotation sensor mount	41																											1															1	1	1	1	1	1	1
Continuous rotation sensor	42																											1										1				1		1	1	1	1	1	1
Rotation sensor bush	43																											1														1	1		1	1	1	1	1
Shoulder Yaw shaft	44																											1														1	1	1		1	1	1	1
Shoulder yaw shaft stopper	45																											1														1	1	1	1		1	1	1
Shoulder yaw joint bush	46																											1														1	1	1	1	1		1	1
Worm gear 20 teeth	47																											1													1	1	1	1	1	1	1		1
Shoulder yaw mount	48																											1														1	1	1	1	1	1	1
DC motor with gear head I	49																													1																			1
Rotation sensor bush	50																																																1
Continuous rotation sensor	51																																					1											1
Motor bush	52																																																1
Shoulder pitch linkage	53																																																1
DC motor with gear head II	54																														1
Motor bush	55
Elbow joint rotation sensor mount	56
Continuous rotation sensor	57																																					1
Rotation sensor bush	58
Elbow pitch linkage	59
DC motor with gear head I	60																															1
Motor bush 2	61
Forearm pitch rotation sensor mount	62
Rotation sensor bush	63
Continuous rotation sensor	64																																					1
forearm linkage	65
DC motor with gear head I	66																																1
Motor bush 3	67
Wrist pitch rotation sensor mount	68
Rotation sensor bush	69
Continuous rotation sensor	70																																					1
Pan motor mount	71
Pan motor holder mount	72
DC motor with gear head I	73																																	1
Worm gear shaft	74
Worm gear 20 teeth	75
Continuous rotation sensor	76																																					1
Pan shaft	77
Pan Sshaft stopper	78
Tilt frame	79
Tilt motor mount	80
DC motor with gear head I	81																																		1
Worm gear shaft	82
Worm gear 20 teeth	83
Tilt hinge pin 1	84
Tilt hing pin 2	85
Continuous rotation sensor	86																																					1
End effector mount	87
end effector spring guide rod	88
compression spring	89
end effector spring guide rod	90
compression spring	91
force sensor	92
end effector body	93
15 pin plug	94																																			1
2 pin plug	95
END Effector PCBA	96																	1	1	1	1	1	1	1	1	1	1
end effector motor mount	97
DC motor with gear head I	98
worm gear shaft	99
worm gear 20 teeth	100
end effector driven shaft	101
end effector hinge bush	102
end effector hinge bush	103
End effector gear	104
end effector clamp finger	105
end effector shaft lock nut	106
End effector driving shaft	107
end effector hinge bush	108
end effector hinge bush	109
End effector gear	110
end effector clamp finger	111
end effector shaft lock nut	112
continuous rotation sensor	113
Sun Gear	114																																																1
Gear box base	115																																																1
Planetary gear	116
Planetary gear	117
Planetary gear	118
Carrier	119																																																1
Sun Gear	120																																																1
Planetary gear	121
Planetary gear	122
Planetary gear	123
Output Shaft	124																																																1
Gear box cover	125																																																1
Sun Gear	126
Gear box base	127
Planetary gear	128
Planetary gear	129
Planetary gear	130
Carrier	131
Sun Gear	132
Planetary gear	133
Planetary gear	134
Planetary gear	135
Output Shaft	136
Gear box cover	137
Sun Gear	138
Gear box base	139
Planetary gear	140
Planetary gear	141
Planetary gear	142
Carrier	143
Sun Gear	144
Planetary gear	145
Planetary gear	146
Planetary gear	147
Output Shaft	148
Gear box cover	149
Sun Gear	150
Gear box base	151
Planetary gear	152
Planetary gear	153
Planetary gear	154
Carrier	155
Sun Gear	156
Planetary gear	157
Planetary gear	158
Planetary gear	159
Output Shaft	160
Gear box cover	161
External																												1									1
[truncated: 113 more columns]

## Sheet: S8-Full-LowDetail
95		1	2	3	4	5	6	7	8	9	10	11	12	13	14	15	16	17	18	19	20	21	22	23	24	25	26	27	28	29	30	31	32	33	34	35	36	37	38	39	40	41	42	43	#REF!	#REF!	#REF!	#REF!	#REF!
Attach	1								1	1
Arm Deploy	2	1
Arm Place	3		1
Pan	4					1				1
Tilt	5				1					1
Stow	6									1
Withdraw	7						1
Stowsubprocess	8							1
Arm Standby	9			1	1	1			1
If command	10		1	1	1	1		1	1
Receive Astrobee Command	11	1			1	1	1
Send Astrobee Confirmation	12			1	1	1			1
Send command to tool	13		1	1				1	1
Receive confirmation from tool	14		1	1				1	1
Read rotation sensor	15		1	1	1	1		1	1
Drive Motor	16		1	1	1	1		1	1
Tool Unpack	17		1																			1
Tool Close	18			1														1				1
Tool Open	19							1														1
Tool Pack	20								1											1		1
Tool Standby	21				1	1												1	1	1	1
If command	22																	1	1	1	1
Receive tool command	23		1	1				1	1					1				1	1	1	1
Send tool confirmation	24		1	1				1	1						1			1	1	1	1
Read tool rotation sensor	25																	1	1	1	1
Drive tool motor sensor	26																	1	1	1	1
Base plate	27																																					1	1			1	1	1	1	1
2 pin plug	28																																					1		1
2 pin plug	29																																					1										1
2 pin plug	30																																					1
2 pin plug	31																																					1
2 pin plug	32																																					1
2 pin plug	33																																					1
2 pin plug	34																																					1
15 pin plug	35																																					1
31 pin plug	36																																					1
PCBA	37	1	1	1	1	1	1	1	1	1	1	1	1	1	1	1	1											1	1	1	1	1	1	1	1	1	1						1
Shoulder motor mount	38																											1												1
DC motor with gear head I	39																												1										1		1
Worm gear shaft	40																																							1						1
Shoulder yaw rotation sensor mount	41																											1															1	1	1	1	1
Continuous rotation sensor	42																											1										1				1		1	1	1	1
Rotation sensor bush	43																											1														1	1		1	1	1
Shoulder yaw joint bush	44																											1														1	1	1		1	1
Worm gear 20 teeth	45																											1													1	1	1	1	1		1
Shoulder yaw mount	46																											1														1	1	1	1	1		1	1
DC motor with gear head I	47																													1																	1		1
Rotation sensor bush	48																																														1	1
Continuous rotation sensor	49																																					1									1	1	1
Motor bush	50																																														1	1	1
Shoulder pitch linkage	51																																														1	1	1
DC motor with gear head II	52																														1
Motor bush	53
Elbow joint rotation sensor mount	54
Continuous rotation sensor	55																																					1
Rotation sensor bush	56
Elbow pitch linkage	57
DC motor with gear head I	58																															1
Motor bush 2	59
Forearm pitch rotation sensor mount	60
Rotation sensor bush	61
Continuous rotation sensor	62																																					1
forearm linkage	63
DC motor with gear head I	64																																1
Motor bush 3	65
Wrist pitch rotation sensor mount	66
Rotation sensor bush	67
Continuous rotation sensor	68																																					1
Pan motor mount	69
Pan motor holder mount	70
DC motor with gear head I	71																																	1
Worm gear shaft	72
Worm gear 20 teeth	73
Continuous rotation sensor	74																																					1
Tilt frame	75
Tilt motor mount	76
DC motor with gear head I	77																																		1
Worm gear shaft	78
Worm gear 20 teeth	79
Continuous rotation sensor	80																																					1
End effector mount	81
end effector spring guide rod	82
compression spring	83
end effector spring guide rod	84
compression spring	85
force sensor	86
end effector body	87
15 pin plug	88																																			1
2 pin plug	89
END Effector PCBA	90																	1	1	1	1	1	1	1	1	1	1
end effector motor mount	91
DC motor with gear head I	92
worm gear shaft	93
worm gear 20 teeth	94
end effector hinge bush	95
end effector hinge bush	96
End effector gear	97
end effector clamp finger	98
end effector hinge bush	99
end effector hinge bush	100
End effector gear	101
end effector clamp finger	102
continuous rotation sensor	103
Sun Gear	104																																														1	1	1
Gear box base	105																																														1	1	1
Planetary gear	106
Planetary gear	107
Planetary gear	108
Carrier	109																																														1	1	1
Sun Gear	110																																														1	1	1
Planetary gear	111
Planetary gear	112
Planetary gear	113
Output Shaft	114																																														1	1	1
Gear box cover	115																																														1	1	1
Sun Gear	116
Gear box base	117
Planetary gear	118
Planetary gear	119
Planetary gear	120
Carrier	121
Sun Gear	122
Planetary gear	123
Planetary gear	124
Planetary gear	125
Output Shaft	126
Gear box cover	127
Sun Gear	128
Gear box base	129
Planetary gear	130
Planetary gear	131
Planetary gear	132
Carrier	133
Sun Gear	134
Planetary gear	135
Planetary gear	136
Planetary gear	137
Output Shaft	138
Gear box cover	139
Sun Gear	140
Gear box base	141
Planetary gear	142
Planetary gear	143
Planetary gear	144
Carrier	145
Sun Gear	146
Planetary gear	147
Planetary gear	148
Planetary gear	149
Output Shaft	150
Gear box cover	151
External																												1									1
		3	10	11	9	9	3	10	12	5	1	1	1	2	2	1	1	8	7	8	7	5	1	1	1	1	1	9	2	2	2	2	2	2	2	2	2	17	2	3	2	6	7	6	6	7	16	12	11
[truncated: 103 more columns]
