# Supplementary material for: Linking solver characteristics, solving processes and solution attributes: A data explainer for an open innovation generated robotic design dataset
Source: Data Brief. 2023 Sep 6;50:109547. doi: 10.1016/j.dib.2023.109547 (PMC10518673; doi:10.1016/j.dib.2023.109547)
Supplement: Supplementary file 1 [file mmc1.zip › Release/Solutions/Solution DSMs/D1-SRA/SRA-18 DSM.xlsx]

## Sheet: S1 - BOM
Component	Group	Note	Quantity		Component	Group	Removable	Notes
Base	Base Assy		1		Base	Base Assy					Row Labels	Sum of Quantity
Motor Shaft Washer	Base Assy		1		Motor Shaft Washer	Base Assy					(blank)
Pin	Base Assy		1		Pin	Base Assy					Base Assy	10
Conic Motor Shaft Washer Screws	Base Assy		3		Conic Motor Shaft Washer Screws	Base Assy					Arm Assy	75
Interface Plate Screw	Base Assy		4		Conic Motor Shaft Washer Screws	Base Assy					Clamp Assy	24
Motor Joint 1	Arm Assy		1		Conic Motor Shaft Washer Screws	Base Assy					Embedded System	8
Motor Joint 2	Arm Assy		1		Interface Plate Screw	Base Assy					Grand Total	117
Motor Joint 3	Arm Assy		1		Interface Plate Screw	Base Assy
Motor Joint 4	Arm Assy		1		Interface Plate Screw	Base Assy
Motor Joint 5	Arm Assy		1		Interface Plate Screw	Base Assy
Shoulder	Arm Assy		1		Motor Joint 1	Arm Assy
Motor Frame Washer	Arm Assy		5		Motor Joint 2	Arm Assy
Conic Motor Frame Screws	Arm Assy		10		Motor Joint 3	Arm Assy					Row Labels	Count of Component
Membrane Potentiometer	Arm Assy		5		Motor Joint 4	Arm Assy					(blank)
Pin	Arm Assy		5		Motor Joint 5	Arm Assy					Base Assy	10
Motor Shaft Washer	Arm Assy	maybe some double counting???	5		Shoulder	Arm Assy					Arm Assy	75
Structural Angle Connector	Arm Assy		6		Motor Frame Washer	Arm Assy					Clamp Assy	24
Angle Connector Washer	Arm Assy		4		Motor Frame Washer	Arm Assy					Embedded System	8
Motor shaft washer screws	Arm Assy	maybe some double counting???	15		Motor Frame Washer	Arm Assy					Grand Total	117
Tube Segment	Arm Assy		2		Motor Frame Washer	Arm Assy
Angle Connector Screws	Arm Assy		12		Motor Frame Washer	Arm Assy
Tweezer	Clamp Assy		2		Conic Motor Frame Screws	Arm Assy
Rollers	Clamp Assy		4		Conic Motor Frame Screws	Arm Assy
Torsion Spring and Arm	Clamp Assy		2		Conic Motor Frame Screws	Arm Assy
Spring Arm Bars	Clamp Assy		4		Conic Motor Frame Screws	Arm Assy
Rollers Shaft	Clamp Assy		2		Conic Motor Frame Screws	Arm Assy
Worm Bushing	Clamp Assy		1		Conic Motor Frame Screws	Arm Assy
Worm Shaft Gear	Clamp Assy	actuall 2	1		Conic Motor Frame Screws	Arm Assy
Worm Shaft Bushing	Clamp Assy		2		Conic Motor Frame Screws	Arm Assy
Worm Shaft	Clamp Assy		1		Conic Motor Frame Screws	Arm Assy
Motor Output Gear	Clamp Assy		1		Conic Motor Frame Screws	Arm Assy
Micro Motor with Gearbox	Clamp Assy		1		Membrane Potentiometer	Arm Assy
Frame/Rails	Clamp Assy		1		Membrane Potentiometer	Arm Assy
Contact Sensor	Clamp Assy	actually 2	1		Membrane Potentiometer	Arm Assy
Force Sensor	Clamp Assy		1		Membrane Potentiometer	Arm Assy
Flex Cables and Connectors	Embedded System		1		Membrane Potentiometer	Arm Assy
Microcontroller Texas Instruments	Embedded System		1		Pin	Arm Assy
Step Down 12 Regulator	Embedded System		1		Pin	Arm Assy
Step Down 3.3 Regulator	Embedded System		1		Pin	Arm Assy
Dual bridge mosfet array	Embedded System		1		Pin	Arm Assy
other passive SMD components	Embedded System		1		Pin	Arm Assy
PCB and connector	Embedded System		1		Motor Shaft Washer	Arm Assy
Flex cables and connectors	Embedded System		1		Motor Shaft Washer	Arm Assy
					Motor Shaft Washer	Arm Assy
					Motor Shaft Washer	Arm Assy
					Motor Shaft Washer	Arm Assy
					Structural Angle Connector	Arm Assy
					Structural Angle Connector	Arm Assy
					Structural Angle Connector	Arm Assy
					Structural Angle Connector	Arm Assy
					Structural Angle Connector	Arm Assy
					Structural Angle Connector	Arm Assy
					Angle Connector Washer	Arm Assy
					Angle Connector Washer	Arm Assy
					Angle Connector Washer	Arm Assy
					Angle Connector Washer	Arm Assy
					Motor shaft washer screws	Arm Assy
					Motor shaft washer screws	Arm Assy
					Motor shaft washer screws	Arm Assy
					Motor shaft washer screws	Arm Assy
					Motor shaft washer screws	Arm Assy
					Motor shaft washer screws	Arm Assy
					Motor shaft washer screws	Arm Assy
					Motor shaft washer screws	Arm Assy
					Motor shaft washer screws	Arm Assy
					Motor shaft washer screws	Arm Assy
					Motor shaft washer screws	Arm Assy
					Motor shaft washer screws	Arm Assy
					Motor shaft washer screws	Arm Assy
					Motor shaft washer screws	Arm Assy
					Motor shaft washer screws	Arm Assy
					Tube Segment	Arm Assy
					Tube Segment	Arm Assy
					Angle Connector Screws	Arm Assy
					Angle Connector Screws	Arm Assy
					Angle Connector Screws	Arm Assy
					Angle Connector Screws	Arm Assy
					Angle Connector Screws	Arm Assy
					Angle Connector Screws	Arm Assy
Total			117		Angle Connector Screws	Arm Assy
					Angle Connector Screws	Arm Assy
					Angle Connector Screws	Arm Assy
					Angle Connector Screws	Arm Assy
					Angle Connector Screws	Arm Assy
					Angle Connector Screws	Arm Assy
					Tweezer	Clamp Assy
					Tweezer	Clamp Assy
					Rollers	Clamp Assy
					Rollers	Clamp Assy
					Rollers	Clamp Assy
					Rollers	Clamp Assy
					Torsion Spring and Arm	Clamp Assy
					Torsion Spring and Arm	Clamp Assy
					Spring Arm Bars	Clamp Assy
					Spring Arm Bars	Clamp Assy
					Spring Arm Bars	Clamp Assy
					Spring Arm Bars	Clamp Assy
					Rollers Shaft	Clamp Assy
					Rollers Shaft	Clamp Assy
					Worm Bushing	Clamp Assy
					Worm Shaft Gear	Clamp Assy
					Worm Shaft Bushing	Clamp Assy
					Worm Shaft Bushing	Clamp Assy
					Worm Shaft	Clamp Assy
					Motor Output Gear	Clamp Assy
					Micro Motor with Gearbox	Clamp Assy
					Frame/Rails	Clamp Assy
					Contact Sensor	Clamp Assy
					Force Sensor	Clamp Assy
					Flex Cables and Connectors	Embedded System
					Microcontroller Texas Instruments	Embedded System
					Step Down 12 Regulator	Embedded System
					Step Down 3.3 Regulator	Embedded System
					Dual bridge mosfet array	Embedded System
					other passive SMD components	Embedded System
					PCB and connector	Embedded System
					Flex cables and connectors	Embedded System
					117

## Sheet: S2 - Subsys
	Base Assy	Arm Assy	Clamp Assy	Embedded System
Base Assy		Mechanical Connection to output Shaft		Affixed to, power data	Affixed to Astrobee Interface
Arm Assy	Mechanical Connection to output Shaft		Mechanical Connection to output Shaft	Power, Data
Clamp Assy		Mechanical Connection to output Shaft		Power, Data
Embedded System	Affixed to, power data	Power, Data	Power, Data		Power, Data From Astrobee
	Affixed to Astrobee Interface		Touches ISS Handrail	Power, Data to Astrobee

## Sheet: S3 - SubDSM
	Base	Motor Shaft Washer	Pin	Conic Motor Shaft Washer Screws	Conic Motor Shaft Washer Screws	Conic Motor Shaft Washer Screws	Interface Plate Screw	Interface Plate Screw	Interface Plate Screw	Interface Plate Screw	External
Base		Fits on the body		Pin through and capture connection	Pin through and capture connection	Pin through and capture connection	Pin through and capture connection	Pin through and capture connection	Pin through and capture connection	Pin through and capture connection
Motor Shaft Washer	Fits on the body		Fit inside, screw hold	Screw affix	Screw affix	Screw affix					Holds up first post
Pin		Fit inside, screw hold									Affixes first post
Conic Motor Shaft Washer Screws	Pin through and capture connection	Screw affix
Conic Motor Shaft Washer Screws	Pin through and capture connection	Screw affix
Conic Motor Shaft Washer Screws	Pin through and capture connection	Screw affix
Interface Plate Screw	Pin through and capture connection										Screw affix into astrobee
Interface Plate Screw	Pin through and capture connection										Screw affix into astrobee
Interface Plate Screw	Pin through and capture connection										Screw affix into astrobee
Interface Plate Screw	Pin through and capture connection										Screw affix into astrobee
External		Holds up first post	Affixes first post				Screw affix into astrobee	Screw affix into astrobee	Screw affix into astrobee	Screw affix into astrobee
	Shoulder	Motor Joint 1	Motor Frame Washer	Conic Motor Frame Screws	Conic Motor Frame Screws	Membrane Potentiometer	Motor Joint 2	Motor Frame Washer	Conic Motor Frame Screws	Conic Motor Frame Screws	Membrane Potentiometer	Pin	Motor Shaft Washer	Structural Angle Connector	Angle Connector Washer	Motor shaft washer screws	Motor shaft washer screws	Motor shaft washer screws	Angle Connector Screws	Angle Connector Screws	Tube Segment	Angle Connector Screws	Angle Connector Screws	Structural Angle Connector	Motor Joint 3	Motor Frame Washer	Conic Motor Frame Screws	Conic Motor Frame Screws	Membrane Potentiometer	Pin	Motor Shaft Washer	Structural Angle Connector	Angle Connector Washer	Motor shaft washer screws	Motor shaft washer screws	Motor shaft washer screws	Angle Connector Screws	Angle Connector Screws	Tube Segment	Angle Connector Screws	Angle Connector Screws	Structural Angle Connector	Angle Connector Washer	Motor shaft washer screws	Motor shaft washer screws	Motor shaft washer screws	Pin	Motor Shaft Washer	Motor Joint 4
Shoulder		Alligned to hole and fixed	Touches, alligned to hole	Pin through	Pin through	Physically affixed to frame	Alligned to hole and fixed	Touches, alligned to hole	Capture fix for screw	capture fix for screw	Physically affixed to frame
Motor Joint 1	Alligned to hole and fixed		Alligned with output, alligned with holes	Captured by screws	Captured by screws	Affixed to sensor input
Motor Frame Washer	Touches, alligned to hole	Alligned with output, alligned with holes		Pass through pin capture	Pass through pin capture	Touches/affixed to frame
Conic Motor Frame Screws	Pin through	Captured by screws	Pass through pin capture
Conic Motor Frame Screws	Pin through	Captured by screws	Pass through pin capture
Membrane Potentiometer	Physically affixed to frame	Affixed to sensor input	Touches/affixed to frame
Motor Joint 2	Alligned to hole and fixed							Alligned with output, alligned with holes	Captured by screws	Captured by screws	Affixed to sensor input	Touches output shaft	Affixed to output shaft	Alligned to input hole	Alligned to hole
Motor Frame Washer	Touches, alligned to hole						Alligned with output, alligned with holes		Pass through pin capture	Pass through pin capture	Touches/affixed to frame		Alligned with	Alligned to hole	Alligned to hole
Conic Motor Frame Screws	Capture fix for screw						Captured by screws	Pass through pin capture
Conic Motor Frame Screws	capture fix for screw						Captured by screws	Pass through pin capture
Membrane Potentiometer	Physically affixed to frame						Affixed to sensor input	Touches/affixed to frame					Alligned with	Alligned with hole	Alligned with hole
Pin							Touches output shaft						Fit into
Motor Shaft Washer							Affixed to output shaft	Alligned with			Alligned with	Fit into		Touches the angle shaft connector, captures it	Alligned with	Captured by	Captured by	Captured by
Structural Angle Connector							Alligned to input hole	Alligned to hole			Alligned with hole		Touches the angle shaft connector, captures it		Yes, attached	Used for capturing around	Used for capturing around	Used for capturing around	Pin through, capture dby	Pin through, capture dby	Fit into
Angle Connector Washer							Alligned to hole	Alligned to hole			Alligned with hole		Alligned with	Yes, attached		Pin through	Pin through	Pin through
Motor shaft washer screws													Captured by	Used for capturing around	Pin through
Motor shaft washer screws													Captured by	Used for capturing around	Pin through
Motor shaft washer screws													Captured by	Used for capturing around	Pin through
Angle Connector Screws														Pin through, capture dby							Captured through pin connection
Angle Connector Screws														Pin through, capture dby							Captured through pin connection
Tube Segment														Fit into					Captured through pin connection	Captured through pin connection		Captured through pin connection	Captured through pin connection	Touches
Angle Connector Screws																					Captured through pin connection			Pin Through
Angle Connector Screws																					Captured through pin connection			Pin Through
Structural Angle Connector																					Touches	Pin Through	Pin Through		Passes through the , physically attached	Fit and attached	Pin through the hole	Pin through the hole	Physically touching the frame, alligned through hole		Alligned with output	Alligned with hole in angle connector	Alligned
Motor Joint 3																								Passes through the , physically attached		Alligned with output, alligned with holes	Captured by screws	Captured by screws	Affixed to sensor input	Affixed to motor output shaft	alligned with output, on that shaft	Alligned with hole	Alligned with output
Motor Frame Washer																								Fit and attached	Alligned with output, alligned with holes		Pass through pin capture	Pass through pin capture	Touches/affixed to frame		Alligned	Alligned with hole	Alligned with hole
Conic Motor Frame Screws																								Pin through the hole	Captured by screws	Pass through pin capture
Conic Motor Frame Screws																								Pin through the hole	Captured by screws	Pass through pin capture
Membrane Potentiometer																								Physically touching the frame, alligned through hole	Affixed to sensor input	Touches/affixed to frame					Alligned	Alligned, fix to frame	Alligned
Pin																									Affixed to motor output shaft
Motor Shaft Washer																								Alligned with output	alligned with output, on that shaft	Alligned			Alligned				Alligned	Screw Capture	Screw Capture	Screw Capture
Structural Angle Connector																								Alligned with hole in angle connector	Alligned with hole	Alligned with hole			Alligned, fix to frame				Alligned	Pin through	Pin through	Pin through	Pin through	Pin through	Captures
Angle Connector Washer																								Alligned	Alligned with output	Alligned with hole			Alligned		Alligned	Alligned		Pin through	Pin through	Pin through
Motor shaft washer screws																															Screw Capture	Pin through	Pin through
Motor shaft washer screws																															Screw Capture	Pin through	Pin through
Motor shaft washer screws																															Screw Capture	Pin through	Pin through
Angle Connector Screws																																Pin through							Capture
Angle Connector Screws																																Pin through							Capture
Tube Segment																																Captures					Capture	Capture		Capture	Capture	Fit into
Angle Connector Screws																																							Capture			Pin Through
Angle Connector Screws																																							Capture			Pin Through
Structural Angle Connector																																							Fit into	Pin Through	Pin Through
Angle Connector Washer																																										Touches Surface
Motor shaft washer screws																																										Pin through	Pin through, captured
Motor shaft washer screws																																										Pin through	Pin through, captured
Motor shaft washer screws																																										Pin Through	Pin through, captured
Pin
Motor Shaft Washer																																										Alligned	Alligned	Screw Capture	Screw Capture	Screw Capture	Screw Capture
Motor Joint 4																																															Touches output shaft	Alligned, connected to output shaft
Motor Frame Washer																																																Alligned, connected to output shaft	Alligned with
Conic Motor Frame Screws																																																	Screw Capture
Conic Motor Frame Screws																																																	Screw Capture
Membrane Potentiometer																																																Affixed to face	Affixed to output shaft
Structural Angle Connector																																																Alligned with	Alligned with output shaft
Angle Connector Washer
Motor shaft washer screws
Motor shaft washer screws
Motor shaft washer screws
Pin
Motor Shaft Washer
Angle Connector Screws
Angle Connector Screws
Motor Joint 5
Motor Frame Washer
Conic Motor Frame Screws
Conic Motor Frame Screws
Membrane Potentiometer
Structural Angle Connector
Angle Connector Screws
Angle Connector Screws
	Frame/Rails	Micro Motor with Gearbox	Motor Output Gear	Worm Shaft	Worm Shaft Gear	Worm Bushing	Worm Shaft Bushing	Worm Bushing	Left Tweezer	Spring Arm Bars	Spring Arm Bars	Force Sensor	Torsion Spring and Arm	Rollers Shaft	Rollers	Rollers	Worm Bushing		Right Tweezer	Spring Arm Bars	Spring Arm Bars	Contact Sensor	Torsion Spring and Arm	Rollers Shaft	Rollers	Rollers
Frame/Rails		Fit into	Alligned with a hole	Alligned into a pin connection	Alligned with a hole	Fit into	Fit into	Alligned	Slides on Rail								Alligned
Micro Motor with Gearbox	Fit into		Affixed to motor output
Motor Output Gear	Alligned with a hole	Affixed to motor output			Gear tooth connection
Worm Shaft	Alligned into a pin connection				Physically affixed	Alligned with	Alligned with
Worm Shaft Gear	Alligned with a hole		Gear tooth connection	Physically affixed		Alligned	Alligned
Worm Shaft Bushing	Fit into			Alligned with	Alligned		Alligned	Gear tooth sliding connection
Worm Shaft Bushing	Fit into			Alligned with	Alligned	Alligned											Gear tooth sliding connection
Worm Bushing	Alligned					Gear tooth sliding connection			Physically affixed
Left Tweezer	Slides on Rail							Physically affixed		Pin fit through holes	Pin fit through holes	Physically affixe dto frame	Alligned and pin fit
Spring Arm Bars									Pin fit through holes				Touches
Spring Arm Bars									Pin fit through holes				Alligned and captured
Force Sensor									Physically affixe dto frame
Torsion Spring and Arm									Alligned and pin fit	Touches	Alligned and captured			Pin fit into	Alligned	Alligned
Rollers Shaft													Pin fit into		Affixed	Affixed
Rollers													Alligned	Affixed		Alligned
Rollers													Alligned	Affixed	Alligned
Worm Bushing	Alligned						Gear tooth sliding connection												Physically affixed
Right Tweezer	Slides on rail																Physically affixed			Pin fit through holes	Pin fit through holes	Physically affixe dto frame	Alligned and pin fit
Spring Arm Bars																			Pin fit through holes				Touches
Spring Arm Bars																			Pin fit through holes				Alligned and captured
Contact Sensor																			Physically affixe dto frame
Torsion Spring and Arm																			Alligned and pin fit	Touches	Alligned and captured			Pin fit into	Alligned	Alligned
Rollers Shaft																							Pin fit into		Affixed	Affixed
Rollers																							Alligned	Affixed		Alligned
Rollers																							Alligned	Affixed	Alligned
Embedded System	Microcontroller Texas Instruments	Step Down 12 Regulator	Step Down 3.3 Regulator	Dual bridge mosfet array	other passive SMD components	PCB and connector	Flex cables and connectors
Microcontroller Texas Instruments			Power	Power, Data	Power, Data	Physically attahced	Power, Data
Step Down 12 Regulator				Power	Power	Physically attached	Power
Step Down 3.3 Regulator	Power			Power	Power	Physically attached	Power
Dual bridge mosfet array	Power, Data	Power	Power		Power	Physically attached	Power, Data
other passive SMD components	Power, Data	Power	Power	Power		Physically attached	Power, Data
PCB and connector	Physically attahced	Physically attached	Physically attached	Physically attached	Physically attached		Physically affixed
Flex cables and connectors	Power, Data	Power	Power	Power, Data	Power, Data	Physically affixed
[truncated: 21 more columns]

## Sheet: S4-DSM
	Microcontroller Texas Instruments	Step Down 12 Regulator	Step Down 3.3 Regulator	Dual bridge mosfet array	other passive SMD components	PCB and connector	Flex cables and connectors	Interface Plate Screw	Interface Plate Screw	Interface Plate Screw	Interface Plate Screw	Base	Motor Shaft Washer	Pin	Conic Motor Shaft Washer Screws	Conic Motor Shaft Washer Screws	Conic Motor Shaft Washer Screws	Shoulder	Motor Joint 1	Motor Frame Washer	Conic Motor Frame Screws	Conic Motor Frame Screws	Membrane Potentiometer	Motor Joint 2	Motor Frame Washer	Conic Motor Frame Screws	Conic Motor Frame Screws	Membrane Potentiometer	Pin	Motor Shaft Washer	Structural Angle Connector	Angle Connector Washer	Motor shaft washer screws	Motor shaft washer screws	Motor shaft washer screws	Angle Connector Screws	Angle Connector Screws	Tube Segment	Angle Connector Screws	Angle Connector Screws	Structural Angle Connector	Motor Joint 3	Motor Frame Washer	Conic Motor Frame Screws	Conic Motor Frame Screws	Membrane Potentiometer	Pin	Motor Shaft Washer	Structural Angle Connector
Microcontroller Texas Instruments			Power	Power, Data	Power, Data	Physically attahced	Power, Data																Power, Data					Power, Data																		Power, Data
Step Down 12 Regulator				Power	Power	Physically attached	Power
Step Down 3.3 Regulator	Power			Power	Power	Physically attached	Power
Dual bridge mosfet array	Power, Data	Power	Power		Power	Physically attached	Power, Data												Power					Power																		Power
other passive SMD components	Power, Data	Power	Power	Power		Physically attached	Power, Data
PCB and connector	Physically attahced	Physically attached	Physically attached	Physically attached	Physically attached		Physically affixed					Physically affixed
Flex cables and connectors	Power, Data	Power	Power	Power, Data	Power, Data	Physically affixed
Interface Plate Screw												Pin through and capture connection
Interface Plate Screw												Pin through and capture connection
Interface Plate Screw												Pin through and capture connection
Interface Plate Screw												Pin through and capture connection
Base						Physically affixed		Pin through and capture connection	Pin through and capture connection	Pin through and capture connection	Pin through and capture connection		Fits on the body		Pin through and capture connection	Pin through and capture connection	Pin through and capture connection	Alligned wth hole	Alligned with hole	Alligned with hole			Affixed to hole and input for sensor
Motor Shaft Washer												Fits on the body		Fit inside, screw hold	Screw affix	Screw affix	Screw affix	Alligned wth hole	Physically affixed to output shaft	Alligned with			Alligned with
Pin													Fit inside, screw hold						Physically affixed to output shaft
Conic Motor Shaft Washer Screws												Pin through and capture connection	Screw affix
Conic Motor Shaft Washer Screws												Pin through and capture connection	Screw affix
Conic Motor Shaft Washer Screws												Pin through and capture connection	Screw affix
Shoulder												Alligned wth hole	Alligned wth hole						Alligned to hole and fixed	Touches, alligned to hole	Pin through	Pin through	Physically affixed to frame	Alligned to hole and fixed	Touches, alligned to hole	Capture fix for screw	capture fix for screw	Physically affixed to frame		Alligned with	Alligned with	Alligned with
Motor Joint 1				Power, Data								Alligned with hole	Physically affixed to output shaft	Physically affixed to output shaft				Alligned to hole and fixed		Alligned with output, alligned with holes	Captured by screws	Captured by screws	Affixed to sensor input
Motor Frame Washer												Alligned with hole	Alligned with					Touches, alligned to hole	Alligned with output, alligned with holes		Pass through pin capture	Pass through pin capture	Touches/affixed to frame
Conic Motor Frame Screws																		Pin through	Captured by screws	Pass through pin capture
Conic Motor Frame Screws																		Pin through	Captured by screws	Pass through pin capture
Membrane Potentiometer	Power											Affixed to hole and input for sensor	Alligned with					Physically affixed to frame	Affixed to sensor input	Touches/affixed to frame
Motor Joint 2				Power, Data														Alligned to hole and fixed							Alligned with output, alligned with holes	Captured by screws	Captured by screws	Affixed to sensor input	Touches output shaft	Affixed to output shaft	Alligned to input hole	Alligned to hole
Motor Frame Washer																		Touches, alligned to hole						Alligned with output, alligned with holes		Pass through pin capture	Pass through pin capture	Touches/affixed to frame		Alligned with	Alligned to hole	Alligned to hole
Conic Motor Frame Screws																		Capture fix for screw						Captured by screws	Pass through pin capture
Conic Motor Frame Screws																		capture fix for screw						Captured by screws	Pass through pin capture
Membrane Potentiometer	Power																	Physically affixed to frame						Affixed to sensor input	Touches/affixed to frame					Alligned with	Alligned with hole	Affixed to sensor input
Pin																								Touches output shaft						Fit into
Motor Shaft Washer																		Alligned with						Affixed to output shaft	Alligned with			Alligned with	Fit into		Touches the angle shaft connector, captures it	Alligned with	Captured by	Captured by	Captured by
Structural Angle Connector																		Alligned with						Alligned to input hole	Alligned to hole			Alligned with hole		Touches the angle shaft connector, captures it		Yes, attached	Used for capturing around	Used for capturing around	Used for capturing around	Pin through, capture dby	Pin through, capture dby	Fit into
Angle Connector Washer																		Alligned with						Alligned to hole	Alligned to hole			Affixed to sensor input		Alligned with	Yes, attached		Pin through	Pin through	Pin through
Motor shaft washer screws																														Captured by	Used for capturing around	Pin through
Motor shaft washer screws																														Captured by	Used for capturing around	Pin through
Motor shaft washer screws																														Captured by	Used for capturing around	Pin through
Angle Connector Screws																															Pin through, capture dby							Captured through pin connection
Angle Connector Screws																															Pin through, capture dby							Captured through pin connection
Tube Segment																															Fit into					Captured through pin connection	Captured through pin connection		Captured through pin connection	Captured through pin connection	Touches
Angle Connector Screws																																						Captured through pin connection			Pin Through
Angle Connector Screws																																						Captured through pin connection			Pin Through
Structural Angle Connector																																						Touches	Pin Through	Pin Through		Passes through the , physically attached	Fit and attached	Pin through the hole	Pin through the hole	Physically touching the frame, alligned through hole		Alligned with output	Alligned with hole in angle connector
Motor Joint 3				Power, Data																																					Passes through the , physically attached		Alligned with output, alligned with holes	Captured by screws	Captured by screws	Affixed to sensor input	Affixed to motor output shaft	alligned with output, on that shaft	Alligned with hole
Motor Frame Washer																																									Fit and attached	Alligned with output, alligned with holes		Pass through pin capture	Pass through pin capture	Touches/affixed to frame		Alligned	Alligned with hole
Conic Motor Frame Screws																																									Pin through the hole	Captured by screws	Pass through pin capture
Conic Motor Frame Screws																																									Pin through the hole	Captured by screws	Pass through pin capture
Membrane Potentiometer	Power																																								Physically touching the frame, alligned through hole	Affixed to sensor input	Touches/affixed to frame					Alligned	Alligned, fix to frame
Pin																																										Affixed to motor output shaft						Affixed in frame
Motor Shaft Washer																																									Alligned with output	alligned with output, on that shaft	Alligned			Alligned	Affixed in frame		Alligned with hole
Structural Angle Connector																																									Alligned with hole in angle connector	Alligned with hole	Alligned with hole			Alligned, fix to frame		Alligned with hole
Angle Connector Washer																																									Alligned	Alligned with output	Alligned with hole			Alligned		Alligned	Alligned
Motor shaft washer screws																																																Screw Capture	Pin through
Motor shaft washer screws																																																Screw Capture	Pin through
Motor shaft washer screws																																																Screw Capture	Pin through
Angle Connector Screws																																																	Pin through
Angle Connector Screws																																																	Pin through
Tube Segment																																																	Captures
Angle Connector Screws
Angle Connector Screws
Structural Angle Connector
Angle Connector Washer
Motor shaft washer screws
Motor shaft washer screws
Motor shaft washer screws
Motor Shaft Washer
Membrane Potentiometer	Power
Pin
Structural Angle Connector
Motor Joint 4				Power, Data
Motor Frame Washer
Conic Motor Frame Screws
Conic Motor Frame Screws
Angle Connector Washer
Motor Shaft Washer
Motor shaft washer screws
Motor shaft washer screws
Motor shaft washer screws
Angle Connector Screws
Angle Connector Screws
Membrane Potentiometer	Power
Pin
Structural Angle Connector
Motor Joint 5				Power, Data
Motor Frame Washer
Conic Motor Frame Screws
Conic Motor Frame Screws
Angle Connector Screws
Angle Connector Screws
Frame/Rails
Micro Motor with Gearbox				Power, Data
Motor Output Gear
Worm Shaft
Worm Shaft Gear
Worm Shaft Bushing
Worm Shaft Bushing
Worm Bushing
Left Tweezer
Spring Arm Bars
Spring Arm Bars
Force Sensor	Power
Torsion Spring and Arm
Rollers Shaft
Rollers
Rollers
Worm Bushing
Right Tweezer
Spring Arm Bars
Spring Arm Bars
Contact Sensor	Power
Torsion Spring and Arm
Rollers Shaft
Rollers
Rollers
External						Power, Data		Screw affix into astrobee	Screw affix into astrobee	Screw affix into astrobee	Screw affix into astrobee	Physically touches Astrobee interface
[truncated: 64 more columns]

## Sheet: S5-Coded DSM
624		1	2	3	4	5	6	7	8	9	10	11	12	13	14	15	16	17	18	19	20	21	22	23	24	25	26	27	28	29	30	31	32	33	34	35	36	37	38	39	40	41	42	43	44	45	46	47	48
other passive SMD components	1		1	1	1	1	1	1
Flex cables and connectors	2	1		1	1	1	1	1
Microcontroller Texas Instruments	3	1	1			1	1	1																1					1																		1
Step Down 12 Regulator	4	1	1				1	1
Step Down 3.3 Regulator	5	1	1	1			1	1
Dual bridge mosfet array	6	1	1	1	1	1		1												1					1																		1
PCB and connector	7	1	1	1	1	1	1						1
Interface Plate Screw	8												1
Interface Plate Screw	9												1
Interface Plate Screw	10												1
Interface Plate Screw	11												1
Base	12							1	1	1	1	1		1		1	1	1	1	1	1			1
Motor Shaft Washer	13												1		1	1	1	1	1	1	1			1
Pin	14													1						1
Conic Motor Shaft Washer Screws	15												1	1
Conic Motor Shaft Washer Screws	16												1	1
Conic Motor Shaft Washer Screws	17												1	1
Shoulder	18												1	1						1	1	1	1	1	1	1	1	1	1		1	1	1
Motor Joint 1	19						1						1	1	1				1		1	1	1	1
Motor Frame Washer	20												1	1					1	1		1	1	1
Conic Motor Frame Screws	21																		1	1	1
Conic Motor Frame Screws	22																		1	1	1
Membrane Potentiometer	23			1									1	1					1	1	1
Motor Joint 2	24						1												1							1	1	1	1	1	1	1	1
Motor Frame Washer	25																		1						1		1	1	1		1	1	1
Conic Motor Frame Screws	26																		1						1	1
Conic Motor Frame Screws	27																		1						1	1
Membrane Potentiometer	28			1															1						1	1					1	1	1
Pin	29																								1						1
Motor Shaft Washer	30																		1						1	1			1	1		1	1	1	1	1
Structural Angle Connector	31																		1						1	1			1		1		1	1	1	1	1	1	1
Angle Connector Washer	32																		1						1	1			1		1	1		1	1	1
Motor shaft washer screws	33																														1	1	1
Motor shaft washer screws	34																														1	1	1
Motor shaft washer screws	35																														1	1	1
Angle Connector Screws	36																															1							1
Angle Connector Screws	37																															1							1
Tube Segment	38																															1					1	1		1	1	1
Angle Connector Screws	39																																						1			1
Angle Connector Screws	40																																						1			1
Structural Angle Connector	41																																						1	1	1		1	1	1	1	1		1
Motor Joint 3	42						1																																			1		1	1	1	1	1	1
Motor Frame Washer	43																																									1	1		1	1	1		1
Conic Motor Frame Screws	44																																									1	1	1
Conic Motor Frame Screws	45																																									1	1	1
Membrane Potentiometer	46			1																																						1	1	1					1
Pin	47																																										1						1
Motor Shaft Washer	48																																									1	1	1			1	1
Structural Angle Connector	49																																									1	1	1			1		1
Angle Connector Washer	50																																									1	1	1			1		1
Motor shaft washer screws	51																																																1
Motor shaft washer screws	52																																																1
Motor shaft washer screws	53																																																1
Angle Connector Screws	54
Angle Connector Screws	55
Tube Segment	56
Angle Connector Screws	57
Angle Connector Screws	58
Structural Angle Connector	59
Angle Connector Washer	60
Motor shaft washer screws	61
Motor shaft washer screws	62
Motor shaft washer screws	63
Motor Shaft Washer	64
Membrane Potentiometer	65			1
Pin	66
Structural Angle Connector	67
Motor Joint 4	68						1
Motor Frame Washer	69
Conic Motor Frame Screws	70
Conic Motor Frame Screws	71
Angle Connector Washer	72
Motor Shaft Washer	73
Motor shaft washer screws	74
Motor shaft washer screws	75
Motor shaft washer screws	76
Angle Connector Screws	77
Angle Connector Screws	78
Membrane Potentiometer	79			1
Pin	80
Structural Angle Connector	81
Motor Joint 5	82						1
Motor Frame Washer	83
Conic Motor Frame Screws	84
Conic Motor Frame Screws	85
Angle Connector Screws	86
Angle Connector Screws	87
Frame/Rails	88
Micro Motor with Gearbox	89						1
Motor Output Gear	90
Worm Shaft	91
Worm Shaft Gear	92
Worm Shaft Bushing	93
Worm Shaft Bushing	94
Worm Bushing	95
Left Tweezer	96
Spring Arm Bars	97
Spring Arm Bars	98
Force Sensor	99			1
Torsion Spring and Arm	100
Rollers Shaft	101
Rollers	102
Rollers	103
Worm Bushing	104
Right Tweezer	105
Spring Arm Bars	106
Spring Arm Bars	107
Contact Sensor	108			1
Torsion Spring and Arm	109
Rollers Shaft	110
Rollers	111
Rollers	112
External								1	1	1	1	1	1
[truncated: 65 more columns]

## Sheet: S6 - Elect SubDSM
	C1	3v3 Reg 1	C3	C2	6 V Reg 2	C4	C8	R20	A3	R22	C7	C6	C5	A1	R21	A2-Max 485 Serial Translator	Microprocessor	R23	H1	H2	H3
C1																						Bus Power, GND
3v3 Reg 1	X		X							X		X	X			X		X	X	X	X	Bus Power, GND
C3		X								X		X	X			X		X	X	X	X	Bus Power, GND
C2					X																	Bus Power, GND
6 V Reg 2				X		X													X	X	X	Bus Power, GND
C4					X														X	X	X	Bus Power, GND
C8								X									X					Gnd
R20							X										X					Analog VCC
A3 Switch										X	X						X					Gnd
R22		X	X						X		X						X
C7									X	X							X					Gnd
C6		X	X										X				X					Gnd
C5		X	X									X					X					Gnd
A1																	X					Serial in and out
R21																X						Connects serial in and connects between serial inputs
A2-Max 485 Serial Translator		X	X												X		Formatted data					Connected to serial, data processes, GND
Microprocessor							X	X	X	X	X	X	X	X		Formatted data			Power, Data	Power, Data	Power, Data
R23		X	X																			Connects to all potentiometers
H1		X	X		X	X											Power, Data					Motor 1
H2		X	X		X	X											Power, Data					Motor
H3		X	X		X	X											Power, Data					Motor
	Bus Power, GND	Bus Power, GND	Bus Power, GND	Bus Power, GND	Bus Power, GND	Bus Power, GND	Gnd	Analog VCC	Gnd		Gnd	Gnd	Gnd	Serial in and out	Connects serial in and connects between serial inputs	Connected to serial, data processes, GND		Connects to all potentiometers	Motor 1	Motor	Motor

## Sheet: S7-Soft SubDSM
	rs232com	send command	receive command	process command	unfold sequence	pan sequence	tilt sequence	stow command	inverse kinematics	send commands to actuator control	read sensor data from sensor read	send confirmation to astrobee	sensor read	read rotation sensor	read force sensor	read contact sensor	actuator control	drive actuator	emergency
rs232com		X	X	X									X
send command	X
receive command	X
process command	X				X	X	X	X									X
unfold sequence				X
pan sequence				X
tilt sequence				X		`
stow command				X															c
inverse kinematics					X	X	X	X
send commands to actuator control					X	X	X	X
read sensor data from sensor read					X	X	X	X
send confirmation to astrobee					X	X	X	X
sensor read	X													X	X	X	X
read rotation sensor													X
read force sensor													X
read contact sensor													X
actuator control				X									X					X	X
drive actuator																	X
emergency																	X

## Sheet: S8-Full
		1	2	3	4	5	6	7	8	9	10	11	12	13	14	15	16	17	18	19	20	21	22	23	24	25	26	27	28	29	30	31	32	33	34	35	36	37	38	39	40	41	42	43	44	45	46	47	48
rs232com	1		1	1	1									1
send command	2	1
receive command	3	1
process command	4	1				1	1	1	1									1
unfold sequence	5				1
pan sequence	6				1
tilt sequence	7				1
stow command	8				1															1
inverse kinematics	9					1	1	1	1
send commands to actuator control	10					1	1	1	1
read sensor data from sensor read	11					1	1	1	1
send confirmation to astrobee	12					1	1	1	1
sensor read	13	1													1	1	1	1
read rotation sensor	14													1
read force sensor	15													1
read contact sensor	16													1
actuator control	17				1									1					1	1
drive actuator	18																	1
emergency	19																	1
C1	20																																						1			1
C3	21																										1		1	1			1	1	1	1	1		1			1
C2	22																																							1		1
C4	23																																		1	1	1			1		1
C8	24																									1												1				1
R20	25																								1													1				1
R22	26																					1						1										1			1	1
C7	27																										1											1	1			1
C6	28																					1								1								1	1			1
C5	29																					1							1									1				1
A1	30																																									1
R21	31																																1					1	1			1
A2-Max 485 Serial Translator	32																					1										1							1			1
R23	33																					1																1	1	1		1
H1	34																					1		1														1	1	1		1
H2	35																					1		1														1	1	1		1
H3	36																					1		1																		1
Microcontroller Texas Instruments	37	1	1	1	1	1	1	1	1	1	1	1	1	1	1	1	1	1	1	1					1	1	1	1	1	1	1		1		1	1	1			1	1	1
Step Down 12 Regulator	38																				1	1					1		1	1			1	1	1	1	1				1	1
Step Down 3.3 Regulator	39																						1	1											1	1	1	1			1	1
Dual bridge mosfet array	40																										1	1										1	1	1		1
PCB and connector	41																				1	1	1	1	1	1	1	1	1	1	1	1	1	1	1	1	1	1	1	1	1						1
Interface Plate Screw	42																																														1
Interface Plate Screw	43																																														1
Interface Plate Screw	44																																														1
Interface Plate Screw	45																																														1
Base	46																																									1	1	1	1	1		1
Motor Shaft Washer	47																																														1		1
Pin	48																																															1
Conic Motor Shaft Washer Screws	49																																														1	1
Conic Motor Shaft Washer Screws	50																																														1	1
Conic Motor Shaft Washer Screws	51																																														1	1
Shoulder	52																																														1	1
Motor Joint 1	53																																								1						1	1	1
Motor Frame Washer	54																																														1	1
Conic Motor Frame Screws	55
Conic Motor Frame Screws	56
Membrane Potentiometer	57																																					1									1	1
Motor Joint 2	58																																								1
Motor Frame Washer	59
Conic Motor Frame Screws	60
Conic Motor Frame Screws	61
Membrane Potentiometer	62																																					1
Pin	63
Motor Shaft Washer	64
Structural Angle Connector	65
Angle Connector Washer	66
Motor shaft washer screws	67
Motor shaft washer screws	68
Motor shaft washer screws	69
Angle Connector Screws	70
Angle Connector Screws	71
Tube Segment	72
Angle Connector Screws	73
Angle Connector Screws	74
Structural Angle Connector	75
Motor Joint 3	76																																								1
Motor Frame Washer	77
Conic Motor Frame Screws	78
Conic Motor Frame Screws	79
Membrane Potentiometer	80																																					1
Pin	81
Motor Shaft Washer	82
Structural Angle Connector	83
Angle Connector Washer	84
Motor shaft washer screws	85
Motor shaft washer screws	86
Motor shaft washer screws	87
Angle Connector Screws	88
Angle Connector Screws	89
Tube Segment	90
Angle Connector Screws	91
Angle Connector Screws	92
Structural Angle Connector	93
Angle Connector Washer	94
Motor shaft washer screws	95
Motor shaft washer screws	96
Motor shaft washer screws	97
Motor Shaft Washer	98
Membrane Potentiometer	99																																					1
Pin	100
Structural Angle Connector	101
Motor Joint 4	102																																								1
Motor Frame Washer	103
Conic Motor Frame Screws	104
Conic Motor Frame Screws	105
Angle Connector Washer	106
Motor Shaft Washer	107
Motor shaft washer screws	108
Motor shaft washer screws	109
Motor shaft washer screws	110
Angle Connector Screws	111
Angle Connector Screws	112
Membrane Potentiometer	113																																					1
Pin	114
Structural Angle Connector	115
Motor Joint 5	116																																								1
Motor Frame Washer	117
Conic Motor Frame Screws	118
Conic Motor Frame Screws	119
Angle Connector Screws	120
Angle Connector Screws	121
Frame/Rails	122
Micro Motor with Gearbox	123																																								1
Motor Output Gear	124
Worm Shaft	125
Worm Shaft Gear	126
Worm Shaft Bushing	127
Worm Shaft Bushing	128
Worm Bushing	129
Left Tweezer	130
Spring Arm Bars	131
Spring Arm Bars	132
Force Sensor	133																																					1
Torsion Spring and Arm	134
Rollers Shaft	135
Rollers	136
Rollers	137
Worm Bushing	138
Right Tweezer	139
Spring Arm Bars	140
Spring Arm Bars	141
Contact Sensor	142																																					1
Torsion Spring and Arm	143
Rollers Shaft	144
Rollers	145
Rollers	146
External																																										1	1	1	1	1	1
[truncated: 98 more columns]

## Sheet: S8-Full-LowDetail
		1	2	3	4	5	6	7	8	9	10	11	12	13	14	15	16	17	18	19	20	21	22	23	24	25	26	27	28	29	30	31	32	33	34	35	36	37	38	39	40	41	#REF!	#REF!	#REF!	#REF!	#REF!	#REF!	#REF!
rs232com	1		1	1	1									1
send command	2	1
receive command	3	1
process command	4	1				1	1	1	1									1
unfold sequence	5				1
pan sequence	6				1
tilt sequence	7				1
stow command	8				1															1
inverse kinematics	9					1	1	1	1
send commands to actuator control	10					1	1	1	1
read sensor data from sensor read	11					1	1	1	1
send confirmation to astrobee	12					1	1	1	1
sensor read	13	1													1	1	1	1
read rotation sensor	14													1
read force sensor	15													1
read contact sensor	16													1
actuator control	17				1									1					1	1
drive actuator	18																	1
emergency	19																	1
C1	20																																						1			1
C3	21																										1		1	1			1	1	1	1	1		1			1
C2	22																																							1		1
C4	23																																		1	1	1			1		1
C8	24																									1												1				1
R20	25																								1													1				1
R22	26																					1						1										1			1	1
C7	27																										1											1	1			1
C6	28																					1								1								1	1			1
C5	29																					1							1									1				1
A1	30																																									1
R21	31																																1					1	1			1
A2-Max 485 Serial Translator	32																					1										1							1			1
R23	33																					1																1	1	1		1
H1	34																					1		1														1	1	1		1
H2	35																					1		1														1	1	1		1
H3	36																					1		1																		1
Microcontroller Texas Instruments	37	1	1	1	1	1	1	1	1	1	1	1	1	1	1	1	1	1	1	1					1	1	1	1	1	1	1		1		1	1	1			1	1	1				1		1
Step Down 12 Regulator	38																				1	1					1		1	1			1	1	1	1	1				1	1
Step Down 3.3 Regulator	39																						1	1											1	1	1	1			1	1
Dual bridge mosfet array	40																										1	1										1	1	1		1			1		1
PCB and connector	41																				1	1	1	1	1	1	1	1	1	1	1	1	1	1	1	1	1	1	1	1	1		1
Base	42																																									1		1	1	1
Shoulder	43																																										1		1	1	1	1	1
Motor Joint 1	44																																								1		1	1		1
Membrane Potentiometer	45																																					1					1	1	1
Motor Joint 2	46																																								1			1				1	1
Membrane Potentiometer	47																																					1						1			1		1
Structural Angle Connector	48																																											1			1	1
Tube Segment	49																																																1
Structural Angle Connector	50
Motor Joint 3	51																																								1
Membrane Potentiometer	52																																					1
Structural Angle Connector	53
Tube Segment	54
Structural Angle Connector	55
Membrane Potentiometer	56																																					1
Pin	57
Structural Angle Connector	58
Motor Joint 4	59																																								1
Membrane Potentiometer	60																																					1
Pin	61
Structural Angle Connector	62
Motor Joint 5	63																																								1
Frame/Rails	64
Micro Motor with Gearbox	65																																								1
Motor Output Gear	66
Worm Shaft	67
Worm Shaft Gear	68
Worm Shaft Bushing	69
Worm Shaft Bushing	70
Worm Bushing	71
Left Tweezer	72
Spring Arm Bars	73
Spring Arm Bars	74
Force Sensor	75																																					1
Torsion Spring and Arm	76
Rollers	77
Rollers	78
Right Tweezer	79
Spring Arm Bars	80
Spring Arm Bars	81
Contact Sensor	82																																					1
Torsion Spring and Arm	83
Rollers	84
Rollers	85
External																																										1	1
		5	2	2	7	6	6	6	6	1	1	1	1	6	2	2	2	5	2	3	2	10	2	5	3	3	6	4	5	5	2	2	5	3	6	6	6	20	11	8	11	23	5	6	4	4	4	4	4
[truncated: 37 more columns]
