# Supplementary material for: Linking solver characteristics, solving processes and solution attributes: A data explainer for an open innovation generated robotic design dataset
Source: Data Brief. 2023 Sep 6;50:109547. doi: 10.1016/j.dib.2023.109547 (PMC10518673; doi:10.1016/j.dib.2023.109547)
Supplement: Supplementary file 1 [file mmc1.zip › Release/Solutions/Solution DSMs/D1-SRA/SRA-19 DSM.xlsx]

## Sheet: S1 - BOM
Component	Group	Note	Quantity		Component	Group	Removable	Notes
SFA Astrobee Mounting Plate			1		SFA Astrobee Mounting Plate	X					Row Labels	Sum of Quantity
MAXON EC 13 DC Motor			8		MAXON EC 13 DC Motor						(blank)
Worm Shaft			1		MAXON EC 13 DC Motor						EMA Robotic Arm	82
Rotation Sensor			6		MAXON EC 13 DC Motor						Accessory - End Effector	24
Axle Pin 3.5x15			2		MAXON EC 13 DC Motor						Accessory - Gear Box 1	12
DSUB 15 femal			1		MAXON EC 13 DC Motor						Accessory - Gear Box 2	12
GPX 14 gearhead bracket			4		MAXON EC 13 DC Motor						Accessory - Long Gear Box 1	12
Upper Arm link			2		MAXON EC 13 DC Motor						Accessory - Long Gear Box 2	12
Pan tilt frame			1		MAXON EC 13 DC Motor						Grand Total	154
axle pin 3.5*9			1		Worm Shaft
ISO M2x3			8		Rotation Sensor
Pan Worm Gear D15			1		Rotation Sensor
Carpal Link			1		Rotation Sensor						Row Labels	Count of Component
Forearm Link			2		Rotation Sensor						(blank)
Axle Pin 3.5*10.5			1		Rotation Sensor						EMA Robotic Arm	82
Shoulder Pan Frame			1		Rotation Sensor						Accessory - End Effector	24
Axle Pin 3.5x15			1		Axle Pin 3.5x15						Accessory - Gear Box 1	12
Axle Pin 2x38			2		Axle Pin 3.5x15						Accessory - Gear Box 2	12
Angle Linkage			2		DSUB 15 female						Accessory - Long Gear Box 1	12
Lead Screw M3x38			2		GPX 14 gearhead bracket						Accessory - Long Gear Box 2	12
Claw Connector Screw Link			2		GPX 14 gearhead bracket						Grand Total	154
Claw Connector angle Linkage			2		GPX 14 gearhead bracket
Axle Pin 3x7			2		GPX 14 gearhead bracket
Axle Pin 2x7			2		Upper Arm link
Axle Pin 3x8			8		Upper Arm link
Leadscrew Nut			2		Pan tilt frame
leadscrew Nut Connector			4		axle pin 3.5*9
Axle Pin 2x2.5			4		ISO M2x3
Contact Sensor			2		ISO M2x3
Force Sensor			2		ISO M2x3
Top Plate			1		ISO M2x3
Claw B Palm			2		ISO M2x3
Claw B Extnesion			4		ISO M2x3
Claw Extension Connector			4		ISO M2x3
Axle Pin 1.25x3			8		ISO M2x3
Axle Pin 1.5x6			8		Pan Worm Gear D15
Ball Screw Plunger M3			4		Carpal Link
Cable 1	Cabling				Forearm Link
Axle Pin 3x38			2		Forearm Link
EDC Back plate			1		Axle Pin 3.5*10.5
Shaft Coupler M3			2		Shoulder Pan Frame
ISO M2x4			4		Axle Pin 3.5x15
M1.6x4			6		Axle Pin 2x38
Maxon GPX 14 gearhead			8		Angle Linkage
Claw Connector			2		Lead Screw M3x38
EDC Baseplate			1		Claw Connector Screw Link
Shoulder worm shaft			1		Claw Connector angle Linkage
Main Control Board			1		Axle Pin 3x7
Cable 2	Cabling				Axle Pin 2x7
Cable 3	Cabling				Axle Pin 2x38
Cable 4	Cabling				Angle Linkage
Cable 5	Cabling				Lead Screw M3x38
Cable 6	Cabling				Claw Connector Screw Link
					Claw Connector angle Linkage
					Axle Pin 3x7
					Axle Pin 2x7
					Axle Pin 3x8
					Axle Pin 3x8
					Axle Pin 3x8
					Axle Pin 3x8
					Axle Pin 3x8
					Axle Pin 3x8
					Axle Pin 3x8
					Axle Pin 3x8
					Leadscrew Nut
					Leadscrew Nut
					leadscrew Nut Connector
					leadscrew Nut Connector
					leadscrew Nut Connector
					leadscrew Nut Connector
					Axle Pin 2x2.5
					Axle Pin 2x2.5
					Axle Pin 2x2.5
					Axle Pin 2x2.5
					Contact Sensor
					Force Sensor
					Contact Sensor
					Force Sensor
					Top Plate
Total			137		Claw B Palm
					Claw B Palm
					Claw B Extension
					Claw B Extension
					Claw B Extension
					Claw B Extension
					Claw Extension Connector
					Claw Extension Connector
					Claw Extension Connector
					Claw Extension Connector
					Axle Pin 1.25x3
					Axle Pin 1.5x6
					Axle Pin 1.25x3
					Axle Pin 1.5x6
					Axle Pin 1.25x3
					Axle Pin 1.5x6
					Axle Pin 1.25x3
					Axle Pin 1.5x6
					Axle Pin 1.25x3
					Axle Pin 1.5x6
					Axle Pin 1.25x3
					Axle Pin 1.5x6
					Axle Pin 1.25x3
					Axle Pin 1.5x6
					Axle Pin 1.25x3
					Axle Pin 1.5x6
					Ball Screw Plunger M3
					Ball Screw Plunger M3
					Ball Screw Plunger M3
					Ball Screw Plunger M3
					Axle Pin 3x38
					Axle Pin 3x38
					EDC Back plate
					Shaft Coupler M3
					Shaft Coupler M3
					ISO M2x4
					ISO M2x4
					ISO M2x4
					ISO M2x4
					M1.6x4
					M1.6x4
					M1.6x4
					M1.6x4
					M1.6x4
					M1.6x4
					Maxon GPX 14 gearhead
					Maxon GPX 14 gearhead
					Maxon GPX 14 gearhead
					Maxon GPX 14 gearhead
					Maxon GPX 14 gearhead
					Maxon GPX 14 gearhead
					Maxon GPX 14 gearhead
					Maxon GPX 14 gearhead
					Claw Connector
					Claw Connector
					EDC Baseplate
					Shoulder worm shaft
					Main Control Board
					137

## Sheet: S3 - SubDSM
	ISO M2x4	ISO M2x4	ISO M2x4	ISO M2x4	SFA Astrobee Mounting Plate	Main Control Board	MAXON EC 13 DC Motor	Maxon GPX 14 gearhead	Worm Shaft	Axle Pin 3.5x15	Rotation Sensor	Shoulder Pan Frame	MAXON EC 13 DC Motor	Maxon GPX 14 gearhead	Rotation Sensor	Axle Pin 3.5x15	Upper Arm link L	Upper Arm link R	MAXON EC 13 DC Motor	Maxon GPX 14 gearhead	Rotation Sensor	axle pin 3.5*9	Forearm Link L	Forearm Link R	MAXON EC 13 DC Motor	Maxon GPX 14 gearhead	Axle Pin 3.5*10.5	Rotation Sensor	Carpal Link	Pan Worm Gear D15	Rotation Sensor	Pan tilt frame	MAXON EC 13 DC Motor	Maxon GPX 14 gearhead	GPX 14 gearhead bracket	ISO M2x3	ISO M2x3	GPX 14 gearhead bracket	ISO M2x3	ISO M2x3	Shoulder worm shaft	MAXON EC 13 DC Motor	Maxon GPX 14 gearhead	Rotation Sensor	Axle Pin 3.5x15	GPX 14 gearhead bracket	ISO M2x3	ISO M2x3	GPX 14 gearhead bracket
ISO M2x4					Pin through and capture
ISO M2x4					Pin through and capture
ISO M2x4					Pin through and capture
ISO M2x4					Pin through and capture
SFA Astrobee Mounting Plate	Pin through and capture	Pin through and capture	Pin through and capture	Pin through and capture		Physically affixed	Touches baseplate	Alligned with hole	Alligned with hole	Affixed vertically		Alligned to hole					Upper Arm link L	Upper Arm link R
Main Control Board					Physically affixed		Power, Data connection				Power, Data		Power		Power, Data				Power		Power, Data				Power			Power, Data			Power, Data		Power									Power		Power, Data
MAXON EC 13 DC Motor					Touches baseplate	Power, Data connection		Attached to motor output	Alligned
Maxon GPX 14 gearhead					Alligned with hole		Attached to motor output		Affixed to output
Worm Shaft					Alligned with hole		Alligned	Affixed to output				Geartooth connection to plate
Axle Pin 3.5x15					Affixed vertically						Sensor Input	Touches and rotates on top of
Rotation Sensor						Power				Sensor Input		Affixed to face
Shoulder Pan Frame					Alligned to hole				Geartooth connection to plate	Touches and rotates on top of	Affixed to face		Alligned with hole	Attached to face and sensor passes through hole	Alligned	Fit inside and alligned	Alligned to hole and fit insides	Alligned to hole and fit insides
MAXON EC 13 DC Motor						Power, Data connection						Alligned with hole		Affixed to motor output	Alligned	Alligned	Alligned	Alligned
Maxon GPX 14 gearhead												Attached to face and sensor passes through hole	Affixed to motor output		Alligned	Alligned	Affixed to motor/gearbox output	Alligned
Rotation Sensor						Power						Alligned	Alligned	Alligned		Affixed to sensor input	Alligned to bottom hole	Alligned
Axle Pin 3.5x15												Fit inside and alligned	Alligned	Alligned	Affixed to sensor input		Alligned on one	Affixed to shaft
Upper Arm link L					Upper Arm link L							Alligned to hole and fit insides	Alligned	Affixed to motor/gearbox output	Alligned to bottom hole	Alligned on one		Alligned and moves together	Alligned	Affixed to face	Alligned	Alligned	Alligned and touches	Alligned
Upper Arm link R					Upper Arm link R							Alligned to hole and fit insides	Alligned	Alligned	Alligned	Affixed to shaft	Alligned and moves together		Alligned	Alligned	Alligned	Affixed to shaft	Alligned	Alligned and touches
MAXON EC 13 DC Motor						Power, Data											Alligned	Alligned		Affixed to motor output	Alligned	Alligned	Alligned	Alligned
Maxon GPX 14 gearhead																	Affixed to face	Alligned	Affixed to motor output		Alligned	Alligned	Alligned	Alligned
Rotation Sensor						Power											Alligned	Alligned	Alligned	Alligned		Affixed to sensor input	Alligned	Affixed to face
axle pin 3.5*9																	Alligned	Affixed to shaft	Alligned	Alligned	Affixed to sensor input		Alligned	Alligned
Forearm Link L																	Alligned and touches	Alligned	Alligned	Alligned	Alligned	Alligned		Alligned and moves together	Alligned	Affixed to face	Alligned	Alligned	Alligned to
Forearm Link R																	Alligned	Alligned and touches	Alligned	Alligned	Affixed to face	Alligned	Alligned and moves together		Alligned	Alligned	Alligned	Affixed to face	Alligned to
MAXON EC 13 DC Motor						Power, Data																	Alligned	Alligned		Affixed to motor output	Alligned	Alligned	Alligned
Maxon GPX 14 gearhead																							Affixed to face	Alligned	Affixed to motor output		Alligned	Alligned	Affixed to motor output
Axle Pin 3.5*10.5																							Alligned	Alligned	Alligned	Alligned		Affixed to sensor input	Affixed to link
Rotation Sensor						Power																	Alligned	Affixed to face	Alligned	Alligned	Affixed to sensor input		Alligned
Carpal Link																							Alligned to	Alligned to	Alligned	Affixed to motor output	Affixed to link	Alligned		Affixed to	Affixed to	Rotates on
Pan Worm Gear D15																													Affixed to		Alligned	Alligned									Gear tooth connection
Rotation Sensor						Power																							Affixed to	Alligned		Affixed to input
Pan tilt frame																													Rotates on	Alligned	Affixed to input		Touches	Alligned	Alligned	Screw into	Screw into	Alligned	Screw into	Screw into		Alligned	Attached to motor output shaft	Alligned	Attached to motor output shaft
MAXON EC 13 DC Motor						Power, Data																										Touches		Attached to motor output shaft	Captured by			Captured by
Maxon GPX 14 gearhead																																Alligned	Attached to motor output shaft								Motor output shaft
GPX 14 gearhead bracket																																Alligned	Captured by			Pin through/capture	Pin through/capture
ISO M2x3																																Screw into			Pin through/capture
ISO M2x3																																Screw into			Pin through/capture
GPX 14 gearhead bracket																																Alligned	Captured by						Pin through/capture	Pin through/capture
ISO M2x3																																Screw into						Pin through/capture
ISO M2x3																																Screw into						Pin through/capture
Shoulder worm shaft																														Gear tooth connection				Motor output shaft
MAXON EC 13 DC Motor						Power, Data																										Alligned											Attached to motor output shaft	Alligned	Alligned	Captured by			Captured by
Maxon GPX 14 gearhead																																Attached to motor output shaft										Attached to motor output shaft		Alligned	Alligned
Rotation Sensor						Power																										Alligned										Alligned	Alligned		Affixed to sensor input
Axle Pin 3.5x15																																Attached to motor output shaft										Alligned	Alligned	Affixed to sensor input
GPX 14 gearhead bracket																																										Captured by					Pin capture through	Pin capture through
ISO M2x3																																														Pin capture through
ISO M2x3																																														Pin capture through
GPX 14 gearhead bracket																																										Captured by
ISO M2x3																																																	Pin capture through
ISO M2x3																																																	Pin capture through
EDC Back plate																																										Touches	Touches	Affixed to face	Alligned	Touches	Screws into	Screws into	Touches
DSUB 15 female adapter?						Power, Data
EDC Baseplate
Contact Sensor L Forward
Contact Sensor L Back
Top Plate
Axle Pin 2x2.5
Axle Pin 2x2.5
MAXON EC 13 DC Motor
M1.6x4
M1.6x4
M1.6x4
Maxon GPX 14 gearhead
Shaft Coupler M3
Lead Screw M3x38
Leadscrew Nut
leadscrew Nut Connector
leadscrew Nut Connector
Claw Connector Screw Link
Axle Pin 3x7
Axle Pin 2x7
Claw Connector angle Linkage
Axle Pin 3x38
Angle Linkage
Mirrored bottom copy of angle linkage
Axle Pin 3x8
Axle Pin 3x8
Insert component - unlabeled linkage
Axle Pin 2x38
Claw Connector
Mirrored claw connection
Axle Pin 3x8
Axle Pin 3x8
Ball Screw Plunger M3
Ball Screw Plunger M3
Claw B Palm
Force Sensor
Axle Pin 1.5x6
Axle Pin 1.5x6
Axle Pin 1.5x6
Axle Pin 1.5x6
Claw B Extension
Claw B Extension
Axle Pin 1.25x3
Axle Pin 1.25x3
Axle Pin 1.25x3
Axle Pin 1.25x3
Claw Extension Connector
Claw Extension Connector
Axle Pin 2x2.5
Axle Pin 2x2.5
MAXON EC 13 DC Motor
M1.6x4
M1.6x4
M1.6x4
Maxon GPX 14 gearhead
Shaft Coupler M3
Lead Screw M3x38
Leadscrew Nut
leadscrew Nut Connector
leadscrew Nut Connector
Claw Connector Screw Link
Axle Pin 3x7
Axle Pin 2x7
Claw Connector angle Linkage
Axle Pin 3x38
Angle Linkage
Mirrored bottom copy of angle linkage
Axle Pin 3x8
Axle Pin 3x8
Insert component - unlabeled linkage
Axle Pin 2x38
Claw Connector
Mirrored claw connection
Axle Pin 3x8
Axle Pin 3x8
Ball Screw Plunger M3
Ball Screw Plunger M3
Claw B Palm
Force Sensor
Axle Pin 1.5x6
Axle Pin 1.5x6
Axle Pin 1.5x6
Axle Pin 1.5x6
Claw B Extension
Claw B Extension
Axle Pin 1.25x3
Axle Pin 1.25x3
Axle Pin 1.25x3
Axle Pin 1.25x3
Claw Extension Connector
Claw Extension Connector
External	Screw into	Screw into	Screw into	Screw into	Touches baseplate	Power, Data
	ISO M2x3	ISO M2x3	M1.6x4	M1.6x4	M1.6x4	GPX 14 gearhead bracket	Maxon GPX 14 gearhead	MAXON EC 13 DC Motor	Shaft Coupler M3	Lead Screw M3x38	Leadscrew Nut	leadscrew Nut Connector	leadscrew Nut Connector	Claw Connector Screw Link	Axle Pin 2x7	Claw Connector	Axle Pin 2x38	Claw Connector angle Linkage	Axle Pin 2x2.5	Axle Pin 2x2.5	Axle Pin 3x7	Angle Linkage	Axle Pin 3x38	Axle Pin 3x8	Axle Pin 3x8	Axle Pin 3x8	Axle Pin 3x8	Ball Screw Plunger M3	Ball Screw Plunger M3	Claw B Palm	Force Sensor	Axle Pin 1.5x6	Axle Pin 1.5x6	Axle Pin 1.5x6	Axle Pin 1.5x6	Claw B Extension	Claw B Extension	Axle Pin 1.25x3	Axle Pin 1.25x3	Claw Extension Connector	Axle Pin 1.25x3	Axle Pin 1.25x3	Claw Extension Connector
ISO M2x3
ISO M2x3
M1.6x4						Pin through
M1.6x4						Pin through
M1.6x4						Pin through
GPX 14 gearhead bracket			Pin through	Pin through	Pin through		Affixed to	affixed to	Alligned	Alligned	Alligned
Maxon GPX 14 gearhead						Affixed to		Affixed to input shaft	Alligned with	Affixed to output shaft	Alligned with
MAXON EC 13 DC Motor						affixed to	Affixed to input shaft		Affixed to	Alligned with	Alligned with
Shaft Coupler M3						Alligned	Alligned with	Affixed to		Alligned with	Alligned with
Lead Screw M3x38						Alligned	Affixed to output shaft	Alligned with	Alligned with		Gear tooth connection
Leadscrew Nut						Alligned	Alligned with	Alligned with	Alligned with	Gear tooth connection		Affixed to	Affixed to	Slides in slot
leadscrew Nut Connector											Affixed to		Alligned	Slides in shot
leadscrew Nut Connector											Affixed to	Alligned		Slides in shot
Claw Connector Screw Link											Slides in slot	Slides in shot	Slides in shot		Transmits force	Alligned with					Alligned with	Transmits force
Axle Pin 2x7														Transmits force		Transmits force
Claw Connector														Alligned with	Transmits force		Transmits force	Alligned with
Axle Pin 2x38																Transmits force		Transmits force
Claw Connector angle Linkage																Alligned with	Transmits force		Affixed inside	Alligned with								Touches and bumps against	Alligned with	Alligned with slot
Axle Pin 2x2.5																		Affixed inside		Alligned with								Alligned with	Touches and bumps against	Slides through slot
Axle Pin 2x2.5																		Alligned with	Alligned with									Slides in slot and pushes	Alligned with	Slides through slot
Axle Pin 3x7														Alligned with								Transmits force through
Angle Linkage														Transmits force							Transmits force through		Alligned and fit through	Pin throughed	Pin throughed	Pin throughed	Pin throughed
Axle Pin 3x38																						Alligned and fit through
Axle Pin 3x8																						Pin throughed								Alligned and pinned through
Axle Pin 3x8																						Pin throughed								Alligned and pinned through
Axle Pin 3x8																						Pin throughed								Alligned and pinned through
Axle Pin 3x8																						Pin throughed								Alligned and pinned through
Ball Screw Plunger M3																		Touches and bumps against	Alligned with	Slides in slot and pushes										Screwed into
Ball Screw Plunger M3																		Alligned with	Touches and bumps against	Alligned with										Screwed into
Claw B Palm																		Alligned with slot	Slides through slot	Slides through slot				Alligned and pinned through	Alligned and pinned through	Alligned and pinned through	Alligned and pinned through	Screwed into	Screwed into		Affixed inside	Pinned in	Pinned in	Pinned in	Pinned in	Alligned to hole	Alligned to hole
Force Sensor																														Affixed inside
Axle Pin 1.5x6																														Pinned in			Alligned			Rotate around and pinned
Axle Pin 1.5x6																														Pinned in		Alligned				Rotate around and pinned
Axle Pin 1.5x6																														Pinned in					Alligned		Rotate around and pinned
Axle Pin 1.5x6																														Pinned in				Alligned			Rotate around and pinned
Claw B Extension																														Alligned to hole		Rotate around and pinned	Rotate around and pinned					Pinned through			Pinned through
Claw B Extension																														Alligned to hole				Rotate around and pinned	Rotate around and pinned				Pinned through			Pinned through
Axle Pin 1.25x3																																				Pinned through				Pinned through
Axle Pin 1.25x3																																					Pinned through			Pinned through
Claw Extension Connector																																						Pinned through	Pinned through
Axle Pin 1.25x3																																				Pinned through							Pinned through
Axle Pin 1.25x3																																					Pinned through						Pinned through
Claw Extension Connector																																									Pinned through	Pinned through
[truncated: 94 more columns]

## Sheet: S4-DSM
750	ISO M2x4	ISO M2x4	ISO M2x4	ISO M2x4	SFA Astrobee Mounting Plate	Main Control Board	MAXON EC 13 DC Motor	Maxon GPX 14 gearhead	Worm Shaft	Axle Pin 3.5x15	Rotation Sensor	Shoulder Pan Frame	MAXON EC 13 DC Motor	Maxon GPX 14 gearhead	Rotation Sensor	Axle Pin 3.5x15	Upper Arm link L	Upper Arm link R	MAXON EC 13 DC Motor	Maxon GPX 14 gearhead	Rotation Sensor	axle pin 3.5*9	Forearm Link L	Forearm Link R	MAXON EC 13 DC Motor	Maxon GPX 14 gearhead	Axle Pin 3.5*10.5	Rotation Sensor	Carpal Link	Pan Worm Gear D15	Rotation Sensor	Pan tilt frame	MAXON EC 13 DC Motor	Shoulder worm shaft	Maxon GPX 14 gearhead	GPX 14 gearhead bracket	ISO M2x3	ISO M2x3	GPX 14 gearhead bracket	ISO M2x3	ISO M2x3	MAXON EC 13 DC Motor	Maxon GPX 14 gearhead	Rotation Sensor	Axle Pin 3.5x15	EDC Back plate	DSUB 15 female adapter?	EDC Baseplate	Contact Sensor L Forward
ISO M2x4					Pin through and capture
ISO M2x4					Pin through and capture
ISO M2x4					Pin through and capture
ISO M2x4					Pin through and capture
SFA Astrobee Mounting Plate	Pin through and capture	Pin through and capture	Pin through and capture	Pin through and capture		Physically affixed	Touches baseplate	Alligned with hole	Alligned with hole	Affixed vertically		Alligned to hole					Upper Arm link L	Upper Arm link R
Main Control Board					Physically affixed		Power, Data connection				Power		Power, Data connection		Power				Power, Data		Power				Power, Data			Power			Power		Power, Data	Power								Power, Data		Power			Power, Data
MAXON EC 13 DC Motor					Touches baseplate	Power, Data connection		Attached to motor output	Alligned
Maxon GPX 14 gearhead					Alligned with hole		Attached to motor output		Affixed to output
Worm Shaft					Alligned with hole		Alligned	Affixed to output				Geartooth connection to plate
Axle Pin 3.5x15					Affixed vertically						Sensor Input	Touches and rotates on top of
Rotation Sensor						Power				Sensor Input		Affixed to face
Shoulder Pan Frame					Alligned to hole				Geartooth connection to plate	Touches and rotates on top of	Affixed to face		Alligned with hole	Attached to face and sensor passes through hole	Alligned	Fit inside and alligned	Alligned to hole and fit insides	Alligned to hole and fit insides
MAXON EC 13 DC Motor						Power, Data connection						Alligned with hole		Affixed to motor output	Alligned	Alligned	Alligned	Alligned
Maxon GPX 14 gearhead												Attached to face and sensor passes through hole	Affixed to motor output		Alligned	Alligned	Affixed to motor/gearbox output	Alligned
Rotation Sensor						Power						Alligned	Alligned	Alligned		Affixed to sensor input	Alligned to bottom hole	Alligned
Axle Pin 3.5x15												Fit inside and alligned	Alligned	Alligned	Affixed to sensor input		Alligned on one	Affixed to shaft
Upper Arm link L					Upper Arm link L							Alligned to hole and fit insides	Alligned	Affixed to motor/gearbox output	Alligned to bottom hole	Alligned on one		Alligned and moves together	Alligned	Affixed to face	Alligned	Alligned	Alligned and touches	Alligned
Upper Arm link R					Upper Arm link R							Alligned to hole and fit insides	Alligned	Alligned	Alligned	Affixed to shaft	Alligned and moves together		Alligned	Alligned	Alligned	Affixed to shaft	Alligned	Alligned and touches
MAXON EC 13 DC Motor						Power, Data											Alligned	Alligned		Affixed to motor output	Alligned	Alligned	Alligned	Alligned
Maxon GPX 14 gearhead																	Affixed to face	Alligned	Affixed to motor output		Alligned	Alligned	Alligned	Alligned
Rotation Sensor						Power											Alligned	Alligned	Alligned	Alligned		Affixed to sensor input	Alligned	Affixed to face
axle pin 3.5*9																	Alligned	Affixed to shaft	Alligned	Alligned	Affixed to sensor input		Alligned	Alligned
Forearm Link L																	Alligned and touches	Alligned	Alligned	Alligned	Alligned	Alligned		Alligned and moves together	Alligned	Affixed to face	Alligned	Alligned	Alligned to
Forearm Link R																	Alligned	Alligned and touches	Alligned	Alligned	Affixed to face	Alligned	Alligned and moves together		Alligned	Alligned	Alligned	Affixed to face	Alligned to
MAXON EC 13 DC Motor						Power, Data																	Alligned	Alligned		Affixed to motor output	Alligned	Alligned	Alligned
Maxon GPX 14 gearhead																							Affixed to face	Alligned	Affixed to motor output		Alligned	Alligned	Affixed to motor output
Axle Pin 3.5*10.5																							Alligned	Alligned	Alligned	Alligned		Affixed to sensor input	Affixed to link
Rotation Sensor						Power																	Alligned	Affixed to face	Alligned	Alligned	Affixed to sensor input		Alligned
Carpal Link																							Alligned to	Alligned to	Alligned	Affixed to motor output	Affixed to link	Alligned		Affixed to	Affixed to	Rotates on
Pan Worm Gear D15																													Affixed to		Alligned	Alligned		Gear tooth connection
Rotation Sensor						Power																							Affixed to	Alligned		Affixed to input
Pan tilt frame																													Rotates on	Alligned	Affixed to input		Alligned	Affixed to input	Captured	Fit around	Screwed into	Screwed into	Touches with	Screwed into	Screwed into	Alligned to	Affixed to output	Alligned with	Pin through connection	Alligned with
MAXON EC 13 DC Motor						Power, Data																										Alligned		Affixed to output	Alligned	Alligned			Alligned
Shoulder worm shaft						Power																								Gear tooth connection		Affixed to input	Affixed to output		Alligned	Alligned			Alligned
Maxon GPX 14 gearhead																																Captured	Alligned	Alligned		Alligned			Alligned
GPX 14 gearhead bracket																																Fit around	Alligned	Alligned	Alligned		Pin through and captured	Pin through and captured
ISO M2x3																																Screwed into				Pin through and captured
ISO M2x3																																Screwed into				Pin through and captured
GPX 14 gearhead bracket																																Touches with	Alligned	Alligned	Alligned					Pin through and captured	Pin through and captured
ISO M2x3																																Screwed into							Pin through and captured
ISO M2x3																																Screwed into							Pin through and captured
MAXON EC 13 DC Motor						Power, Data																										Alligned to											Affixed to input	Alligned with	Alligned with	Touches
Maxon GPX 14 gearhead																																Affixed to output										Affixed to input		Alligned with	Alligned with	Affixed to
Rotation Sensor						Power																										Alligned with										Alligned with	Alligned with		Affixed to	Affixed to
Axle Pin 3.5x15																																Pin through connection										Alligned with	Alligned with	Affixed to		Rotates In
EDC Back plate																																Alligned with										Touches	Affixed to	Affixed to	Rotates In		Affixed inside	Welded to
DSUB 15 female adapter?						Power, Data																																								Affixed inside			Power, Data
EDC Baseplate																																														Welded to			Embedded in
Contact Sensor L Forward																																															Powe	Embedded in
Contact Sensor L Back																																															Power	Embedded in
Top Plate																																														Welded too		Alligned with
ISO M2x3																																																Screwed into
ISO M2x3																																																Screwed into
M1.6x4																																																Screwed into
M1.6x4																																																Screwed into
M1.6x4																																																Screwed into
GPX 14 gearhead bracket																																														Alligned with		alligned with
Maxon GPX 14 gearhead																																														Alligned with		Alligned with and touches
MAXON EC 13 DC Motor																																														Alligned with	Power, Data	Passes through and allined with
Shaft Coupler M3																																														Alligned with		Alligned with
Lead Screw M3x38																																														Fits through a hole		Alligned with
Leadscrew Nut																																														alligned with		Alligned with
leadscrew Nut Connector
leadscrew Nut Connector
Claw Connector Screw Link
Axle Pin 2x7
Claw Connector
Axle Pin 2x38																																																Alligned with and pin through
Claw Connector angle Linkage																																																Alligned with and pin through
Axle Pin 2x2.5
Axle Pin 2x2.5
Axle Pin 3x7
Angle Linkage																																																Alligned with and pin through	Touches
Axle Pin 3x38																																																Alligned with and pin through
Axle Pin 3x8
Axle Pin 3x8
Axle Pin 3x8
Axle Pin 3x8
Ball Screw Plunger M3
Ball Screw Plunger M3
Claw B Palm
Force Sensor																																															Powe
Axle Pin 1.5x6
Axle Pin 1.5x6
Axle Pin 1.5x6
Axle Pin 1.5x6
Claw B Extension
Claw B Extension
Axle Pin 1.25x3
Axle Pin 1.25x3
Claw Extension Connector
Axle Pin 1.25x3
Axle Pin 1.25x3
Claw Extension Connector
ISO M2x3																																																Screwed into
ISO M2x3																																																Screwed into
M1.6x4																																																Screwed into
M1.6x4																																																Screwed into
M1.6x4																																																Screwed into
GPX 14 gearhead bracket																																														Alligned with		alligned with
Maxon GPX 14 gearhead																																														Alligned with		Alligned with and touches
MAXON EC 13 DC Motor																																														Alligned with	Power, Data	Passes through and allined with
Shaft Coupler M3																																														Alligned with		Alligned with
Lead Screw M3x38																																														Fits through a hole		Alligned with
Leadscrew Nut																																														alligned with		Alligned with
leadscrew Nut Connector
leadscrew Nut Connector
Claw Connector Screw Link
Axle Pin 2x7
Claw Connector
Axle Pin 2x38																																																Alligned with and pin through
Claw Connector angle Linkage																																																Alligned with and pin through
Axle Pin 2x2.5
Axle Pin 2x2.5
Axle Pin 3x7
Angle Linkage																																																Alligned with and pin through
Axle Pin 3x38																																																Alligned with and pin through
Axle Pin 3x8
Axle Pin 3x8
Axle Pin 3x8
Axle Pin 3x8
Ball Screw Plunger M3
Ball Screw Plunger M3
Claw B Palm
Force Sensor																																															Powe
Axle Pin 1.5x6
Axle Pin 1.5x6
Axle Pin 1.5x6
Axle Pin 1.5x6
Claw B Extension
Claw B Extension
Axle Pin 1.25x3
Axle Pin 1.25x3
Claw Extension Connector
Axle Pin 1.25x3
Axle Pin 1.25x3
Claw Extension Connector
External	Screw into	Screw into	Screw into	Screw into	Touches baseplate	Power, Data
[truncated: 89 more columns]

## Sheet: S5-Coded DSM
750		1	2	3	4	5	6	7	8	9	10	11	12	13	14	15	16	17	18	19	20	21	22	23	24	25	26	27	28	29	30	31	32	33	34	35	36	37	38	39	40	41	42	43	44	45	46	47	48
ISO M2x4	1					1
ISO M2x4	2					1
ISO M2x4	3					1
ISO M2x4	4					1
SFA Astrobee Mounting Plate	5	1	1	1	1		1	1	1	1	1		1					1	1
Main Control Board	6					1		1				1		1		1				1		1				1			1			1		1	1								1		1			1
MAXON EC 13 DC Motor	7					1	1		1	1
Maxon GPX 14 gearhead	8					1		1		1
Worm Shaft	9					1		1	1				1
Axle Pin 3.5x15	10					1						1	1
Rotation Sensor	11						1				1		1
Shoulder Pan Frame	12					1				1	1	1		1	1	1	1	1	1
MAXON EC 13 DC Motor	13						1						1		1	1	1	1	1
Maxon GPX 14 gearhead	14												1	1		1	1	1	1
Rotation Sensor	15						1						1	1	1		1	1	1
Axle Pin 3.5x15	16												1	1	1	1		1	1
Upper Arm link L	17					1							1	1	1	1	1		1	1	1	1	1	1	1
Upper Arm link R	18					1							1	1	1	1	1	1		1	1	1	1	1	1
MAXON EC 13 DC Motor	19						1											1	1		1	1	1	1	1
Maxon GPX 14 gearhead	20																	1	1	1		1	1	1	1
Rotation Sensor	21						1											1	1	1	1		1	1	1
axle pin 3.5*9	22																	1	1	1	1	1		1	1
Forearm Link L	23																	1	1	1	1	1	1		1	1	1	1	1	1
Forearm Link R	24																	1	1	1	1	1	1	1		1	1	1	1	1
MAXON EC 13 DC Motor	25						1																	1	1		1	1	1	1
Maxon GPX 14 gearhead	26																							1	1	1		1	1	1
Axle Pin 3.5*10.5	27																							1	1	1	1		1	1
Rotation Sensor	28						1																	1	1	1	1	1		1
Carpal Link	29																							1	1	1	1	1	1		1	1	1
Pan Worm Gear D15	30																													1		1	1		1
Rotation Sensor	31						1																							1	1		1
Pan tilt frame	32																													1	1	1		1	1	1	1	1	1	1	1	1	1	1	1	1	1
MAXON EC 13 DC Motor	33						1																										1		1	1	1			1
Shoulder worm shaft	34						1																								1		1	1		1	1			1
Maxon GPX 14 gearhead	35																																1	1	1		1			1
GPX 14 gearhead bracket	36																																1	1	1	1		1	1
ISO M2x3	37																																1				1
ISO M2x3	38																																1				1
GPX 14 gearhead bracket	39																																1	1	1	1					1	1
ISO M2x3	40																																1							1
ISO M2x3	41																																1							1
MAXON EC 13 DC Motor	42						1																										1											1	1	1	1
Maxon GPX 14 gearhead	43																																1										1		1	1	1
Rotation Sensor	44						1																										1										1	1		1	1
Axle Pin 3.5x15	45																																1										1	1	1		1
EDC Back plate	46																																1										1	1	1	1		1	1
DSUB 15 female adapter?	47						1																																								1
EDC Baseplate	48																																														1
Contact Sensor L Forward	49																																															1	1
Contact Sensor L Back	50																																															1	1
Top Plate	51																																														1		1
ISO M2x3	52																																																1
ISO M2x3	53																																																1
M1.6x4	54																																																1
M1.6x4	55																																																1
M1.6x4	56																																																1
GPX 14 gearhead bracket	57																																														1		1
Maxon GPX 14 gearhead	58																																														1		1
MAXON EC 13 DC Motor	59																																														1	1	1
Shaft Coupler M3	60																																														1		1
Lead Screw M3x38	61																																														1		1
Leadscrew Nut	62																																														1		1
leadscrew Nut Connector	63
leadscrew Nut Connector	64
Claw Connector Screw Link	65
Axle Pin 2x7	66
Claw Connector	67
Axle Pin 2x38	68																																																1
Claw Connector angle Linkage	69																																																1
Axle Pin 2x2.5	70
Axle Pin 2x2.5	71
Axle Pin 3x7	72
Angle Linkage	73																																																1
Axle Pin 3x38	74																																																1
Axle Pin 3x8	75
Axle Pin 3x8	76
Axle Pin 3x8	77
Axle Pin 3x8	78
Ball Screw Plunger M3	79
Ball Screw Plunger M3	80
Claw B Palm	81
Force Sensor	82																																															1
Axle Pin 1.5x6	83
Axle Pin 1.5x6	84
Axle Pin 1.5x6	85
Axle Pin 1.5x6	86
Claw B Extension	87
Claw B Extension	88
Axle Pin 1.25x3	89
Axle Pin 1.25x3	90
Claw Extension Connector	91
Axle Pin 1.25x3	92
Axle Pin 1.25x3	93
Claw Extension Connector	94
ISO M2x3	95																																																1
ISO M2x3	96																																																1
M1.6x4	97																																																1
M1.6x4	98																																																1
M1.6x4	99																																																1
GPX 14 gearhead bracket	100																																														1		1
Maxon GPX 14 gearhead	101																																														1		1
MAXON EC 13 DC Motor	102																																														1	1	1
Shaft Coupler M3	103																																														1		1
Lead Screw M3x38	104																																														1		1
Leadscrew Nut	105																																														1		1
leadscrew Nut Connector	106
leadscrew Nut Connector	107
Claw Connector Screw Link	108
Axle Pin 2x7	109
Claw Connector	110
Axle Pin 2x38	111																																																1
Claw Connector angle Linkage	112																																																1
Axle Pin 2x2.5	113
Axle Pin 2x2.5	114
Axle Pin 3x7	115
Angle Linkage	116																																																1
Axle Pin 3x38	117																																																1
Axle Pin 3x8	118
Axle Pin 3x8	119
Axle Pin 3x8	120
Axle Pin 3x8	121
Ball Screw Plunger M3	122
Ball Screw Plunger M3	123
Claw B Palm	124
Force Sensor	125																																															1
Axle Pin 1.5x6	126
Axle Pin 1.5x6	127
Axle Pin 1.5x6	128
Axle Pin 1.5x6	129
Claw B Extension	130
Claw B Extension	131
Axle Pin 1.25x3	132
Axle Pin 1.25x3	133
Claw Extension Connector	134
Axle Pin 1.25x3	135
Axle Pin 1.25x3	136
Claw Extension Connector	137
External		1	1	1	1	1	1
[truncated: 89 more columns]

## Sheet: S6 - Elect SubDSM
36
Connector from Astrobee		1
Breakout Board	1		1	1	1		1
5V-DC Buck Converter		1		1
Main Processing Board		1	1			1		1
12V DC Buck Boost		1				1
Motor Controller				1	1
SAM Power Breakout		1						1
Connector from SCA Main				1			1		1
Connector from SAM Main								1		1	1
SAM Processor Board with Microcontrol									1		1
DC DC Buck Converter									1	1
Left DC DC Buck Boot									1				1
Left Three Phase BLDC Motor										1		1
Right DC DC Buck Boost									1						1
Right Three Phase BLDC Motor										1				1
	Astrobee		Sensors	Sensor Data		Motors				Power, Data to Sensor - Force Sensor			Motor actuator 7		Motor Actuator 8

## Sheet: S7-Soft SubDSM
46
Main Control Loop		1	1	1	1	1
Standby Mode	1		1
Attach	1	1					1	1
Pan	1
Tilt	1
Stow	1
Tool Unpack			1
Tool Close			1
Tool Release						1
Tool Pack						1
Receive Command	1
Send Confirmation	1
Log	1
If/Then	1		1	1	1	1
Read location			1			1
Read sensors			1	1	1	1
Calculate Position Error			1	1	1	1
Drive Actuator			1	1	1	1
Send Tool Command			1			1
Receive Tool Command			1			1
Inverse Kinematiccs Solver			1			1

## Sheet: S8-Full
103		1	2	3	4	5	6	7	8	9	10	11	12	13	14	15	16	17	18	19	20	21	22	23	24	25	26	27	28	29	30	31	32	33	34	35	36	#REF!	#REF!	#REF!	#REF!	#REF!	#REF!	#REF!	#REF!	#REF!	#REF!	#REF!	#REF!
Main Control Loop	1		1	1	1	1	1
Standby Mode	2	1		1
Attach	3	1	1					1	1
Pan	4	1
Tilt	5	1
Stow	6	1
Tool Unpack	7			1
Tool Close	8			1
Tool Release	9						1
Tool Pack	10						1
Receive Command	11	1
Send Confirmation	12	1
Log	13	1
If/Then	14	1		1	1	1	1
Read location	15			1			1
Read sensors	16			1	1	1	1
Calculate Position Error	17			1	1	1	1
Drive Actuator	18			1	1	1	1
Send Tool Command	19			1			1
Receive Tool Command	20			1			1
Inverse Kinematiccs Solver	21			1			1
Connector from Astrobee	22																							1																			1
Breakout Board	23																						1		1	1	1		1														1
5V-DC Buck Converter	24																							1		1																	1
Main Processing Board	25	1	1	1	1	1	1					1	1	1	1	1	1	1	1	1	1	1		1	1			1		1													1
12V DC Buck Boost	26																							1				1															1
Motor Controller	27																									1	1																1
SAM Power Breakout	28																							1						1													1
Connector from SCA Main	29																									1			1		1												1
Connector from SAM Main	30																													1		1	1										1
SAM Processor Board with Microcontrol	31							1	1	1	1																				1		1										1
DC DC Buck Converter	32																														1	1											1
Left DC DC Buck Boot	33																														1				1								1
Left Three Phase BLDC Motor	34																															1		1									1
Right DC DC Buck Boost	35																														1						1						1
Right Three Phase BLDC Motor	36																															1				1							1
ISO M2x4	37																																									1
ISO M2x4	38																																									1
ISO M2x4	39																																									1
ISO M2x4	40																																									1
SFA Astrobee Mounting Plate	41																																					1	1	1	1		1	1	1	1	1		1
Main Control Board	42																						1	1	1	1	1	1	1	1	1	1	1	1	1	1	1					1		1				1
MAXON EC 13 DC Motor	43																																									1	1		1	1
Maxon GPX 14 gearhead	44																																									1		1		1
Worm Shaft	45																																									1		1	1				1
Axle Pin 3.5x15	46																																									1						1	1
Rotation Sensor	47																																										1				1		1
Shoulder Pan Frame	48																																									1				1	1	1
MAXON EC 13 DC Motor	49																																										1						1
Maxon GPX 14 gearhead	50																																																1
Rotation Sensor	51																																										1						1
Axle Pin 3.5x15	52																																																1
Upper Arm link L	53																																									1							1
Upper Arm link R	54																																									1							1
MAXON EC 13 DC Motor	55																																										1
Maxon GPX 14 gearhead	56
Rotation Sensor	57																																										1
axle pin 3.5*9	58
Forearm Link L	59
Forearm Link R	60
MAXON EC 13 DC Motor	61																																										1
Maxon GPX 14 gearhead	62
Axle Pin 3.5*10.5	63
Rotation Sensor	64																																										1
Carpal Link	65
Pan Worm Gear D15	66
Rotation Sensor	67																																										1
Pan tilt frame	68
MAXON EC 13 DC Motor	69																																										1
Shoulder worm shaft	70																																										1
Maxon GPX 14 gearhead	71
GPX 14 gearhead bracket	72
ISO M2x3	73
ISO M2x3	74
GPX 14 gearhead bracket	75
ISO M2x3	76
ISO M2x3	77
MAXON EC 13 DC Motor	78																																										1
Maxon GPX 14 gearhead	79
Rotation Sensor	80																																										1
Axle Pin 3.5x15	81
EDC Back plate	82
DSUB 15 female adapter?	83																																										1
EDC Baseplate	84
Contact Sensor L Forward	85
Contact Sensor L Back	86
Top Plate	87
ISO M2x3	88
ISO M2x3	89
M1.6x4	90
M1.6x4	91
M1.6x4	92
GPX 14 gearhead bracket	93
Maxon GPX 14 gearhead	94
MAXON EC 13 DC Motor	95
Shaft Coupler M3	96
Lead Screw M3x38	97
Leadscrew Nut	98
leadscrew Nut Connector	99
leadscrew Nut Connector	100
Claw Connector Screw Link	101
Axle Pin 2x7	102
Claw Connector	103
Axle Pin 2x38	104
Claw Connector angle Linkage	105
Axle Pin 2x2.5	106
Axle Pin 2x2.5	107
Axle Pin 3x7	108
Angle Linkage	109
Axle Pin 3x38	110
Axle Pin 3x8	111
Axle Pin 3x8	112
Axle Pin 3x8	113
Axle Pin 3x8	114
Ball Screw Plunger M3	115
Ball Screw Plunger M3	116
Claw B Palm	117
Force Sensor	118
Axle Pin 1.5x6	119
Axle Pin 1.5x6	120
Axle Pin 1.5x6	121
Axle Pin 1.5x6	122
Claw B Extension	123
Claw B Extension	124
Axle Pin 1.25x3	125
Axle Pin 1.25x3	126
Claw Extension Connector	127
Axle Pin 1.25x3	128
Axle Pin 1.25x3	129
Claw Extension Connector	130
ISO M2x3	131
ISO M2x3	132
M1.6x4	133
M1.6x4	134
M1.6x4	135
GPX 14 gearhead bracket	136
Maxon GPX 14 gearhead	137
MAXON EC 13 DC Motor	138
Shaft Coupler M3	139
Lead Screw M3x38	140
Leadscrew Nut	141
leadscrew Nut Connector	142
leadscrew Nut Connector	143
Claw Connector Screw Link	144
Axle Pin 2x7	145
Claw Connector	146
Axle Pin 2x38	147
Claw Connector angle Linkage	148
Axle Pin 2x2.5	149
Axle Pin 2x2.5	150
Axle Pin 3x7	151
Angle Linkage	152
Axle Pin 3x38	153
Axle Pin 3x8	154
Axle Pin 3x8	155
Axle Pin 3x8	156
Axle Pin 3x8	157
Ball Screw Plunger M3	158
Ball Screw Plunger M3	159
Claw B Palm	160
Force Sensor	161
Axle Pin 1.5x6	162
Axle Pin 1.5x6	163
Axle Pin 1.5x6	164
Axle Pin 1.5x6	165
Claw B Extension	166
Claw B Extension	167
Axle Pin 1.25x3	168
Axle Pin 1.25x3	169
Claw Extension Connector	172
Axle Pin 1.25x3	170
Axle Pin 1.25x3	171
Claw Extension Connector	173
																																						1	1	1	1	1	1
		10	3	13	6	6	12	2	2	1	1	1	1	1	1	1	1	1	1	1	1	1	2	6	3	5	3	3	3	4	6	5	3	2	2	2	2	2	2	2	2	13	31	4	3	4	3	3	10
[truncated: 126 more columns]

## Sheet: S8-Full-LowDetail
103		1	2	3	4	5	6	7	8	9	10	11	12	13	14	15	16	17	18	19	20	21	22	23	24	25	26	27	28	29	30	31	32	33	34	35	36	#REF!	#REF!	#REF!	#REF!	#REF!	#REF!	#REF!	#REF!	#REF!	#REF!	#REF!	#REF!
Main Control Loop	1		1	1	1	1	1
Standby Mode	2	1		1
Attach	3	1	1					1	1
Pan	4	1
Tilt	5	1
Stow	6	1
Tool Unpack	7			1
Tool Close	8			1
Tool Release	9						1
Tool Pack	10						1
Receive Command	11	1
Send Confirmation	12	1
Log	13	1
If/Then	14	1		1	1	1	1
Read location	15			1			1
Read sensors	16			1	1	1	1
Calculate Position Error	17			1	1	1	1
Drive Actuator	18			1	1	1	1
Send Tool Command	19			1			1
Receive Tool Command	20			1			1
Inverse Kinematiccs Solver	21			1			1
Connector from Astrobee	22																							1															1
Breakout Board	23																						1		1	1	1		1										1
5V-DC Buck Converter	24																							1		1													1
Main Processing Board	25	1	1	1	1	1	1					1	1	1	1	1	1	1	1	1	1	1		1	1			1		1									1
12V DC Buck Boost	26																							1				1											1
Motor Controller	27																									1	1												1
SAM Power Breakout	28																							1						1									1
Connector from SCA Main	29																									1			1		1								1
Connector from SAM Main	30																													1		1	1						1
SAM Processor Board with Microcontrol	31							1	1	1	1																				1		1						1
DC DC Buck Converter	32																														1	1							1
Left DC DC Buck Boot	33																														1				1				1
Left Three Phase BLDC Motor	34																															1		1					1
Right DC DC Buck Boost	35																														1						1		1
Right Three Phase BLDC Motor	36																															1				1			1
SFA Astrobee Mounting Plate	37																																						1	1	1	1		1				1	1
Main Control Board	38																						1	1	1	1	1	1	1	1	1	1	1	1	1	1	1	1		1			1		1		1
MAXON EC 13 DC Motor	39																																					1	1		1	1
Maxon GPX 14 gearhead	40																																					1		1		1
Worm Shaft	41																																					1		1	1			1
Rotation Sensor	42																																						1					1
Shoulder Pan Frame	43																																					1				1	1		1	1	1	1	1
MAXON EC 13 DC Motor	44																																						1					1		1	1	1	1
Maxon GPX 14 gearhead	45																																											1	1		1	1	1
Rotation Sensor	46																																						1					1	1	1		1	1
Upper Arm link L	47																																					1						1	1	1	1		1
Upper Arm link R	48																																					1						1	1	1	1	1
MAXON EC 13 DC Motor	49																																						1									1	1
Maxon GPX 14 gearhead	50																																															1	1
Rotation Sensor	51																																						1									1	1
Forearm Link L	52																																															1	1
Forearm Link R	53																																															1	1
MAXON EC 13 DC Motor	54																																						1
Maxon GPX 14 gearhead	55
Rotation Sensor	56																																						1
Carpal Link	57
Pan Worm Gear D15	58
Rotation Sensor	59																																						1
Pan tilt frame	60
MAXON EC 13 DC Motor	61																																						1
Shoulder worm shaft	62																																						1
Maxon GPX 14 gearhead	63
GPX 14 gearhead bracket	64
GPX 14 gearhead bracket	65
MAXON EC 13 DC Motor	66																																						1
Maxon GPX 14 gearhead	67
Rotation Sensor	68																																						1
EDC Back plate	69
DSUB 15 female adapter?	70																																						1
EDC Baseplate	71
Contact Sensor L Forward	72
Contact Sensor L Back	73
Top Plate	74
GPX 14 gearhead bracket	75
Maxon GPX 14 gearhead	76
MAXON EC 13 DC Motor	77
Lead Screw M3x38	78
Leadscrew Nut	79
leadscrew Nut Connector	80
leadscrew Nut Connector	81
Claw Connector Screw Link	82
Claw Connector	83
Claw Connector angle Linkage	84
Angle Linkage	85
Ball Screw Plunger M3	86
Ball Screw Plunger M3	87
Claw B Palm	88
Force Sensor	89
Claw B Extension	90
Claw B Extension	91
Claw Extension Connector	92
Claw Extension Connector	93
GPX 14 gearhead bracket	94
Maxon GPX 14 gearhead	95
MAXON EC 13 DC Motor	96
Lead Screw M3x38	97
Leadscrew Nut	98
leadscrew Nut Connector	99
leadscrew Nut Connector	100
Claw Connector Screw Link	101
Claw Connector	102
Claw Connector angle Linkage	103
Angle Linkage	104
Ball Screw Plunger M3	105
Ball Screw Plunger M3	106
Claw B Palm	107
Force Sensor	108
Claw B Extension	109
Claw B Extension	110
Claw Extension Connector	111
Claw Extension Connector	112
																																						1	1
		10	3	13	6	6	12	2	2	1	1	1	1	1	1	1	1	1	1	1	1	1	2	6	3	5	3	3	3	4	6	5	3	2	2	2	2	8	31	4	3	4	2	8	6	5	6	11	11
[truncated: 65 more columns]
