# Supplementary material for: Linking solver characteristics, solving processes and solution attributes: A data explainer for an open innovation generated robotic design dataset
Source: Data Brief. 2023 Sep 6;50:109547. doi: 10.1016/j.dib.2023.109547 (PMC10518673; doi:10.1016/j.dib.2023.109547)
Supplement: Supplementary file 1 [file mmc1.zip › Release/Solutions/Solution DSMs/D5-AM/AM-1 DSM.xlsx]

## Sheet: S1 - BOM
Component	Group	Note	Quantity		Component	Group	Removable	Notes
Main Body			1			X					Row Labels	Sum of Quantity
Jaw											(blank)
Shaft											EMA Robotic Arm	82
Gear with Motor											Accessory - End Effector	24
Sensor/rubber											Accessory - Gear Box 1	12
Bearings											Accessory - Gear Box 2	12
											Accessory - Long Gear Box 1	12
											Accessory - Long Gear Box 2	12
											Grand Total	154
											Row Labels	Count of Component
											(blank)
											EMA Robotic Arm	82
											Accessory - End Effector	24
											Accessory - Gear Box 1	12
											Accessory - Gear Box 2	12
											Accessory - Long Gear Box 1	12
											Accessory - Long Gear Box 2	12
											Grand Total	154
Total			1
					0

## Sheet: S3 - SubDSM
	Main Body	Motor	Spur Gear	Shaft	Left side bearing	Jaw Left	Left Sensor	Left rubber	Right side bearing	Jaw Right	Right Sensor	Right rubber
Main Body		Embedded within			Embedded within	Slides on			Embedded within	Slides on			Connects to mechanical interface of the
Motor	Embedded within		attached to output shaft										receives command, power
Spur Gear		Attached to output shaft		Conencts with gear teeth
Shaft			Conencts with gear teeth		Rotates within	Worm gear connection			Rotates within	Worm gear connection
Left side bearing	Embedded within			Rotates within
Jaw Left	Slides on			Worm gear connection			Physically attached	Physically attached
Left Sensor						Physically attached		Physically attached					Power
Left rubber						Physically attached	Physically attached						Touches ISS Handrail
Right side bearing	Embedded within			Rotates within
Jaw Right	Slides on			Worm gear connection							Physically attached	Physically attached
Right Sensor										Physically attached		Physically attached	Power
Right rubber										Physically attached	Physically attached		Touches ISS Handrail
	Connects to Interface, mechanical, power	Connected to power systems					Signal, power	Touches ISS handrail			Signal, power	Touches ISS Handrail

## Sheet: S4-DSM
		1	2	3	4	5	6	7	8	9	10	11	12
Main Body	1		Embedded within			Embedded within	Slides on			Embedded within	Slides on			Connects to mechanical interface of the
Motor	2	Embedded within		attached to output shaft										receives command, power
Spur Gear	3		Attached to output shaft		Conencts with gear teeth
Shaft	4			Conencts with gear teeth		Rotates within	Worm gear connection			Rotates within	Worm gear connection
Left side bearing	5	Embedded within			Rotates within
Jaw Left	6	Slides on			Worm gear connection			Physically attached	Physically attached
Left Sensor	7						Physically attached		Physically attached					Power
Left rubber	8						Physically attached	Physically attached						Touches ISS Handrail
Right side bearing	9	Embedded within			Rotates within
Jaw Right	10	Slides on			Worm gear connection							Physically attached	Physically attached
Right Sensor	11										Physically attached		Physically attached	Power
Right rubber	12										Physically attached	Physically attached		Touches ISS Handrail
		Connects to Interface, mechanical, power	Connected to power systems					Signal, power	Touches ISS handrail			Signal, power	Touches ISS Handrail

## Sheet: S5-Coded DSM
46		1	2	3	4	5	6	7	8	9	10	11	12
Main Body	1		1			1	1			1	1			1
Motor	2	1		1										1
Spur Gear	3		1		1
Shaft	4			1		1	1			1	1
Left side bearing	5	1			1
Jaw Left	6	1			1			1	1
Left Sensor	7						1		1					1
Left rubber	8						1	1						1
Right side bearing	9	1			1
Jaw Right	10	1			1							1	1
Right Sensor	11										1		1	1
Right rubber	12										1	1		1
		1	1					1	1			1	1

## Sheet: Lookup
General	Specific	Abbreviation	Definition	Examples
Information	Status	SI	Communicates information about its status	Sensor
Information	Control	CI	Communicates signals for the control of another thing	Serial Commands
Material	Human	HM	Humans must be moved	Human attachment
Material	Gas	GM	Gas must be moved
Material	Liquid	LM
Material	Solid	SM
Material	Plasma	PM
Material	Mixture	MM
Energy	Human	HE	Human energy enters the system, pulling levers, etc.
Energy	Acoustic	AE
Energy	Biological	BE
Energy	Chemical	CE
Energy	Electrical	EE
Energy	Electromagnetic	EME
Energy	Hydraulic	HYE
Energy	Mechanical	ME	Gear movement, conflates translation and rotational motion…..	Rotation, mechanism
Energy	Magnetic	MAG
Energy	Pneumatic	PE
Energy	Radioactive	NE
Energy	Thermal	TE
Energy	Strain energy	SE		Flexing
Spatial	Proximity	P	In close proximity, touching, etc.	Touching or fixed
Spatial	Alignment	A	Uses a pin or other form of allignment, including tacking	Pin cnnection
Movement	Translational	LRM	Transfers translation motion				`
Movement	Rotational	RRM	Transfers rotational motion
