# Supplementary material for: Linking solver characteristics, solving processes and solution attributes: A data explainer for an open innovation generated robotic design dataset
Source: Data Brief. 2023 Sep 6;50:109547. doi: 10.1016/j.dib.2023.109547 (PMC10518673; doi:10.1016/j.dib.2023.109547)
Supplement: Supplementary file 1 [file mmc1.zip › Release/Solutions/Solution DSMs/D5-AM/AM-17 DSM .xlsx]

## Sheet: S1 - BOM
Component	Group	Note	Quantity		Component	Group	Fastener Removed	Notes		Component	Group	Notes
Base	Subs 1		1		Base	Subs 1									Row Labels	Sum of Quantity
Arm Section 1	Subs 1		2		Arm Section 1	Subs 1									(blank)
Arm Mech - Barrel 1	Subs 1		2		Arm Mech - Barrel 1	Subs 1									Subs 1	10
Arm Mech - Barrel 2	Subs 1		2		Arm Mech - Barrel 2	Subs 1									Subs 2	8
Spring	Subs 1		2		Spring	Subs 1									Grand Total	18
Arm comp	Subs 2		2		Arm Section 1	Subs 1
Rollers	Subs 2		2		Arm Mech - Barrel 1	Subs 1
Stepper	Subs 2		2		Arm Mech - Barrel 2	Subs 1
Cog	Subs 2		2		Spring	Subs 1
Contact Sensor	Subs 1		1		Arm comp	Subs 2
					Rollers	Subs 2
					Stepper	Subs 2
					Cog	Subs 2									Row Labels	Count of Component
					Arm comp	Subs 2									(blank)
					Rollers	Subs 2									Subs 1	9
					Stepper	Subs 2									Subs 2	9
					Cog	Subs 2									Grand Total	18
					Contact Sensor	Subs 2
Total			18
					18					0

## Sheet: S2 - Subsys
	Subs 1	Subs 2
Subs 1		Connects to and drives	Attaches to interface
Subs 2	Connects to and drives		Touches Handraol
	Attaches to interface	Touches Handraol

## Sheet: S3 - SubDSM
	Base	Arm Section 1	Arm Mech - Barrel 1	Arm Mech - Barrel 2	Spring	Arm Section 1	Arm Mech - Barrel 1	Arm Mech - Barrel 2	Spring
Base		Rotates in base and affixed	Attached to			Rotates in base and affixed	Attached to			Attaches to Interface, affixed to others
Arm Section 1	Rotates in base and affixed			Attached to						Captures other modules
Arm Mech - Barrel 1	Attached to			Slides inside of	Pushes off of
Arm Mech - Barrel 2		Attached to	Slides inside of		Pushes off of
Spring			Pushes off of	Pushes off of
Arm Section 1	Rotates in base and affixed							Attached to
Arm Mech - Barrel 1	Attached to							Slides inside of	Pushes off of
Arm Mech - Barrel 2						Attached to	Slides inside of		Pushes off of
Spring							Pushes off of	Pushes off of
	Attaches to Interface, affixed to others	Captures other modules
	Arm comp	Rollers	Stepper	Cog	Arm comp	Rollers	Stepper	Cog	Contact Sensor
Arm comp		Rolls on top of	Installed inside of	Alligned with						Rotates in the arm section 1
Rollers	Rolls on top of
Stepper	Installed inside of			Affixed to output						Alligned with
Cog	Alligned with		Affixed to output							Gear transmission
Arm comp						Rolls on top of	Installed inside of	Alligned with		Rotates in the arm section 1
Rollers					Rolls on top of
Stepper					Installed inside of			Affixed to output		Alligned with
Cog					Alligned with		Affixed to output			Gear transmission
Contact Sensor										Affixed in frame, communicates with astrobee, power
	Rotates in the arm section 1		Alligned with	Gear transmission	Rotates in the arm section 1		Alligned with	Gear transmission	Affixed in frame, communicates with astrobee, power

## Sheet: S4-DSM
	Base	Arm Section 1	Arm Mech - Barrel 1	Arm Mech - Barrel 2	Spring	Arm Section 1	Arm Mech - Barrel 1	Arm Mech - Barrel 2	Spring	Arm comp	Rollers	Stepper	Cog	Arm comp	Rollers	Stepper	Cog	Contact Sensor
Base		Rotates in base and affixed	Attached to			Rotates in base and affixed	Attached to											Affixed inside of	Attaches to Interface, affixed to others
Arm Section 1	Rotates in base and affixed			Attached to						Rotates inside of		Alligned with	Gear tooth connection						Grabs ISS Handrail
Arm Mech - Barrel 1	Attached to			Slides inside of	Pushes off of
Arm Mech - Barrel 2		Attached to	Slides inside of		Pushes off of
Spring			Pushes off of	Pushes off of
Arm Section 1	Rotates in base and affixed							Attached to						Rotates inside of		Alligned with	Gear tooth connection		Grabs ISS Handrail
Arm Mech - Barrel 1	Attached to							Slides inside of	Pushes off of
Arm Mech - Barrel 2						Attached to	Slides inside of		Pushes off of
Spring							Pushes off of	Pushes off of
Arm comp		Rotates inside of									Rolls on top of	Installed inside of	Alligned with						Grabs ISS Handrail
Rollers										Rolls on top of									Grabs ISS Handrail
Stepper		Alligned with								Installed inside of			Affixed to output						Power, Data
Cog		Gear tooth connection								Alligned with		Affixed to output
Arm comp						Rotates inside of									Rolls on top of	Installed inside of	Alligned with		Grabs ISS Handrail
Rollers														Rolls on top of					Grabs ISS Handrail
Stepper						Alligned with								Installed inside of			Affixed to output		Power, Data
Cog						Gear tooth connection								Alligned with		Affixed to output
Contact Sensor	Affixed inside of																		Power
	Attaches to, grabs ISS Handrail	Grabs ISS Handrail				Grabs ISS Handrail				Grabs ISS Handrail	Grabs ISS Handrail	Power		Grabs ISS Handrail	Grabs ISS Handrail	Power		Power, Data

## Sheet: S5-Coded DSM
74		1	2	3	4	5	6	7	8	9	10	11	12	13	14	15	16	17	18
Base	1		1	1			1	1											1	1
Arm Section 1	2	1			1						1		1	1						1
Arm Mech - Barrel 1	3	1			1	1
Arm Mech - Barrel 2	4		1	1		1
Spring	5			1	1
Arm Section 1	6	1							1						1		1	1		1
Arm Mech - Barrel 1	7	1							1	1
Arm Mech - Barrel 2	8						1	1		1
Spring	9							1	1
Arm comp	10		1									1	1	1						1
Rollers	11										1									1
Stepper	12		1								1			1						1
Cog	13		1								1		1
Arm comp	14						1									1	1	1		1
Rollers	15														1					1
Stepper	16						1								1			1		1
Cog	17						1								1		1
Contact Sensor	18	1																		1
		1	1				1				1	1	1		1	1	1		1

## Sheet: S8-Full
74		1	2	3	4	5	6	7	8	9	10	11	12	13	14	15	16	17	18
Base	1		1	1			1	1											1	1
Arm Section 1	2	1			1						1		1	1						1
Arm Mech - Barrel 1	3	1			1	1
Arm Mech - Barrel 2	4		1	1		1
Spring	5			1	1
Arm Section 1	6	1							1						1		1	1		1
Arm Mech - Barrel 1	7	1							1	1
Arm Mech - Barrel 2	8						1	1		1
Spring	9							1	1
Arm comp	10		1									1	1	1						1
Rollers	11										1									1
Stepper	12		1								1			1						1
Cog	13		1								1		1
Arm comp	14						1									1	1	1		1
Rollers	15														1					1
Stepper	16						1								1			1		1
Cog	17						1								1		1
Contact Sensor	18	1																		1
		1	1				1				1	1	1		1	1	1		1

## Sheet: S8-Full-LowDetail
74		1	2	3	4	5	6	7	8	9	10	11	12	13	14	15	16	17	18
Base	1		1	1			1	1											1	1
Arm Section 1	2	1			1						1		1	1						1
Arm Mech - Barrel 1	3	1			1	1
Arm Mech - Barrel 2	4		1	1		1
Spring	5			1	1
Arm Section 1	6	1							1						1		1	1		1
Arm Mech - Barrel 1	7	1							1	1
Arm Mech - Barrel 2	8						1	1		1
Spring	9							1	1
Arm comp	10		1									1	1	1						1
Rollers	11										1									1
Stepper	12		1								1			1						1
Cog	13		1								1		1
Arm comp	14						1									1	1	1		1
Rollers	15														1					1
Stepper	16						1								1			1		1
Cog	17						1								1		1
Contact Sensor	18	1																		1
		1	1				1				1	1	1		1	1	1		1

## Sheet: Lookup
General	Specific	Abbreviation	Definition	Examples
Information	Status	SI	Communicates information about its status	Sensor
Information	Control	CI	Communicates signals for the control of another thing	Serial Commands
Material	Human	HM	Humans must be moved	Human attachment
Material	Gas	GM	Gas must be moved
Material	Liquid	LM
Material	Solid	SM
Material	Plasma	PM
Material	Mixture	MM
Energy	Human	HE	Human energy enters the system, pulling levers, etc.
Energy	Acoustic	AE
Energy	Biological	BE
Energy	Chemical	CE
Energy	Electrical	EE
Energy	Electromagnetic	EME
Energy	Hydraulic	HYE
Energy	Mechanical	ME	Gear movement, conflates translation and rotational motion…..	Rotation, mechanism
Energy	Magnetic	MAG
Energy	Pneumatic	PE
Energy	Radioactive	NE
Energy	Thermal	TE
Energy	Strain energy	SE		Flexing
Spatial	Proximity	P	In close proximity, touching, etc.	Touching or fixed
Spatial	Alignment	A	Uses a pin or other form of allignment, including tacking	Pin cnnection
Movement	Translational	LRM	Transfers translation motion				`
Movement	Rotational	RRM	Transfers rotational motion
