# Supplementary material for: Linking solver characteristics, solving processes and solution attributes: A data explainer for an open innovation generated robotic design dataset
Source: Data Brief. 2023 Sep 6;50:109547. doi: 10.1016/j.dib.2023.109547 (PMC10518673; doi:10.1016/j.dib.2023.109547)
Supplement: Supplementary file 1 [file mmc1.zip › Release/Solutions/Solution DSMs/D5-AM/AM-10 DSM.xlsx]

## Sheet: S1 - BOM
Component	Group	Note	Quantity		Component	Group	Fastener Removed	Notes		Component	Group	Notes
Nema 23 mini	Subsys 1		1		Nema 23 mini	Subsys 1									Row Labels	Sum of Quantity
Drive Shaft	Subsys 1		1		Drive Shaft	Subsys 1									(blank)
Driven Shaft	Subsys 1		1		Driven Shaft	Subsys 1									EMA Robotic Arm	82
gear Wheel	Subsys 1		1		gear Wheel	Subsys 1									Accessory - End Effector	24
Pinion	Subsys 1		1		Pinion	Subsys 1									Accessory - Gear Box 1	12
Transmission Box	Subsys 2		1		Transmission Box	Subsys 2									Accessory - Gear Box 2	12
Screws	Subsys 2		8		Screws	Subsys 2	X								Accessory - Long Gear Box 1	12
Travel Axis	Subsys 2		1		Screws	Subsys 2	X								Accessory - Long Gear Box 2	12
Gripper	Subsys 2		2		Screws	Subsys 2	X								Grand Total	154
Strain gauges sensor	Subsys 2		2		Screws	Subsys 2	X
					Screws	Subsys 2	X
					Screws	Subsys 2	X
					Screws	Subsys 2	X								Row Labels	Count of Component
					Screws	Subsys 2	X								(blank)
					Travel Axis	Subsys 2									EMA Robotic Arm	82
					Gripper	Subsys 2									Accessory - End Effector	24
					Gripper	Subsys 2									Accessory - Gear Box 1	12
					Strain gauges sensor	Subsys 2									Accessory - Gear Box 2	12
					Strain gauges sensor	Subsys 2									Accessory - Long Gear Box 1	12
															Accessory - Long Gear Box 2	12
															Grand Total	154
Total			19
					19					0

## Sheet: S2 - Subsys
	Subsystem 1	Subsystem 2
Subsystem 1		Gear connection	Power, Data connection, ISS Handrail interface
Subsystem 2	Gear connection		Touches ISS Handrail, Sensor feedback
	Power, Data connection, ISS Handrail interface	Touches ISS Handrail, Sensor feedback

## Sheet: S3 - SubDSM
	Nema 23 mini	Drive Shaft	gear Wheel	Pinion	Driven Shaft
Nema 23 mini		Attached to motor output	Alligned with hole			Power, Data
Drive Shaft	Attached to motor output		Attached to shaft
gear Wheel	Alligned with hole	Attached to shaft		Gear tooth connection
Pinion			Gear tooth connection		Attached to gear
Driven Shaft				Attached to gear
	Power
	Screws	Screws	Screws	Screws	Screws	Screws	Screws	Screws	Transmission Box Top	Transmission Box Bottom	Transmission Left	Transmission Right	Travel Axis L	Gripper L	Strain gauge sensor L	Travel Axis R	Gripper R	Strain gauge sensor R	Extenal
Screws									Captures		Screw into
Screws									Captures		Screw into
Screws									Captures			Screw into
Screws									Captures			Screw into
Screws										Captures	Screw into
Screws										Captures	Screw into
Screws										Captures		Screw into
Screws										Captures		Screw into
Transmission Box Top	Captures	Captures	Captures	Captures						Alligned	Alligned with hole and affixed/touches	Alligned with hole and affixed/touches							Touches Astrobee Interfaces
Transmission Box Bottom					Captures	Captures	Captures	Captures	Alligned		Alligned with hole and affixed/touches	Alligned with hole and affixed/touches							Touches Astrobee Interfaces
Transmission Left	Screw into	Screw into			Screw into	Screw into			Alligned with hole and affixed/touches	Alligned with hole and affixed/touches		Alligned	Affixed to	Alligned with		Alligned with	Alligned with		Touches Astrobee Interfaces
Transmission Right			Screw into	Screw into			Screw into	Screw into	Alligned with hole and affixed/touches	Alligned with hole and affixed/touches	Alligned		Alligned with	Alligned with		Affixed to	Alligned with		Touches Astrobee Interfaces
Travel Axis L											Affixed to	Alligned with		Sits on Travel Axis		Alligned to	Alligned to
Gripper L											Alligned with	Alligned with	Sits on Travel Axis		Affixed	Alligned to	Alligned to		Touches ISS Handrail
Strain gauge sensor L														Affixed					Power
Travel Axis R											Alligned with	Affixed to	Alligned to	Alligned to			Sits on Travel Axis
Gripper R											Alligned with	Alligned with	Alligned to	Alligned to		Sits on Travel Axis		Affixed	Touches ISS Handrail
Strain gauge sensor R																	Affixed		Power
Extenal									Touches Astrobee Interfaces	Touches Astrobee Interfaces	Touches Astrobee Interfaces	Touches Astrobee Interfaces		Touches ISS Handrail	Power, Data		Touches ISS Handrail	Power, Data

## Sheet: S4-DSM
	Nema 23 mini	Drive Shaft	gear Wheel	Pinion	Driven Shaft	Screws	Screws	Screws	Screws	Screws	Screws	Screws	Screws	Transmission Box Top	Transmission Box Bottom	Transmission Left	Transmission Right	Travel Axis L	Gripper L	Strain gauge sensor L	Travel Axis R	Gripper R	Strain gauge sensor R	Extenal
Nema 23 mini		Attached to motor output	Alligned with hole														Affixed to							Power, Data
Drive Shaft	Attached to motor output		Attached to shaft														Alligned with hole
gear Wheel	Alligned with hole	Attached to shaft		Gear tooth connection													Alligned with hole
Pinion			Gear tooth connection		Attached to gear												Alligned with hole		Alligned with			Alligned with
Driven Shaft				Attached to gear													Alligned with hole	Parallel to	Worm Gear connection		Parallel to	Worm Gear connection
Screws														Captures		Screw into
Screws														Captures		Screw into
Screws														Captures			Screw into
Screws														Captures			Screw into
Screws															Captures	Screw into
Screws															Captures	Screw into
Screws															Captures		Screw into
Screws															Captures		Screw into
Transmission Box Top						Captures	Captures	Captures	Captures						Alligned	Alligned with hole and affixed/touches	Alligned with hole and affixed/touches							Touches Astrobee Interfaces
Transmission Box Bottom										Captures	Captures	Captures	Captures	Alligned		Alligned with hole and affixed/touches	Alligned with hole and affixed/touches							Touches Astrobee Interfaces
Transmission Left						Screw into	Screw into			Screw into	Screw into			Alligned with hole and affixed/touches	Alligned with hole and affixed/touches		Alligned	Affixed to	Alligned with		Alligned with	Alligned with		Touches Astrobee Interfaces
Transmission Right	Affixed to	Alligned with hole	Alligned with hole	Alligned with hole	Alligned with hole			Screw into	Screw into			Screw into	Screw into	Alligned with hole and affixed/touches	Alligned with hole and affixed/touches	Alligned		Alligned with	Alligned with		Affixed to	Alligned with		Touches Astrobee Interfaces
Travel Axis L					Parallel to											Affixed to	Alligned with		Sits on Travel Axis		Alligned to	Alligned to
Gripper L				Alligned with	Worm Gear connection											Alligned with	Alligned with	Sits on Travel Axis		Affixed	Alligned to	Alligned to		Touches ISS Handrail
Strain gauge sensor L																			Affixed					Power
Travel Axis R					Parallel to											Alligned with	Affixed to	Alligned to	Alligned to			Sits on Travel Axis
Gripper R				Alligned with	Worm Gear connection											Alligned with	Alligned with	Alligned to	Alligned to		Sits on Travel Axis		Affixed	Touches ISS Handrail
Strain gauge sensor R																						Affixed		Power
Extenal	Power													Touches Astrobee Interfaces	Touches Astrobee Interfaces	Touches Astrobee Interfaces	Touches Astrobee Interfaces		Touches ISS Handrail	Power, Data		Touches ISS Handrail	Power, Data

## Sheet: S5-Coded DSM
126		1	2	3	4	5	6	7	8	9	10	11	12	13	14	15	16	17	18	19	20	21	22	23	Extenal
Nema 23 mini	1		1	1														1							1
Drive Shaft	2	1		1														1
gear Wheel	3	1	1		1													1
Pinion	4			1		1												1		1			1
Driven Shaft	5				1													1	1	1		1	1
Screws	6														1		1
Screws	7														1		1
Screws	8														1			1
Screws	9														1			1
Screws	10															1	1
Screws	11															1	1
Screws	12															1		1
Screws	13															1		1
Transmission Box Top	14						1	1	1	1						1	1	1							1
Transmission Box Bottom	15										1	1	1	1	1		1	1							1
Transmission Left	16						1	1			1	1			1	1		1	1	1		1	1		1
Transmission Right	17	1	1	1	1	1			1	1			1	1	1	1	1		1	1		1	1		1
Travel Axis L	18					1											1	1		1		1	1
Gripper L	19				1	1											1	1	1		1	1	1		1
Strain gauge sensor L	20																			1					1
Travel Axis R	21					1											1	1	1	1			1
Gripper R	22				1	1											1	1	1	1		1		1	1
Strain gauge sensor R	23																						1		1
Extenal		1													1	1	1	1		1	1		1	1

## Sheet: S6 - Elect SubDSM
					Has an image, just to indicate how to drive the system

## Sheet: Lookup
General	Specific	Abbreviation	Definition	Examples
Information	Status	SI	Communicates information about its status	Sensor
Information	Control	CI	Communicates signals for the control of another thing	Serial Commands
Material	Human	HM	Humans must be moved	Human attachment
Material	Gas	GM	Gas must be moved
Material	Liquid	LM
Material	Solid	SM
Material	Plasma	PM
Material	Mixture	MM
Energy	Human	HE	Human energy enters the system, pulling levers, etc.
Energy	Acoustic	AE
Energy	Biological	BE
Energy	Chemical	CE
Energy	Electrical	EE
Energy	Electromagnetic	EME
Energy	Hydraulic	HYE
Energy	Mechanical	ME	Gear movement, conflates translation and rotational motion…..	Rotation, mechanism
Energy	Magnetic	MAG
Energy	Pneumatic	PE
Energy	Radioactive	NE
Energy	Thermal	TE
Energy	Strain energy	SE		Flexing
Spatial	Proximity	P	In close proximity, touching, etc.	Touching or fixed
Spatial	Alignment	A	Uses a pin or other form of allignment, including tacking	Pin cnnection
Movement	Translational	LRM	Transfers translation motion				`
Movement	Rotational	RRM	Transfers rotational motion
