# Supplementary material for: Linking solver characteristics, solving processes and solution attributes: A data explainer for an open innovation generated robotic design dataset
Source: Data Brief. 2023 Sep 6;50:109547. doi: 10.1016/j.dib.2023.109547 (PMC10518673; doi:10.1016/j.dib.2023.109547)
Supplement: Supplementary file 1 [file mmc1.zip › Release/Solutions/Solution DSMs/D5-AM/AM-11 DSM.xlsx]

## Sheet: S1 - BOM
Component	Group	Note	Quantity		Component	Group	Fastener Removed	Notes		Component	Group	Notes
Adapter	Base		1		Adapter	Base									Row Labels	Sum of Quantity
Base	Base		1		Base	Base									(blank)
Servo Motor 1	Linkage		1		Servo Motor 1	Linkage									EMA Robotic Arm	82
Link 1	Linkage		2		Link 1 L	Linkage									Accessory - End Effector	24
Link 2	Linkage		2		Link 2 L	Linkage									Accessory - Gear Box 1	12
Link 3	Linkage		2		Link 3 L	Linkage									Accessory - Gear Box 2	12
Link 4	Linkage		2		Link 4 L	Linkage									Accessory - Long Gear Box 1	12
Servo Motor 2	Gear Chain		1		Link 1 R	Linkage									Accessory - Long Gear Box 2	12
Gear 1	Gear Chain		2		Link 2 R	Linkage									Grand Total	154
Gear 2	Gear Chain		2		Link 3 R	Linkage
Gear 3	Gear Chain		2		Link 4 R	Linkage
Gear 4	Gear Chain		2		Servo Motor 2	Gear Chain
Gear 5	Gear Chain		2		Gear 1 L	Gear Chain									Row Labels	Count of Component
Force Sensor	Sensor		2		Gear 2 L	Gear Chain									(blank)
Rotation Sensor	Sensor		1		Gear 3 L	Gear Chain									EMA Robotic Arm	82
Contact Sensor	Sensor		1		Gear 4 L	Gear Chain									Accessory - End Effector	24
					Gear 5 L	Gear Chain									Accessory - Gear Box 1	12
					Gear 1 R	Gear Chain									Accessory - Gear Box 2	12
					Gear 2 R	Gear Chain									Accessory - Long Gear Box 1	12
					Gear 3 R	Gear Chain									Accessory - Long Gear Box 2	12
					Gear 4 R	Gear Chain									Grand Total	154
					Gear 5 R	Gear Chain
					Force Sensor	Sensor
					Force Sensor	Sensor
					Rotation Sensor	Sensor
					Contact Sensor	Sensor
Total			26
					26					0

## Sheet: S2 - Subsys
	Base	Linkage	Gear Chain	Sensor
Base		Affixed to, hole through	Attached To	Affixed to	Connects to ISS Handrail
Linkage	Affixed to, hole through		Attached To	Attached to	Touches ISS Handrail, Data, Power
Gear Chain	Attached To	Attached To			Touches ISS Handrail, Data, Power
Sensor	Affixed to	Attached to			Touches ISS Handrail, Data, Power
	Connects to ISS Handrail	Touches ISS Handrail, Data, Power	Touches ISS Handrail, Data, Power	Touches ISS Handrail, Data, Power

## Sheet: S3 - SubDSM
Base	Adapter	Base
Adapter		Affixed	Attached to ISS Handrail
Base	Affixed		All servos and other things are affixed
	Attached t obase	All servos and other things are affixed
					Linkage	Servo Motor 1	Link 1 L	Link 2 L	Link 3 L	Link 4 L	Link 1 R	Link 2 R	Link 3 R	Link 4 R
					Servo Motor 1		Gear Connection								Attached to Base, connects to gear 1
					Link 1 L	Gear connection		Pin Connection			Gear Connection				Pin connection to plate
					Link 2 L		Pin Connection		Pin connection	Pin connection					Pin connection to plate
					Link 3 L			Pin connection							Touches ISS Handrail
					Link 4 L			Pin connection							Touches ISS Handrail
					Link 1 R		Gear Connection					Pin Connection			Pin connection to plate
					Link 2 R						Pin Connection		Pin connection	Pin connection	Pin connection to plate
					Link 3 R							Pin connection			Touches ISS Handrail
					Link 4 R							Pin connection			Touches ISS Handrail
						Attached to Base, connects to gear 1	Pin connection to plate	Pin connection to plate	Touches ISS Handrail	Touches ISS Handrail	Pin connection to plate	Pin connection to plate	Touches ISS Handrail	Touches ISS Handrail
																Gear Chain	Servo Motor 2	Gear 1 L	Gear 2 L	Gear 3 L	Gear 4 L	Gear 5 L	Gear 2 R	Gear 3 R	Gear 4 R	Gear 5 R
																Servo Motor 2			Attached to output shaft								Attached to base
																Gear 1 L			Gear tooth connection								alligned to hole,
																Gear 2 L	Attached to output shaft	Gear tooth connection		Gear tooth connection							alligned to hole,
																Gear 3 L			Gear tooth connection		Gear tooth connection		Gear tooth connection				alligned to hole,
																Gear 4 L				Gear tooth connection		Gear tooth connection					alligned to hole,
																Gear 5 L					Gear tooth connection						Affixed to link 4 L
																Gear 2 R			Gear tooth connection					Gear tooth connection			alligned to hole,
																Gear 3 R							Gear tooth connection		Gear tooth connection		alligned to hole,
																Gear 4 R								Gear tooth connection		Gear tooth connection	alligned to hole,
																Gear 5 R									Gear tooth connection		Affixed to link 4 R
																	Attached to base	alligned to hole,	alligned to hole,	alligned to hole,	alligned to hole,	Affixed to link 4 L	alligned to hole,	alligned to hole,	alligned to hole,	Affixed to link 4 R
																												Sensor	Force Sensor	Force Sensor	Rotation Sensor	Contact Sensor
																												Force Sensor
																												Force Sensor
																												Rotation Sensor
																												Contact Sensor
																													Affixed with base	Affixed with Link 4 L

## Sheet: S4-DSM
Base	Adapter	Base	Servo Motor 1	Link 1 L	Link 2 L	Link 3 L	Link 4 L	Link 1 R	Link 2 R	Link 3 R	Link 4 R	Gear 1 L	Servo Motor 2	Gear 2 L	Gear 3 L	Gear 4 L	Gear 5 L	Gear 2 R	Gear 3 R	Gear 4 R	Gear 5 R	Force Sensor	Force Sensor	Rotation Sensor	Contact Sensor
Adapter		Affixed																								Attached to Astrobee
Base	Affixed		Affixed into base	Pin connection to base		Pin connection		Pin connection		Pin connection			Affixed in plate	Alligned to a hole				Alligned to a hole							Affixed to body	Touches ISS Handrail
Servo Motor 1		Affixed into base		Gear Connection								Affixed to output shaft														Power, Data
Link 1 L		Pin connection to base	Gear connection		Pin Connection			Gear Connection				Geared connection		Alligned to a hole	Alligned to hole
Link 2 L				Pin Connection		Pin connection	Pin connection								Alligned to a hole	Alligned to hole										Touches ISS Handrail
Link 3 L		Pin connection			Pin connection											Alligned to a hole	Alligned to a hole									Touches ISS Handrail
Link 4 L					Pin connection												Affixed to					Affixed to				Touches ISS Handrail
Link 1 R		Pin connection		Gear Connection					Pin Connection									Alligned to a hole	Alligned to hole
Link 2 R								Pin Connection		Pin connection	Pin connection								Alligned to a hole	Alligned to hole						Touches ISS Handrail
Link 3 R		Pin connection							Pin connection											Alligned to a hole	Alligned to a hole			Alligned with		Touches ISS Handrail
Link 4 R									Pin connection												Affixed to		Affixed to	Affixed to face		Touches ISS Handrail
Gear 1 L			Affixed to output shaft	Geared connection
Servo Motor 2		Affixed in plate												Attached to output shaft												Power, Data
Gear 2 L		Alligned to a hole		Alligned to a hole									Attached to output shaft		Gear tooth connection
Gear 3 L				Alligned to hole	Alligned to a hole									Gear tooth connection		Gear tooth connection		Gear tooth connection
Gear 4 L					Alligned to hole	Alligned to a hole									Gear tooth connection		Gear tooth connection
Gear 5 L						Alligned to a hole	Affixed to									Gear tooth connection
Gear 2 R		Alligned to a hole						Alligned to a hole						Gear tooth connection					Gear tooth connection
Gear 3 R								Alligned to hole	Alligned to a hole									Gear tooth connection		Gear tooth connection
Gear 4 R									Alligned to hole	Alligned to a hole									Gear tooth connection		Gear tooth connection
Gear 5 R										Alligned to a hole	Affixed to									Gear tooth connection				Input into
Force Sensor							Affixed to																			Touches, ISS Handrail, Power
Force Sensor											Affixed to															Touches, ISS Handrail, Power
Rotation Sensor										Alligned with	Affixed to face										Input into					Power
Contact Sensor		Affixed to body																								Touches, ISS Handrail, Power
	Attached to Astrobee	Touches ISS Handrail	Power		Touches ISS Handrail	Touches ISS Handrail	Touches ISS Handrail		Touches ISS Handrail	Touches ISS Handrail	Touches ISS Handrail		Power									Touches ISS Handrail, Power, Data	Touches ISS Handrail, Power, Data	Power, Data	Touches ISS Handrail, Power, Data

## Sheet: S5-Coded DSM
122		1	2	3	4	5	6	7	8	9	10	11	12	13	14	15	16	17	18	19	20	21	22	23	24	25
Adapter	1		1																								1
Base	2	1		1	1		1		1		1			1	1				1							1	1
Servo Motor 1	3		1		1								1														1
Link 1 L	4		1	1		1			1				1		1	1
Link 2 L	5				1		1	1								1	1										1
Link 3 L	6		1			1											1	1									1
Link 4 L	7					1												1					1				1
Link 1 R	8		1		1					1									1	1
Link 2 R	9								1		1	1								1	1						1
Link 3 R	10		1							1											1	1			1		1
Link 4 R	11									1												1		1	1		1
Gear 1 L	12			1	1
Servo Motor 2	13		1												1												1
Gear 2 L	14		1		1									1		1
Gear 3 L	15				1	1									1		1		1
Gear 4 L	16					1	1									1		1
Gear 5 L	17						1	1									1
Gear 2 R	18		1						1						1					1
Gear 3 R	19								1	1									1		1
Gear 4 R	20									1	1									1		1
Gear 5 R	21										1	1									1				1
Force Sensor	22							1																			1
Force Sensor	23											1															1
Rotation Sensor	24										1	1										1					1
Contact Sensor	25		1																								1
		1	1	1		1	1	1		1	1	1		1									1	1	1	1

## Sheet: Lookup
General	Specific	Abbreviation	Definition	Examples
Information	Status	SI	Communicates information about its status	Sensor
Information	Control	CI	Communicates signals for the control of another thing	Serial Commands
Material	Human	HM	Humans must be moved	Human attachment
Material	Gas	GM	Gas must be moved
Material	Liquid	LM
Material	Solid	SM
Material	Plasma	PM
Material	Mixture	MM
Energy	Human	HE	Human energy enters the system, pulling levers, etc.
Energy	Acoustic	AE
Energy	Biological	BE
Energy	Chemical	CE
Energy	Electrical	EE
Energy	Electromagnetic	EME
Energy	Hydraulic	HYE
Energy	Mechanical	ME	Gear movement, conflates translation and rotational motion…..	Rotation, mechanism
Energy	Magnetic	MAG
Energy	Pneumatic	PE
Energy	Radioactive	NE
Energy	Thermal	TE
Energy	Strain energy	SE		Flexing
Spatial	Proximity	P	In close proximity, touching, etc.	Touching or fixed
Spatial	Alignment	A	Uses a pin or other form of allignment, including tacking	Pin cnnection
Movement	Translational	LRM	Transfers translation motion				`
Movement	Rotational	RRM	Transfers rotational motion
