# Supplementary material for: Linking solver characteristics, solving processes and solution attributes: A data explainer for an open innovation generated robotic design dataset
Source: Data Brief. 2023 Sep 6;50:109547. doi: 10.1016/j.dib.2023.109547 (PMC10518673; doi:10.1016/j.dib.2023.109547)
Supplement: Supplementary file 1 [file mmc1.zip › Release/Solutions/Solution DSMs/D5-AM/AM-6 DSM.xlsx]

## Sheet: S1 - BOM
Component	Group	Note	Quantity		Component	Group	Fastener Removed	Notes		Component	Group	Notes
Backplate Support Piece	Aluminum Structure		1		Backplate Support Piece	Aluminum Structure									Row Labels	Sum of Quantity
Top Support Piece	Aluminum Structure		2		Top Support Piece	Aluminum Structure									Aluminum Structure	23
Side Support Piece	Aluminum Structure		2		Top Support Piece	Aluminum Structure									Custom Linkage	22
Bottom Support Piece	Aluminum Structure		2		Side Support Piece	Aluminum Structure									Hardware	28
Lower Arm Support	Aluminum Structure		2		Side Support Piece	Aluminum Structure									Misc	10
Motor Mount Piece	Aluminum Structure		2		Bottom Support Piece	Aluminum Structure									motion	10
Bronze Bushing	Aluminum Structure		8		Lower Arm Support	Aluminum Structure									Sensors	2
1/4-20 screw	Aluminum Structure		4		Motor Mount Piece	Aluminum Structure									(blank)
Upper Crank	Custom Linkage		2		Bottom Support Piece	Aluminum Structure									Grand Total	95
Lower Crank	Custom Linkage		2		Lower Arm Support	Aluminum Structure
Gripper Arm	Custom Linkage		4		Motor Mount Piece	Aluminum Structure
Rocker	Custom Linkage		4		Bronze Bushing	Aluminum Structure
Magnet Mount	Custom Linkage		2		Bronze Bushing	Aluminum Structure									Row Labels	Count of Component
Bronze Bushing	Custom Linkage		8		Bronze Bushing	Aluminum Structure									Aluminum Structure	23
4mm retaining ring	Hardware		12		Bronze Bushing	Aluminum Structure									Custom Linkage	22
M2.5x4 Set screw	Hardware		4		Bronze Bushing	Aluminum Structure									Hardware	28
M2x8 stainless steel screw	Hardware		4		Bronze Bushing	Aluminum Structure									Misc	10
M2x3 motor mount screw	Hardware		4		Bronze Bushing	Aluminum Structure									motion	10
gear set screw	Hardware		4		Bronze Bushing	Aluminum Structure									Sensors	2
32 tooth bevel gear	motion		2		1/4-20 screw	Aluminum Structure	X								(blank)
1 tooth bevel gear	motion		2		1/4-20 screw	Aluminum Structure	X								Grand Total	95
3mm to 1/" shaft adapter	motion		2		1/4-20 screw	Aluminum Structure	X
stainless steel custom shaft	motion		2		1/4-20 screw	Aluminum Structure	X
micro metal geared motor	motion	powered	2		Upper Crank	Custom Linkage
Continuous rotation sensors	Sensors	powered	2		Upper Crank	Custom Linkage
Magnet Mount	Misc		1		Lower Crank	Custom Linkage
rubber contact strip	Misc		4		Lower Crank	Custom Linkage
30 AWG wire	Misc	powered	4		Gripper Arm	Custom Linkage
iron contact	Misc		1		Gripper Arm	Custom Linkage
					Gripper Arm	Custom Linkage
					Gripper Arm	Custom Linkage
					Rocker	Custom Linkage
					Rocker	Custom Linkage
					Rocker	Custom Linkage
					Rocker	Custom Linkage
					Magnet Mount	Custom Linkage
					Magnet Mount	Custom Linkage
					Bronze Bushing	Custom Linkage
					Bronze Bushing	Custom Linkage
					Bronze Bushing	Custom Linkage
					Bronze Bushing	Custom Linkage
					Bronze Bushing	Custom Linkage
					Bronze Bushing	Custom Linkage
					Bronze Bushing	Custom Linkage
					Bronze Bushing	Custom Linkage
					4mm retaining ring	Hardware
					4mm retaining ring	Hardware
					4mm retaining ring	Hardware
					4mm retaining ring	Hardware
					4mm retaining ring	Hardware
					4mm retaining ring	Hardware
					4mm retaining ring	Hardware
					4mm retaining ring	Hardware
					4mm retaining ring	Hardware
					4mm retaining ring	Hardware
					4mm retaining ring	Hardware
					4mm retaining ring	Hardware
					M2.5x4 Set screw	Hardware	X
					M2.5x4 Set screw	Hardware	X
					M2.5x4 Set screw	Hardware	X
					M2.5x4 Set screw	Hardware	X
					M2x8 stainless steel screw	Hardware	X
					M2x8 stainless steel screw	Hardware	X
					M2x8 stainless steel screw	Hardware	X
					M2x8 stainless steel screw	Hardware	X
					M2x3 motor mount screw	Hardware	X
					M2x3 motor mount screw	Hardware	X
					M2x3 motor mount screw	Hardware	X
					M2x3 motor mount screw	Hardware	X
					gear set screw	Hardware	X
					gear set screw	Hardware	X
					gear set screw	Hardware	X
					gear set screw	Hardware	X
					Magnet Mount	Misc
					rubber contact strip	Misc
					rubber contact strip	Misc
					rubber contact strip	Misc
					rubber contact strip	Misc
					30 AWG wire	Misc	X
Total			95		30 AWG wire	Misc	X
					30 AWG wire	Misc	X
					30 AWG wire	Misc	X
					iron contact	Misc
					32 tooth bevel gear	motion
					1 tooth bevel gear	motion
					3mm to 1/" shaft adapter	motion
					stainless steel custom shaft	motion
					micro metal geared motor	motion
					32 tooth bevel gear	motion
					1 tooth bevel gear	motion
					3mm to 1/" shaft adapter	motion
					stainless steel custom shaft	motion
					micro metal geared motor	motion
					Continuous rotation sensors	Sensors
					Continuous rotation sensors	Sensors
					95					0

## Sheet: S2 - Subsys
	Aluminum Structure	Arms L&R	Custom Linkage	Hardware	motion	Sensors	Miscellaneous
Aluminum Structure
Arms L&R	Interacts with
Custom Linkage	Interacts with			Interacts with	Interacts with	Interacts with	Interacts with
Hardware	Interacts with		Interacts with		Interacts with	Interacts with	Interacts with
motion	Interacts with		Interacts with	Interacts with		Interacts with	Interacts with
Sensors	Interacts with		Interacts with	Interacts with	Interacts with		Interacts with
Miscellaneous	Interacts with		Interacts with	Interacts with	Interacts with	Interacts with

## Sheet: S3 - SubDSM
Aluminum Structure	Backplate Support Piece	Top Support Piece	Side Support Piece	Lower Arm Support	Bottom Support Piece	Motor Mount Piece	Top Support Piece	Side Support Piece	Lower Arm Support	Bottom Support Piece	Motor Mount Piece	Bronze Bushing	Bronze Bushing	Bronze Bushing	Bronze Bushing	Bronze Bushing	Bronze Bushing	Bronze Bushing	Bronze Bushing	1/4-20 screw	1/4-20 screw	1/4-20 screw	1/4-20 screw
Backplate Support Piece		Affixed to	Affixed To	Attixed to			Affixed to	Affixed To	Attixed to			Affixed inside	Affixed inside							Thru hole and lip	Thru hole and lip	Thru hole and lip	Thru hole and lip
Top Support Piece	Affixed to		Affixed to	Affixed to		Touches								Affixed/Allign
Side Support Piece	Affixed To	Affixed to			Alligned to hole	Touches									Affixed inside
Lower Arm Support	Attixed to	Affixed to				Touches								Affixed/Allign
Bottom Support Piece			Alligned to hole
Motor Mount Piece		Touches	Touches	Touches												Affixed inside	Affixed inside
Top Support Piece	Affixed to							Affixed to	Affixed to		Touches							Affixed/Allign
Side Support Piece	Affixed To						Affixed to			Alligned to hole	Touches								Affixed inside
Lower Arm Support	Attixed to						Affixed to				Touches							Affixed/Allign
Bottom Support Piece								Alligned to hole
Motor Mount Piece							Touches	Touches	Touches
Bronze Bushing		Affixed inside
Bronze Bushing		Affixed inside
Bronze Bushing			Affixed/Allign		Affixed/Allign
Bronze Bushing				Affixed inside
Bronze Bushing							Affixed inside
Bronze Bushing							Affixed inside
Bronze Bushing								Affixed/Allign		Affixed/Allign
Bronze Bushing									Affixed inside
1/4-20 screw	Thru hole and lip
1/4-20 screw	Thru hole and lip
1/4-20 screw	Thru hole and lip
1/4-20 screw	Thru hole and lip
	Touches Astrobee Interface																			Pin to Astrobee Interface Plate	Pin to Astrobee Interface Plate	Pin to Astrobee Interface Plate	Pin to Astrobee Interface Plate
Custom Linkage	Upper Crank	Lower Crank	Gripper Arm	Gripper Arm	Rocker	Rocker	Magnet Mount	Bronze Bushing	Bronze Bushing	Bronze Bushing	Bronze Bushing	Upper Crank	Lower Crank	Gripper Arm	Gripper Arm	Rocker	Rocker	Magnet Mount	Bronze Bushing	Bronze Bushing	Bronze Bushing	Bronze Bushing	External
Upper Crank
Gripper Arm	Pin Connection
Rocker
Magnet Mount
Bronze Bushing
Bronze Bushing
Lower Crank
Gripper Arm
Rocker
Bronze Bushing
Bronze Bushing
Upper Crank
Gripper Arm
Rocker
Magnet Mount
Bronze Bushing
Bronze Bushing
Lower Crank
Gripper Arm
Rocker
Bronze Bushing
Bronze Bushing
External
Hardware
4mm retaining ring
4mm retaining ring
4mm retaining ring
4mm retaining ring
4mm retaining ring
4mm retaining ring
4mm retaining ring
4mm retaining ring
4mm retaining ring
4mm retaining ring
4mm retaining ring
4mm retaining ring
M2.5x4 Set screw
M2.5x4 Set screw
M2.5x4 Set screw
M2.5x4 Set screw
M2x8 stainless steel screw
M2x8 stainless steel screw
M2x8 stainless steel screw
M2x8 stainless steel screw
M2x3 motor mount screw
M2x3 motor mount screw
M2x3 motor mount screw
M2x3 motor mount screw
gear set screw
gear set screw
gear set screw
gear set screw
Misc
Magnet Mount
rubber contact strip
rubber contact strip
rubber contact strip
rubber contact strip
30 AWG wire
30 AWG wire
30 AWG wire
30 AWG wire
iron contact
motion
32 tooth bevel gear
1 tooth bevel gear
3mm to 1/" shaft adapter
stainless steel custom shaft
micro metal geared motor
32 tooth bevel gear
1 tooth bevel gear
3mm to 1/" shaft adapter
stainless steel custom shaft
micro metal geared motor
Sensors
Continuous rotation sensors
Continuous rotation sensors
102	96
Integrated
	Side Support Piece	Top Support Piece	Bronze Bushing Top Fwd	Bronze Bushing Top Back	Lower Arm Support	Bronze Bushing Bottom Back	Bottom Support Piece	Bronze Bushing Bottom Fwd	Motor Mount Piece	M2x3 motor mount screw	M2x3 motor mount screw	micro metal geared motor	3mm to 1/" shaft adapter	16 tooth bevel gear	gear set screw	gear set screw	32 tooth bevel gear	M2.5x4 Set screw	M2.5x4 Set screw	Continuous rotation sensors	stainless steel custom shaft	Lower Crank	Upper Crank	Bottom Rocker	Gripper Arm	Bronze Bushing	Bronze Bushing	4mm retaining ring	4mm retaining ring	4mm retaining ring	M2x8 stainless steel screw	rubber contact strip	Top Rocker	Gripper Arm	Bronze Bushing	Bronze Bushing	4mm retaining ring	4mm retaining ring	4mm retaining ring	M2x8 stainless steel screw	rubber contact strip
Side Support Piece		Affixed to			Affixed to		Affixed to
Top Support Piece	Affixed to		Fit into	Fit into	Hole allignment	Hole allignment	Hole allignment	Hole allignment	Affixed to								Alligned to back			Alligned with	Passes through	Alligned with	Alligned with hole										Alligned in hole						captured by
Bronze Bushing Top Fwd		Fit into					Hole allignment	Alligned with																									Alligned in hole						Alligned with
Bronze Bushing Top Back		Fit into			Hole allignment	Alligned with											Alligned to back			Alligned with	Passes through	Alligned with	Alligned with
Lower Arm Support	Affixed to	Hole allignment		Hole allignment		Fit into			Affixed to								Alligned with			Attached to	Passes through	Alligned with	Alligned with
Bronze Bushing Bottom Back		Hole allignment		Alligned with	Fit into												Alligned to back			Alligned with	Passes through	Alligned with	Alligned with
Bottom Support Piece	Affixed to	Hole allignment	Hole allignment					Fit into																Alligned with hole						captured by
Bronze Bushing Bottom Fwd		Hole allignment	Alligned with				Fit into																	Alligned with hole						Alligned with
Motor Mount Piece		Affixed to			Affixed to					Pin through and capture	Pin through and capture	Touches/Alligned with
M2x3 motor mount screw									Pin through and capture			Screws into
M2x3 motor mount screw									Pin through and capture			Screws into
micro metal geared motor									Touches/Alligned with	Screws into	Screws into		Affixed to motor output shaft	Alligned with
3mm to 1/" shaft adapter												Affixed to motor output shaft		Affixed to motor output shaft
16 tooth bevel gear												Alligned with	Affixed to motor output shaft		Screw into	Screw into	Gear tooth connection
gear set screw														Screw into
gear set screw														Screw into
32 tooth bevel gear		Alligned to back		Alligned to back	Alligned with	Alligned to back								Gear tooth connection				Screw into and sets	Screw into and sets	Alligned with	Affixed to	Affixed to	Alligned with
M2.5x4 Set screw																	Screw into and sets				Set into
M2.5x4 Set screw																	Screw into and sets				Set into
Continuous rotation sensors		Alligned with		Alligned with	Attached to	Alligned with											Alligned with				Input for sensor	Alligned with	Alligned with
stainless steel custom shaft		Passes through		Passes through	Passes through	Passes through											Affixed to	Set into	Set into	Input for sensor		Attached to	Affixed to
Lower Crank		Alligned with		Alligned with	Alligned with	Alligned with											Affixed to			Alligned with	Attached to		Alligned to		Hole/Pin Connection	Allign and pin fit		Alligned with and captures
Upper Crank		Alligned with hole		Alligned with	Alligned with	Alligned with											Alligned with			Alligned with	Affixed to	Alligned to												Pin into/allgiend	Allign and pin fit		Alligned with and captures
Bottom Rocker		Alligned with	Alligned with				Alligned in hole	Fit inside																	Hole/Pin Connection		Allign and pin fit						Alligned with
Gripper Arm																						Hole/Pin Connection		Hole/Pin Connection		Fit into	Fit into	Captured by	Captured by		Pin through and capture	Affixed to		Alligned with
Bronze Bushing Gripper FWD																						Allign and pin fit			Fit into			Alligned with							Alligned with
Bronze Bushing Gripper Back																								Allign and pin fit	Fit into				Alligned with							Alligned with
4mm retaining ring Gripper FWD																						Alligned with and captures			Captured by	Alligned with											Alligned with
4mm retaining ring Gripper Back																								Alligned with and captures	Captured by		Alligned with											Alligned with
4mm retaining ring		Alligned with	Alligned with				captured by	Alligned with																Alligned with and captures															Alligned with
M2x8 stainless steel screw																									Pin through and capture															Alligned with
rubber contact strip																									Affixed to																Alligned with
Top Rocker		Alligned in hole	Fit inside				Alligned with	Alligned with																Alligned with										Hole/Pin Connection		Allign and pin fit		Alligned with and captures	Alligned with and captures
Gripper Arm																							Pin into/allgiend		Alligned with								Hole/Pin Connection		Fit into	Fit into	Captured by	Captured by		Affixed to	Pin through and capture
Bronze Bushing Gripper FWD																							Allign and pin fit			Alligned with								Fit into			Alligned with
Bronze Bushing Gripper Back																											Alligned with						Allign and pin fit	Fit into				Alligned with
4mm retaining ring Gripper FWD																							Alligned with and captures					Alligned with						Captured by	Alligned with
4mm retaining ring Gripper Back																													Alligned with				Alligned with and captures	Captured by		Alligned with
4mm retaining ring		captured by	Alligned with				Alligned with	Alligned with																						Alligned with			Alligned with and captures
M2x8 stainless steel screw																															Alligned with			Affixed to
rubber contact strip																																Alligned with		Pin through and capture
One side integrated
	Side Support Piece	Top Support Piece	Lower Arm Support	Bottom Support Piece	Motor Mount Piece	M2x3 motor mount screw	M2x3 motor mount screw	micro metal geared motor	3mm to 1/" shaft adapter	16 tooth bevel gear	32 tooth bevel gear	Continuous rotation sensors	stainless steel custom shaft	Lower Crank	Rocker	Lower Gripper Arm	rubber contact strip	Top Left Rocker	Upper Crank	Upper Gripper Arm	rubber contact strip
Side Support Piece
Top Support Piece	Affixed to
Lower Arm Support	Affixed to
Bottom Support Piece	Affixed to
Motor Mount Piece		Affixed to	Affixed to
M2x3 motor mount screw					Pin through and capture
M2x3 motor mount screw					Pin through and capture
micro metal geared motor					Touches/Alligned with	Screws into	Screws into
3mm to 1/" shaft adapter								Affixed to motor output shaft
16 tooth bevel gear								Alligned with	Affixed to motor output shaft
32 tooth bevel gear		Alligned to back	Alligned with							Gear tooth connection
Continuous rotation sensors		Alligned with	Attached to								Alligned with
stainless steel custom shaft		Passes through	Passes through								Affixed to	Input for sensor
Lower Crank		Alligned with	Alligned with								Affixed to	Alligned with	Attached to
Bottom Rocker				Alligned with hole
Gripper Arm														Hole/Pin Connection	Hole/Pin Connection
rubber contact strip																Affixed to
Top Rocker		Alligned in hole
Upper Crank		Alligned with hole	Alligned with								Alligned with	Alligned with	Affixed to
Gripper Arm																		Alligned with and pin connection	Pin into/allgiend
rubber contact strip																				Affixed to

## Sheet: S4-DSM
	1/4-20 screw	1/4-20 screw	1/4-20 screw	1/4-20 screw	Backplate Support Piece	Side Support Piece	Top Support Piece	Bronze Bushing Top Fwd	Bronze Bushing Top Back	Lower Arm Support	Bronze Bushing Bottom Back	Bottom Support Piece	Bronze Bushing Bottom Fwd	Motor Mount Piece	M2x3 motor mount screw	M2x3 motor mount screw	micro metal geared motor	3mm to 1/" shaft adapter	16 tooth bevel gear	gear set screw	gear set screw	32 tooth bevel gear	M2.5x4 Set screw	M2.5x4 Set screw	Continuous rotation sensors	stainless steel custom shaft	Lower Crank	Upper Crank	Bottom Rocker	Gripper Arm	Bronze Bushing Gripper FWD	Bronze Bushing Gripper Back	4mm retaining ring Gripper FWD	4mm retaining ring Gripper Back	4mm retaining ring	M2x8 stainless steel screw	rubber contact strip	Top Rocker	Gripper Arm	Bronze Bushing Gripper FWD	Bronze Bushing Gripper Back	4mm retaining ring Gripper FWD	4mm retaining ring Gripper Back	4mm retaining ring	M2x8 stainless steel screw	rubber contact strip	Magnet Mount	Magnet Mount	Magnet Mount
1/4-20 screw					Pin through/capture
1/4-20 screw					Pin through/capture
1/4-20 screw					Pin through/capture
1/4-20 screw					Pin through/capture
Backplate Support Piece	Pin through/capture	Pin through/capture	Pin through/capture	Pin through/capture
Side Support Piece					Affixed to		Affixed to			Affixed to		Affixed to
Top Support Piece					Affixed to	Affixed to		Fit into	Fit into	Hole allignment	Hole allignment	Hole allignment	Hole allignment	Affixed to								Alligned to back			Alligned with	Passes through	Alligned with	Alligned with hole	Alligned with						Alligned with			Alligned in hole						captured by
Bronze Bushing Top Fwd							Fit into					Hole allignment	Alligned with																Alligned with						Alligned with			Fit inside						Alligned with
Bronze Bushing Top Back							Fit into			Hole allignment	Alligned with											Alligned to back			Alligned with	Passes through	Alligned with	Alligned with
Lower Arm Support					Affixed to	Affixed to	Hole allignment		Hole allignment		Fit into			Affixed to								Alligned with			Attached to	Passes through	Alligned with	Alligned with
Bronze Bushing Bottom Back							Hole allignment		Alligned with	Fit into												Alligned to back			Alligned with	Passes through	Alligned with	Alligned with
Bottom Support Piece						Affixed to	Hole allignment	Hole allignment					Fit into																Alligned in hole						captured by			Alligned with
Bronze Bushing Bottom Fwd							Hole allignment	Alligned with				Fit into																	Fit inside						Alligned with			Alligned with
Motor Mount Piece							Affixed to			Affixed to					Pin through and capture	Pin through and capture	Touches/Alligned with
M2x3 motor mount screw														Pin through and capture			Screws into
M2x3 motor mount screw														Pin through and capture			Screws into
micro metal geared motor														Touches/Alligned with	Screws into	Screws into		Affixed to motor output shaft	Alligned with
3mm to 1/" shaft adapter																	Affixed to motor output shaft		Affixed to motor output shaft
16 tooth bevel gear																	Alligned with	Affixed to motor output shaft		Screw into	Screw into	Gear tooth connection
gear set screw																			Screw into
gear set screw																			Screw into
32 tooth bevel gear							Alligned to back		Alligned to back	Alligned with	Alligned to back								Gear tooth connection				Screw into and sets	Screw into and sets	Alligned with	Affixed to	Affixed to	Alligned with
M2.5x4 Set screw																						Screw into and sets				Set into
M2.5x4 Set screw																						Screw into and sets				Set into
Continuous rotation sensors							Alligned with		Alligned with	Attached to	Alligned with											Alligned with				Input for sensor	Alligned with	Alligned with
stainless steel custom shaft							Passes through		Passes through	Passes through	Passes through											Affixed to	Set into	Set into	Input for sensor		Attached to	Affixed to
Lower Crank							Alligned with		Alligned with	Alligned with	Alligned with											Affixed to			Alligned with	Attached to		Alligned to		Hole/Pin Connection	Allign and pin fit		Alligned with and captures
Upper Crank							Alligned with hole		Alligned with	Alligned with	Alligned with											Alligned with			Alligned with	Affixed to	Alligned to												Pin into/allgiend	Allign and pin fit		Alligned with and captures
Bottom Rocker							Alligned with	Alligned with				Alligned in hole	Fit inside																	Hole/Pin Connection		Allign and pin fit		Alligned with and captures	Alligned with and captures			Alligned with
Gripper Arm																											Hole/Pin Connection		Hole/Pin Connection		Fit into	Fit into	Captured by	Captured by		Pin through and capture	Affixed to		Alligned with								Alligned with	Alligned with	Alligned with
Bronze Bushing Gripper FWD																											Allign and pin fit			Fit into			Alligned with							Alligned with
Bronze Bushing Gripper Back																													Allign and pin fit	Fit into				Alligned with							Alligned with
4mm retaining ring Gripper FWD																											Alligned with and captures			Captured by	Alligned with											Alligned with
4mm retaining ring Gripper Back																													Alligned with and captures	Captured by		Alligned with											Alligned with
4mm retaining ring							Alligned with	Alligned with				captured by	Alligned with																Alligned with and captures															Alligned with
M2x8 stainless steel screw																														Pin through and capture															Alligned with		Pinned	Pinned	Screw into
rubber contact strip																														Affixed to																Alligned with
Top Rocker							Alligned in hole	Fit inside				Alligned with	Alligned with																Alligned with										Hole/Pin Connection		Allign and pin fit		Alligned with and captures	Alligned with and captures
Gripper Arm																												Pin into/allgiend		Alligned with								Hole/Pin Connection		Fit into	Fit into	Captured by	Captured by		Affixed to	Pin through and capture	Alligned with	Alligned with	Alligned with
Bronze Bushing Gripper FWD																												Allign and pin fit			Alligned with								Fit into			Alligned with
Bronze Bushing Gripper Back																																Alligned with						Allign and pin fit	Fit into				Alligned with
4mm retaining ring Gripper FWD																												Alligned with and captures					Alligned with						Captured by	Alligned with
4mm retaining ring Gripper Back																																		Alligned with				Alligned with and captures	Captured by		Alligned with
4mm retaining ring							captured by	Alligned with				Alligned with	Alligned with																						Alligned with			Alligned with and captures
M2x8 stainless steel screw																																				Alligned with			Affixed to								Pinned	Pinned	Screw into
rubber contact strip																																					Alligned with		Pin through and capture
Magnet Mount																														Alligned with						Pinned			Alligned with						Pinned				Touches
Magnet Mount																														Alligned with						Pinned			Alligned with						Pinned				Touches
iron contact																														Alligned with						Screw into			Alligned with						Screw into		Touches	Touches
Side Support Piece					Affixed to
Top Support Piece					Affixed to
Bronze Bushing Top Fwd
Bronze Bushing Top Back
Lower Arm Support					Affixed to
Bronze Bushing Bottom Back
Bottom Support Piece
Bronze Bushing Bottom Fwd
Motor Mount Piece
M2x3 motor mount screw
M2x3 motor mount screw
micro metal geared motor
3mm to 1/" shaft adapter
16 tooth bevel gear
gear set screw
gear set screw
32 tooth bevel gear
M2.5x4 Set screw
M2.5x4 Set screw
Continuous rotation sensors
stainless steel custom shaft
Lower Crank
Upper Crank
Bottom Rocker
Gripper Arm
Bronze Bushing Gripper FWD
Bronze Bushing Gripper Back
4mm retaining ring Gripper FWD
4mm retaining ring Gripper Back
4mm retaining ring
M2x8 stainless steel screw
rubber contact strip
Top Rocker
Gripper Arm
Bronze Bushing Gripper FWD
Bronze Bushing Gripper Back
4mm retaining ring Gripper FWD
4mm retaining ring Gripper Back
4mm retaining ring
M2x8 stainless steel screw
rubber contact strip
iron contact																																																	Touches/Captured by
External	Screw into	Screw into	Screw into	Screw into	Touches Astrobee Interface												Power								Power, Data					Touches ISS Handrail							Touches ISS Handrail		Touches ISS Handrail							Touches ISS Handrail			Touches ISS Handrail
[truncated: 43 more columns]

## Sheet: S5-Coded DSM
556		1	2	3	4	5	6	7	8	9	10	11	12	13	14	15	16	17	18	19	20	21	22	23	24	25	26	27	28	29	30	31	32	33	34	35	36	37	38	39	40	41	42	43	44	45	46	47	48
1/4-20 screw	1					1
1/4-20 screw	2					1
1/4-20 screw	3					1
1/4-20 screw	4					1
Backplate Support Piece	5	1	1	1	1
Side Support Piece	6					1		1			1		1
Top Support Piece	7					1	1		1	1	1	1	1	1	1								1			1	1	1	1	1						1			1						1
Bronze Bushing Top Fwd	8							1					1	1																1						1			1						1
Bronze Bushing Top Back	9							1			1	1											1			1	1	1	1
Lower Arm Support	10					1	1	1		1		1			1								1			1	1	1	1
Bronze Bushing Bottom Back	11							1		1	1												1			1	1	1	1
Bottom Support Piece	12						1	1	1					1																1						1			1
Bronze Bushing Bottom Fwd	13							1	1				1																	1						1			1
Motor Mount Piece	14							1			1					1	1	1
M2x3 motor mount screw	15														1			1
M2x3 motor mount screw	16														1			1
micro metal geared motor	17														1	1	1		1	1
3mm to 1/" shaft adapter	18																	1		1
16 tooth bevel gear	19																	1	1		1	1	1
gear set screw	20																			1
gear set screw	21																			1
32 tooth bevel gear	22							1		1	1	1								1				1	1	1	1	1	1
M2.5x4 Set screw	23																						1				1
M2.5x4 Set screw	24																						1				1
Continuous rotation sensors	25							1		1	1	1											1				1	1	1
stainless steel custom shaft	26							1		1	1	1											1	1	1	1		1	1
Lower Crank	27							1		1	1	1											1			1	1		1		1	1		1
Upper Crank	28							1		1	1	1											1			1	1	1												1	1		1
Bottom Rocker	29							1	1				1	1																	1		1		1	1			1
Gripper Arm	30																											1		1		1	1	1	1		1	1		1								1	1
Bronze Bushing Gripper FWD	31																											1			1			1							1
Bronze Bushing Gripper Back	32																													1	1				1							1
4mm retaining ring Gripper FWD	33																											1			1	1											1
4mm retaining ring Gripper Back	34																													1	1		1											1
4mm retaining ring	35							1	1				1	1																1															1
M2x8 stainless steel screw	36																														1															1		1	1
rubber contact strip	37																														1																1
Top Rocker	38							1	1				1	1																1										1		1		1	1
Gripper Arm	39																												1		1								1		1	1	1	1		1	1	1	1
Bronze Bushing Gripper FWD	40																												1			1								1			1
Bronze Bushing Gripper Back	41																																1						1	1				1
4mm retaining ring Gripper FWD	42																												1					1						1	1
4mm retaining ring Gripper Back	43																																		1				1	1		1
4mm retaining ring	44							1	1				1	1																						1			1
M2x8 stainless steel screw	45																																				1			1								1	1
rubber contact strip	46																																					1		1
Magnet Mount	47																														1						1			1						1
Magnet Mount	48																														1						1			1						1
iron contact	49																														1						1			1						1		1	1
Side Support Piece	50					1
Top Support Piece	51					1
Bronze Bushing Top Fwd	52
Bronze Bushing Top Back	53
Lower Arm Support	54					1
Bronze Bushing Bottom Back	55
Bottom Support Piece	56
Bronze Bushing Bottom Fwd	57
Motor Mount Piece	58
M2x3 motor mount screw	59
M2x3 motor mount screw	60
micro metal geared motor	61
3mm to 1/" shaft adapter	62
16 tooth bevel gear	63
gear set screw	64
gear set screw	65
32 tooth bevel gear	66
M2.5x4 Set screw	67
M2.5x4 Set screw	68
Continuous rotation sensors	69
stainless steel custom shaft	70
Lower Crank	71
Upper Crank	72
Bottom Rocker	73
Gripper Arm	74
Bronze Bushing Gripper FWD	75
Bronze Bushing Gripper Back	76
4mm retaining ring Gripper FWD	77
4mm retaining ring Gripper Back	78
4mm retaining ring	79
M2x8 stainless steel screw	80
rubber contact strip	81
Top Rocker	82
Gripper Arm	83
Bronze Bushing Gripper FWD	84
Bronze Bushing Gripper Back	85
4mm retaining ring Gripper FWD	86
4mm retaining ring Gripper Back	87
4mm retaining ring	88
M2x8 stainless steel screw	89
rubber contact strip	90
iron contact	91
External		1	1	1	1	1												1								1					1							1		1							1
[truncated: 43 more columns]

## Sheet: S8-Full
556		1	2	3	4	5	6	7	8	9	10	11	12	13	14	15	16	17	18	19	20	21	22	23	24	25	26	27	28	29	30	31	32	33	34	35	36	37	38	39	40	41	42	43	44	45	46	47	48
1/4-20 screw	1					1
1/4-20 screw	2					1
1/4-20 screw	3					1
1/4-20 screw	4					1
Backplate Support Piece	5	1	1	1	1
Side Support Piece	6					1		1			1		1
Top Support Piece	7					1	1		1	1	1	1	1	1	1								1			1	1	1	1	1						1			1						1
Bronze Bushing Top Fwd	8							1					1	1																1						1			1						1
Bronze Bushing Top Back	9							1			1	1											1			1	1	1	1
Lower Arm Support	10					1	1	1		1		1			1								1			1	1	1	1
Bronze Bushing Bottom Back	11							1		1	1												1			1	1	1	1
Bottom Support Piece	12						1	1	1					1																1						1			1
Bronze Bushing Bottom Fwd	13							1	1				1																	1						1			1
Motor Mount Piece	14							1			1					1	1	1
M2x3 motor mount screw	15														1			1
M2x3 motor mount screw	16														1			1
micro metal geared motor	17														1	1	1		1	1
3mm to 1/" shaft adapter	18																	1		1
16 tooth bevel gear	19																	1	1		1	1	1
gear set screw	20																			1
gear set screw	21																			1
32 tooth bevel gear	22							1		1	1	1								1				1	1	1	1	1	1
M2.5x4 Set screw	23																						1				1
M2.5x4 Set screw	24																						1				1
Continuous rotation sensors	25							1		1	1	1											1				1	1	1
stainless steel custom shaft	26							1		1	1	1											1	1	1	1		1	1
Lower Crank	27							1		1	1	1											1			1	1		1		1	1		1
Upper Crank	28							1		1	1	1											1			1	1	1												1	1		1
Bottom Rocker	29							1	1				1	1																	1		1		1	1			1
Gripper Arm	30																											1		1		1	1	1	1		1	1		1								1	1
Bronze Bushing Gripper FWD	31																											1			1			1							1
Bronze Bushing Gripper Back	32																													1	1				1							1
4mm retaining ring Gripper FWD	33																											1			1	1											1
4mm retaining ring Gripper Back	34																													1	1		1											1
4mm retaining ring	35							1	1				1	1																1															1
M2x8 stainless steel screw	36																														1															1		1	1
rubber contact strip	37																														1																1
Top Rocker	38							1	1				1	1																1										1		1		1	1
Gripper Arm	39																												1		1								1		1	1	1	1		1	1	1	1
Bronze Bushing Gripper FWD	40																												1			1								1			1
Bronze Bushing Gripper Back	41																																1						1	1				1
4mm retaining ring Gripper FWD	42																												1					1						1	1
4mm retaining ring Gripper Back	43																																		1				1	1		1
4mm retaining ring	44							1	1				1	1																						1			1
M2x8 stainless steel screw	45																																				1			1								1	1
rubber contact strip	46																																					1		1
Magnet Mount	47																														1						1			1						1
Magnet Mount	48																														1						1			1						1
iron contact	49																														1						1			1						1		1	1
Side Support Piece	50					1
Top Support Piece	51					1
Bronze Bushing Top Fwd	52
Bronze Bushing Top Back	53
Lower Arm Support	54					1
Bronze Bushing Bottom Back	55
Bottom Support Piece	56
Bronze Bushing Bottom Fwd	57
Motor Mount Piece	58
M2x3 motor mount screw	59
M2x3 motor mount screw	60
micro metal geared motor	61
3mm to 1/" shaft adapter	62
16 tooth bevel gear	63
gear set screw	64
gear set screw	65
32 tooth bevel gear	66
M2.5x4 Set screw	67
M2.5x4 Set screw	68
Continuous rotation sensors	69
stainless steel custom shaft	70
Lower Crank	71
Upper Crank	72
Bottom Rocker	73
Gripper Arm	74
Bronze Bushing Gripper FWD	75
Bronze Bushing Gripper Back	76
4mm retaining ring Gripper FWD	77
4mm retaining ring Gripper Back	78
4mm retaining ring	79
M2x8 stainless steel screw	80
rubber contact strip	81
Top Rocker	82
Gripper Arm	83
Bronze Bushing Gripper FWD	84
Bronze Bushing Gripper Back	85
4mm retaining ring Gripper FWD	86
4mm retaining ring Gripper Back	87
4mm retaining ring	88
M2x8 stainless steel screw	89
rubber contact strip	90
iron contact	91
External		1	1	1	1	1												1								1					1							1		1							1
[truncated: 43 more columns]

## Sheet: S8-Full-LowDetail
472		#REF!	#REF!	#REF!	#REF!	#REF!	#REF!	#REF!	#REF!	#REF!	#REF!	#REF!	#REF!	#REF!	#REF!	#REF!	#REF!	#REF!	#REF!	#REF!	#REF!	#REF!	#REF!	#REF!	#REF!	#REF!	#REF!	#REF!	#REF!	#REF!	#REF!	#REF!	#REF!	#REF!	#REF!	#REF!	#REF!	#REF!	#REF!	#REF!	#REF!	#REF!	#REF!	#REF!	#REF!	#REF!	#REF!	#REF!	#REF!
Backplate Support Piece	1
Side Support Piece	2	1		1			1		1
Top Support Piece	3	1	1		1	1	1	1	1	1	1				1	1	1	1	1	1						1		1						1
Bronze Bushing Top Fwd	4			1					1	1										1						1		1						1
Bronze Bushing Top Back	5			1			1	1							1	1	1	1	1
Lower Arm Support	6	1	1	1		1		1			1				1	1	1	1	1
Bronze Bushing Bottom Back	7			1		1	1								1	1	1	1	1
Bottom Support Piece	8		1	1	1					1										1						1		1
Bronze Bushing Bottom Fwd	9			1	1				1											1						1		1
Motor Mount Piece	10			1			1					1
micro metal geared motor	11										1		1	1
3mm to 1/" shaft adapter	12											1		1
16 tooth bevel gear	13											1	1		1
32 tooth bevel gear	14			1		1	1	1						1		1	1	1	1
Continuous rotation sensors	15			1		1	1	1							1		1	1	1
stainless steel custom shaft	16			1		1	1	1							1	1		1	1
Lower Crank	17			1		1	1	1							1	1	1		1		1	1		1
Upper Crank	18			1		1	1	1							1	1	1	1											1	1		1
Bottom Rocker	19			1	1				1	1											1		1		1	1		1
Gripper Arm	20																	1		1		1	1	1	1		1		1							1	1	1
Bronze Bushing Gripper FWD	21																	1			1			1						1
Bronze Bushing Gripper Back	22																			1	1				1						1
4mm retaining ring Gripper FWD	23																	1			1	1										1
4mm retaining ring Gripper Back	24																			1	1		1										1
4mm retaining ring	25			1	1				1	1										1														1
rubber contact strip	26																				1														1
Top Rocker	27			1	1				1	1										1									1		1		1	1
Gripper Arm	28																		1		1							1		1	1	1	1		1	1	1	1
Bronze Bushing Gripper FWD	29																		1			1							1			1
Bronze Bushing Gripper Back	30																						1					1	1				1
4mm retaining ring Gripper FWD	31																		1					1					1	1
4mm retaining ring Gripper Back	32																								1			1	1		1
4mm retaining ring	33			1	1				1	1																1		1
rubber contact strip	34																										1		1
Magnet Mount	35																				1								1									1
Magnet Mount	36																				1								1									1
iron contact	37																				1								1							1	1
Side Support Piece	38	1																																						1			1		1
Top Support Piece	39	1																																					1		1	1	1	1	1	1	1
Bronze Bushing Top Fwd	40																																							1					1	1
Bronze Bushing Top Back	41																																							1			1	1
Lower Arm Support	42	1																																					1	1		1		1			1
Bronze Bushing Bottom Back	43																																							1		1	1
Bottom Support Piece	44																																						1	1	1					1
Bronze Bushing Bottom Fwd	45																																							1	1				1
Motor Mount Piece	46																																							1			1					1
micro metal geared motor	47																																														1		1
3mm to 1/" shaft adapter	48																																															1
16 tooth bevel gear	49																																															1	1
32 tooth bevel gear	50																																							1		1	1	1
Continuous rotation sensors	51																																							1		1	1	1
stainless steel custom shaft	52																																							1		1	1	1
Lower Crank	53																																							1		1	1	1
Upper Crank	54																																							1		1	1	1
Bottom Rocker	55																																							1	1				1	1
Gripper Arm	56
Bronze Bushing Gripper FWD	57
Bronze Bushing Gripper Back	58
4mm retaining ring Gripper FWD	59
4mm retaining ring Gripper Back	60
4mm retaining ring	61																																							1	1				1	1
rubber contact strip	62
Top Rocker	63																																							1	1				1	1
Gripper Arm	64
Bronze Bushing Gripper FWD	65
Bronze Bushing Gripper Back	66
4mm retaining ring Gripper FWD	67
4mm retaining ring Gripper Back	68
4mm retaining ring	69																																							1	1				1	1
rubber contact strip	70
iron contact	71																																					1
External		1										1				1					1						1		1						1			1										1
[truncated: 23 more columns]

## Sheet: Lookup
General	Specific	Abbreviation	Definition	Examples
Information	Status	SI	Communicates information about its status	Sensor
Information	Control	CI	Communicates signals for the control of another thing	Serial Commands
Material	Human	HM	Humans must be moved	Human attachment
Material	Gas	GM	Gas must be moved
Material	Liquid	LM
Material	Solid	SM
Material	Plasma	PM
Material	Mixture	MM
Energy	Human	HE	Human energy enters the system, pulling levers, etc.
Energy	Acoustic	AE
Energy	Biological	BE
Energy	Chemical	CE
Energy	Electrical	EE
Energy	Electromagnetic	EME
Energy	Hydraulic	HYE
Energy	Mechanical	ME	Gear movement, conflates translation and rotational motion…..	Rotation, mechanism
Energy	Magnetic	MAG
Energy	Pneumatic	PE
Energy	Radioactive	NE
Energy	Thermal	TE
Energy	Strain energy	SE		Flexing
Spatial	Proximity	P	In close proximity, touching, etc.	Touching or fixed
Spatial	Alignment	A	Uses a pin or other form of allignment, including tacking	Pin cnnection
Movement	Translational	LRM	Transfers translation motion				`
Movement	Rotational	RRM	Transfers rotational motion
