# Supplementary material for: Linking solver characteristics, solving processes and solution attributes: A data explainer for an open innovation generated robotic design dataset
Source: Data Brief. 2023 Sep 6;50:109547. doi: 10.1016/j.dib.2023.109547 (PMC10518673; doi:10.1016/j.dib.2023.109547)
Supplement: Supplementary file 1 [file mmc1.zip › Release/Solutions/Solution DSMs/D5-AM/AM-16 DSM .xlsx]

## Sheet: S1 - BOM
Component	Group	Note	Quantity		Component	Group	Fastener Removed	Notes		Component	Group	Notes
Arm	Arms		2		Arm	Arms									Row Labels	Sum of Quantity
Spring	Arms		2		Spring	Arms									(blank)
Ring	Arms		2		Ring	Arms									Arms	6
Pressure Sensor	Motor-Sensor		2		Arm	Arms									Motor-Sensor	4
Sensor Extension	Motor-Sensor		2		Spring	Arms									Motor-Attachment	6
Motor	Motor-Attachment		2		Ring	Arms									Grand Total	16
Cog	Motor-Attachment		2		Pressure Sensor	Motor-Sensor
End Piece	Motor-Attachment		2		Sensor Extension	Motor-Sensor	X
					Motor	Motor-Attachment
					Cog	Motor-Attachment
					End Piece	Motor-Attachment
					Pressure Sensor	Motor-Sensor
					Sensor Extension	Motor-Sensor	X								Row Labels	Count of Component
					Motor	Motor-Attachment									(blank)
					Cog	Motor-Attachment									Arms	6
					End Piece	Motor-Attachment									Motor-Sensor	4
															Motor-Attachment	6
															Grand Total	16
Total			16
					16					0

## Sheet: S2 - Subsys
Arms		Power, Rotation	ISS Handrail
Motor	Power, Rotation		Astrobee, Power, Data
	ISS Handrail	Astrobee, Power, Data

## Sheet: S3 - SubDSM
	Arm	Spring	Ring	Arm	Spring	Ring
Arm		Presses to	Rolls on frame
Spring	Presses to						Presses on frame
Ring	Rolls on frame
Arm					Presses to	Rolls on frame
Spring				Presses to			Presses on frame
Ring				Rolls on frame
		Presses on frame			Presses on frame
	Pressure Sensor	Sensor Extension	Motor	Cog	End Piece	Pressure Sensor	Sensor Extension	Motor	Cog	End Piece
Pressure Sensor		Power									Inside of arm
Sensor Extension	Wire, Power										Power
Motor				Affixed to output shaft	Attached to end piece
Cog			Affixed to output shaft
End Piece			Attached to end piece								Attaches to interface
Pressure Sensor							Power				Inside of arm
Sensor Extension						Wire, Power					Power
Motor									Affixed to output shaft	Attached to end piece
Cog								Affixed to output shaft
End Piece								Attached to end piece			Attaches to interface
	Inside of arm	Power, Data	In line with motor		Attaches to interface	Inside of arm	Power, Data	In line with motor		Attaches to interface

## Sheet: S4-DSM
	Arm	Spring	Ring	Arm	Spring	Ring	Pressure Sensor	Sensor Extension	Motor	Cog	End Piece	Pressure Sensor	Sensor Extension	Motor	Cog	End Piece
Arm		Presses to	Rolls on frame				Affixed to inside	Affixed to	Alligned with	Gear connection							Touches ISS Handrail
Spring	Presses to																Pushes on interface
Ring	Rolls on frame																Touches ISS Handrail
Arm					Presses to	Rolls on frame						Affixed to inside	Affixed to	Alligned with	Gear connection		Touches ISS Handrail
Spring				Presses to													Pushes on interface
Ring				Rolls on frame													Touches ISS Handrail
Pressure Sensor	Affixed to inside							Power
Sensor Extension	Affixed to						Wire, Power										Power
Motor	Alligned with									Affixed to output shaft	Attached to end piece
Cog	Gear connection								Affixed to output shaft
End Piece									Attached to end piece								Attaches to interface
Pressure Sensor				Affixed to inside									Power
Sensor Extension				Affixed to								Wire, Power					Power
Motor				Alligned with											Affixed to output shaft	Attached to end piece
Cog				Gear connection										Affixed to output shaft
End Piece														Attached to end piece			Attaches to interface
	Touches ISS Handrail	Pushes on interface	Touches ISS Handrail	Touches ISS Handrail	Pushes on interface	Touches ISS Handrail		Power, Data			Attaches to interface		Power, Data			Attaches to interface

## Sheet: S5-Coded DSM
56		1	2	3	4	5	6	7	8	9	10	11	12	13	14	15	16
Arm	1		1	1				1	1	1	1							1
Spring	2	1																1
Ring	3	1																1
Arm	4					1	1						1	1	1	1		1
Spring	5				1													1
Ring	6				1													1
Pressure Sensor	7	1							1
Sensor Extension	8	1						1										1
Motor	9	1									1	1
Cog	10	1								1
End Piece	11									1								1
Pressure Sensor	12				1									1
Sensor Extension	13				1								1					1
Motor	14				1											1	1
Cog	15				1										1
End Piece	16														1			1
		1	1	1	1	1	1		1			1		1			1

## Sheet: S8-Full
56		1	2	3	4	5	6	7	8	9	10	11	12	13	14	15	16
Arm	1		1	1				1	1	1	1							1
Spring	2	1																1
Ring	3	1																1
Arm	4					1	1						1	1	1	1		1
Spring	5				1													1
Ring	6				1													1
Pressure Sensor	7	1							1
Sensor Extension	8	1						1										1
Motor	9	1									1	1
Cog	10	1								1
End Piece	11									1								1
Pressure Sensor	12				1									1
Sensor Extension	13				1								1					1
Motor	14				1											1	1
Cog	15				1										1
End Piece	16														1			1
		1	1	1	1	1	1		1			1		1			1

## Sheet: S8-Full-LowDetail
46		1	2	3	4	5	6	7	8	9	10	11	12	13	14
Arm	1		1	1				1	1	1						1
Spring	2	1														1
Ring	3	1														1
Arm	4					1	1					1	1	1		1
Spring	5				1											1
Ring	6				1											1
Pressure Sensor	7	1														1
Motor	8	1								1	1
Cog	9	1							1
End Piece	10								1							1
Pressure Sensor	11				1
Motor	12				1									1	1
Cog	13				1								1
End Piece	14												1			1
		1	1	1	1	1	1	1			1				1

## Sheet: Lookup
General	Specific	Abbreviation	Definition	Examples
Information	Status	SI	Communicates information about its status	Sensor
Information	Control	CI	Communicates signals for the control of another thing	Serial Commands
Material	Human	HM	Humans must be moved	Human attachment
Material	Gas	GM	Gas must be moved
Material	Liquid	LM
Material	Solid	SM
Material	Plasma	PM
Material	Mixture	MM
Energy	Human	HE	Human energy enters the system, pulling levers, etc.
Energy	Acoustic	AE
Energy	Biological	BE
Energy	Chemical	CE
Energy	Electrical	EE
Energy	Electromagnetic	EME
Energy	Hydraulic	HYE
Energy	Mechanical	ME	Gear movement, conflates translation and rotational motion…..	Rotation, mechanism
Energy	Magnetic	MAG
Energy	Pneumatic	PE
Energy	Radioactive	NE
Energy	Thermal	TE
Energy	Strain energy	SE		Flexing
Spatial	Proximity	P	In close proximity, touching, etc.	Touching or fixed
Spatial	Alignment	A	Uses a pin or other form of allignment, including tacking	Pin cnnection
Movement	Translational	LRM	Transfers translation motion				`
Movement	Rotational	RRM	Transfers rotational motion
