# Supplementary material for: Linking solver characteristics, solving processes and solution attributes: A data explainer for an open innovation generated robotic design dataset
Source: Data Brief. 2023 Sep 6;50:109547. doi: 10.1016/j.dib.2023.109547 (PMC10518673; doi:10.1016/j.dib.2023.109547)
Supplement: Supplementary file 1 [file mmc1.zip › Release/Solutions/Solution DSMs/D5-AM/AM-8 DSM.xlsx]

## Sheet: S1 - BOM
Component	Group	Note	Quantity		Component	Group	Fastener Removed	Notes		Component	Group	Notes
AM Body	1				AM Body	AM Body									Row Labels	Sum of Quantity
Extend arm left	1				Extend arm left	AM Body									(blank)
Extend arm right	1				Extend arm right	AM Body									EMA Robotic Arm	82
Lead screw DC motor	2				Lead screw DC motor	AM Body									Accessory - End Effector	24
DC motor	2				Lead screw DC motor	AM Body									Accessory - Gear Box 1	12
Contact Sensor	8				DC motor	AM Body									Accessory - Gear Box 2	12
Motor gear	2				DC motor	AM Body									Accessory - Long Gear Box 1	12
Top Cover	1				Contact Sensor	AM Body									Accessory - Long Gear Box 2	12
Clamp finger left	1				Contact Sensor	AM Body									Grand Total	154
clamp finger right	1				Contact Sensor	AM Body
clamp finger base left	1				Contact Sensor	AM Body
clamp finger base right	1				Contact Sensor	AM Body
clamp finger plate	2				Contact Sensor	AM Body									Row Labels	Count of Component
clamp plate stopper	4				Contact Sensor	AM Body									(blank)
stopper plate	2				Contact Sensor	AM Body									EMA Robotic Arm	82
Compression Spring	2				Motor gear	AM Body									Accessory - End Effector	24
					Motor gear	AM Body									Accessory - Gear Box 1	12
					Top Cover	AM Body									Accessory - Gear Box 2	12
					Clamp finger left	Clamp finger module									Accessory - Long Gear Box 1	12
					clamp finger right	Clamp finger module									Accessory - Long Gear Box 2	12
					clamp finger base left	Clamp finger module									Grand Total	154
					clamp finger base right	Clamp finger module
					clamp finger plate left	Clamp finger module
					clamp finger plate right	Clamp finger module
					clamp plate stopper	Clamp finger module
					clamp plate stopper	Clamp finger module
					clamp plate stopper	Clamp finger module
					clamp plate stopper	Clamp finger module
					stopper plate	Clamp finger module
					stopper plate	Clamp finger module
					Compression Spring	Clamp finger module
					Compression Spring	Clamp finger module
Total			0
					32					0

## Sheet: S2 - Subsys
	AM Body and Extend Module	Clamp Figures
AM Body and Extend Module		Moves and slides with
Clamp Figures	Moves and slides with

## Sheet: S3 - SubDSM
	AM Body	Extend arm left	Lead screw DC motor left	Contact Sensor 5	Contact Sensor 6	Extend arm right	Lead screw DC motor right	Contact Sensor 7	Contact Sensor 8	DC motor	Motor gear	Contact Sensor 1	Contact Sensor 2	DC motor	Motor gear	Contact Sensor 3	Contact Sensor 4	Top Cover
AM Body		On rails	Fit inside of	Fit into	Fit into	On rails	Fit inside of	Fit into	Fit into	Fit into		Fit into	Fit into	Fit into		Fit into	Fit into	Affixes to	Touches Astrobee interface, rails
Extend arm left	On rails		Affixed to	Touches	Touches							Touches	Touches
Lead screw DC motor left	Fit inside of	Affixed to																	Power, Data
Contact Sensor 5	Fit into	Touches																	Power
Contact Sensor 6	Fit into	Touches																	Power
Extend arm right	On rails						Affixed to	Touches	Touches							Touches	Touches
Lead screw DC motor right	Fit inside of					Affixed to													Power, data
Contact Sensor 7	Fit into					Touches													Power
Contact Sensor 8	Fit into					Touches													Power
DC motor left	Fit into										Fit on output shaft								Power, Data
Motor gear										Fit on output shaft									Gear Connection to Left
Contact Sensor 1	Fit into																		Power, Data, Touches Left
Contact Sensor 2	Fit into																		Power, Data, Touches Left
DC motor right	Fit into														Fit on output shaft				Power
Motor gear														Fit on output shaft					Gear Connection right
Contact Sensor 3	Fit into																		Power, Data, Touches Right
Contact Sensor 4	Fit into																		Power, Data, Touches Right
Top Cover	Affixes to
	Touches Astrobee interface, rails		Power	Power, Data	Power, Data		Power	Power, Data	Power, Data	Power	Gear Connection to Left	Data, Touches Left	Data, Touches Left	Power	Gear Connection right	Data, Touches Right	Data, Touches Right
																							Clamp finger left	clamp finger base left	clamp finger plate left	Compression Spring	clamp plate stopper	clamp plate stopper	stopper plate	clamp finger right	clamp finger base right	clamp finger plate right	Compression Spring	clamp plate stopper	clamp plate stopper	stopper plate
																						Clamp finger left		Affixed to					Fit into end								Rail, gear connection
																						clamp finger base left	Affixed to		Alligned with	Touches	Stops on	Stops on
																						clamp finger plate left		Alligned with		Touches	Attached	Attached									Touches Handrail
																						Compression Spring		Touches	Touches
																						clamp plate stopper		Stops on	Attached
																						clamp plate stopper		Stops on	Attached
																						stopper plate	Fit into end
																						clamp finger right									Affixed to					Fit into end	Rail, gear connection
																						clamp finger base right								Affixed to		Alligned with	Touches	Stops on	Stops on
																						clamp finger plate right									Alligned with		Touches	Attached	Attached		Touches Handrail
																						Compression Spring									Touches	Touches
																						clamp plate stopper									Stops on	Attached
																						clamp plate stopper									Stops on	Attached
																						stopper plate								Fit into end
																							Rail, gear connection		Touches Handrail					Rail, gear connection		Touches Handrail

## Sheet: S4-DSM
	AM Body	Extend arm left	Lead screw DC motor left	Contact Sensor 5	Contact Sensor 6	Extend arm right	Lead screw DC motor right	Contact Sensor 7	Contact Sensor 8	DC motor	Motor gear	Contact Sensor 1	Contact Sensor 2	DC motor	Motor gear	Contact Sensor 3	Contact Sensor 4	Top Cover	Clamp finger left	clamp finger base left	clamp finger plate left	Compression Spring	clamp plate stopper	clamp plate stopper	stopper plate	clamp finger right	clamp finger base right	clamp finger plate right	Compression Spring	clamp plate stopper	clamp plate stopper	stopper plate
AM Body		On rails	Fit inside of	Fit into	Fit into	On rails	Fit inside of	Fit into	Fit into	Fit into		Fit into	Fit into	Fit into		Fit into	Fit into	Affixes to	Rail Connection							Rail Connection							Touches Astrobee Interface
Extend arm left	On rails		Affixed to	Touches	Touches							Touches	Touches
Lead screw DC motor left	Fit inside of	Affixed to																															Power, Data
Contact Sensor 5	Fit into	Touches																															Power
Contact Sensor 6	Fit into	Touches																															Power
Extend arm right	On rails						Affixed to	Touches for sensor input	Touches for sensor input							Touches	Touches
Lead screw DC motor right	Fit inside of					Affixed to																											Power, data
Contact Sensor 7	Fit into					Touches for sensor input																											Power
Contact Sensor 8	Fit into					Touches for sensor input																											Power
DC motor left	Fit into										Fit on output shaft																						Power, Data
Motor gear										Fit on output shaft									Gear Connection to Left
Contact Sensor 1	Fit into																		Touches for sensor input														Power
Contact Sensor 2	Fit into																		Touches for sensor input														Power
DC motor right	Fit into														Fit on output shaft																		Power, Data
Motor gear														Fit on output shaft												Gear connection via rack and pinion
Contact Sensor 3	Fit into																									Touches for sensor input							Power
Contact Sensor 4	Fit into																									Touches for sensor input							Power
Top Cover	Affixes to
Clamp finger left											Gear Connection to Left	Touches for sensor input	Touches for sensor input							Affixed to					Fit into end								Rail, gear connection
clamp finger base left																			Affixed to		Alligned with	Touches	Stops on	Stops on
clamp finger plate left																				Alligned with		Touches	Attached	Attached									Touches Handrail
Compression Spring																				Touches	Touches
clamp plate stopper																				Stops on	Attached
clamp plate stopper																				Stops on	Attached
stopper plate																			Fit into end
clamp finger right															Gear connection via rack and pinion	Touches for sensor input	Touches for sensor input										Affixed to					Fit into end	Rail, gear connection
clamp finger base right																										Affixed to		Alligned with	Touches	Stops on	Stops on
clamp finger plate right																											Alligned with		Touches	Attached	Attached		Touches Handrail
Compression Spring																											Touches	Touches
clamp plate stopper																											Stops on	Attached
clamp plate stopper																											Stops on	Attached
stopper plate																										Fit into end
External	Touches Astrobee Interface		Power	Power, Data	Power, Data		Power	Power, Data	Power, Data	Power		Power, Data	Power, Data	Power		Power, Data	Power, Data		Rail, gear connection		Touches Handrail					Rail, gear connection		Touches Handrail

## Sheet: S5-Coded DSM
134	AM Body	Extend arm left	Lead screw DC motor left	Contact Sensor 5	Contact Sensor 6	Extend arm right	Lead screw DC motor right	Contact Sensor 7	Contact Sensor 8	DC motor	Motor gear	Contact Sensor 1	Contact Sensor 2	DC motor	Motor gear	Contact Sensor 3	Contact Sensor 4	Top Cover	Clamp finger left	clamp finger base left	clamp finger plate left	Compression Spring	clamp plate stopper	clamp plate stopper	stopper plate	clamp finger right	clamp finger base right	clamp finger plate right	Compression Spring	clamp plate stopper	clamp plate stopper	stopper plate
AM Body		1	1	1	1	1	1	1	1	1		1	1	1		1	1	1	1							1							1
Extend arm left	1		1	1	1							1	1
Lead screw DC motor left	1	1																															1
Contact Sensor 5	1	1																															1
Contact Sensor 6	1	1																															1
Extend arm right	1						1	1	1							1	1
Lead screw DC motor right	1					1																											1
Contact Sensor 7	1					1																											1
Contact Sensor 8	1					1																											1
DC motor left	1										1																						1
Motor gear										1									1
Contact Sensor 1	1																		1														1
Contact Sensor 2	1																		1														1
DC motor right	1														1																		1
Motor gear														1												1
Contact Sensor 3	1																									1							1
Contact Sensor 4	1																									1							1
Top Cover	1
Clamp finger left											1	1	1							1					1								1
clamp finger base left																			1		1	1	1	1
clamp finger plate left																				1		1	1	1									1
Compression Spring																				1	1
clamp plate stopper																				1	1
clamp plate stopper																				1	1
stopper plate																			1
clamp finger right															1	1	1										1					1	1
clamp finger base right																										1		1	1	1	1
clamp finger plate right																											1		1	1	1		1
Compression Spring																											1	1
clamp plate stopper																											1	1
clamp plate stopper																											1	1
stopper plate																										1
External	1		1	1	1		1	1	1	1		1	1	1		1	1		1		1					1		1

## Sheet: S8-Full
134		1	2	3	4	5	6	7	8	9	10	11	12	13	14	15	16	17	18	19	20	21	22	23	24	25	26	27	28	29	30	31	32
AM Body	1		1	1	1	1	1	1	1	1	1		1	1	1		1	1	1	1							1							1
Extend arm left	2	1		1	1	1							1	1
Lead screw DC motor left	3	1	1																															1
Contact Sensor 5	4	1	1																															1
Contact Sensor 6	5	1	1																															1
Extend arm right	6	1						1	1	1							1	1
Lead screw DC motor right	7	1					1																											1
Contact Sensor 7	8	1					1																											1
Contact Sensor 8	9	1					1																											1
DC motor left	10	1										1																						1
Motor gear	11										1									1
Contact Sensor 1	12	1																		1														1
Contact Sensor 2	13	1																		1														1
DC motor right	14	1														1																		1
Motor gear	15														1												1
Contact Sensor 3	16	1																									1							1
Contact Sensor 4	17	1																									1							1
Top Cover	18	1
Clamp finger left	19											1	1	1							1					1								1
clamp finger base left	20																			1		1	1	1	1
clamp finger plate left	21																				1		1	1	1									1
Compression Spring	22																				1	1
clamp plate stopper	23																				1	1
clamp plate stopper	24																				1	1
stopper plate	25																			1
clamp finger right	26															1	1	1										1					1	1
clamp finger base right	27																										1		1	1	1	1
clamp finger plate right	28																											1		1	1	1		1
Compression Spring	29																											1	1
clamp plate stopper	30																											1	1
clamp plate stopper	31																											1	1
stopper plate	32																										1
External		1		1	1	1		1	1	1	1		1	1	1		1	1		1		1					1		1

## Sheet: Lookup
General	Specific	Abbreviation	Definition	Examples
Information	Status	SI	Communicates information about its status	Sensor
Information	Control	CI	Communicates signals for the control of another thing	Serial Commands
Material	Human	HM	Humans must be moved	Human attachment
Material	Gas	GM	Gas must be moved
Material	Liquid	LM
Material	Solid	SM
Material	Plasma	PM
Material	Mixture	MM
Energy	Human	HE	Human energy enters the system, pulling levers, etc.
Energy	Acoustic	AE
Energy	Biological	BE
Energy	Chemical	CE
Energy	Electrical	EE
Energy	Electromagnetic	EME
Energy	Hydraulic	HYE
Energy	Mechanical	ME	Gear movement, conflates translation and rotational motion…..	Rotation, mechanism
Energy	Magnetic	MAG
Energy	Pneumatic	PE
Energy	Radioactive	NE
Energy	Thermal	TE
Energy	Strain energy	SE		Flexing
Spatial	Proximity	P	In close proximity, touching, etc.	Touching or fixed
Spatial	Alignment	A	Uses a pin or other form of allignment, including tacking	Pin cnnection
Movement	Translational	LRM	Transfers translation motion				`
Movement	Rotational	RRM	Transfers rotational motion
