# Supplementary material for: Linking solver characteristics, solving processes and solution attributes: A data explainer for an open innovation generated robotic design dataset
Source: Data Brief. 2023 Sep 6;50:109547. doi: 10.1016/j.dib.2023.109547 (PMC10518673; doi:10.1016/j.dib.2023.109547)
Supplement: Supplementary file 1 [file mmc1.zip › Release/Solutions/Solution DSMs/D5-AM/AM-15 DSM.xlsx]

## Sheet: S1 - BOM
Component	Group	Note	Quantity		Component	Group	Fastener Removed	Notes		Component	Group	Notes
AM tek motor system	Body				AM tek motor system	Body									Row Labels	Sum of Quantity
motor turning shaft	Body				AM tek motor system	Body									(blank)
motor support rotation	Body				motor turning shaft	Body									EMA Robotic Arm	82
Top Plate					motor turning shaft	Body									Accessory - End Effector	24
Bottom Plate					motor turning shaft	Body									Accessory - Gear Box 1	12
Guide					motor turning shaft	Body									Accessory - Gear Box 2	12
Articulate Guide					motor support rotation	Body									Accessory - Long Gear Box 1	12
Claw Link					motor support rotation	Body									Accessory - Long Gear Box 2	12
Linear drive shaft					Top Plate										Grand Total	154
Pin Shaft 01					Bottom Plate
Pin Shaft 02					Guide
Tornillo iso m3x					Guide
Mounting holes plate					Articulate Guide										Row Labels	Count of Component
3242 Lesjofors					Claw Link										(blank)
					Linear drive shaft										EMA Robotic Arm	82
					Pin Shaft 01										Accessory - End Effector	24
					Articulate Guide										Accessory - Gear Box 1	12
					Claw Link										Accessory - Gear Box 2	12
					Linear drive shaft										Accessory - Long Gear Box 1	12
					Pin Shaft 01	X									Accessory - Long Gear Box 2	12
					Pin Shaft 02	X									Grand Total	154
					Pin Shaft 02	X
					Pin Shaft 02	X
					Pin Shaft 02	X
					Tornillo iso m3x	x
					Tornillo iso m3x	x
					Tornillo iso m3x	x
					Tornillo iso m3x	x
					Tornillo iso m3x	x
					Tornillo iso m3x	x
					Tornillo iso m3x	x
					Tornillo iso m3x	x
					Tornillo iso m3x	x
					Tornillo iso m3x	x
					Tornillo iso m3x	x
					Tornillo iso m3x	x
					Mounting holes plate
					3242 Lesjofors		Springs apparently
					3242 Lesjofors		Springs apparently
Total			0
					39					0

## Sheet: S3 - SubDSM
	Mounting holes plate	Top Plate	Tornillo iso m3x	Tornillo iso m3x	Tornillo iso m3x	Tornillo iso m3x	Bottom Plate	Tornillo iso m3x	Tornillo iso m3x	Tornillo iso m3x	Tornillo iso m3x	Guide	Tornillo iso m3x	Tornillo iso m3x	Guide	Tornillo iso m3x	Tornillo iso m3x	motor support rotation	AM tek motor system	motor turning shaft	motor turning shaft	motor support rotation	AM tek motor system	motor turning shaft	motor turning shaft	3242 Lesjofors	Articulate Guide	Claw Link	motor linear drive	Pin Shaft 01	Pin Shaft 02	Pin Shaft 02	3242 Lesjofors	Articulate Guide	Claw Link	Motor linear drive	Pin Shaft 01	Pin Shaft 02	Pin Shaft 02	External
Mounting holes plate		Alligned and touching	Screw into	Screw into	Screw into	Screw into	Alligned and touching	Screw into	Screw into	Screw into	Screw into							Pin through	Alligned	Alligned	Alligned	Pin through	Alligned	Alligned	Alligned															Attaches to astrobee interface
Top Plate	Alligned and touching		Pin through and captured	Pin through and captured	Pin through and captured	Pin through and captured						Alligned and pin captured	Screw into		Alligned and pin captured	Screw into		Alligned with hole	Alligned	Fit into and free to rotate	Alligned	Alligned with hole	Alligned	Fit into and free to rotate	Alligned
Tornillo iso m3x	Screw into	Pin through and captured
Tornillo iso m3x	Screw into	Pin through and captured
Tornillo iso m3x	Screw into	Pin through and captured
Tornillo iso m3x	Screw into	Pin through and captured
Bottom Plate	Alligned and touching							Pin through and captured	Pin through and captured	Pin through and captured	Pin through and captured	Alligned and pin captured		Screw into	Alligned and pin captured		Screw into	Alligned with hole	Alligned	Alligned	Fit into and free to rotate	Alligned with hole	Alligned	Alligned	Fit into and free to rotate
Tornillo iso m3x	Screw into						Pin through and captured
Tornillo iso m3x	Screw into						Pin through and captured
Tornillo iso m3x	Screw into						Pin through and captured
Tornillo iso m3x	Screw into						Pin through and captured
Guide		Alligned and pin captured					Alligned and pin captured						Pin Captured	Pin Captured	Touches											Connected to	Slides on
Tornillo iso m3x		Screw into										Pin Captured
Tornillo iso m3x							Screw into					Pin Captured
Guide		Alligned and pin captured					Alligned and pin captured					Touches				Pin Captured	Pin Captured																Connected to	Slides on
Tornillo iso m3x		Screw into													Pin Captured
Tornillo iso m3x							Screw into								Pin Captured
motor support rotation	Pin through	Alligned with hole					Alligned with hole												Fit into	Affixed into	Affixed into
AM tek motor system	Alligned	Alligned					Alligned											Fit into											Screw gear											Power, Data
motor turning shaft	Alligned	Fit into and free to rotate					Alligned											Affixed into
motor turning shaft	Alligned	Alligned					Fit into and free to rotate											Affixed into
motor support rotation	Pin through	Alligned with hole					Alligned with hole																Fit into	Affixed into	Affixed into
AM tek motor system	Alligned	Alligned					Alligned															Fit into														Screw gear				Power, Data
motor turning shaft	Alligned	Fit into and free to rotate					Alligned															Affixed into
motor turning shaft	Alligned	Alligned					Fit into and free to rotate															Affixed into
3242 Lesjofors												Connected to															Connects to
Articulate Guide												Slides on														Connects to		Pin and alligned to	Pin and alligned to	Pin through										Touches ISS Handrail
Claw Link																											Pin and alligned to		Pin/alligned connection	Pin through	Pinned	Pinned								Touches ISS Handrail
motor linear drive																			Screw/worm gear								Pin and alligned to	Pin/alligned connection			Pinned into	pinned into
Pin Shaft 01																											Pin through	Pin through
Pin Shaft 02																												Pinned	Pinned into			Alligned
Pin Shaft 02																												Pinned	pinned into		Alligned
3242 Lesjofors															Connected to																			Connects to
Articulate Guide															Slides on																		Connects to		Pin and alligned to	Pin and alligned to	Pin through			Touches ISS Handrail
Claw Link																																		Pin and alligned to		Pin/alligned connection	Pin through	Pinned	Pinned	Touches ISS Handrail
Motor linear drive																							Screw/worm gear											Pin and alligned to	Pin/alligned connection			Pinned into	pinned into
Pin Shaft 01																																		Pin through	Pin through
Pin Shaft 02																																			Pinned	Pinned into			Alligned
Pin Shaft 02																																			Pinned	pinned into		Alligned
External	Attaches to astrobee interface																		Power				Power				Touches ISS Handrail	Touches ISS Handrail						Touches ISS Handrail	Touches ISS Handrail

## Sheet: S4-DSM
	Mounting holes plate	Top Plate	Tornillo iso m3x	Tornillo iso m3x	Tornillo iso m3x	Tornillo iso m3x	Bottom Plate	Tornillo iso m3x	Tornillo iso m3x	Tornillo iso m3x	Tornillo iso m3x	Guide	Tornillo iso m3x	Tornillo iso m3x	Guide	Tornillo iso m3x	Tornillo iso m3x	motor support rotation	AM tek motor system	motor turning shaft	motor turning shaft	motor support rotation	AM tek motor system	motor turning shaft	motor turning shaft	3242 Lesjofors	Articulate Guide	Claw Link	motor linear drive	Pin Shaft 01	Pin Shaft 02	Pin Shaft 02	3242 Lesjofors	Articulate Guide	Claw Link	Motor linear drive	Pin Shaft 01	Pin Shaft 02	Pin Shaft 02	External
Mounting holes plate		Alligned and touching	Screw into	Screw into	Screw into	Screw into	Alligned and touching	Screw into	Screw into	Screw into	Screw into							Pin through	Alligned	Alligned	Alligned	Pin through	Alligned	Alligned	Alligned															Attaches to astrobee interface
Top Plate	Alligned and touching		Pin through and captured	Pin through and captured	Pin through and captured	Pin through and captured						Alligned and pin captured	Screw into		Alligned and pin captured	Screw into		Alligned with hole	Alligned	Fit into and free to rotate	Alligned	Alligned with hole	Alligned	Fit into and free to rotate	Alligned
Tornillo iso m3x	Screw into	Pin through and captured
Tornillo iso m3x	Screw into	Pin through and captured
Tornillo iso m3x	Screw into	Pin through and captured
Tornillo iso m3x	Screw into	Pin through and captured
Bottom Plate	Alligned and touching							Pin through and captured	Pin through and captured	Pin through and captured	Pin through and captured	Alligned and pin captured		Screw into	Alligned and pin captured		Screw into	Alligned with hole	Alligned	Alligned	Fit into and free to rotate	Alligned with hole	Alligned	Alligned	Fit into and free to rotate
Tornillo iso m3x	Screw into						Pin through and captured
Tornillo iso m3x	Screw into						Pin through and captured
Tornillo iso m3x	Screw into						Pin through and captured
Tornillo iso m3x	Screw into						Pin through and captured
Guide		Alligned and pin captured					Alligned and pin captured						Pin Captured	Pin Captured	Touches											Connected to	Slides on
Tornillo iso m3x		Screw into										Pin Captured
Tornillo iso m3x							Screw into					Pin Captured
Guide		Alligned and pin captured					Alligned and pin captured					Touches				Pin Captured	Pin Captured																Connected to	Slides on
Tornillo iso m3x		Screw into													Pin Captured
Tornillo iso m3x							Screw into								Pin Captured
motor support rotation	Pin through	Alligned with hole					Alligned with hole												Fit into	Affixed into	Affixed into
AM tek motor system	Alligned	Alligned					Alligned											Fit into											Screw gear											Power, Data
motor turning shaft	Alligned	Fit into and free to rotate					Alligned											Affixed into
motor turning shaft	Alligned	Alligned					Fit into and free to rotate											Affixed into
motor support rotation	Pin through	Alligned with hole					Alligned with hole																Fit into	Affixed into	Affixed into
AM tek motor system	Alligned	Alligned					Alligned															Fit into														Screw gear				Power, Data
motor turning shaft	Alligned	Fit into and free to rotate					Alligned															Affixed into
motor turning shaft	Alligned	Alligned					Fit into and free to rotate															Affixed into
3242 Lesjofors												Connected to															Connects to
Articulate Guide												Slides on														Connects to		Pin and alligned to	Pin and alligned to	Pin through										Touches ISS Handrail
Claw Link																											Pin and alligned to		Pin/alligned connection	Pin through	Pinned	Pinned								Touches ISS Handrail
motor linear drive																			Screw/worm gear								Pin and alligned to	Pin/alligned connection			Pinned into	pinned into
Pin Shaft 01																											Pin through	Pin through
Pin Shaft 02																												Pinned	Pinned into			Alligned
Pin Shaft 02																												Pinned	pinned into		Alligned
3242 Lesjofors															Connected to																			Connects to
Articulate Guide															Slides on																		Connects to		Pin and alligned to	Pin and alligned to	Pin through			Touches ISS Handrail
Claw Link																																		Pin and alligned to		Pin/alligned connection	Pin through	Pinned	Pinned	Touches ISS Handrail
Motor linear drive																							Screw/worm gear											Pin and alligned to	Pin/alligned connection			Pinned into	pinned into
Pin Shaft 01																																		Pin through	Pin through
Pin Shaft 02																																			Pinned	Pinned into			Alligned
Pin Shaft 02																																			Pinned	pinned into		Alligned
External	Attaches to astrobee interface																		Power				Power				Touches ISS Handrail	Touches ISS Handrail						Touches ISS Handrail	Touches ISS Handrail

## Sheet: S5-Coded DSM
124		1	2	3	4	5	6	7	8	9	10	11	12	13	14	15	16	17	18	19	20	21	22	23	24	25	26	27	28	29	30	31	32	33	34	35	36	37	38	39
motor support rotation	1		1	1	1					1	1					1
AM tek motor system	2	1								1	1					1														1											1
motor turning shaft	3	1								1	1					1
motor turning shaft	4	1								1	1					1
motor support rotation	5						1	1	1	1	1					1
AM tek motor system	6					1				1	1					1																					1				1
motor turning shaft	7					1				1	1					1
motor turning shaft	8					1				1	1					1
Mounting holes plate	9	1	1	1	1	1	1	1	1		1	1	1	1	1	1	1	1	1	1																					1
Top Plate	10	1	1	1	1	1	1	1	1	1		1	1	1	1						1	1		1	1
Tornillo iso m3x	11									1	1
Tornillo iso m3x	12									1	1
Tornillo iso m3x	13									1	1
Tornillo iso m3x	14									1	1
Bottom Plate	15	1	1	1	1	1	1	1	1	1							1	1	1	1	1		1	1		1
Tornillo iso m3x	16									1						1
Tornillo iso m3x	17									1						1
Tornillo iso m3x	18									1						1
Tornillo iso m3x	19									1						1
Guide	20										1					1						1	1	1			1	1
Tornillo iso m3x	21										1										1
Tornillo iso m3x	22															1					1
Guide	23										1					1					1				1	1								1	1
Tornillo iso m3x	24										1													1
Tornillo iso m3x	25															1								1
3242 Lesjofors	26																				1							1
Articulate Guide	27																				1						1		1	1	1										1
Claw Link	28																											1		1	1	1	1								1
motor linear drive	29		1																									1	1			1	1
Pin Shaft 01	30																											1	1
Pin Shaft 02	31																												1	1			1
Pin Shaft 02	32																												1	1		1
3242 Lesjofors	33																							1											1
Articulate Guide	34																							1										1		1	1	1			1
Claw Link	35																																		1		1	1	1	1	1
Motor linear drive	36						1																												1	1			1	1
Pin Shaft 01	37																																		1	1
Pin Shaft 02	38																																			1	1			1
Pin Shaft 02	39																																			1	1		1
External			1				1			1																		1	1						1	1

## Sheet: S8-Full
124		1	2	3	4	5	6	7	8	9	10	11	12	13	14	15	16	17	18	19	20	21	22	23	24	25	26	27	28	29	30	31	32	33	34	35	36	37	38	39
motor support rotation	1		1	1	1					1	1					1
AM tek motor system	2	1								1	1					1														1											1
motor turning shaft	3	1								1	1					1
motor turning shaft	4	1								1	1					1
motor support rotation	5						1	1	1	1	1					1
AM tek motor system	6					1				1	1					1																					1				1
motor turning shaft	7					1				1	1					1
motor turning shaft	8					1				1	1					1
Mounting holes plate	9	1	1	1	1	1	1	1	1		1	1	1	1	1	1	1	1	1	1																					1
Top Plate	10	1	1	1	1	1	1	1	1	1		1	1	1	1						1	1		1	1
Tornillo iso m3x	11									1	1
Tornillo iso m3x	12									1	1
Tornillo iso m3x	13									1	1
Tornillo iso m3x	14									1	1
Bottom Plate	15	1	1	1	1	1	1	1	1	1							1	1	1	1	1		1	1		1
Tornillo iso m3x	16									1						1
Tornillo iso m3x	17									1						1
Tornillo iso m3x	18									1						1
Tornillo iso m3x	19									1						1
Guide	20										1					1						1	1	1			1	1
Tornillo iso m3x	21										1										1
Tornillo iso m3x	22															1					1
Guide	23										1					1					1				1	1								1	1
Tornillo iso m3x	24										1													1
Tornillo iso m3x	25															1								1
3242 Lesjofors	26																				1							1
Articulate Guide	27																				1						1		1	1	1										1
Claw Link	28																											1		1	1	1	1								1
motor linear drive	29		1																									1	1			1	1
Pin Shaft 01	30																											1	1
Pin Shaft 02	31																												1	1			1
Pin Shaft 02	32																												1	1		1
3242 Lesjofors	33																							1											1
Articulate Guide	34																							1										1		1	1	1			1
Claw Link	35																																		1		1	1	1	1	1
Motor linear drive	36						1																												1	1			1	1
Pin Shaft 01	37																																		1	1
Pin Shaft 02	38																																			1	1			1
Pin Shaft 02	39																																			1	1		1
External			1				1			1																		1	1						1	1

## Sheet: S8-Full-LowDetail
48		1	2	3	4	5	6	7	8	9	10	11	12	13	14	15	16	17	18	19	20	21
motor support rotation	1		1	1	1					1	1	1
AM tek motor system	2	1								1	1	1						1					1
motor turning shaft	3	1								1	1	1
motor turning shaft	4	1								1	1	1
motor support rotation	5						1	1	1	1	1	1
AM tek motor system	6					1				1	1	1										1	1
motor turning shaft	7					1				1	1	1
motor turning shaft	8					1				1	1	1
Mounting holes plate	9	1	1	1	1	1	1	1	1		1	1											1
Top Plate	10	1	1	1	1	1	1	1	1	1			1	1
Bottom Plate	11	1	1	1	1	1	1	1	1	1			1	1
Guide	12										1	1		1	1	1
Guide	13										1	1	1						1	1
3242 Lesjofors	14												1			1
Articulate Guide	15												1		1		1	1					1
Claw Link	16															1		1					1
motor linear drive	17		1													1	1
3242 Lesjofors	18													1						1
Articulate Guide	19													1					1		1	1	1
Claw Link	20																			1		1	1
Motor linear drive	21						1													1	1
External			1				1			1						1	1			1	1

## Sheet: Lookup
General	Specific	Abbreviation	Definition	Examples
Information	Status	SI	Communicates information about its status	Sensor
Information	Control	CI	Communicates signals for the control of another thing	Serial Commands
Material	Human	HM	Humans must be moved	Human attachment
Material	Gas	GM	Gas must be moved
Material	Liquid	LM
Material	Solid	SM
Material	Plasma	PM
Material	Mixture	MM
Energy	Human	HE	Human energy enters the system, pulling levers, etc.
Energy	Acoustic	AE
Energy	Biological	BE
Energy	Chemical	CE
Energy	Electrical	EE
Energy	Electromagnetic	EME
Energy	Hydraulic	HYE
Energy	Mechanical	ME	Gear movement, conflates translation and rotational motion…..	Rotation, mechanism
Energy	Magnetic	MAG
Energy	Pneumatic	PE
Energy	Radioactive	NE
Energy	Thermal	TE
Energy	Strain energy	SE		Flexing
Spatial	Proximity	P	In close proximity, touching, etc.	Touching or fixed
Spatial	Alignment	A	Uses a pin or other form of allignment, including tacking	Pin cnnection
Movement	Translational	LRM	Transfers translation motion				`
Movement	Rotational	RRM	Transfers rotational motion
