# Supplementary material for: Linking solver characteristics, solving processes and solution attributes: A data explainer for an open innovation generated robotic design dataset
Source: Data Brief. 2023 Sep 6;50:109547. doi: 10.1016/j.dib.2023.109547 (PMC10518673; doi:10.1016/j.dib.2023.109547)
Supplement: Supplementary file 1 [file mmc1.zip › Release/Solutions/Solution DSMs/D5-AM/AM-3 DSM.xlsx]

## Sheet: S1 - BOM
Component	Group	Note	Quantity		Component	Group	Fastener Removed	Notes		Component	Group	Notes
Linkage 1	Fingers1 & 2		2		Linkage 1	Finger 1									Row Labels	Sum of Quantity
Linakge 2	Fingers1 & 2		2		Linakge 2	Finger 1									(blank)
Linkage 3	Fingers1 & 2		2		Linkage 3	Finger 1									EMA Robotic Arm	82
Spur Gear	Fingers1 & 2		2		Spur Gear	Finger 1									Accessory - End Effector	24
Attachment Pins	Fingers1 & 2		2		Attachment Pins	Finger 1	X								Accessory - Gear Box 1	12
Linkage 1	Finger 3		1		Linkage 1	Finger 2									Accessory - Gear Box 2	12
Linakge 2	Finger 3		1		Linakge 2	Finger 2									Accessory - Long Gear Box 1	12
Linkage 3	Finger 3		1		Linkage 3	Finger 2									Accessory - Long Gear Box 2	12
Spur Gear	Finger 3		2		Spur Gear	Finger 2									Grand Total	154
Attachment Pins	Finger 3		1		Attachment Pins	Finger 2	X
Servo Motor	Power		1		Linkage 1	Finger 3
Servo motor controller	Power		1		Linakge 2	Finger 3
6V voltage regulator	Power		1		Linkage 3	Finger 3									Row Labels	Count of Component
Attachment bulkhead	Other		1		Spur Gear	Finger 3									(blank)
Protective cover	Other		1		Spur Gear	Finger 3									EMA Robotic Arm	82
servo pinion	Other		1		Attachment Pins	Finger 3	X								Accessory - End Effector	24
					Servo Motor	Power									Accessory - Gear Box 1	12
					Servo motor controller	Power									Accessory - Gear Box 2	12
					6V voltage regulator	Power									Accessory - Long Gear Box 1	12
					Attachment bulkhead	Other									Accessory - Long Gear Box 2	12
					Protective cover	Other									Grand Total	154
					servo pinion	Other
Total			22
					22					0

## Sheet: S2 - Subsys
Finger 1			Gear connection		Rotates in frame
Finger 2			Gear connection		Rotates in frame
Finger 3	Gear connection	Gear connection			Rotates in frame
Power			Gear connection		Affixed inside of frame
Other	Rotates in frame	Rotates in frame	Rotates in frame	Affixed inside of frame

## Sheet: S3 - SubDSM
Finger 1	Linkage 1	Linakge 2	Linkage 3	Spur Gear	Attachment Pins	External
Linkage 1		Pin connection		Affixed to	Affixed through middle	Touches ISS handrail, Pin connection to attachment bulkhead
Linakge 2	Pin connection		Pin connection			Touches ISS handrail
Linkage 3		Pin connection				Attachment bulkhead
Spur Gear	Affixed to					Touches top spurgear in 3
Attachment Pins	Affixed through middle					Attachment bulkhead
External	Touches ISS handrail, Pin connection to attachment bulkhead	Touches ISS handrail	Attachment bulkhead	Touches top spurgear in 3	Attachment bulkhead
Finger 2	Linkage 1	Linakge 2	Linkage 3	Spur Gear	Attachment Pins	External
Linkage 1		Pin connection		Affixed to	Affixed through middle	Touches ISS handrail, Pin connection to attachment bulkhead
Linakge 2	Pin connection		Pin connection			Touches ISS handrail
Linkage 3		Pin connection				Attachment bulkhead
Spur Gear	Affixed to					Touches bottom spurgear
Attachment Pins	Affixed through middle					Attachment bulkhead
External	Touches ISS handrail, Pin connection to attachment bulkhead	Touches ISS handrail	Attachment bulkhead	Touches bottom spurgear	Attachment bulkhead
Finger 3	Linkage 1	Linakge 2	Linkage 3	Spur Gear	Spur Gear	Attachment Pins	External
Linkage 1		Pin connection		Affixed to	Affixed to	Affixed through middle	Touches ISS handrail, Pin connection to attachment bulkhead
Linakge 2	Pin connection		Pin connection				Touches ISS handrail
Linkage 3		Pin connection					Attachment bulkhead
Spur Gear	Affixed to						Touches top spurgear in 3
Spur Gear	Affixed to						Touches bottom
Attachment Pins	Affixed through middle						Attachment bulkhead
External	Touches ISS handrail, Pin connection to attachment bulkhead	Touches ISS handrail	Attachment bulkhead	Touches top spurgear in 3	Touches bottom	Attachment bulkhead
Power	Servo Motor	Servo motor controller	6V voltage regulator	External
Servo Motor		Data connection	Power connection
Servo motor controller			Power connection	Data to astrobee
6V voltage regulator	Power connection	Power connection		Astrobee Power
External		Data to astrobee	Astrobee Power
Other	Attachment bulkhead	Protective cover	servo pinion	External
Attachment bulkhead
Protective cover	Attached
servo pinion				Attaches to servo, connects to lower gear
External			Attaches to servo, connects to lower gear

## Sheet: S4-DSM
	Attachment bulkhead	Protective cover	servo pinion	Servo Motor	Servo motor controller	6V voltage regulator	Linkage 1	Linakge 2	Linkage 3	Spur Gear	Attachment Pins	Linkage 1	Linakge 2	Linkage 3	Spur Gear	Spur Gear	Attachment Pins	Linkage 1	Linakge 2	Linkage 3	Spur Gear	Attachment Pins	External
Attachment bulkhead		Attached to					Alligned through pin		Pin connection	Alligned to hole	Affixed through hole	Alligned through pin		Pin connection	Alligned to hole	Alligned to hole	Affixed through hole	Alligned through pin		Pin connection	Alligned to hole	Affixed through hole	Attahces to ISS Handrail
Protective cover	Attached
servo pinion				Attached output shaft												Gear connection
Servo Motor			Attached to output shaft		Data connection	Power connection
Servo motor controller				Data connection		Power connection																	Data connection
6V voltage regulator				Power connection	Power connection																		Power connection
Linkage 1	Alligned through pin							Pin connection		Affixed to	Affixed through middle												Touches ISS Handrail
Linakge 2							Pin connection		Pin connection														Touches ISS handrail
Linkage 3	Pin connection							Pin connection
Spur Gear	Alligned to hole						Affixed to								Gear connection
Attachment Pins	Affixed through hole						Affixed through middle
Linkage 1	Alligned through pin												Pin connection		Affixed to	Affixed to	Affixed through middle						Touches ISS Handrail
Linakge 2												Pin connection		Pin connection									Touches ISS Handrail
Linkage 3	Pin connection												Pin connection
Spur Gear	Alligned to hole									Gear connection		Affixed to				Alligned with
Spur Gear	Alligned to hole		Gear connection									Affixed to			Alligned with						Gear connection
Attachment Pins	Affixed through hole											Affixed through middle
Linkage 1	Alligned through pin																		Pin connection		Affixed to	Affixed through middle	Touches ISS Handrail
Linakge 2																		Pin connection		Pin connection			Touches ISS Handrail
Linkage 3	Pin connection																		Pin connection
Spur Gear	Alligned to hole															Gear connection		Affixed to
Attachment Pins	Affixed through hole																	Affixed through middle
External	Attahces to ISS Handrail				Data connection	Power connection	Touches ISS Handrail	Touches ISS handrail				Touches ISS Handrail	Touches ISS Handrail					Touches ISS Handrail	Touches ISS Handrail

## Sheet: S5-Coded DSM
88	Attachment bulkhead	Protective cover	servo pinion	Servo Motor	Servo motor controller	6V voltage regulator	Linkage 1	Linakge 2	Linkage 3	Spur Gear	Attachment Pins	Linkage 1	Linakge 2	Linkage 3	Spur Gear	Spur Gear	Attachment Pins	Linkage 1	Linakge 2	Linkage 3	Spur Gear	Attachment Pins	External
Attachment bulkhead		1					1		1	1	1	1		1	1	1	1	1		1	1	1	1
Protective cover	1
servo pinion				1												1
Servo Motor			1		1	1
Servo motor controller				1		1																	1
6V voltage regulator				1	1																		1
Linkage 1	1							1		1	1												1
Linakge 2							1		1														1
Linkage 3	1							1
Spur Gear	1						1								1
Attachment Pins	1						1
Linkage 1	1												1		1	1	1						1
Linakge 2												1		1									1
Linkage 3	1												1
Spur Gear	1									1		1				1
Spur Gear	1		1									1			1						1
Attachment Pins	1											1
Linkage 1	1																		1		1	1	1
Linakge 2																		1		1			1
Linkage 3	1																		1
Spur Gear	1															1		1
Attachment Pins	1																	1
External	1				1	1	1	1				1	1					1	1

## Sheet: S8-Full
88		1	2	3	4	5	6	7	8	9	10	11	12	13	14	15	16	17	18	19	20	21	22
Attachment bulkhead	1		1					1		1	1	1	1		1	1	1	1	1		1	1	1	1
Protective cover	2	1
servo pinion	3				1												1
Servo Motor	4			1		1	1
Servo motor controller	5				1		1																	1
6V voltage regulator	6				1	1																		1
Linkage 1	7	1							1		1	1												1
Linakge 2	8							1		1														1
Linkage 3	9	1							1
Spur Gear	10	1						1								1
Attachment Pins	11	1						1
Linkage 1	12	1												1		1	1	1						1
Linakge 2	13												1		1									1
Linkage 3	14	1												1
Spur Gear	15	1									1		1				1
Spur Gear	16	1		1									1			1						1
Attachment Pins	17	1											1
Linkage 1	18	1																		1		1	1	1
Linakge 2	19																		1		1			1
Linkage 3	20	1																		1
Spur Gear	21	1															1		1
Attachment Pins	22	1																	1
External		1				1	1	1	1				1	1					1	1

## Sheet: S8-Full-LowDetail
76		1	2	3	4	5	6	7	8	9	10	11	12	13	14	15	16	17	18	19
Attachment bulkhead	1		1					1		1	1	1		1	1	1	1		1	1	1
Protective cover	2	1
servo pinion	3				1											1
Servo Motor	4			1		1	1
Servo motor controller	5				1		1														1
6V voltage regulator	6				1	1															1
Linkage 1	7	1							1		1										1
Linakge 2	8							1		1											1
Linkage 3	9	1							1
Spur Gear	10	1						1							1
Linkage 1	11	1											1		1	1					1
Linakge 2	12											1		1							1
Linkage 3	13	1											1
Spur Gear	14	1									1	1				1
Spur Gear	15	1		1								1			1					1
Linkage 1	16	1																1		1	1
Linakge 2	17																1		1		1
Linkage 3	18	1																1
Spur Gear	19	1														1	1
External		1				1	1	1	1			1	1				1	1

## Sheet: Lookup
General	Specific	Abbreviation	Definition	Examples
Information	Status	SI	Communicates information about its status	Sensor
Information	Control	CI	Communicates signals for the control of another thing	Serial Commands
Material	Human	HM	Humans must be moved	Human attachment
Material	Gas	GM	Gas must be moved
Material	Liquid	LM
Material	Solid	SM
Material	Plasma	PM
Material	Mixture	MM
Energy	Human	HE	Human energy enters the system, pulling levers, etc.
Energy	Acoustic	AE
Energy	Biological	BE
Energy	Chemical	CE
Energy	Electrical	EE
Energy	Electromagnetic	EME
Energy	Hydraulic	HYE
Energy	Mechanical	ME	Gear movement, conflates translation and rotational motion…..	Rotation, mechanism
Energy	Magnetic	MAG
Energy	Pneumatic	PE
Energy	Radioactive	NE
Energy	Thermal	TE
Energy	Strain energy	SE		Flexing
Spatial	Proximity	P	In close proximity, touching, etc.	Touching or fixed
Spatial	Alignment	A	Uses a pin or other form of allignment, including tacking	Pin cnnection
Movement	Translational	LRM	Transfers translation motion				`
Movement	Rotational	RRM	Transfers rotational motion
