# Supplementary material for: Linking solver characteristics, solving processes and solution attributes: A data explainer for an open innovation generated robotic design dataset
Source: Data Brief. 2023 Sep 6;50:109547. doi: 10.1016/j.dib.2023.109547 (PMC10518673; doi:10.1016/j.dib.2023.109547)
Supplement: Supplementary file 1 [file mmc1.zip › Release/Solutions/Solution DSMs/D5-AM/AM-2 DSM.xlsx]

## Sheet: S1 - BOM
Component	Group	Note	Quantity		Component	Group	Notes
Mounting Body	1		1		Mounting Body
Lead Screw	1		1		Lead Screw
Motor	1		1		Motor
Jaw 1	1		1		Left Jaw
Jaw 2	1		1		Right Jaw
Rubber	1		2		Left Rubber
Sensors	1		2		Right Rubber
					Left Sensors
					Right Sensors

## Sheet: S2 - Subsys
					External
External

## Sheet: S3 - SubDSM
	Mounting Body	Lead Screw	Motor	Left Jaw	Left Rubber	Left Sensors	Right Jaw	Right Rubber	Right Sensors
Mounting Body		Rotates in Hole	Fits into structure	Rotation Fit through pin			Rotation Fit through pin			Structural connection to interface
Lead Screw	Rotates in Hole		Direction connection	Transmits rotational energy
Motor	Fits into structure	Direction connection
Left Jaw	Rotation Fit through pin	Transmits rotational energy			Adhesion	Adhesion	Spur gear connection
Left Rubber				Adhesion		Touches				Touches ISS Handrail
Left Sensors				Adhesion	Touches					Touches ISS Handrail, Power
Right Jaw	Rotation Fit through pin			Spur gear connection				Adhesion	Adhesion
Right Rubber							Adhesion		Touches	Touches ISS Handrail
Right Sensors							Adhesion	Touches		Touches ISS Handrail, Power
	Structural connection to interface				Touches ISS Handrail	Touches ISS Handrail, Signal, Power		Touches ISS Handrail	Touches ISS Handrail, Signal, Power

## Sheet: S4-DSM
		1	2	3	4	5	6	7	8	9
Mounting Body	1		Rotates in Hole	Fits into structure	Rotation Fit through pin			Rotation Fit through pin			Structural connection to interface
Lead Screw	2	Rotates in Hole		Direction connection	Transmits rotational energy
Motor	3	Fits into structure	Direction connection
Left Jaw	4	Rotation Fit through pin	Transmits rotational energy			Adhesion	Adhesion	Spur gear connection
Left Rubber	5				Adhesion		Touches				Touches ISS Handrail
Left Sensors	6				Adhesion	Touches					Touches ISS Handrail, Power
Right Jaw	7	Rotation Fit through pin			Spur gear connection				Adhesion	Adhesion
Right Rubber	8							Adhesion		Touches	Touches ISS Handrail
Right Sensors	9							Adhesion	Touches		Touches ISS Handrail, Power
		Structural connection to interface				Touches ISS Handrail	Touches ISS Handrail, Signal, Power		Touches ISS Handrail	Touches ISS Handrail, Signal, Power

## Sheet: S5-Coded DSM
36		1	2	3	4	5	6	7	8	9
Mounting Body	1		1	1	1			1			1
Lead Screw	2	1		1	1
Motor	3	1	1
Left Jaw	4	1	1			1	1	1
Left Rubber	5				1		1				1
Left Sensors	6				1	1					1
Right Jaw	7	1			1				1	1
Right Rubber	8							1		1	1
Right Sensors	9							1	1		1
		1				1	1		1	1

## Sheet: Lookup
General	Specific	Abbreviation	Definition	Examples
Information	Status	SI	Communicates information about its status	Sensor
Information	Control	CI	Communicates signals for the control of another thing	Serial Commands
Material	Human	HM	Humans must be moved	Human attachment
Material	Gas	GM	Gas must be moved
Material	Liquid	LM
Material	Solid	SM
Material	Plasma	PM
Material	Mixture	MM
Energy	Human	HE	Human energy enters the system, pulling levers, etc.
Energy	Acoustic	AE
Energy	Biological	BE
Energy	Chemical	CE
Energy	Electrical	EE
Energy	Electromagnetic	EME
Energy	Hydraulic	HYE
Energy	Mechanical	ME	Gear movement, conflates translation and rotational motion…..	Rotation, mechanism
Energy	Magnetic	MAG
Energy	Pneumatic	PE
Energy	Radioactive	NE
Energy	Thermal	TE
Energy	Strain energy	SE		Flexing
Spatial	Proximity	P	In close proximity, touching, etc.	Touching or fixed
Spatial	Alignment	A	Uses a pin or other form of allignment, including tacking	Pin cnnection
Movement	Translational	LRM	Transfers translation motion				`
Movement	Rotational	RRM	Transfers rotational motion
