# Supplementary material for: Linking solver characteristics, solving processes and solution attributes: A data explainer for an open innovation generated robotic design dataset
Source: Data Brief. 2023 Sep 6;50:109547. doi: 10.1016/j.dib.2023.109547 (PMC10518673; doi:10.1016/j.dib.2023.109547)
Supplement: Supplementary file 1 [file mmc1.zip › Release/Solutions/Solution DSMs/D5-AM/AM-12 DSM.xlsx]

## Sheet: S1 - BOM
Component	Group	Note	Quantity		Component	Group	Fastener Removed	Notes		Component	Group	Notes
Body			1		Body										Row Labels	Sum of Quantity
Gear Train			1		Gear Train										(blank)
Shaft for gears			1		Shaft for gears		X								EMA Robotic Arm	82
Bearing			4		Bearing										Accessory - End Effector	24
Actuator			1		Bearing										Accessory - Gear Box 1	12
Contact Sensor			2		Bearing										Accessory - Gear Box 2	12
Force Sensor			4		Bearing										Accessory - Long Gear Box 1	12
					Actuator										Accessory - Long Gear Box 2	12
					Contact Sensor										Grand Total	154
					Contact Sensor
					Force Sensor
					Force Sensor
					Force Sensor										Row Labels	Count of Component
					Force Sensor										(blank)
															EMA Robotic Arm	82
															Accessory - End Effector	24
															Accessory - Gear Box 1	12
															Accessory - Gear Box 2	12
															Accessory - Long Gear Box 1	12
															Accessory - Long Gear Box 2	12
															Grand Total	154
Total			14
					14					0

## Sheet: S3 - SubDSM
	Bottom Body	Actuator	Actuator Gear	Top Body	Force Sensor	Force Sensor	Contact Sensor	Contact Sensor	Left Back Axle	Left Back Gear	Left Mid Axle	Left Mid Gear	Left Idle Axle	Left Idle Gear	Left Claw Shaft	Left Claw	Bearing	Bearing	Force Sensor	Right Back Axle	Right Back Gear	Right Mid Axle	Right Mid Gear	Right Claw Shaft	Right Claw	Bearing	Bearing	Force Sensor	Force Sensor
Bottom Body		Affixed to		Fit into					Affixed	Alligned	Affixed	Alligned	Affixed	Alligned	Affixed	Alligned	Affixed inside of			Affixed	Alligned	Affixed	Alligned	Affixed	Alligned	Affixed inside of				Touches ISS Handrail, Touches Astrobee
Actuator	Affixed to		Affixed to motor output																											Power, Data
Actuator Gear		Affixed to motor output								Gear Transmission											Gear Transmission
Top Body	Fit into				Affixed to	Affixed to	Affixed to	Affixed to	Affixed	Alligned	Affixed	Alligned	Affixed	Alligned	Affixed	Alligned		Affixed inside of		Affixed	Alligned	Affixed	Alligned	Affixed	Alligned		Affixed inside of			Touches ISS Handrail
Force Sensor				Affixed to																										Touches ISS Handrail, Power
Force Sensor				Affixed to																										Touches ISS Handrail, Power
Contact Sensor				Affixed to																										Touches ISS Handrail, Power
Contact Sensor				Affixed to																										Touches ISS Handrail, Power
Left Back Axle	Affixed			Affixed						Alligned and rotates on
Left Back Gear	Alligned		Gear Transmission	Alligned					Alligned and rotates on			Gear transmission
Left Mid Axle	Affixed			Affixed								Alligned and rotates on
Left Mid Gear	Alligned			Alligned						Gear transmission	Alligned and rotates on			Gear transmission
Left Idle Axle	Affixed			Affixed										Alligned and rotates on
Left Idle Gear	Alligned			Alligned								Gear transmission	Alligned and rotates on			Gear transmission
Left Claw Shaft	Affixed			Affixed												Alligned and rotates on	Alligned	Alligned
Left Claw	Alligned			Alligned										Gear transmission	Alligned and rotates on		Alligned and rotates on	Alligned and rotates on	Affixed to											Touches ISS Handrail
Bearing	Affixed inside of														Alligned	Alligned and rotates on		Alligned
Bearing				Affixed inside of											Alligned	Alligned and rotates on	Alligned
Force Sensor																Affixed to														Touches ISS Handrail, Power, Data
Right Back Axle	Affixed			Affixed																	Alligned and rotates on
Right Back Gear	Alligned		Gear Transmission	Alligned																Alligned and rotates on			Gear transmission
Right Mid Axle	Affixed			Affixed																			Alligned and rotates on
Right Mid Gear	Alligned			Alligned																	Gear transmission	Alligned and rotates on			Gear transmission
Right Claw Shaft	Affixed			Affixed																					Alligned and rotates on	Alligned	Alligned
Right Claw	Alligned			Alligned																			Gear transmission	Alligned and rotates on		Alligned and rotates on	Alligned and rotates on	Affixed to	Affixed to	Touches ISS Handrail
Bearing	Affixed inside of																							Alligned	Alligned and rotates on		Alligned
Bearing				Affixed inside of																				Alligned	Alligned and rotates on	Alligned
Force Sensor																									Affixed to					Touches ISS Handrail, Power, Data
Force Sensor																									Affixed to					Touches ISS Handrail, Power, Data
	Touches ISS Handrail, Touches Astrobee	Power		Touches ISS Handrail	Touches ISS Handrail, Power, Data	Touches ISS Handrail, Power, Data	Touches ISS Handrail, Power, Data	Touches ISS Handrail, Power, Data								Touches ISS Handrail			Touches ISS Handrail, Power, Data						Touches ISS Handrail			Touches ISS Handrail, Power, Data	Touches ISS Handrail, Power, Data

## Sheet: S4-DSM
	Bottom Body	Actuator	Actuator Gear	Top Body	Force Sensor	Force Sensor	Contact Sensor	Contact Sensor	Left Back Axle	Left Back Gear	Left Mid Axle	Left Mid Gear	Left Idle Axle	Left Idle Gear	Left Claw Shaft	Left Claw	Bearing	Bearing	Force Sensor	Right Back Axle	Right Back Gear	Right Mid Axle	Right Mid Gear	Right Claw Shaft	Right Claw	Bearing	Bearing	Force Sensor	Force Sensor
Bottom Body		Affixed to		Fit into					Affixed	Alligned	Affixed	Alligned	Affixed	Alligned	Affixed	Alligned	Affixed inside of			Affixed	Alligned	Affixed	Alligned	Affixed	Alligned	Affixed inside of				Touches ISS Handrail, Touches Astrobee
Actuator	Affixed to		Affixed to motor output																											Power, Data
Actuator Gear		Affixed to motor output								Gear Transmission											Gear Transmission
Top Body	Fit into				Affixed to	Affixed to	Affixed to	Affixed to	Affixed	Alligned	Affixed	Alligned	Affixed	Alligned	Affixed	Alligned		Affixed inside of		Affixed	Alligned	Affixed	Alligned	Affixed	Alligned		Affixed inside of			Touches ISS Handrail
Force Sensor				Affixed to																										Touches ISS Handrail, Power
Force Sensor				Affixed to																										Touches ISS Handrail, Power
Contact Sensor				Affixed to																										Touches ISS Handrail, Power
Contact Sensor				Affixed to																										Touches ISS Handrail, Power
Left Back Axle	Affixed			Affixed						Alligned and rotates on
Left Back Gear	Alligned		Gear Transmission	Alligned					Alligned and rotates on			Gear transmission
Left Mid Axle	Affixed			Affixed								Alligned and rotates on
Left Mid Gear	Alligned			Alligned						Gear transmission	Alligned and rotates on			Gear transmission
Left Idle Axle	Affixed			Affixed										Alligned and rotates on
Left Idle Gear	Alligned			Alligned								Gear transmission	Alligned and rotates on			Gear transmission
Left Claw Shaft	Affixed			Affixed												Alligned and rotates on	Alligned	Alligned
Left Claw	Alligned			Alligned										Gear transmission	Alligned and rotates on		Alligned and rotates on	Alligned and rotates on	Affixed to											Touches ISS Handrail
Bearing	Affixed inside of														Alligned	Alligned and rotates on		Alligned
Bearing				Affixed inside of											Alligned	Alligned and rotates on	Alligned
Force Sensor																Affixed to														Touches ISS Handrail, Power, Data
Right Back Axle	Affixed			Affixed																	Alligned and rotates on
Right Back Gear	Alligned		Gear Transmission	Alligned																Alligned and rotates on			Gear transmission
Right Mid Axle	Affixed			Affixed																			Alligned and rotates on
Right Mid Gear	Alligned			Alligned																	Gear transmission	Alligned and rotates on			Gear transmission
Right Claw Shaft	Affixed			Affixed																					Alligned and rotates on	Alligned	Alligned
Right Claw	Alligned			Alligned																			Gear transmission	Alligned and rotates on		Alligned and rotates on	Alligned and rotates on	Affixed to	Affixed to	Touches ISS Handrail
Bearing	Affixed inside of																							Alligned	Alligned and rotates on		Alligned
Bearing				Affixed inside of																				Alligned	Alligned and rotates on	Alligned
Force Sensor																									Affixed to					Touches ISS Handrail, Power, Data
Force Sensor																									Affixed to					Touches ISS Handrail, Power, Data
	Touches ISS Handrail, Touches Astrobee	Power		Touches ISS Handrail	Touches ISS Handrail, Power, Data	Touches ISS Handrail, Power, Data	Touches ISS Handrail, Power, Data	Touches ISS Handrail, Power, Data								Touches ISS Handrail			Touches ISS Handrail, Power, Data						Touches ISS Handrail			Touches ISS Handrail, Power, Data	Touches ISS Handrail, Power, Data

## Sheet: S5-Coded DSM
156		1	2	3	4	5	6	7	8	9	10	11	12	13	14	15	16	17	18	19	20	21	22	23	24	25	26	27	28	29
Bottom Body	1		1		1					1	1	1	1	1	1	1	1	1			1	1	1	1	1	1	1				1
Actuator	2	1		1																											1
Actuator Gear	3		1								1											1
Top Body	4	1				1	1	1	1	1	1	1	1	1	1	1	1		1		1	1	1	1	1	1		1			1
Force Sensor	5				1																										1
Force Sensor	6				1																										1
Contact Sensor	7				1																										1
Contact Sensor	8				1																										1
Left Back Axle	9	1			1						1
Left Back Gear	10	1		1	1					1			1
Left Mid Axle	11	1			1								1
Left Mid Gear	12	1			1						1	1			1
Left Idle Axle	13	1			1										1
Left Idle Gear	14	1			1								1	1			1
Left Claw Shaft	15	1			1												1	1	1
Left Claw	16	1			1										1	1		1	1	1											1
Bearing	17	1														1	1		1
Bearing	18				1											1	1	1
Force Sensor	19																1														1
Right Back Axle	20	1			1																	1
Right Back Gear	21	1		1	1																1			1
Right Mid Axle	22	1			1																			1
Right Mid Gear	23	1			1																	1	1			1
Right Claw Shaft	24	1			1																					1	1	1
Right Claw	25	1			1																			1	1		1	1	1	1	1
Bearing	26	1																							1	1		1
Bearing	27				1																				1	1	1
Force Sensor	28																									1					1
Force Sensor	29																									1					1
		1	1		1	1	1	1	1								1			1						1			1	1

## Sheet: S8-Full
156		1	2	3	4	5	6	7	8	9	10	11	12	13	14	15	16	17	18	19	20	21	22	23	24	25	26	27	28	29
Bottom Body	1		1		1					1	1	1	1	1	1	1	1	1			1	1	1	1	1	1	1				1
Actuator	2	1		1																											1
Actuator Gear	3		1								1											1
Top Body	4	1				1	1	1	1	1	1	1	1	1	1	1	1		1		1	1	1	1	1	1		1			1
Force Sensor	5				1																										1
Force Sensor	6				1																										1
Contact Sensor	7				1																										1
Contact Sensor	8				1																										1
Left Back Axle	9	1			1						1
Left Back Gear	10	1		1	1					1			1
Left Mid Axle	11	1			1								1
Left Mid Gear	12	1			1						1	1			1
Left Idle Axle	13	1			1										1
Left Idle Gear	14	1			1								1	1			1
Left Claw Shaft	15	1			1												1	1	1
Left Claw	16	1			1										1	1		1	1	1											1
Bearing	17	1														1	1		1
Bearing	18				1											1	1	1
Force Sensor	19																1														1
Right Back Axle	20	1			1																	1
Right Back Gear	21	1		1	1																1			1
Right Mid Axle	22	1			1																			1
Right Mid Gear	23	1			1																	1	1			1
Right Claw Shaft	24	1			1																					1	1	1
Right Claw	25	1			1																			1	1		1	1	1	1	1
Bearing	26	1																							1	1		1
Bearing	27				1																				1	1	1
Force Sensor	28																									1					1
Force Sensor	29																									1					1
		1	1		1	1	1	1	1								1			1						1			1	1

## Sheet: S8-Full-LowDetail
106		1	2	3	4	5	6	7	8	9	10	11	12	13	14	15	16	17	18	19	20	21	22
Bottom Body	1		1		1					1	1	1	1	1			1	1	1	1				1
Actuator	2	1		1																				1
Actuator Gear	3		1							1							1
Top Body	4	1				1	1	1	1	1	1	1	1		1		1	1	1		1			1
Force Sensor	5				1																			1
Force Sensor	6				1																			1
Contact Sensor	7				1																			1
Contact Sensor	8				1																			1
Left Back Gear	9	1		1	1						1
Left Mid Gear	10	1			1					1		1
Left Idle Gear	11	1			1						1		1
Left Claw	12	1			1							1		1	1	1								1
Bearing	13	1											1		1
Bearing	14				1								1	1
Force Sensor	15												1											1
Right Back Gear	16	1		1	1													1
Right Mid Gear	17	1			1												1		1
Right Claw	18	1			1													1		1	1	1	1	1
Bearing	19	1																	1		1
Bearing	20				1														1	1
Force Sensor	21																		1					1
Force Sensor	22																		1					1
		1	1		1	1	1	1	1				1			1			1			1	1

## Sheet: Lookup
General	Specific	Abbreviation	Definition	Examples
Information	Status	SI	Communicates information about its status	Sensor
Information	Control	CI	Communicates signals for the control of another thing	Serial Commands
Material	Human	HM	Humans must be moved	Human attachment
Material	Gas	GM	Gas must be moved
Material	Liquid	LM
Material	Solid	SM
Material	Plasma	PM
Material	Mixture	MM
Energy	Human	HE	Human energy enters the system, pulling levers, etc.
Energy	Acoustic	AE
Energy	Biological	BE
Energy	Chemical	CE
Energy	Electrical	EE
Energy	Electromagnetic	EME
Energy	Hydraulic	HYE
Energy	Mechanical	ME	Gear movement, conflates translation and rotational motion…..	Rotation, mechanism
Energy	Magnetic	MAG
Energy	Pneumatic	PE
Energy	Radioactive	NE
Energy	Thermal	TE
Energy	Strain energy	SE		Flexing
Spatial	Proximity	P	In close proximity, touching, etc.	Touching or fixed
Spatial	Alignment	A	Uses a pin or other form of allignment, including tacking	Pin cnnection
Movement	Translational	LRM	Transfers translation motion				`
Movement	Rotational	RRM	Transfers rotational motion
