# Supplementary material for: Linking solver characteristics, solving processes and solution attributes: A data explainer for an open innovation generated robotic design dataset
Source: Data Brief. 2023 Sep 6;50:109547. doi: 10.1016/j.dib.2023.109547 (PMC10518673; doi:10.1016/j.dib.2023.109547)
Supplement: Supplementary file 1 [file mmc1.zip › Release/Solutions/Solution DSMs/D5-AM/AM-4 DSM.xlsx]

## Sheet: S1 - BOM
Component	Group	Note	Quantity		Component	Group	Fastener Removed	Notes		Component	Group	Notes
Attachment Arms	Sub 1		2		Attachment Arms	Sub 1									Row Labels	Sum of Quantity
Air Bags	Sub 1		2		Attachment Arms	Sub 1									(blank)
Fasteners	Sub 1		12		Air Bags	Sub 1									EMA Robotic Arm	82
Plastic Casing	Sub 1		2		Air Bags	Sub 1									Accessory - End Effector	24
Air Pump	Sub 2		1		Fasteners	Sub 1	X								Accessory - Gear Box 1	12
Vacuum Pump	Sub 2		1		Fasteners	Sub 1	X								Accessory - Gear Box 2	12
Wires	Sub 2		1		Fasteners	Sub 1	X								Accessory - Long Gear Box 1	12
Contact Sensor	Sub 2		1		Fasteners	Sub 1	X								Accessory - Long Gear Box 2	12
Sunction Cups	Sub 2		4		Fasteners	Sub 1	X								Grand Total	154
Tubing	Sub 2		1		Fasteners	Sub 1	X
Vacuum Transducer	Sub 2		1		Fasteners	Sub 1	X
Air Pressure Transcuder	Sub 2		1		Fasteners	Sub 1	X
					Fasteners	Sub 1	X								Row Labels	Count of Component
					Fasteners	Sub 1	X								(blank)
					Fasteners	Sub 1	X								EMA Robotic Arm	82
					Fasteners	Sub 1	X								Accessory - End Effector	24
					Plastic Casing	Sub 1									Accessory - Gear Box 1	12
					Plastic Casing	Sub 1									Accessory - Gear Box 2	12
					Air Pump	Sub 2									Accessory - Long Gear Box 1	12
					Vacuum Pump	Sub 2									Accessory - Long Gear Box 2	12
					Wires	Sub 2	X								Grand Total	154
					Contact Sensor	Sub 2
					Sunction Cups	Sub 2
					Sunction Cups	Sub 2
					Sunction Cups	Sub 2
					Sunction Cups	Sub 2
					Tubing	Sub 2	X
					Vacuum Transducer	Sub 2
					Air Pressure Transcuder	Sub 2
Total			29
					29					0

## Sheet: S2 - Subsys
	Subsystem 1 (Mech)	Subsystem 2 (Power, Pneumatics
Subsystem 1 (Mech)		Power, Data, Pneumatics	Physical connection
Subsystem 2 (Power, Pneumatics	Power, Data, Pneumatics		Power, Data
	Physical connection	Power, Data

## Sheet: S3 - SubDSM
	Attachment Arms	Attachment Arms	Air Bags	Air Bags	Fasteners	Fasteners	Fasteners	Fasteners	Fasteners	Fasteners	Fasteners	Fasteners	Fasteners	Fasteners	Fasteners	Fasteners	Plastic Casing	Plastic Casing	External
Attachment Arms L			Phystically touches										Pin through	Allign	Pin through	Allign			Suction cups
Attachment Arms R				Phystically touches									Allign	Pin through	Allign	Pin through			Suction cups
Air Bags L	Phystically touches																Touches Frame	Touches Frame	Gas from generator
Air Bags R		Phystically touches															Touches Frame	Touches Frame	Gas from generator
Fasteners																	Screw Into	Pin through
Fasteners																	Screw Into	Pin through
Fasteners																	Screw Into	Pin through
Fasteners																	Screw Into	Pin through
Fasteners																	Pin through connection		Attaches to interface plate
Fasteners																	Pin through connection		Attaches to interface plate
Fasteners																		Pin through connection	Attaches to interface plate
Fasteners																		Pin through connection	Attaches to interface plate
Fasteners	Pin through	Allign												Screws into			Alligned with/pin hole	Alligned with/pin hole
Fasteners	Allign	Pin through											Screws into				Alligned with/pin hole	Alligned with/pin hole
Fasteners	Pin through	Allign														Screws into	Alligned with/pin hole	Alligned with/pin hole
Fasteners	Allign	Pin through													Screws into		Alligned with/pin hole	Alligned with/pin hole
Plastic Casing			Touches Frame	Touches Frame	Screw Into	Screw Into	Screw Into	Screw Into	Pin through connection	Pin through connection			Alligned with/pin hole	Alligned with/pin hole	Alligned with/pin hole	Alligned with/pin hole		Fits into	Touches Interface Plate
Plastic Casing			Touches Frame	Touches Frame	Pin through	Pin through	Pin through	Pin through			Pin through connection	Pin through connection	Alligned with/pin hole	Alligned with/pin hole	Alligned with/pin hole	Alligned with/pin hole	Fits into		Touches Interface Plate
External	Suction cups	Suction cups	Gas from generator	Gas from generator					Attaches to interface plate	Attaches to interface plate	Attaches to interface plate	Attaches to interface plate					Touches Interface Plate	Touches Interface Plate
	Air Pump	Vacuum Pump	Wires	Contact Sensor	Sunction Cups	Sunction Cups	Sunction Cups	Sunction Cups	Tubing	Vacuum Transducer	Air Pressure Transcuder	External
Air Pump		Pneumatic Connection	Power, Data		Pneumatic Connection	Pneumatic Connection	Pneumatic Connection	Pneumatic Connection	Pneumatic Connection	Pneumatic Connection	Pneumatic Connection
Vacuum Pump	Pneumatic Connection		Power, Data		Pneumatic Connection	Pneumatic Connection	Pneumatic Connection	Pneumatic Connection	Pneumatic Connection	Pneumatic Connection	Pneumatic Connection
Wires	Power, Data	Power, Data										Power, Data
Contact Sensor												Affixed into frame
Sunction Cups	Pneumatic Connection	Pneumatic Connection				Pneumatic Connection	Pneumatic Connection	Pneumatic Connection	Pneumatic Connection	Pneumatic Connection	Pneumatic Connection	Touches ISS Handrail
Sunction Cups	Pneumatic Connection	Pneumatic Connection			Pneumatic Connection		Pneumatic Connection	Pneumatic Connection	Pneumatic Connection	Pneumatic Connection	Pneumatic Connection	Touches ISS Handrail
Sunction Cups	Pneumatic Connection	Pneumatic Connection			Pneumatic Connection	Pneumatic Connection		Pneumatic Connection	Pneumatic Connection	Pneumatic Connection	Pneumatic Connection	Touches ISS Handrail
Sunction Cups	Pneumatic Connection	Pneumatic Connection			Pneumatic Connection	Pneumatic Connection	Pneumatic Connection		Pneumatic Connection	Pneumatic Connection	Pneumatic Connection	Touches ISS Handrail
Tubing	Pneumatic Connection	Pneumatic Connection			Pneumatic Connection	Pneumatic Connection	Pneumatic Connection	Pneumatic Connection		Pneumatic Connection	Pneumatic Connection
Vacuum Transducer	Pneumatic Connection	Pneumatic Connection			Pneumatic Connection	Pneumatic Connection	Pneumatic Connection	Pneumatic Connection	Pneumatic Connection		Pneumatic Connection	Power, Data
Air Pressure Transcuder	Pneumatic Connection	Pneumatic Connection			Pneumatic Connection	Pneumatic Connection	Pneumatic Connection	Pneumatic Connection	Pneumatic Connection	Pneumatic Connection		Power, Data
External			Power, Data	Affixed into frame	Touches ISS Handrail	Touches ISS Handrail	Touches ISS Handrail	Touches ISS Handrail		Power, Data	Power, Data

## Sheet: S4-DSM
	Attachment Arms	Attachment Arms	Air Bags	Air Bags	Fasteners	Fasteners	Fasteners	Fasteners	Fasteners	Fasteners	Fasteners	Fasteners	Fasteners	Fasteners	Fasteners	Fasteners	Plastic Casing	Plastic Casing	Air Pump	Vacuum Pump	Contact Sensor	Sunction Cups	Sunction Cups	Sunction Cups	Sunction Cups	Tubing	Vacuum Transducer	Air Pressure Transcuder	External
Attachment Arms L			Phystically touches										Pin through	Allign	Pin through	Allign						Affixed inside	Affixed inside
Attachment Arms R				Phystically touches									Allign	Pin through	Allign	Pin through								Affixed inside	Affixed inside
Air Bags L	Phystically touches																Touches Frame	Touches Frame	Pneumatic Connection	Pneumatic Connection		Pneumatic Connection	Pneumatic Connection	Pneumatic Connection	Pneumatic Connection	Attached to	Pneumatic Connection	Pneumatic Connection	Gas from generator
Air Bags R		Phystically touches															Touches Frame	Touches Frame	Pneumatic Connection	Pneumatic Connection		Pneumatic Connection	Pneumatic Connection	Pneumatic Connection	Pneumatic Connection	Attached to	Pneumatic Connection	Pneumatic Connection	Gas from generator
Fasteners																	Screw Into	Pin through
Fasteners																	Screw Into	Pin through
Fasteners																	Screw Into	Pin through
Fasteners																	Screw Into	Pin through
Fasteners																	Pin through connection												Attaches to interface plate
Fasteners																	Pin through connection												Attaches to interface plate
Fasteners																		Pin through connection											Attaches to interface plate
Fasteners																		Pin through connection											Attaches to interface plate
Fasteners	Pin through	Allign												Screws into			Alligned with/pin hole	Alligned with/pin hole
Fasteners	Allign	Pin through											Screws into				Alligned with/pin hole	Alligned with/pin hole
Fasteners	Pin through	Allign														Screws into	Alligned with/pin hole	Alligned with/pin hole
Fasteners	Allign	Pin through													Screws into		Alligned with/pin hole	Alligned with/pin hole
Plastic Casing			Touches Frame	Touches Frame	Screw Into	Screw Into	Screw Into	Screw Into	Pin through connection	Pin through connection			Alligned with/pin hole	Alligned with/pin hole	Alligned with/pin hole	Alligned with/pin hole		Fits into	Affixed inside	Affixed inside	Affixed to								Touches Interface Plate
Plastic Casing			Touches Frame	Touches Frame	Pin through	Pin through	Pin through	Pin through			Pin through connection	Pin through connection	Alligned with/pin hole	Alligned with/pin hole	Alligned with/pin hole	Alligned with/pin hole	Fits into		Affixed inside	Affixed inside	Affixed to								Touches Interface Plate
Air Pump			Pneumatic Connection	Pneumatic Connection													Affixed inside	Affixed inside		Pneumatic Connection		Pneumatic Connection	Pneumatic Connection	Pneumatic Connection	Pneumatic Connection	Pneumatic Connection	Pneumatic Connection	Pneumatic Connection
Vacuum Pump			Pneumatic Connection	Pneumatic Connection													Affixed inside	Affixed inside	Pneumatic Connection			Pneumatic Connection	Pneumatic Connection	Pneumatic Connection	Pneumatic Connection	Pneumatic Connection	Pneumatic Connection	Pneumatic Connection
Contact Sensor																	Affixed to	Affixed to											Affixed into frame
Sunction Cups	Affixed inside		Pneumatic Connection	Pneumatic Connection															Pneumatic Connection	Pneumatic Connection			Pneumatic Connection	Pneumatic Connection	Pneumatic Connection	Pneumatic Connection	Pneumatic Connection	Pneumatic Connection	Touches ISS Handrail
Sunction Cups	Affixed inside		Pneumatic Connection	Pneumatic Connection															Pneumatic Connection	Pneumatic Connection		Pneumatic Connection		Pneumatic Connection	Pneumatic Connection	Pneumatic Connection	Pneumatic Connection	Pneumatic Connection	Touches ISS Handrail
Sunction Cups		Affixed inside	Pneumatic Connection	Pneumatic Connection															Pneumatic Connection	Pneumatic Connection		Pneumatic Connection	Pneumatic Connection		Pneumatic Connection	Pneumatic Connection	Pneumatic Connection	Pneumatic Connection	Touches ISS Handrail
Sunction Cups		Affixed inside	Pneumatic Connection	Pneumatic Connection															Pneumatic Connection	Pneumatic Connection		Pneumatic Connection	Pneumatic Connection	Pneumatic Connection		Pneumatic Connection	Pneumatic Connection	Pneumatic Connection	Touches ISS Handrail
Tubing			Attached to	Attached to															Pneumatic Connection	Pneumatic Connection		Pneumatic Connection	Pneumatic Connection	Pneumatic Connection	Pneumatic Connection		Pneumatic Connection	Pneumatic Connection
Vacuum Transducer			Pneumatic Connection	Pneumatic Connection															Pneumatic Connection	Pneumatic Connection		Pneumatic Connection	Pneumatic Connection	Pneumatic Connection	Pneumatic Connection	Pneumatic Connection		Pneumatic Connection	Power, Data
Air Pressure Transcuder			Pneumatic Connection	Pneumatic Connection															Pneumatic Connection	Pneumatic Connection		Pneumatic Connection	Pneumatic Connection	Pneumatic Connection	Pneumatic Connection	Pneumatic Connection	Pneumatic Connection		Power, Data
External			Gas from generator	Gas from generator					Attaches to interface plate	Attaches to interface plate	Attaches to interface plate	Attaches to interface plate					Touches Interface Plate	Touches Interface Plate			Affixed into frame	Touches ISS Handrail	Touches ISS Handrail	Touches ISS Handrail	Touches ISS Handrail		Power, Data	Power, Data

## Sheet: S5-Coded DSM
232		1	2	3	4	5	6	7	8	9	10	11	12	13	14	15	16	17	18	19	20	#REF!	#REF!	#REF!	#REF!	#REF!	#REF!	#REF!	#REF!	External
Attachment Arms L	1			1										1	1	1	1						1	1
Attachment Arms R	2				1									1	1	1	1								1	1
Air Bags L	3	1																1	1	1	1		1	1	1	1	1	1	1	1
Air Bags R	4		1															1	1	1	1		1	1	1	1	1	1	1	1
Fasteners	5																	1	1
Fasteners	6																	1	1
Fasteners	7																	1	1
Fasteners	8																	1	1
Fasteners	9																	1												1
Fasteners	10																	1												1
Fasteners	11																		1											1
Fasteners	12																		1											1
Fasteners	13	1	1												1			1	1
Fasteners	14	1	1											1				1	1
Fasteners	15	1	1														1	1	1
Fasteners	16	1	1													1		1	1
Plastic Casing	17			1	1	1	1	1	1	1	1			1	1	1	1		1	1	1	1								1
Plastic Casing	18			1	1	1	1	1	1			1	1	1	1	1	1	1		1	1	1								1
Air Pump	19			1	1													1	1		1		1	1	1	1	1	1	1
Vacuum Pump	20			1	1													1	1	1			1	1	1	1	1	1	1
Contact Sensor	#REF!																	1	1											1
Sunction Cups	#REF!	1		1	1															1	1			1	1	1	1	1	1	1
Sunction Cups	#REF!	1		1	1															1	1		1		1	1	1	1	1	1
Sunction Cups	#REF!		1	1	1															1	1		1	1		1	1	1	1	1
Sunction Cups	#REF!		1	1	1															1	1		1	1	1		1	1	1	1
Tubing	#REF!			1	1															1	1		1	1	1	1		1	1
Vacuum Transducer	#REF!			1	1															1	1		1	1	1	1	1		1	1
Air Pressure Transcuder	#REF!			1	1															1	1		1	1	1	1	1	1		1
External				1	1					1	1	1	1					1	1			1	1	1	1	1		1	1

## Sheet: S6 - Elect SubDSM
	Breakout Board	Dual DC Motor Controller	Main processor Board	Fuse	Connector
Breakout Board		Data	Power, Data			Data, Connection to touch sensor
Dual DC Motor Controller	Data
Main processor Board	Power, Data			Power
Fuse			Power		Power
Connector				Power
	Data, Connection to touch sensor

## Sheet: S8-Full
250		1	2	3	4	5	6	7	8	9	10	11	12	13	14	15	16	17	18	19	20	#REF!	#REF!	#REF!	#REF!	#REF!	#REF!	#REF!	#REF!	#REF!	#REF!	#REF!	#REF!	#REF!	External
Attachment Arms L	1			1										1	1	1	1						1	1											1
Attachment Arms R	2				1									1	1	1	1								1	1									1
Air Bags L	3	1																1	1	1	1		1	1	1	1	1	1	1
Air Bags R	4		1															1	1	1	1		1	1	1	1	1	1	1
Fasteners	5																	1	1
Fasteners	6																	1	1
Fasteners	7																	1	1
Fasteners	8																	1	1
Fasteners	9																	1																	1
Fasteners	10																	1																	1
Fasteners	11																		1																1
Fasteners	12																		1																1
Fasteners	13	1	1												1			1	1
Fasteners	14	1	1											1				1	1
Fasteners	15	1	1														1	1	1
Fasteners	16	1	1													1		1	1
Plastic Casing	17			1	1	1	1	1	1	1	1			1	1	1	1		1	1	1	1													1
Plastic Casing	18			1	1	1	1	1	1			1	1	1	1	1	1	1		1	1	1													1
Air Pump	19			1	1													1	1		1		1	1	1	1	1	1	1		1
Vacuum Pump	20			1	1													1	1	1			1	1	1	1	1	1	1		1
Contact Sensor	21																	1	1											1					1
Sunction Cups	22	1		1	1															1	1			1	1	1	1	1	1						1
Sunction Cups	23	1		1	1															1	1		1		1	1	1	1	1						1
Sunction Cups	24		1	1	1															1	1		1	1		1	1	1	1						1
Sunction Cups	25		1	1	1															1	1		1	1	1		1	1	1						1
Tubing	26			1	1															1	1		1	1	1	1		1	1
Vacuum Transducer	27			1	1															1	1		1	1	1	1	1		1	1
Air Pressure Transcuder	28			1	1															1	1		1	1	1	1	1	1		1
Breakout Board	29																					1						1	1		1	1			1
Dual DC Motor Controller	30																			1	1									1
Main processor Board	31																													1			1
Fuse	32																															1		1	1
Connector	33																																1		1
External		1	1							1	1	1	1									1	1	1	1	1				1			1	1
																																				202

## Sheet: S8-Full-LowDetail
160		1	2	3	4	5	6	7	8	9	10	11	12	13	14	15	16	17	18	19	20	External
Attachment Arms L	1			1							1	1										1
Attachment Arms R	2				1								1	1								1
Air Bags L	3	1				1	1	1	1		1	1	1	1	1	1
Air Bags R	4		1			1	1	1	1		1	1	1	1	1	1
Plastic Casing	5			1	1		1	1	1	1
Plastic Casing	6			1	1	1		1	1	1
Air Pump	7			1	1	1	1		1		1	1	1	1	1	1		1
Vacuum Pump	8			1	1	1	1	1			1	1	1	1	1	1		1
Contact Sensor	9					1	1										1					1
Sunction Cups	10	1		1	1			1	1			1	1	1	1	1						1
Sunction Cups	11	1		1	1			1	1		1		1	1	1	1						1
Sunction Cups	12		1	1	1			1	1		1	1		1	1	1						1
Sunction Cups	13		1	1	1			1	1		1	1	1		1	1						1
Vacuum Transducer	14			1	1			1	1		1	1	1	1		1	1
Air Pressure Transcuder	15			1	1			1	1		1	1	1	1	1		1
Breakout Board	16									1					1	1		1	1			1
Dual DC Motor Controller	17							1	1								1
Main processor Board	18																1			1
Fuse	19																		1		1	1
Connector	20																			1		1
External		1	1							1	1	1	1	1			1			1	1

## Sheet: Lookup
General	Specific	Abbreviation	Definition	Examples
Information	Status	SI	Communicates information about its status	Sensor
Information	Control	CI	Communicates signals for the control of another thing	Serial Commands
Material	Human	HM	Humans must be moved	Human attachment
Material	Gas	GM	Gas must be moved
Material	Liquid	LM
Material	Solid	SM
Material	Plasma	PM
Material	Mixture	MM
Energy	Human	HE	Human energy enters the system, pulling levers, etc.
Energy	Acoustic	AE
Energy	Biological	BE
Energy	Chemical	CE
Energy	Electrical	EE
Energy	Electromagnetic	EME
Energy	Hydraulic	HYE
Energy	Mechanical	ME	Gear movement, conflates translation and rotational motion…..	Rotation, mechanism
Energy	Magnetic	MAG
Energy	Pneumatic	PE
Energy	Radioactive	NE
Energy	Thermal	TE
Energy	Strain energy	SE		Flexing
Spatial	Proximity	P	In close proximity, touching, etc.	Touching or fixed
Spatial	Alignment	A	Uses a pin or other form of allignment, including tacking	Pin cnnection
Movement	Translational	LRM	Transfers translation motion				`
Movement	Rotational	RRM	Transfers rotational motion
