# Supplementary material for: Linking solver characteristics, solving processes and solution attributes: A data explainer for an open innovation generated robotic design dataset
Source: Data Brief. 2023 Sep 6;50:109547. doi: 10.1016/j.dib.2023.109547 (PMC10518673; doi:10.1016/j.dib.2023.109547)
Supplement: Supplementary file 1 [file mmc1.zip › Release/Solutions/Solution DSMs/D5-AM/AM-5 DSM.xlsx]

## Sheet: S1 - BOM
Component	Group	Note	Quantity		Component	Group	Fastener Removed	Notes		Component	Group	Notes
Gearmotor			2		L Gearmotor										Row Labels	Sum of Quantity
AM Screws			12		R Gear Motor										(blank)
Panel Screws			4		AM Screw 1		X								EMA Robotic Arm	82
Pincer Bearings			8		AM Screw 2		X								Accessory - End Effector	24
Small Bearings			4		AM Screw 3		X								Accessory - Gear Box 1	12
Retaining Ring			2		AM Screw 4		X								Accessory - Gear Box 2	12
Spur-Worm Gear			2		AM Screw 5		X								Accessory - Long Gear Box 1	12
Worm			2		AM Screw 6		X								Accessory - Long Gear Box 2	12
Base			1		AM Screw 7		X								Grand Total	154
Base Cover			1		AM Screw 8		X
motor 1 Cover			1		AM Screw 9		X
Motor 2 cover			1		AM Screw 10		X
Pincer 1			1		AM Screw 11		X								Row Labels	Count of Component
Pincer 2			1		AM Screw 12		X								(blank)
Pincer 3			1		Pannel Screws 1		X								EMA Robotic Arm	82
Pincer 4			1		Pannel Screws 2		X								Accessory - End Effector	24
Force Sensor			2		Pannel Screws 3		X								Accessory - Gear Box 1	12
					Pannel Screws 4		X								Accessory - Gear Box 2	12
					Pincer Bearings 1 TL										Accessory - Long Gear Box 1	12
					Pincer Bearings 2 TL										Accessory - Long Gear Box 2	12
					Pincer Bearings 3 TR										Grand Total	154
					Pincer Bearings 4 TR
					Pincer Bearings 5 BL
					Pincer Bearings 6 BL
					Pincer Bearings 7 BR
					Pincer Bearings 8 BR
					Small Bearings 1 TL
					Small Bearings 2 TR
					Small Bearings 3 BL
					Small Bearings 4 BR
					Retaining Ring 1 BL
					Retaining Ring 2 BR
					Spur-Worm Gear L
					Spur-Worm Gear R
					Worm L
					Worm R
					Base
					Base Cover
					Motor 1 Cover L
					Motor 2 Cover R
					Pincer 1 BR
					Pincer 2 FR
					Pincer 3 FL
					Pincer 4 BL
					Force Sensor 1 L
					Force Sensor 2 R
Total			46
					46					0

## Sheet: S3,4 - DSM
	Pannel Screws 1	Pannel Screws 2	Pannel Screws 3	Pannel Screws 4	Base	Motor 1 Cover L	AM Screw 1	AM Screw 2	L Gearmotor	Worm L	Small Bearings 1 TL	Spur-Worm Gear L	Retaining Ring 1 BL	Small Bearings 2 TR	Pincer Bearings 1 TL	Pincer 1 BR	Pincer Bearings 2 TL	Pincer Bearings 3 TR	Pincer 2 FR	Pincer Bearings 4 TR	Motor 2 Cover R	AM Screw 3	AM Screw 4	R Gear Motor	Worm R	Small Bearings 3 BL	Spur-Worm Gear R	Retaining Ring 2 BR	Small Bearings 4 BR	Pincer Bearings 5 BL	Pincer 3 FL	Pincer Bearings 6 BL	Pincer Bearings 7 BR	Pincer 4 BL	Pincer Bearings 8 BR	Base Cover	AM Screw 5	AM Screw 6	AM Screw 7	AM Screw 8	AM Screw 9	AM Screw 10	AM Screw 11	AM Screw 12	Force Sensor 1 L	Force Sensor 2 R
Pannel Screws 1					Passes throgh and captures																																										Screws into
Pannel Screws 2					Passes throgh and captures																																										Screws into
Pannel Screws 3					Passes throgh and captures																																										Screws into
Pannel Screws 4					Passes throgh and captures																																										Screws into
Base	Passes throgh and captures	Passes throgh and captures	Passes throgh and captures	Passes throgh and captures		Touches and is alligned	Screws into	Screws into	Fits through and is alligned	Alligned to hole in base	Fits on a shaft	Alligned to a hole	Alligned	Fits on a shaft	Fit into	Rotates on shaft	Alligned with	Fit into	Rotates on shaft	Alligned with	Touches and is alligned	Screws into	Screws into	Fits through and is alligned	Alligned to hole in base	Fits on a shaft	Alligned to a hole	Alligned	Fits on a shaft	Fit into	Rotates on shaft	Alligned with	Fit into	Rotates on shaft	Alligned with	Alligned with and fixed into	Screws into	Screws into	Screws into	Screws into	Screws into	Screws into	Screws into	Screws into	Fit into frame	Fit into frame	Alligned
Motor 1 Cover L					Touches and is alligned		Pin through	Pin through	Captures the motor and touches it
AM Screw 1					Screws into	Pin through
AM Screw 2					Screws into	Pin through
L Gearmotor					Fits through and is alligned	Captures the motor and touches it				Fit onto output shaft																																					Data, Power
Worm L					Alligned to hole in base				Fit onto output shaft			Geartooth connection
Small Bearings 1 TL					Fits on a shaft							Affixed to outside of	Alligned	Alligned with
Spur-Worm Gear L					Alligned to a hole					Geartooth connection	Affixed to outside of		captures	Affixed to outside of		Gear connection
Retaining Ring 1 BL					Alligned						Alligned	captures		Alligned with
Small Bearings 2 TR					Fits on a shaft						Alligned with	Affixed to outside of	Alligned
Pincer Bearings 1					Fit into											Fit into	Alligned																			Alligned with					Alligned with
Pincer 1 BR					Rotates on shaft							Gear connection			Fit into		Fit into		Gear connection																	Alligned with					Alligned with						Touches ISS Handrail
Pincer Bearings 2					Alligned with										Alligned	Fit into																				Fit into					Alligned with
Pincer Bearings 3					Fit into														Fit into	Alligned																Alligned with						Alligned with
Pincer 2 FR					Rotates on shaft											Gear connection		Fit into		Fit into																Alligned with						Alligned with					Touches ISS Handrail
Pincer Bearings 4					Alligned with													Alligned	Fit into																	Fit into						Alligned with
Motor 2 Cover R					Touches and is alligned																	Pin through	Pin through	Captures the motor and touches it
AM Screw 3					Screws into																Pin through
AM Screw 4					Screws into																Pin through
R Gear Motor					Fits through and is alligned																Captures the motor and touches it				Fit onto output shaft																						Data, Power
Worm R					Alligned to hole in base																			Fit onto output shaft			Geartooth connection
Small Bearings 3 BL					Fits on a shaft																						Affixed to outside of	Alligned	Alligned with
Spur-Worm Gear R					Alligned to a hole																				Geartooth connection	Affixed to outside of		captures	Affixed to outside of		Gear connection
Retaining Ring 2 BR					Alligned																					Alligned	captures		Alligned with
Small Bearings 4 BR					Fits on a shaft																					Alligned with	Affixed to outside of	Alligned
Pincer Bearings 5					Fit into																										Fit into	Alligned				Alligned with							Alligned with
Pincer 3 FL					Rotates on shaft																						Gear connection			Fit into		Fit into		Gear connection		Alligned with							Alligned with				Touches ISS Handrail
Pincer Bearings 6					Alligned with																									Alligned	Fit into					Fit into							Alligned with
Pincer Bearings 7					Fit into																													Fit into	Alligned	Alligned with								Alligned with
Pincer 4 BL					Rotates on shaft																										Gear connection		Fit into		Fit into	Alligned with								Alligned with			Touches ISS Handrail
Pincer Bearings 8					Alligned with																												Alligned	Fit into		Fit into								Alligned with
Base Cover					Alligned with and fixed into										Alligned with	Alligned with	Fit into	Alligned with	Alligned with	Fit into										Alligned with	Alligned with	Fit into	Alligned with	Alligned with	Fit into		Pin through and captures	Pin through and captures	Pin through and captures	Pin through and captures	Pin through and captures	Pin through and captures	Pin through and captures	Pin through and captures
AM Screw 5					Screws into																															Pin through and captures
AM Screw 6					Screws into																															Pin through and captures
AM Screw 7					Screws into																															Pin through and captures
AM Screw 8					Screws into																															Pin through and captures
AM Screw 9					Screws into										Alligned with	Alligned with	Alligned with																			Pin through and captures
AM Screw 10					Screws into													Alligned with	Alligned with	Alligned with																Pin through and captures
AM Screw 11					Screws into																									Alligned with	Alligned with	Alligned with				Pin through and captures
AM Screw 12					Screws into																												Alligned with	Alligned with	Alligned with	Pin through and captures
Force Sensor 1 L					Fit into frame																																										Sensor Connection
Force Sensor 2 R					Fit into frame																																										Sensor Connection
	Screws into	Screws into	Screws into	Screws into	Alligned				Data, Power							Touches ISS Handrail			Touches ISS Handrail					Data, Power							Touches ISS Handrail			Touches ISS Handrail											Sensor Connection	Sensor Connection

## Sheet: S5-Coded DSM
256		1	2	3	4	5	6	7	8	9	10	11	12	13	14	15	16	17	18	19	20	21	22	23	24	25	26	27	28	29	30	31	32	33	34	35	36	37	38	39	40	41	42	43	44	45	46
Pannel Screws 1	1					1																																										1
Pannel Screws 2	2					1																																										1
Pannel Screws 3	3					1																																										1
Pannel Screws 4	4					1																																										1
Base	5	1	1	1	1		1	1	1	1	1	1	1	1	1	1	1	1	1	1	1	1	1	1	1	1	1	1	1	1	1	1	1	1	1	1	1	1	1	1	1	1	1	1	1	1	1	1
Motor 1 Cover L	6					1		1	1	1
AM Screw 1	7					1	1
AM Screw 2	8					1	1
L Gearmotor	9					1	1				1																																					1
Worm L	10					1				1			1
Small Bearings 1 TL	11					1							1	1	1
Spur-Worm Gear L	12					1					1	1		1	1		1
Retaining Ring 1 BL	13					1						1	1		1
Small Bearings 2 TR	14					1						1	1	1
Pincer Bearings 1	15					1											1	1																			1					1
Pincer 1 BR	16					1							1			1		1		1																	1					1						1
Pincer Bearings 2	17					1										1	1																				1					1
Pincer Bearings 3	18					1														1	1																1						1
Pincer 2 FR	19					1											1		1		1																1						1					1
Pincer Bearings 4	20					1													1	1																	1						1
Motor 2 Cover R	21					1																	1	1	1
AM Screw 3	22					1																1
AM Screw 4	23					1																1
R Gear Motor	24					1																1				1																						1
Worm R	25					1																			1			1
Small Bearings 3 BL	26					1																						1	1	1
Spur-Worm Gear R	27					1																				1	1		1	1		1
Retaining Ring 2 BR	28					1																					1	1		1
Small Bearings 4 BR	29					1																					1	1	1
Pincer Bearings 5	30					1																										1	1				1							1
Pincer 3 FL	31					1																						1			1		1		1		1							1				1
Pincer Bearings 6	32					1																									1	1					1							1
Pincer Bearings 7	33					1																													1	1	1								1
Pincer 4 BL	34					1																										1		1		1	1								1			1
Pincer Bearings 8	35					1																												1	1		1								1
Base Cover	36					1										1	1	1	1	1	1										1	1	1	1	1	1		1	1	1	1	1	1	1	1
AM Screw 5	37					1																															1
AM Screw 6	38					1																															1
AM Screw 7	39					1																															1
AM Screw 8	40					1																															1
AM Screw 9	41					1										1	1	1																			1
AM Screw 10	42					1													1	1	1																1
AM Screw 11	43					1																									1	1	1				1
AM Screw 12	44					1																												1	1	1	1
Force Sensor 1 L	45					1																																										1
Force Sensor 2 R	46					1																																										1
		1	1	1	1	1				1							1			1					1							1			1											1	1

## Sheet: S6 - Elect SubDSM
								No electronics

## Sheet: S7-Soft SubDSM
								No software

## Sheet: S8-Full
256		1	2	3	4	5	6	7	8	9	10	11	12	13	14	15	16	17	18	19	20	21	22	23	24	25	26	27	28	29	30	31	32	33	34	35	36	37	38	39	40	41	42	43	44	45	46
Pannel Screws 1	1					1																																										1
Pannel Screws 2	2					1																																										1
Pannel Screws 3	3					1																																										1
Pannel Screws 4	4					1																																										1
Base	5	1	1	1	1		1	1	1	1	1	1	1	1	1	1	1	1	1	1	1	1	1	1	1	1	1	1	1	1	1	1	1	1	1	1	1	1	1	1	1	1	1	1	1	1	1	1
Motor 1 Cover L	6					1		1	1	1
AM Screw 1	7					1	1
AM Screw 2	8					1	1
L Gearmotor	9					1	1				1																																					1
Worm L	10					1				1			1
Small Bearings 1 TL	11					1							1	1	1
Spur-Worm Gear L	12					1					1	1		1	1		1
Retaining Ring 1 BL	13					1						1	1		1
Small Bearings 2 TR	14					1						1	1	1
Pincer Bearings 1	15					1											1	1																			1					1
Pincer 1 BR	16					1							1			1		1		1																	1					1						1
Pincer Bearings 2	17					1										1	1																				1					1
Pincer Bearings 3	18					1														1	1																1						1
Pincer 2 FR	19					1											1		1		1																1						1					1
Pincer Bearings 4	20					1													1	1																	1						1
Motor 2 Cover R	21					1																	1	1	1
AM Screw 3	22					1																1
AM Screw 4	23					1																1
R Gear Motor	24					1																1				1																						1
Worm R	25					1																			1			1
Small Bearings 3 BL	26					1																						1	1	1
Spur-Worm Gear R	27					1																				1	1		1	1		1
Retaining Ring 2 BR	28					1																					1	1		1
Small Bearings 4 BR	29					1																					1	1	1
Pincer Bearings 5	30					1																										1	1				1							1
Pincer 3 FL	31					1																						1			1		1		1		1							1				1
Pincer Bearings 6	32					1																									1	1					1							1
Pincer Bearings 7	33					1																													1	1	1								1
Pincer 4 BL	34					1																										1		1		1	1								1			1
Pincer Bearings 8	35					1																												1	1		1								1
Base Cover	36					1										1	1	1	1	1	1										1	1	1	1	1	1		1	1	1	1	1	1	1	1
AM Screw 5	37					1																															1
AM Screw 6	38					1																															1
AM Screw 7	39					1																															1
AM Screw 8	40					1																															1
AM Screw 9	41					1										1	1	1																			1
AM Screw 10	42					1													1	1	1																1
AM Screw 11	43					1																									1	1	1				1
AM Screw 12	44					1																												1	1	1	1
Force Sensor 1 L	45					1																																										1
Force Sensor 2 R	46					1																																										1
		1	1	1	1	1				1							1			1					1							1			1											1	1

## Sheet: S8-Full-LowDetail
168		#REF!	#REF!	#REF!	#REF!	#REF!	#REF!	#REF!	#REF!	#REF!	#REF!	#REF!	#REF!	#REF!	#REF!	#REF!	#REF!	#REF!	#REF!	#REF!	#REF!	#REF!	#REF!	#REF!	#REF!	#REF!	#REF!	#REF!	#REF!	#REF!	#REF!
Base	1		1	1	1	1	1	1	1	1	1	1	1	1	1	1	1	1	1	1	1	1	1	1	1	1	1	1	1	1	1	1
Motor 1 Cover L	2	1		1
L Gearmotor	3	1	1		1																											1
Worm L	4	1		1			1
Small Bearings 1 TL	5	1					1	1	1
Spur-Worm Gear L	6	1			1	1		1	1		1
Retaining Ring 1 BL	7	1				1	1		1
Small Bearings 2 TR	8	1				1	1	1
Pincer Bearings 1	9	1									1	1																	1
Pincer 1 BR	10	1					1			1		1		1															1			1
Pincer Bearings 2	11	1								1	1																		1
Pincer Bearings 3	12	1												1	1														1
Pincer 2 FR	13	1									1		1		1														1			1
Pincer Bearings 4	14	1											1	1															1
Motor 2 Cover R	15	1															1
R Gear Motor	16	1														1		1														1
Worm R	17	1															1			1
Small Bearings 3 BL	18	1																		1	1	1
Spur-Worm Gear R	19	1																1	1		1	1		1
Retaining Ring 2 BR	20	1																	1	1		1
Small Bearings 4 BR	21	1																	1	1	1
Pincer Bearings 5	22	1																						1	1				1
Pincer 3 FL	23	1																		1			1		1		1		1			1
Pincer Bearings 6	24	1																					1	1					1
Pincer Bearings 7	25	1																									1	1	1
Pincer 4 BL	26	1																						1		1		1	1			1
Pincer Bearings 8	27	1																								1	1		1
Base Cover	28	1								1	1	1	1	1	1								1	1	1	1	1	1
Force Sensor 1 L	29	1																														1
Force Sensor 2 R	30	1																														1
		1		1							1			1			1							1			1			1	1

## Sheet: Lookup
General	Specific	Abbreviation	Definition	Examples
Information	Status	SI	Communicates information about its status	Sensor
Information	Control	CI	Communicates signals for the control of another thing	Serial Commands
Material	Human	HM	Humans must be moved	Human attachment
Material	Gas	GM	Gas must be moved
Material	Liquid	LM
Material	Solid	SM
Material	Plasma	PM
Material	Mixture	MM
Energy	Human	HE	Human energy enters the system, pulling levers, etc.
Energy	Acoustic	AE
Energy	Biological	BE
Energy	Chemical	CE
Energy	Electrical	EE
Energy	Electromagnetic	EME
Energy	Hydraulic	HYE
Energy	Mechanical	ME	Gear movement, conflates translation and rotational motion…..	Rotation, mechanism
Energy	Magnetic	MAG
Energy	Pneumatic	PE
Energy	Radioactive	NE
Energy	Thermal	TE
Energy	Strain energy	SE		Flexing
Spatial	Proximity	P	In close proximity, touching, etc.	Touching or fixed
Spatial	Alignment	A	Uses a pin or other form of allignment, including tacking	Pin cnnection
Movement	Translational	LRM	Transfers translation motion				`
Movement	Rotational	RRM	Transfers rotational motion
