# Supplementary material for: Linking solver characteristics, solving processes and solution attributes: A data explainer for an open innovation generated robotic design dataset
Source: Data Brief. 2023 Sep 6;50:109547. doi: 10.1016/j.dib.2023.109547 (PMC10518673; doi:10.1016/j.dib.2023.109547)
Supplement: Supplementary file 1 [file mmc1.zip › Release/Solutions/Solution DSMs/D3-SCA/SCA-9 DSM.xlsx]

## Sheet: S1 - BOM
Component	Group	Note	Quantity		Component	Group	Removable	Notes
Boom Inner Z+			1		Boom Inner Z+						Row Labels	Sum of Quantity
Boom Inner Z-			1		Boom Inner Z-						(blank)	48
Boom Outer Z-			1		Boom Outer Z-						Grand Total	48
Book Outer Z+			1		Book Outer Z+
Stick Arm			1		Stick Arm
Pan Worm Gear			1		Pan Worm Gear
Axle Pin 3.5 x 16			1		Axle Pin 3.5 x 16
Axle Pin 3.5 x 9			3		Axle Pin 3.5 x 9
Rotation Sensor			2		Axle Pin 3.5 x 9
SCA Astrobee Mounting Plate			1		Axle Pin 3.5 x 9
Axle Pin 3.5x10.5			4		Rotation Sensor
Maxon EC 14			3		Rotation Sensor
Maxon GPX 14 planetary gear head			3		SCA Astrobee Mounting Plate						Row Labels	Count of Component
Planetary Gearhead motor coupler			3		Axle Pin 3.5x10.5						(blank)	48
Contact sensor			2		Axle Pin 3.5x10.5						Grand Total	48
GPX 14 gearhead bracket			6		Axle Pin 3.5x10.5
ISO 4762 M2x3			8		Axle Pin 3.5x10.5
Pan tilt frame			1		Maxon EC 14
GB 273.3			1		Maxon GPX 14 planetary gear head
Worm Shaft			1		Planetary Gearhead motor coupler
SCA End Effect Mounting Plate			1		Maxon EC 14
DSUB 15 female			1		Maxon GPX 14 planetary gear head
Main Control Board			1		Planetary Gearhead motor coupler
					Maxon EC 14
					Maxon GPX 14 planetary gear head
					Planetary Gearhead motor coupler
					Contact sensor
					Contact sensor
					GPX 14 gearhead bracket
					GPX 14 gearhead bracket
					GPX 14 gearhead bracket
					GPX 14 gearhead bracket
					GPX 14 gearhead bracket
					GPX 14 gearhead bracket
					ISO 4762 M2x3
					ISO 4762 M2x3
					ISO 4762 M2x3
					ISO 4762 M2x3
					ISO 4762 M2x3
					ISO 4762 M2x3
					ISO 4762 M2x3
					ISO 4762 M2x3
					Pan tilt frame
					GB 273.3
					Worm Shaft
					SCA End Effect Mounting Plate
					DSUB 15 female
					Main Control Board
Total			48
					48

## Sheet: S3 - SubDSM
318	SCA Astrobee Mounting Plate	Main Control Board	Contact sensor	Contact sensor	GPX 14 gearhead bracket	ISO 4762 M2x3	ISO 4762 M2x3	GPX 14 gearhead bracket	ISO 4762 M2x3	ISO 4762 M2x3	Maxon EC 14	Maxon GPX 14 planetary gear head	Planetary Gearhead motor coupler	Axle Pin 3.5 x 16	Boom Outer Z-	Axle Pin 3.5 x 9	Boom Inner Z-	Axle Pin 3.5 x 9	Boom Inner Z+	Axle Pin 3.5 x 9	Book Outer Z+	Stick Arm	Axle Pin 3.5x10.5	Axle Pin 3.5x10.5	Pan Worm Gear	GB 273.3	Rotation Sensor	Pan tilt frame	GPX 14 gearhead bracket	ISO 4762 M2x3	ISO 4762 M2x3	GPX 14 gearhead bracket	ISO 4762 M2x3	ISO 4762 M2x3	Maxon EC 14	Maxon GPX 14 planetary gear head	Planetary Gearhead motor coupler	Worm Shaft	Maxon EC 14	Maxon GPX 14 planetary gear head	Planetary Gearhead motor coupler	Axle Pin 3.5x10.5	Rotation Sensor	Axle Pin 3.5x10.5	GPX 14 gearhead bracket	GPX 14 gearhead bracket	SCA End Effect Mounting Plate	DSUB 15 female
SCA Astrobee Mounting Plate		Affixed to	Affixed to	Affixed to	Alligned with and captured	Screw into	Screw into	Alligned with and captured	Screw into	Screw into	Alligned with	Alligned with	Alligned with	Alligned with	Alligned with	Alligned with	Alligned with	Alligned with	Alligned with	Alligned with	Alligned with																												Affixed to
Main Control Board	Affixed to		Power, Data	Power, Data							Power, Data																Power, Data								Power				Power				Power						Power, Data
Contact sensor	Affixed to	Power																			Touches
Contact sensor	Affixed to	Power																			Touches
GPX 14 gearhead bracket	Alligned with and captured					Pin through and capture	Pin through and capture				Captures	Alligned with	Alligned with	Alligned with	Alligned with					Alligned with	Alligned with
ISO 4762 M2x3	Screw into				Pin through and capture
ISO 4762 M2x3	Screw into				Pin through and capture
GPX 14 gearhead bracket	Alligned with and captured								Pin through and capture	Pin through and capture	Captures	Alligned with	Alligned with	Alligned with	Alligned with					Alligned with	Alligned with
ISO 4762 M2x3	Screw into							Pin through and capture
ISO 4762 M2x3	Screw into							Pin through and capture
Maxon EC 14	Alligned with	Power, Data			Captures			Captures				Affixed to output	Alligned	Alligned	Alligned					Alligned	Alligned
Maxon GPX 14 planetary gear head	Alligned with				Alligned with			Alligned with			Affixed to output		Affixed to output	Alligned	Alligned					Alligned	Alligned
Planetary Gearhead motor coupler	Alligned with				Alligned with			Alligned with			Alligned	Affixed to output		Affixed to output	Alligned					Alligned	Alligned
Axle Pin 3.5 x 16	Alligned with				Alligned with			Alligned with			Alligned	Alligned	Affixed to output		Affixed to output					Alligned	Alligned
Boom Outer Z-	Alligned with				Alligned with			Alligned with			Alligned	Alligned	Alligned	Affixed to output						Alligned	Alligned	Rotates around		Alligned and rotates
Axle Pin 3.5 x 9	Alligned with																Affixed to output	Alligned	Alligned
Boom Inner Z-	Alligned with															Affixed to output		Alligned	Alligned			Rotates around	Alligned and rotates
Axle Pin 3.5 x 9	Alligned with															Alligned	Alligned		Affixed
Boom Inner Z+	Alligned with															Alligned	Alligned	Affixed				Rotates around	Alligned and rotates
Axle Pin 3.5 x 9	Alligned with				Alligned with			Alligned with			Alligned	Alligned	Alligned	Alligned	Alligned						Affixed
Book Outer Z+	Alligned with		Touches	Touches	Alligned with			Alligned with			Alligned	Alligned	Alligned	Alligned	Alligned					Affixed		Rotates around		Alligned and rotates
Stick Arm															Rotates around		Rotates around		Rotates around		Rotates around		Affixed inside	Affixed inside	Affixed inside	Affixed to	Affixed inside	Rotates around
Axle Pin 3.5x10.5																	Alligned and rotates		Alligned and rotates			Affixed inside
Axle Pin 3.5x10.5															Alligned and rotates						Alligned and rotates	Affixed inside
Pan Worm Gear																						Affixed inside				Alligned with	Alligned with	Alligned with										Gear tooth connection
GB 273.3																						Affixed to			Alligned with		Alligned with	Rotates on
Rotation Sensor		Power																				Affixed inside			Alligned with	Alligned with		Input to sensor
Pan tilt frame																						Rotates around			Alligned with	Rotates on	Input to sensor		Alligned with	screw into	screw into	Alligned with	screw into	screw into	Touches	Touches	Touches	Alligned with	Alligned with	Alligned with	Alligned with	Affixed to	Alligned with	Affixed to
GPX 14 gearhead bracket																												Alligned with		Pin through and capture	Pin through and capture				Captured and affixed to	Alligned	Alligned	Alligned
ISO 4762 M2x3																												screw into	Pin through and capture
ISO 4762 M2x3																												screw into	Pin through and capture
GPX 14 gearhead bracket																												Alligned with					Pin through and capture	Pin through and capture	Captured and affixed to	Alligned	Alligned	Alligned
ISO 4762 M2x3																												screw into				Pin through and capture
ISO 4762 M2x3																												screw into				Pin through and capture
Maxon EC 14		Power, Data																										Touches	Captured and affixed to			Captured and affixed to				Affixed to	Alligned	Alligned
Maxon GPX 14 planetary gear head																												Touches	Alligned			Alligned			Affixed to		Affixed to	Alligned
Planetary Gearhead motor coupler																												Touches	Alligned			Alligned			Alligned	Affixed to		Affixed to
Worm Shaft																									Gear tooth connection			Alligned with	Alligned			Alligned			Alligned	Alligned	Affixed to
Maxon EC 14		Power, Data																										Alligned with												Affixed to	Alligned with	Alligned with	Alligned with	Alligned with	Affixed to	Affixed to
Maxon GPX 14 planetary gear head																												Alligned with											Affixed to		Affixed to	Alligned with	Alligned with	Alligned with	Alligned with	Alligned with
Planetary Gearhead motor coupler																												Alligned with											Alligned with	Affixed to		Affixed to	Alligned with	Alligned with	Alligned with	Alligned with
Axle Pin 3.5x10.5																												Affixed to											Alligned with	Alligned with	Affixed to		Alligned with	Alligned with	Alligned with	Alligned with
Rotation Sensor		Power																										Alligned with											Alligned with	Alligned with	Alligned with	Alligned with		Affixed to sensor input	Alligned with	Alligned with
Axle Pin 3.5x10.5																												Affixed to											Alligned with	Alligned with	Alligned with	Alligned with	Affixed to sensor input		Alligned with	Alligned with
GPX 14 gearhead bracket																																							Affixed to	Alligned with	Alligned with	Alligned with	Alligned with	Alligned with			Affixed to
GPX 14 gearhead bracket																																							Affixed to	Alligned with	Alligned with	Alligned with	Alligned with	Alligned with			Affixed to
SCA End Effect Mounting Plate																																													Affixed to	Affixed to		Affixed inside	Affixed to
DSUB 15 female																																															Affixed inside		Power, Data
	Affixed to	Power, Data																																													Affixed to	Power, Data

## Sheet: S4-DSM
145
																											Power, Data								Power				Power				Power
																										Affixed to		Rotates around
																												Alligned with										Gear tooth connection
																						Affixed to						Rotates on
		Power
																						Rotates around			Alligned with	Rotates on			Alligned with	screw into	screw into	Alligned with	screw into	screw into	Touches	Touches	Touches	Alligned with	Alligned with	Alligned with	Alligned with	Affixed to	Alligned with	Affixed to
																												Alligned with		Pin through and capture	Pin through and capture				Captured and affixed to	Alligned	Alligned	Alligned
																												screw into	Pin through and capture
																												screw into	Pin through and capture
																												Alligned with					Pin through and capture	Pin through and capture	Captured and affixed to	Alligned	Alligned	Alligned
																												screw into				Pin through and capture
																												screw into				Pin through and capture
																												Touches	Captured and affixed to			Captured and affixed to				Affixed to	Alligned	Alligned
																												Touches	Alligned			Alligned			Affixed to		Affixed to	Alligned
																												Touches	Alligned			Alligned			Alligned	Affixed to		Affixed to
																									Gear tooth connection			Alligned with	Alligned			Alligned			Alligned	Alligned	Affixed to
		Power, Data																										Alligned with												Affixed to	Alligned with	Alligned with	Alligned with	Alligned with	Affixed to	Affixed to
																												Alligned with											Affixed to		Affixed to	Alligned with	Alligned with	Alligned with	Alligned with	Alligned with
																												Alligned with											Alligned with	Affixed to		Affixed to	Alligned with	Alligned with	Alligned with	Alligned with
																												Affixed to											Alligned with	Alligned with	Affixed to		Alligned with	Alligned with	Alligned with	Alligned with
		Power																										Alligned with											Alligned with	Alligned with	Alligned with	Alligned with		Affixed to sensor input	Alligned with	Alligned with
																												Affixed to											Alligned with	Alligned with	Alligned with	Alligned with	Affixed to sensor input		Alligned with	Alligned with
																																							Affixed to	Alligned with	Alligned with	Alligned with	Alligned with	Alligned with			Affixed to
																																							Affixed to	Alligned with	Alligned with	Alligned with	Alligned with	Alligned with			Affixed to
																																													Affixed to	Affixed to		Affixed inside
																																															Affixed inside

## Sheet: S5-Coded DSM
318		1	2	3	4	5	6	7	8	9	10	11	12	13	14	15	16	17	18	19	20	21	22	23	24	25	26	27	28	29	30	31	32	33	34	35	36	37	38	39	40	41	42	43	44	45	46	47	48
SCA Astrobee Mounting Plate	1		1	1	1	1	1	1	1	1	1	1	1	1	1	1	1	1	1	1	1	1
Main Control Board	2	1		1	1							1																1								1				1				1
Contact sensor	3	1	1																			1
Contact sensor	4	1	1																			1
GPX 14 gearhead bracket	5	1					1	1				1	1	1	1	1					1	1
ISO 4762 M2x3	6	1				1
ISO 4762 M2x3	7	1				1
GPX 14 gearhead bracket	8	1								1	1	1	1	1	1	1					1	1
ISO 4762 M2x3	9	1							1
ISO 4762 M2x3	10	1							1
Maxon EC 14	11	1	1			1			1				1	1	1	1					1	1
Maxon GPX 14 planetary gear head	12	1				1			1			1		1	1	1					1	1
Planetary Gearhead motor coupler	13	1				1			1			1	1		1	1					1	1
Axle Pin 3.5 x 16	14	1				1			1			1	1	1		1					1	1
Boom Outer Z-	15	1				1			1			1	1	1	1						1	1	1		1
Axle Pin 3.5 x 9	16	1																1	1	1
Boom Inner Z-	17	1															1		1	1			1	1
Axle Pin 3.5 x 9	18	1															1	1		1
Boom Inner Z+	19	1															1	1	1				1	1
Axle Pin 3.5 x 9	20	1				1			1			1	1	1	1	1						1
Book Outer Z+	21	1		1	1	1			1			1	1	1	1	1					1		1		1
Stick Arm	22															1		1		1		1		1	1	1	1	1	1
Axle Pin 3.5x10.5	23																	1		1			1
Axle Pin 3.5x10.5	24															1						1	1
Pan Worm Gear	25																						1				1	1	1										1
GB 273.3	26																						1			1		1	1
Rotation Sensor	27		1																				1			1	1		1
Pan tilt frame	28																						1			1	1	1		1	1	1	1	1	1	1	1	1	1	1	1	1	1	1	1
GPX 14 gearhead bracket	29																												1		1	1				1	1	1	1
ISO 4762 M2x3	30																												1	1
ISO 4762 M2x3	31																												1	1
GPX 14 gearhead bracket	32																												1					1	1	1	1	1	1
ISO 4762 M2x3	33																												1				1
ISO 4762 M2x3	34																												1				1
Maxon EC 14	35		1																										1	1			1				1	1	1
Maxon GPX 14 planetary gear head	36																												1	1			1			1		1	1
Planetary Gearhead motor coupler	37																												1	1			1			1	1		1
Worm Shaft	38																									1			1	1			1			1	1	1
Maxon EC 14	39		1																										1												1	1	1	1	1	1	1
Maxon GPX 14 planetary gear head	40																												1											1		1	1	1	1	1	1
Planetary Gearhead motor coupler	41																												1											1	1		1	1	1	1	1
Axle Pin 3.5x10.5	42																												1											1	1	1		1	1	1	1
Rotation Sensor	43		1																										1											1	1	1	1		1	1	1
Axle Pin 3.5x10.5	44																												1											1	1	1	1	1		1	1
GPX 14 gearhead bracket	45																																							1	1	1	1	1	1			1
GPX 14 gearhead bracket	46																																							1	1	1	1	1	1			1
SCA End Effect Mounting Plate	47																																													1	1		1
DSUB 15 female	48																																															1
		1	1																																													1	1
[truncated: 1 more columns]

## Sheet: S6 - Elect SubDSM
Standby
attach
pan
tilt
stow
						e
log	1
send confirmation	1
receive command	1
seta actuator direction		1
if/then	1	1
drive actuator		1
read contact sensor		1
read rotation sensor

## Sheet: Lookup
General	Specific	Abbreviation	Definition	Examples
Information	Status	SI	Communicates information about its status	Sensor
Information	Control	CI	Communicates signals for the control of another thing	Serial Commands
Material	Human	HM	Humans must be moved	Human attachment
Material	Gas	GM	Gas must be moved
Material	Liquid	LM
Material	Solid	SM
Material	Plasma	PM
Material	Mixture	MM
Energy	Human	HE	Human energy enters the system, pulling levers, etc.
Energy	Acoustic	AE
Energy	Biological	BE
Energy	Chemical	CE
Energy	Electrical	EE
Energy	Electromagnetic	EME
Energy	Hydraulic	HYE
Energy	Mechanical	ME	Gear movement, conflates translation and rotational motion…..	Rotation, mechanism
Energy	Magnetic	MAG
Energy	Pneumatic	PE
Energy	Radioactive	NE
Energy	Thermal	TE
Energy	Strain energy	SE		Flexing
Spatial	Proximity	P	In close proximity, touching, etc.	Touching or fixed
Spatial	Alignment	A	Uses a pin or other form of allignment, including tacking	Pin cnnection
Movement	Translational	LRM	Transfers translation motion				`
Movement	Rotational	RRM	Transfers rotational motion
