# Supplementary material for: Linking solver characteristics, solving processes and solution attributes: A data explainer for an open innovation generated robotic design dataset
Source: Data Brief. 2023 Sep 6;50:109547. doi: 10.1016/j.dib.2023.109547 (PMC10518673; doi:10.1016/j.dib.2023.109547)
Supplement: Supplementary file 1 [file mmc1.zip › Release/Solutions/Solution DSMs/D3-SCA/SCA-8 DSM.xlsx]

## Sheet: S1 - BOM
Component	Group	Note	Quantity		Component	Group	Removable	Notes
Linear motion rail	stroke		1		Linear motion rail	stroke					Row Labels	Sum of Quantity
interface	stroke		2		interface	stroke					(blank)
gear rail	stroke		1		interface	stroke					stroke	16
screws	stroke		8		gear rail	stroke					bar	2
16N78	stroke		1		screws	stroke					tilt pan	6
Spur Drive	stroke		1		screws	stroke					Grand Total	24
Worm	stroke		1		screws	stroke
Orbit pinion	stroke		1		screws	stroke
Link	bar		2		screws	stroke
Pan gear and lock	tilt pan		1		screws	stroke
1717T	tilt pan		2		screws	stroke
Cage	tilt pan		1		screws	stroke
Matching Plate	tilt pan		1		16N78	stroke					Row Labels	Count of Component
Bevel Gear	tilt pan		1		Spur Drive	stroke					(blank)
					Worm	stroke					stroke	16
					Orbit pinion	stroke					bar	2
					Link	bar					tilt pan	6
					Link	bar					Grand Total	24
					Pan gear and lock	tilt pan
					1717T	tilt pan
					1717T	tilt pan
					Cage	tilt pan
					Matching Plate	tilt pan
					Bevel Gear	tilt pan
Total			24
					24

## Sheet: S2 - Subsys
	stroke	bar	tilt pan
stroke		slides on
bar	slides on		attached to
tilt pan		attached to

## Sheet: S3 - SubDSM
	interface	screws	screws	interface	screws	screws	gear rail	Linear motion rail	16N78	Spur Drive	Worm	Orbit pinion	screws	screws	screws	screws	Link	Link	Cage	Bevel Gear	Pan gear and lock	1717T	1717T	Matching Plate
interface		pin through	pin through				affixed to																		alligned with
screws	pin through																								screw into
screws	pin through																								screw into
interface					pin through	pin through	affixed to																		alligned with
screws				pin through																					screw into
screws				pin through																					screw into
gear rail	affixed to			affixed to				affixed to				gear connection													touches
Linear motion rail							affixed to		affixed to	rotates inside of	rotates inside of	rotates inside of					affixed to	affixed to
16N78								affixed to		affixed to
Spur Drive								rotates inside of	affixed to		gear tooth
Worm								rotates inside of		gear tooth		gear tooth
Orbit pinion							gear connection	rotates inside of			gear tooth
screws																								pin through and capture	screw into
screws																								pin through and capture	screw into
screws																								pin through and capture	screw into
screws																								pin through and capture	screw into
Link								affixed to										alligned	affixed to
Link								affixed to									alligned		affixed to
Cage																	affixed to	affixed to		affixed to	rotates inside
Bevel Gear																			affixed to		alligned with	gear tooth connection
Pan gear and lock																			rotates inside	alligned with		affixed to	affixed to	rotates in
1717T																				gear tooth connection	affixed to
1717T																					affixed to			affxed to output
Matching Plate													pin through and capture	pin through and capture	pin through and capture	pin through and capture					rotates in		affxed to output		touches
	alligned with	screw into	screw into	alligned with	screw into	screw into	touches						screw into	screw into	screw into	screw into								touches

## Sheet: S4-DSM
	interface	screws	screws	interface	screws	screws	gear rail	Linear motion rail	16N78	Spur Drive	Worm	Orbit pinion	screws	screws	screws	screws	Link	Link	Cage	Bevel Gear	Pan gear and lock	1717T	1717T	Matching Plate
interface		pin through	pin through				affixed to																		alligned with
screws	pin through																								screw into
screws	pin through																								screw into
interface					pin through	pin through	affixed to																		alligned with
screws				pin through																					screw into
screws				pin through																					screw into
gear rail	affixed to			affixed to				affixed to				gear connection													touches
Linear motion rail							affixed to		affixed to	rotates inside of	rotates inside of	rotates inside of					affixed to	affixed to
16N78								affixed to		affixed to
Spur Drive								rotates inside of	affixed to		gear tooth
Worm								rotates inside of		gear tooth		gear tooth
Orbit pinion							gear connection	rotates inside of			gear tooth
screws																								pin through and capture	screw into
screws																								pin through and capture	screw into
screws																								pin through and capture	screw into
screws																								pin through and capture	screw into
Link								affixed to										alligned	affixed to
Link								affixed to									alligned		affixed to
Cage																	affixed to	affixed to		affixed to	rotates inside
Bevel Gear																			affixed to		alligned with	gear tooth connection
Pan gear and lock																			rotates inside	alligned with		affixed to	affixed to	rotates in
1717T																				gear tooth connection	affixed to
1717T																					affixed to			affxed to output
Matching Plate													pin through and capture	pin through and capture	pin through and capture	pin through and capture					rotates in		affxed to output		touches
	alligned with	screw into	screw into	alligned with	screw into	screw into	touches						screw into	screw into	screw into	screw into								touches

## Sheet: S5-Coded DSM
88		interface	screws	screws	interface	screws	screws	gear rail	Linear motion rail	16N78	Spur Drive	Worm	Orbit pinion	screws	screws	screws	screws	Link	Link	Cage	Bevel Gear	Pan gear and lock	1717T	1717T	Matching Plate
interface	1		1	1				1																		1
screws	2	1																								1
screws	3	1																								1
interface	4					1	1	1																		1
screws	5				1																					1
screws	6				1																					1
gear rail	7	1			1				1				1													1
Linear motion rail	8							1		1	1	1	1					1	1
16N78	9								1		1
Spur Drive	10								1	1		1
Worm	11								1		1		1
Orbit pinion	12							1	1			1
screws	13																								1	1
screws	14																								1	1
screws	15																								1	1
screws	16																								1	1
Link	17								1										1	1
Link	18								1									1		1
Cage	19																	1	1		1	1
Bevel Gear	20																			1		1	1
Pan gear and lock	21																			1	1		1	1	1
1717T	22																				1	1
1717T	23																					1			1
Matching Plate	24													1	1	1	1					1		1		1
		1	1	1	1	1	1	1						1	1	1	1								1

## Sheet: S8-Full
88		1	2	3	4	5	6	7	8	9	10	11	12	13	14	15	16	17	18	19	20	21	22	23	24
interface	1		1	1				1																		1
screws	2	1																								1
screws	3	1																								1
interface	4					1	1	1																		1
screws	5				1																					1
screws	6				1																					1
gear rail	7	1			1				1				1													1
Linear motion rail	8							1		1	1	1	1					1	1
16N78	9								1		1
Spur Drive	10								1	1		1
Worm	11								1		1		1
Orbit pinion	12							1	1			1
screws	13																								1	1
screws	14																								1	1
screws	15																								1	1
screws	16																								1	1
Link	17								1										1	1
Link	18								1									1		1
Cage	19																	1	1		1	1
Bevel Gear	20																			1		1	1
Pan gear and lock	21																			1	1		1	1	1
1717T	22																				1	1
1717T	23																					1			1
Matching Plate	24													1	1	1	1					1		1		1
		1	1	1	1	1	1	1						1	1	1	1								1

## Sheet: S8-Full-LowDetail
56		1	2	3	4	5	6	7	8	9	10	11	12	13	14	15	16
interface	1			1														1
interface	2			1														1
gear rail	3	1	1		1				1									1
Linear motion rail	4			1		1	1	1	1	1	1
16N78	5				1		1
Spur Drive	6				1	1		1
Worm	7				1		1		1
Orbit pinion	8			1	1			1
Link	9				1						1	1
Link	10				1					1		1
Cage	11									1	1		1	1
Bevel Gear	12											1		1	1
Pan gear and lock	13											1	1		1	1	1
1717T	14												1	1
1717T	15													1			1
Matching Plate	16													1		1		1
		1	1	1													1

## Sheet: Lookup
General	Specific	Abbreviation	Definition	Examples
Information	Status	SI	Communicates information about its status	Sensor
Information	Control	CI	Communicates signals for the control of another thing	Serial Commands
Material	Human	HM	Humans must be moved	Human attachment
Material	Gas	GM	Gas must be moved
Material	Liquid	LM
Material	Solid	SM
Material	Plasma	PM
Material	Mixture	MM
Energy	Human	HE	Human energy enters the system, pulling levers, etc.
Energy	Acoustic	AE
Energy	Biological	BE
Energy	Chemical	CE
Energy	Electrical	EE
Energy	Electromagnetic	EME
Energy	Hydraulic	HYE
Energy	Mechanical	ME	Gear movement, conflates translation and rotational motion…..	Rotation, mechanism
Energy	Magnetic	MAG
Energy	Pneumatic	PE
Energy	Radioactive	NE
Energy	Thermal	TE
Energy	Strain energy	SE		Flexing
Spatial	Proximity	P	In close proximity, touching, etc.	Touching or fixed
Spatial	Alignment	A	Uses a pin or other form of allignment, including tacking	Pin cnnection
Movement	Translational	LRM	Transfers translation motion				`
Movement	Rotational	RRM	Transfers rotational motion
