# Supplementary material for: Linking solver characteristics, solving processes and solution attributes: A data explainer for an open innovation generated robotic design dataset
Source: Data Brief. 2023 Sep 6;50:109547. doi: 10.1016/j.dib.2023.109547 (PMC10518673; doi:10.1016/j.dib.2023.109547)
Supplement: Supplementary file 1 [file mmc1.zip › Release/Solutions/Solution DSMs/D3-SCA/SCA-2 DSM.xlsx]

## Sheet: S1 - BOM
Component	Group	Note	Quantity	Removable		Component	Group	Notes
base plate	SCA Robotic Arm		1			base plate	SCA Robotic Arm					Row Labels	Sum of Quantity
DC motor with gear head I	SCA Robotic Arm		3			DC motor with gear head I	SCA Robotic Arm					(blank)
DC motor with gear head II	SCA Robotic Arm		2			DC motor with gear head I	SCA Robotic Arm					SCA Robotic Arm	35
Continuous rotation sensor	SCA Robotic Arm		5			DC motor with gear head I	SCA Robotic Arm					Gear box 1	12
Motor Bush	SCA Robotic Arm		3			DC motor with gear head II	SCA Robotic Arm					Gear box 2	12
Rotation Sensor Bush	SCA Robotic Arm		3			DC motor with gear head II	SCA Robotic Arm					Gear box (long shaft) 1	12
Shoulder pitch linkage	SCA Robotic Arm		1			Continuous rotation sensor	SCA Robotic Arm					Gear box (Long shaft) 2	12
Elbow joint rotation sensor mount	SCA Robotic Arm		1			Continuous rotation sensor	SCA Robotic Arm					Grand Total	83
elbow pitch linkage	SCA Robotic Arm		1			Continuous rotation sensor	SCA Robotic Arm
writst pitch rotation sensor mount	SCA Robotic Arm		1			Continuous rotation sensor	SCA Robotic Arm
wrist pitch mount	SCA Robotic Arm		1			Continuous rotation sensor	SCA Robotic Arm
motor bush (long)	SCA Robotic Arm		1			Motor Bush	SCA Robotic Arm
rotation sensor bush (long)	SCA Robotic Arm		1			Motor Bush	SCA Robotic Arm					Row Labels	Count of Component
Tilt Motor gear	SCA Robotic Arm		1			Motor Bush	SCA Robotic Arm					(blank)
Titlt ring gear	SCA Robotic Arm		1			Rotation Sensor Bush	SCA Robotic Arm					SCA Robotic Arm	35
Nylon spacer	SCA Robotic Arm		2			Rotation Sensor Bush	SCA Robotic Arm					Gear box 1	12
pan hinge shaft 1	SCA Robotic Arm		1			Rotation Sensor Bush	SCA Robotic Arm					Gear box 2	12
pan hinge shaft 2	SCA Robotic Arm		1			Shoulder pitch linkage	SCA Robotic Arm					Gear box (long shaft) 1	12
pan gear	SCA Robotic Arm		1			Elbow joint rotation sensor mount	SCA Robotic Arm					Gear box (Long shaft) 2	12
pan motor gear	SCA Robotic Arm		1			elbow pitch linkage	SCA Robotic Arm					Grand Total	83
pan motor mount	SCA Robotic Arm		1			writst pitch rotation sensor mount	SCA Robotic Arm
end effector mount	SCA Robotic Arm		1			wrist pitch mount	SCA Robotic Arm
PCBA	SCA Robotic Arm		1			motor bush (long)	SCA Robotic Arm
Gear box base	Gear box 1		1			rotation sensor bush (long)	SCA Robotic Arm
Sun gear	Gear box 1		2			Tilt Motor gear	SCA Robotic Arm
planetary gear	Gear box 1		6			Titlt ring gear	SCA Robotic Arm
carrier	Gear box 1		1			Nylon spacer	SCA Robotic Arm
output shaft	Gear box 1		1			Nylon spacer	SCA Robotic Arm
gear box cover	Gear box 1		1			pan hinge shaft 1	SCA Robotic Arm
Gear box base	Gear box 2		1			pan hinge shaft 2	SCA Robotic Arm
Sun gear	Gear box 2		2			pan gear	SCA Robotic Arm
planetary gear	Gear box 2		6			pan motor gear	SCA Robotic Arm
carrier	Gear box 2		1			pan motor mount	SCA Robotic Arm
output shaft	Gear box 2		1			end effector mount	SCA Robotic Arm
gear box cover	Gear box 2		1			PCBA	SCA Robotic Arm
Gear box base	Gear box (long shaft) 1		1			Gear box base	Gear box 1
Sun gear	Gear box (long shaft) 1		2			Sun gear	Gear box 1
planetary gear	Gear box (long shaft) 1		6			Sun gear	Gear box 1
carrier	Gear box (long shaft) 1		1			planetary gear	Gear box 1
output shaft	Gear box (long shaft) 1		1			planetary gear	Gear box 1
gear box cover	Gear box (long shaft) 1		1			planetary gear	Gear box 1
Gear box base	Gear box (Long shaft) 2		1			planetary gear	Gear box 1
Sun gear	Gear box (Long shaft) 2		2			planetary gear	Gear box 1
planetary gear	Gear box (Long shaft) 2		6			planetary gear	Gear box 1
carrier	Gear box (Long shaft) 2		1			carrier	Gear box 1
output shaft	Gear box (Long shaft) 2		1			output shaft	Gear box 1
gear box cover	Gear box (Long shaft) 2		1			gear box cover	Gear box 1
						Gear box base	Gear box 2
						Sun gear	Gear box 2
						Sun gear	Gear box 2
						planetary gear	Gear box 2
						planetary gear	Gear box 2
						planetary gear	Gear box 2
						planetary gear	Gear box 2
						planetary gear	Gear box 2
						planetary gear	Gear box 2
						carrier	Gear box 2
						output shaft	Gear box 2
						gear box cover	Gear box 2
						Gear box base	Gear box (long shaft) 1
						Sun gear	Gear box (long shaft) 1
						Sun gear	Gear box (long shaft) 1
						planetary gear	Gear box (long shaft) 1
						planetary gear	Gear box (long shaft) 1
						planetary gear	Gear box (long shaft) 1
						planetary gear	Gear box (long shaft) 1
						planetary gear	Gear box (long shaft) 1
						planetary gear	Gear box (long shaft) 1
						carrier	Gear box (long shaft) 1
						output shaft	Gear box (long shaft) 1
						gear box cover	Gear box (long shaft) 1
Total			83
						71

## Sheet: S2 - Subsys
	SCA Robotic Arm	Gear Box 1	Gear Box 2	Gear Box Long Shaft 1	Gear Box Long Shaft 2
SCA Robotic Arm		Mechanically affixed, transmits rotational power	Mechanically affixed, transmits rotational power	Mechanically affixed, transmits rotational power	Mechanically affixed, transmits rotational power
Gear Box 1	Mechanically affixed, transmits rotational power
Gear Box 2	Mechanically affixed, transmits rotational power
Gear Box Long Shaft 1	Mechanically affixed, transmits rotational power
Gear Box Long Shaft 2	Mechanically affixed, transmits rotational power

## Sheet: S3 - SubDSM
	base plate	PCBA	DC motor with gear head II	Motor Bush	Continuous rotation sensor	Rotation Sensor Bush	Shoulder pitch linkage	DC motor with gear head I	Motor Bush	Elbow joint rotation sensor mount	Rotation Sensor Bush	Continuous rotation sensor	elbow pitch linkage	DC motor with gear head I	Motor Bush	writst pitch rotation sensor mount	Rotation Sensor Bush	Continuous rotation sensor	wrist pitch mount	DC motor with gear head I	Continuous rotation sensor	motor bush (long)	rotation sensor bush (long)	Tilt Motor gear	Titlt ring gear	pan motor mount	DC motor with gear head II	pan motor gear	pan gear	pan hinge shaft 1	Nylon spacer	Nylon spacer	pan hinge shaft 2	Continuous rotation sensor	end effector mount
base plate		Affixed to	Affixed to	Fit within hole	Affixed to	Fit within hole	Alligned to hole
PCBA	Affixed to		Power		Power, Data			Power				Power, Data		Power				Power, Data		Power	Power, Data						Power							Power, Data
DC motor with gear head II	Affixed to	Power		Alligned, pass through output shaft	Sensor input to	Alligned, pass through output shaft	Affixed to output shaft
Motor Bush	Fit within hole		Alligned, pass through output shaft		Alligned with	Alligned with	Alligned with hole
Continuous rotation sensor	Affixed to	Power, Data	Sensor input to	Alligned with		Alligned with	Alligned with hole
Rotation Sensor Bush	Fit within hole		Alligned, pass through output shaft	Alligned with	Alligned with		Alligned with hole
Shoulder pitch linkage	Alligned to hole		Affixed to output shaft	Alligned with hole	Alligned with hole	Alligned with hole		Affixed to	Alligned with	Alligned with	Alligned with	Alligned with	Alligned with hole
DC motor with gear head I		Power					Affixed to		Alligned and proximal	Alligned	Alligned	Affixed to sensor input	Affixed to
Motor Bush							Alligned with	Alligned and proximal		Alligned	Alligned	Alligned with	Affixed inside
Elbow joint rotation sensor mount							Alligned with	Alligned	Alligned		Affixed inside	Affixed to	Affixed to
Rotation Sensor Bush							Alligned with	Alligned	Alligned	Affixed inside		Alligned with	Alligned with
Continuous rotation sensor		Power, Data					Alligned with	Affixed to sensor input	Alligned with	Affixed to	Alligned with		Alligned with
elbow pitch linkage							Alligned with hole	Affixed to	Affixed inside	Affixed to	Alligned with	Alligned with		Affixed to motor output	Alligned	Alligned	Alligned	Alligned	Alligned
DC motor with gear head I		Power											Affixed to motor output		Alligned with	Alligned with	Alligned with	Affixed to sensor input	Affixed
Motor Bush													Alligned	Alligned with		Alligned	Alligned	Alligned	Affixed inside
writst pitch rotation sensor mount													Alligned	Alligned with	Alligned		Affixed inside	Affixed	Affixed
Rotation Sensor Bush													Alligned	Alligned with	Alligned	Affixed inside		Alligned	Alligned
Continuous rotation sensor		Power, Data											Alligned	Affixed to sensor input	Alligned	Affixed	Alligned		Alligned
wrist pitch mount													Alligned	Affixed	Affixed inside	Affixed	Alligned	Alligned		Affixed	Affixed	Affixed inside	Affixed inside	Alligned and rotates in	Slides in channel
DC motor with gear head I		Power																	Affixed		Affixed to sensor input	Alligned with	Alligned with	Affixed to motor output
Continuous rotation sensor		Power, Data																	Affixed	Affixed to sensor input		Alligned	Alligned and proximal	Alligned
motor bush (long)																			Affixed inside	Alligned with	Alligned		Alligned	Alligned
rotation sensor bush (long)																			Affixed inside	Alligned with	Alligned and proximal	Alligned		Alligned
Tilt Motor gear																			Alligned and rotates in	Affixed to motor output	Alligned	Alligned	Alligned		Gear connection/rack and pinion
Tilt ring gear																			Slides in channel					Gear connection/rack and pinion		affixed to	affixed to and alligned with		Alligned with	Alligned with	Fit into	Fit into	Alligned with	Affixed to	Alligned with
pan motor mount																									affixed to		affixed to	alligned with
DC motor with gear head II		Power																							affixed to and alligned with	affixed to		affixed to motor output
pan motor gear																										alligned with	affixed to motor output		gear transmission
pan gear																									Alligned with			gear transmission		affixed to	alligned on	alligned	alligned	alligned	Alligned with
pan hinge shaft 1																									Alligned with				affixed to		rotates in	alligned	alligned	alligned	affixed to
Nylon spacer																									Fit into				alligned on	rotates in		alligned	alligned	alligned	alligned with
Nylon spacer																									Fit into				alligned	alligned	alligned		rotates in	rotates in	alligned with
pan hinge shaft 2																									Alligned with				alligned	alligned	alligned	rotates in		affixed to	affixed to
Continuous rotation sensor		Power, Data																							Affixed to				alligned	alligned	alligned	rotates in	affixed to		alligned with
end effector mount																									Alligned with				Alligned with	affixed to	alligned with	alligned with	affixed to	alligned with
Accessory - Gear Box 1	Gear box base	Sun gear	Sun gear	Planetary gear	Planetary gear	Planetary gear	Planetary gear	Planetary gear	Planetary gear	Carrier	Output shaft	Gear box cover
Gear box base			Gear teeth connection	Gear teeth connection	Gear teeth connection	Gear teeth connection	Gear teeth connection	Gear teeth connection		Passes through hole	Physically attached to base		Attached to gear box, other things
Sun gear			gear teeth connection	gear teeth connection	gear teeth connection				Alligned with center axis	Alligned with center axis			Attached to motor output shaft
Sun gear							gear teeth connection	gear teeth connection	gear teeth connection	Alligned with center axis	Physically attached
Planetary gear	Gear teeth connection	gear teeth connection								Alligned with a rotation shaft	Alligned with center axis
Planetary gear	Gear teeth connection	gear teeth connection								Alligned with a rotation shaft	Alligned with center axis
Planetary gear	Gear teeth connection	gear teeth connection								Alligned with a rotation shaft	Alligned with center axis
Planetary gear	Gear teeth connection		gear teeth connection							Alligned with center axis	Alligned with a rotation shaft
Planetary gear	Gear teeth connection		gear teeth connection							Alligned with center axis	Alligned with a rotation shaft
Planetary gear	Gear teeth connection		gear teeth connection							Alligned with center axis	Alligned with a rotation shaft
Carrier		Alligned with center axis	Alligned with center axis	Alligned with a rotation shaft	Alligned with a rotation shaft	Alligned with a rotation shaft	Alligned with center axis	Alligned with center axis	Alligned with center axis		Alligned with center axis
Output shaft	Passes through hole	Alligned with center axis	Physically attached	Alligned with center axis	Alligned with center axis	Alligned with center axis	Alligned with a rotation shaft	Alligned with a rotation shaft	Alligned with a rotation shaft	Alligned with center axis		Allignment through the center hole	Output motor
Gear box cover	Physically attached to base										Allignment through the center hole
	Attached to gear box, other things	Attached to motor output shaft									Output motor
Accessory - Gear Box 1	Gear box base	Sun gear	Sun gear	Planetary gear	Planetary gear	Planetary gear	Planetary gear	Planetary gear	Planetary gear	Carrier	Output shaft	Gear box cover
Gear box base			Gear teeth connection	Gear teeth connection	Gear teeth connection	Gear teeth connection	Gear teeth connection	Gear teeth connection		Passes through hole	Physically attached to base		Attached to gear box, other things
Sun gear			gear teeth connection	gear teeth connection	gear teeth connection				Alligned with center axis	Alligned with center axis			Attached to motor output shaft
Sun gear							gear teeth connection	gear teeth connection	gear teeth connection	Alligned with center axis	Physically attached
Planetary gear	Gear teeth connection	gear teeth connection								Alligned with a rotation shaft	Alligned with center axis
Planetary gear	Gear teeth connection	gear teeth connection								Alligned with a rotation shaft	Alligned with center axis
Planetary gear	Gear teeth connection	gear teeth connection								Alligned with a rotation shaft	Alligned with center axis
Planetary gear	Gear teeth connection		gear teeth connection							Alligned with center axis	Alligned with a rotation shaft
Planetary gear	Gear teeth connection		gear teeth connection							Alligned with center axis	Alligned with a rotation shaft
Planetary gear	Gear teeth connection		gear teeth connection							Alligned with center axis	Alligned with a rotation shaft
Carrier		Alligned with center axis	Alligned with center axis	Alligned with a rotation shaft	Alligned with a rotation shaft	Alligned with a rotation shaft	Alligned with center axis	Alligned with center axis	Alligned with center axis		Alligned with center axis
Output shaft	Passes through hole	Alligned with center axis	Physically attached	Alligned with center axis	Alligned with center axis	Alligned with center axis	Alligned with a rotation shaft	Alligned with a rotation shaft	Alligned with a rotation shaft	Alligned with center axis		Allignment through the center hole	Output motor
Gear box cover	Physically attached to base										Allignment through the center hole
	Attached to gear box, other things	Attached to motor output shaft									Output motor
Accessory - Gear Box Long 1	Gear box base	Sun gear	Sun gear	Planetary Gear	Planetary Gear	Planetary Gear	Planetary Gear	Planetary Gear	Planetary Gear	Carrier	Output shaft long	Gear box cover
Gear box base			Gear teeth connection	Gear teeth connection	Gear teeth connection	Gear teeth connection	Gear teeth connection	Gear teeth connection		Passes through hole	Physically attached to base		Attached to gear box, other things
Sun gear			gear teeth connection	gear teeth connection	gear teeth connection				Alligned with center axis	Alligned with center axis			Attached to motor output shaft
Sun gear							gear teeth connection	gear teeth connection	gear teeth connection	Alligned with center axis	Physically attached
Planetary Gear	Gear teeth connection	gear teeth connection								Alligned with a rotation shaft	Alligned with center axis
Planetary Gear	Gear teeth connection	gear teeth connection								Alligned with a rotation shaft	Alligned with center axis
Planetary Gear	Gear teeth connection	gear teeth connection								Alligned with a rotation shaft	Alligned with center axis
Planetary Gear	Gear teeth connection		gear teeth connection							Alligned with center axis	Alligned with a rotation shaft
Planetary Gear	Gear teeth connection		gear teeth connection							Alligned with center axis	Alligned with a rotation shaft
Planetary Gear	Gear teeth connection		gear teeth connection							Alligned with center axis	Alligned with a rotation shaft
Carrier		Alligned with center axis	Alligned with center axis	Alligned with a rotation shaft	Alligned with a rotation shaft	Alligned with a rotation shaft	Alligned with center axis	Alligned with center axis	Alligned with center axis		Alligned with center axis
Output shaft long	Passes through hole	Alligned with center axis	Physically attached	Alligned with center axis	Alligned with center axis	Alligned with center axis	Alligned with a rotation shaft	Alligned with a rotation shaft	Alligned with a rotation shaft	Alligned with center axis		Allignment through the center hole	Output motor
Gear box cover	Physically attached to base										Allignment through the center hole
	Attached to gear box, other things	Attached to motor output shaft									Output motor

## Sheet: S4-DSM
	base plate	PCBA	DC motor with gear head II	Motor Bush	Continuous rotation sensor	Rotation Sensor Bush	Shoulder pitch linkage	DC motor with gear head I	Motor Bush	Elbow joint rotation sensor mount	Continuous rotation sensor	Rotation Sensor Bush	elbow pitch linkage	DC motor with gear head I	Motor Bush	writst pitch rotation sensor mount	Rotation Sensor Bush	Continuous rotation sensor	wrist pitch mount	DC motor with gear head I	Continuous rotation sensor	motor bush (long)	rotation sensor bush (long)	Tilt Motor gear	Titlt ring gear	pan motor mount	DC motor with gear head II	pan motor gear	pan gear	pan hinge shaft 1	Nylon spacer	Nylon spacer	pan hinge shaft 2	Continuous rotation sensor	end effector mount	Gear box base	Sun gear	Sun gear	Planetary gear	Planetary gear	Planetary gear	Planetary gear	Planetary gear	Planetary gear	Carrier	Output shaft	Gear box cover	Gear box base	Sun gear
base plate		Affixed to	Affixed to	Fit within hole	Affixed to	Fit within hole	Alligned to hole
PCBA	Affixed to		Power		Power, Data			Power			Power, Data			Power				Power, Data		Power	Power, Data						Power							Power, Data
DC motor with gear head II	Affixed to	Power		Alligned, pass through output shaft	Sensor input to	Alligned, pass through output shaft	Affixed to output shaft																													affixed to	affixed to motor output shaft	Alligned with							Alligned with	Alligned with	Affixed to
Motor Bush	Fit within hole		Alligned, pass through output shaft		Alligned with	Alligned with	Alligned with hole																													Alligned with	Alligned with	Alligned with							Alligned with	Alligned with	Alligned with
Continuous rotation sensor	Affixed to	Power, Data	Sensor input to	Alligned with		Alligned with	Alligned with hole																													Alligned with	Alligned with	Alligned with							Alligned with	Alligned with	Alligned with
Rotation Sensor Bush	Fit within hole		Alligned, pass through output shaft	Alligned with	Alligned with		Alligned with hole																													Alligned with	Alligned with	Alligned with							Alligned with	Alligned with	Alligned with
Shoulder pitch linkage	Alligned to hole		Affixed to output shaft	Alligned with hole	Alligned with hole	Alligned with hole		Affixed to	Alligned with	Alligned with	Alligned with	Alligned with	Alligned with hole																							Alligned with	Alligned with	Alligned with							Alligned with	Affixed to	Alligned with
DC motor with gear head I		Power					Affixed to		Alligned and proximal	Alligned	Affixed to sensor input	Alligned	Affixed to																																			affixed to	affixed to motor output shaft
Motor Bush							Alligned with	Alligned and proximal		Alligned	Alligned with	Alligned	Affixed inside																																			Alligned with	Alligned with
Elbow joint rotation sensor mount							Alligned with	Alligned	Alligned		Affixed to	Affixed inside	Affixed to																																			Alligned with	Alligned with
Continuous rotation sensor		Power, Data					Alligned with	Affixed to sensor input	Alligned with	Affixed to		Alligned with	Alligned with																																			Alligned with	Alligned with
Rotation Sensor Bush							Alligned with	Alligned	Alligned	Affixed inside	Alligned with		Alligned with																																			Alligned with	Alligned with
elbow pitch linkage							Alligned with hole	Affixed to	Affixed inside	Affixed to	Alligned with	Alligned with		Affixed to motor output	Alligned	Alligned	Alligned	Alligned	Alligned																													Alligned with	Alligned with
DC motor with gear head I		Power											Affixed to motor output		Alligned with	Alligned with	Alligned with	Affixed to sensor input	Affixed
Motor Bush													Alligned	Alligned with		Alligned	Alligned	Alligned	Affixed inside
writst pitch rotation sensor mount													Alligned	Alligned with	Alligned		Affixed inside	Affixed	Affixed
Rotation Sensor Bush													Alligned	Alligned with	Alligned	Affixed inside		Alligned	Alligned
Continuous rotation sensor		Power, Data											Alligned	Affixed to sensor input	Alligned	Affixed	Alligned		Alligned
wrist pitch mount													Alligned	Affixed	Affixed inside	Affixed	Alligned	Alligned		Affixed	Affixed	Affixed inside	Affixed inside	Alligned and rotates in	Slides in channel
DC motor with gear head I		Power																	Affixed		Affixed to sensor input	Alligned with	Alligned with	Affixed to motor output
Continuous rotation sensor		Power, Data																	Affixed	Affixed to sensor input		Alligned	Alligned and proximal	Alligned
motor bush (long)																			Affixed inside	Alligned with	Alligned		Alligned	Alligned
rotation sensor bush (long)																			Affixed inside	Alligned with	Alligned and proximal	Alligned		Alligned
Tilt Motor gear																			Alligned and rotates in	Affixed to motor output	Alligned	Alligned	Alligned		Gear connection/rack and pinion
Tilt ring gear																			Slides in channel					Gear connection/rack and pinion		affixed to	affixed to and alligned with		Alligned with	Alligned with	Fit into	Fit into	Alligned with	Affixed to	Alligned with
pan motor mount																									affixed to		affixed to	alligned with
DC motor with gear head II		Power																							affixed to and alligned with	affixed to		affixed to motor output
pan motor gear																										alligned with	affixed to motor output		gear transmission
pan gear																									Alligned with			gear transmission		affixed to	alligned on	alligned	alligned	alligned	Alligned with
pan hinge shaft 1																									Alligned with				affixed to		rotates in	alligned	alligned	alligned	affixed to
Nylon spacer																									Fit into				alligned on	rotates in		alligned	alligned	alligned	alligned with
Nylon spacer																									Fit into				alligned	alligned	alligned		rotates in	rotates in	alligned with
pan hinge shaft 2																									Alligned with				alligned	alligned	alligned	rotates in		affixed to	affixed to
Continuous rotation sensor		Power, Data																							Affixed to				alligned	alligned	alligned	rotates in	affixed to		alligned with
end effector mount																									Alligned with				Alligned with	affixed to	alligned with	alligned with	affixed to	alligned with
Gear box base			affixed to	Alligned with	Alligned with	Alligned with	Alligned with																															Gear teeth connection	Gear teeth connection	Gear teeth connection	Gear teeth connection	Gear teeth connection	Gear teeth connection		Passes through hole	Physically attached to base
Sun gear			affixed to motor output shaft	Alligned with	Alligned with	Alligned with	Alligned with																															gear teeth connection	gear teeth connection	gear teeth connection				Alligned with center axis	Alligned with center axis
Sun gear			Alligned with	Alligned with	Alligned with	Alligned with	Alligned with																																			gear teeth connection	gear teeth connection	gear teeth connection	Alligned with center axis	Physically attached
Planetary gear																																				Gear teeth connection	gear teeth connection								Alligned with a rotation shaft	Alligned with center axis
Planetary gear																																				Gear teeth connection	gear teeth connection								Alligned with a rotation shaft	Alligned with center axis
Planetary gear																																				Gear teeth connection	gear teeth connection								Alligned with a rotation shaft	Alligned with center axis
Planetary gear																																				Gear teeth connection		gear teeth connection							Alligned with center axis	Alligned with a rotation shaft
Planetary gear																																				Gear teeth connection		gear teeth connection							Alligned with center axis	Alligned with a rotation shaft
Planetary gear																																				Gear teeth connection		gear teeth connection							Alligned with center axis	Alligned with a rotation shaft
Carrier			Alligned with	Alligned with	Alligned with	Alligned with	Alligned with																														Alligned with center axis	Alligned with center axis	Alligned with a rotation shaft	Alligned with a rotation shaft	Alligned with a rotation shaft	Alligned with center axis	Alligned with center axis	Alligned with center axis		Alligned with center axis
Output shaft			Alligned with	Alligned with	Alligned with	Alligned with	Affixed to																													Passes through hole	Alligned with center axis	Physically attached	Alligned with center axis	Alligned with center axis	Alligned with center axis	Alligned with a rotation shaft	Alligned with a rotation shaft	Alligned with a rotation shaft	Alligned with center axis		Allignment through the center hole
Gear box cover			Affixed to	Alligned with	Alligned with	Alligned with	Alligned with																													Physically attached to base										Allignment through the center hole
Gear box base								affixed to	Alligned with	Alligned with	Alligned with	Alligned with	Alligned with
Sun gear								affixed to motor output shaft	Alligned with	Alligned with	Alligned with	Alligned with	Alligned with
Sun gear								Alligned with	Alligned with	Alligned with	Alligned with	Alligned with	Alligned with
Planetary gear																																																Gear teeth connection	gear teeth connection
Planetary gear																																																Gear teeth connection	gear teeth connection
Planetary gear																																																Gear teeth connection	gear teeth connection
Planetary gear																																																Gear teeth connection
Planetary gear																																																Gear teeth connection
Planetary gear																																																Gear teeth connection
Carrier								Alligned with	Alligned with	Alligned with	Alligned with	Alligned with	Alligned with																																				Alligned with center axis
Output shaft								Alligned with	Alligned with	Alligned with	Alligned with	Alligned with	Affixed to																																			Passes through hole	Alligned with center axis
Gear box cover								Affixed to	Alligned with	Alligned with	Alligned with	Alligned with	Alligned with																																			Physically attached to base
Gear box base														affixed to	Alligned with	Alligned with	Alligned with	Alligned with	Alligned with
Sun gear														affixed to motor output shaft	Alligned with	Alligned with	Alligned with	Alligned with	Alligned with
Sun gear														Alligned with	Alligned with	Alligned with	Alligned with	Alligned with	Alligned with
Planetary Gear
Planetary Gear
Planetary Gear
Planetary Gear
Planetary Gear
Planetary Gear
Carrier														Alligned with	Alligned with	Alligned with	Alligned with	Alligned with	Alligned with
Output shaft long														Alligned with	Alligned with	Alligned with	Alligned with	Alligned with	Affixed to
Gear box cover														Affixed to	Alligned with	Alligned with	Alligned with	Alligned with	Alligned with
	Affixed to astrobee	Power, Data																																	Affixed to SPAM
[truncated: 22 more columns]

## Sheet: S5-Coded DSM
640		1	2	3	4	5	6	7	8	9	10	11	12	13	14	15	16	17	18	19	20	21	22	23	24	25	26	27	28	29	30	31	32	33	34	35	36	37	38	39	40	41	42	43	44	45	46	47	48
base plate	1		1	1	1	1	1	1
PCBA	2	1		1		1			1			1			1				1		1	1						1							1
DC motor with gear head II	3	1	1		1	1	1	1																													1	1	1							1	1	1
Motor Bush	4	1		1		1	1	1																													1	1	1							1	1	1
Continuous rotation sensor	5	1	1	1	1		1	1																													1	1	1							1	1	1
Rotation Sensor Bush	6	1		1	1	1		1																													1	1	1							1	1	1
Shoulder pitch linkage	7	1		1	1	1	1		1	1	1	1	1	1																							1	1	1							1	1	1
DC motor with gear head I	8		1					1		1	1	1	1	1																																			1
Motor Bush	9							1	1		1	1	1	1																																			1
Elbow joint rotation sensor mount	10							1	1	1		1	1	1																																			1
Continuous rotation sensor	11		1					1	1	1	1		1	1																																			1
Rotation Sensor Bush	12							1	1	1	1	1		1																																			1
elbow pitch linkage	13							1	1	1	1	1	1		1	1	1	1	1	1																													1
DC motor with gear head I	14		1											1		1	1	1	1	1
Motor Bush	15													1	1		1	1	1	1
writst pitch rotation sensor mount	16													1	1	1		1	1	1
Rotation Sensor Bush	17													1	1	1	1		1	1
Continuous rotation sensor	18		1											1	1	1	1	1		1
wrist pitch mount	19													1	1	1	1	1	1		1	1	1	1	1	1
DC motor with gear head I	20		1																	1		1	1	1	1
Continuous rotation sensor	21		1																	1	1		1	1	1
motor bush (long)	22																			1	1	1		1	1
rotation sensor bush (long)	23																			1	1	1	1		1
Tilt Motor gear	24																			1	1	1	1	1		1
Tilt ring gear	25																			1					1		1	1		1	1	1	1	1	1	1
pan motor mount	26																									1		1	1
DC motor with gear head II	27		1																							1	1		1
pan motor gear	28																										1	1		1
pan gear	29																									1			1		1	1	1	1	1	1
pan hinge shaft 1	30																									1				1		1	1	1	1	1
Nylon spacer	31																									1				1	1		1	1	1	1
Nylon spacer	32																									1				1	1	1		1	1	1
pan hinge shaft 2	33																									1				1	1	1	1		1	1
Continuous rotation sensor	34		1																							1				1	1	1	1	1		1
end effector mount	35																									1				1	1	1	1	1	1
Gear box base	36			1	1	1	1	1																															1	1	1	1	1	1		1	1
Sun gear	37			1	1	1	1	1																															1	1	1				1	1
Sun gear	38			1	1	1	1	1																													1	1					1	1	1	1	1
Planetary gear	39																																				1	1								1	1
Planetary gear	40																																				1	1								1	1
Planetary gear	41																																				1									1	1
Planetary gear	42																																				1		1							1	1
Planetary gear	43																																				1		1							1	1
Planetary gear	44																																					1	1							1	1
Carrier	45			1	1	1	1	1																													1	1	1	1	1	1	1	1	1		1
Output shaft	46			1	1	1	1	1																													1		1	1	1	1	1	1	1	1		1
Gear box cover	47			1	1	1	1	1																																							1
Gear box base	48								1	1	1	1	1	1
Sun gear	49								1	1	1	1	1	1
Sun gear	50								1	1	1	1	1	1																																			1
Planetary gear	51																																																1
Planetary gear	52																																																1
Planetary gear	53																																																1
Planetary gear	54																																																1
Planetary gear	55																																																1
Planetary gear	56
Carrier	57								1	1	1	1	1	1																																			1
Output shaft	58								1	1	1	1	1	1																																			1
Gear box cover	59								1	1	1	1	1	1
Gear box base	60														1	1	1	1	1	1
Sun gear	61														1	1	1	1	1	1
Sun gear	62														1	1	1	1	1	1
Planetary Gear	63
Planetary Gear	64
Planetary Gear	65
Planetary Gear	66
Planetary Gear	67
Planetary Gear	68
Carrier	69														1	1	1	1	1	1
Output shaft long	70														1	1	1	1	1	1
Gear box cover	71														1	1	1	1	1	1
		1	1																																	1
[truncated: 23 more columns]

## Sheet: S7-Soft SubDSM
Attach	1					1
Pan	2					1
Tilt	3					1
stow	4					1
standby	5	1	1	1	1
receive command from astrobee	6	1	1	1	1	1
send confirmation to astrobee	7	1	1	1	1
move actuator	8	1	1	1	1
read rotation sensor	9	1	1	1	1
if/then	10	1	1	1	1
send to end effector	11	1			1
receive from end effector	12	1			1
standby	13	1			1	1

## Sheet: S8-Full Detail
		1	2	3	4	5	6	7	8	9	10	11	12	13	14	15	16	17	18	19	20	21	22	23	24	25	26	27	28	29	30	31	32	33	34	35	36	37	38	39	40	41	42	43	44	45	46	47	48
Attach	1					1
Pan	2					1
Tilt	3					1
stow	4					1
standby	5	1	1	1	1
receive command from astrobee	6	1	1	1	1	1
send confirmation to astrobee	7	1	1	1	1
move actuator	8	1	1	1	1
read rotation sensor	9	1	1	1	1
if/then	10	1	1	1	1
send to end effector	11	1			1
receive from end effector	12	1			1
standby	13	1			1	1
base plate	14															1	1	1	1	1	1
PCBA	15	1	1	1	1	1	1	1	1	1	1	1	1	1	1		1		1			1			1			1				1		1	1						1							1
DC motor with gear head II	16														1	1		1	1	1	1
Motor Bush	17														1		1		1	1	1
Continuous rotation sensor	18														1	1	1	1		1	1
Rotation Sensor Bush	19														1		1	1	1		1
Shoulder pitch linkage	20														1		1	1	1	1		1	1	1	1	1	1
DC motor with gear head I	21															1					1		1	1	1	1	1
Motor Bush	22																				1	1		1	1	1	1
Elbow joint rotation sensor mount	23																				1	1	1		1	1	1
Continuous rotation sensor	24															1					1	1	1	1		1	1
Rotation Sensor Bush	25																				1	1	1	1	1		1
elbow pitch linkage	26																				1	1	1	1	1	1		1	1	1	1	1	1
DC motor with gear head I	27															1											1		1	1	1	1	1
Motor Bush	28																										1	1		1	1	1	1
writst pitch rotation sensor mount	29																										1	1	1		1	1	1
Rotation Sensor Bush	30																										1	1	1	1		1	1
Continuous rotation sensor	31															1											1	1	1	1	1		1
wrist pitch mount	32																										1	1	1	1	1	1		1	1	1	1	1	1
DC motor with gear head I	33															1																	1		1	1	1	1
Continuous rotation sensor	34															1																	1	1		1	1	1
motor bush (long)	35																																1	1	1		1	1
rotation sensor bush (long)	36																																1	1	1	1		1
Tilt Motor gear	37																																1	1	1	1	1		1
Tilt ring gear	38																																1					1		1	1		1	1	1	1	1	1	1
pan motor mount	39																																						1		1	1
DC motor with gear head II	40															1																							1	1		1
pan motor gear	41																																							1	1		1
pan gear	42																																						1			1		1	1	1	1	1	1
pan hinge shaft 1	43																																						1				1		1	1	1	1	1
Nylon spacer	44																																						1				1	1		1	1	1	1
Nylon spacer	45																																						1				1	1	1		1	1	1
pan hinge shaft 2	46																																						1				1	1	1	1		1	1
Continuous rotation sensor	47															1																							1				1	1	1	1	1		1
end effector mount	48																																						1				1	1	1	1	1	1
Gear box base	49																1	1	1	1	1
Sun gear	50																1	1	1	1	1
Sun gear	51																1	1	1	1	1
Planetary gear	52
Planetary gear	53
Planetary gear	54
Planetary gear	55
Planetary gear	56
Planetary gear	57
Carrier	58																1	1	1	1	1
Output shaft	59																1	1	1	1	1
Gear box cover	60																1	1	1	1	1
Gear box base	61																					1	1	1	1	1	1
Sun gear	62																					1	1	1	1	1	1
Sun gear	63																					1	1	1	1	1	1
Planetary gear	64
Planetary gear	65
Planetary gear	66
Planetary gear	67
Planetary gear	68
Planetary gear	69
Carrier	70																					1	1	1	1	1	1
Output shaft	71																					1	1	1	1	1	1
Gear box cover	72																					1	1	1	1	1	1
Gear box base	73																											1	1	1	1	1	1
Sun gear	74																											1	1	1	1	1	1
Sun gear	75																											1	1	1	1	1	1
Planetary Gear	76
Planetary Gear	77
Planetary Gear	78
Planetary Gear	79
Planetary Gear	80
Planetary Gear	81
Carrier	82																											1	1	1	1	1	1
Output shaft long	83																											1	1	1	1	1	1
Gear box cover	84																											1	1	1	1	1	1
															1	1																																	1
[truncated: 36 more columns]

## Sheet: S8-Full-LowDetail
		1	2	3	4	5	6	7	8	9	10	11	12	13	14	15	16	#REF!	#REF!	#REF!	#REF!	#REF!	#REF!	#REF!	#REF!	#REF!	#REF!	#REF!	#REF!	#REF!	#REF!	#REF!	#REF!	#REF!	#REF!	#REF!	#REF!	#REF!	#REF!	#REF!	#REF!	#REF!	#REF!	#REF!	#REF!	#REF!	#REF!	#REF!	#REF!
Attach	1					1
Pan	2					1
Tilt	3					1
stow	4					1
standby	5	1	1	1	1
receive command from astrobee	6	1	1	1	1	1
send confirmation to astrobee	7	1	1	1	1
move actuator	8	1	1	1	1
read rotation sensor	9	1	1	1	1
if/then	10	1	1	1	1
send to end effector	11	1			1
receive from end effector	12	1			1
standby	13	1			1	1
base plate	14															1	1	1	1
PCBA	15	1	1	1	1	1	1	1	1	1	1	1	1	1	1		1	1		1		1		1		1		1	1				1			1
DC motor with gear head II	16														1	1		1	1																			1	1	1							1	1	1
Continuous rotation sensor	#REF!														1	1	1		1																			1	1	1							1	1	1
Shoulder pitch linkage	#REF!														1		1	1		1	1	1	1															1	1	1							1	1	1
DC motor with gear head I	#REF!															1			1		1	1	1
Elbow joint rotation sensor mount	#REF!																		1	1		1	1
Continuous rotation sensor	#REF!															1			1	1	1		1
elbow pitch linkage	#REF!																		1	1	1	1		1	1	1	1
DC motor with gear head I	#REF!															1							1		1	1	1
writst pitch rotation sensor mount	#REF!																						1	1		1	1
Continuous rotation sensor	#REF!															1							1	1	1		1
wrist pitch mount	#REF!																						1	1	1	1		1	1	1	1
DC motor with gear head I	#REF!															1											1		1	1
Continuous rotation sensor	#REF!															1											1	1		1
Tilt Motor gear	#REF!																										1	1	1		1
Tilt ring gear	#REF!																										1			1		1	1		1	1	1
pan motor mount	#REF!																														1		1	1
DC motor with gear head II	#REF!															1															1	1		1
pan motor gear	#REF!																															1	1		1
pan gear	#REF!																														1			1		1	1
Continuous rotation sensor	#REF!															1															1				1		1
end effector mount	#REF!																														1				1	1
Gear box base	#REF!																1	1	1																					1	1	1	1	1	1		1	1
Sun gear	#REF!																1	1	1																					1	1	1				1	1
Sun gear	#REF!																1	1	1																			1	1					1	1	1	1	1
Planetary gear	#REF!																																					1	1								1	1
Planetary gear	#REF!																																					1	1								1	1
Planetary gear	#REF!																																					1									1	1
Planetary gear	#REF!																																					1		1							1	1
Planetary gear	#REF!																																					1		1							1	1
Planetary gear	#REF!																																						1	1							1	1
Carrier	#REF!																1	1	1																			1	1	1	1	1	1	1	1	1		1
Output shaft	#REF!																1	1	1																			1		1	1	1	1	1	1	1	1		1
Gear box cover	#REF!																1	1	1																													1
Gear box base	#REF!																			1	1	1	1
Sun gear	#REF!																			1	1	1	1
Sun gear	#REF!																			1	1	1	1
Planetary gear	#REF!
Planetary gear	#REF!
Planetary gear	#REF!
Planetary gear	#REF!
Planetary gear	#REF!
Planetary gear	#REF!
Carrier	#REF!																			1	1	1	1
Output shaft	#REF!																			1	1	1	1
Gear box cover	#REF!																			1	1	1	1
Gear box base	#REF!																							1	1	1	1
Sun gear	#REF!																							1	1	1	1
Sun gear	#REF!																							1	1	1	1
Planetary Gear	#REF!
Planetary Gear	#REF!
Planetary Gear	#REF!
Planetary Gear	#REF!
Planetary Gear	#REF!
Planetary Gear	#REF!
Carrier	#REF!																							1	1	1	1
Output shaft long	#REF!																							1	1	1	1
Gear box cover	#REF!																							1	1	1	1
															1	1																					1
[truncated: 24 more columns]

## Sheet: Lookup
General	Specific	Abbreviation	Definition	Examples
Information	Status	SI	Communicates information about its status	Sensor
Information	Control	CI	Communicates signals for the control of another thing	Serial Commands
Material	Human	HM	Humans must be moved	Human attachment
Material	Gas	GM	Gas must be moved
Material	Liquid	LM
Material	Solid	SM
Material	Plasma	PM
Material	Mixture	MM
Energy	Human	HE	Human energy enters the system, pulling levers, etc.
Energy	Acoustic	AE
Energy	Biological	BE
Energy	Chemical	CE
Energy	Electrical	EE
Energy	Electromagnetic	EME
Energy	Hydraulic	HYE
Energy	Mechanical	ME	Gear movement, conflates translation and rotational motion…..	Rotation, mechanism
Energy	Magnetic	MAG
Energy	Pneumatic	PE
Energy	Radioactive	NE
Energy	Thermal	TE
Energy	Strain energy	SE		Flexing
Spatial	Proximity	P	In close proximity, touching, etc.	Touching or fixed
Spatial	Alignment	A	Uses a pin or other form of allignment, including tacking	Pin cnnection
Movement	Translational	LRM	Transfers translation motion				`
Movement	Rotational	RRM	Transfers rotational motion
