# Supplementary material for: Linking solver characteristics, solving processes and solution attributes: A data explainer for an open innovation generated robotic design dataset
Source: Data Brief. 2023 Sep 6;50:109547. doi: 10.1016/j.dib.2023.109547 (PMC10518673; doi:10.1016/j.dib.2023.109547)
Supplement: Supplementary file 1 [file mmc1.zip › Release/Solutions/Solution DSMs/D4-RASA/RASA-1 DSM.xlsx]

## Sheet: S1 - BOM
Component	Group	Note	Quantity		Component	Group	Removable	Notes
Top Plate											Row Labels	Sum of Quantity
Bottom Plate											(blank)
Board A											stroke	16
Board B											bar	2
Board C											tilt pan	6
Glenair											Grand Total	24
DSUB
											Row Labels	Count of Component
											(blank)
											stroke	16
											bar	2
											tilt pan	6
											Grand Total	24
Total			0
					0

## Sheet: S7-Soft SubDSM
RPU software		1	1	1	1	1	1	1
receive command	1
attach	1								1
stow	1								1
power display	1
pan function	1
tilt function	1
motion planning and execution module	1								1
move tool			1	1				1
grasp function			1	1
attach confirm			1	1		1	1		1
check distance is within			1						1
read sensor						1	1		1	1
drive actuator						1	1		1	1
send error									1	1
stow subfunction				1					1
stow confirmed				1
read power usage					1
collision avoider												1	1		1
if then			1	1	1	1	1	1	1	1						1			1

## Sheet: Lookup
General	Specific	Abbreviation	Definition	Examples
Information	Status	SI	Communicates information about its status	Sensor
Information	Control	CI	Communicates signals for the control of another thing	Serial Commands
Material	Human	HM	Humans must be moved	Human attachment
Material	Gas	GM	Gas must be moved
Material	Liquid	LM
Material	Solid	SM
Material	Plasma	PM
Material	Mixture	MM
Energy	Human	HE	Human energy enters the system, pulling levers, etc.
Energy	Acoustic	AE
Energy	Biological	BE
Energy	Chemical	CE
Energy	Electrical	EE
Energy	Electromagnetic	EME
Energy	Hydraulic	HYE
Energy	Mechanical	ME	Gear movement, conflates translation and rotational motion…..	Rotation, mechanism
Energy	Magnetic	MAG
Energy	Pneumatic	PE
Energy	Radioactive	NE
Energy	Thermal	TE
Energy	Strain energy	SE		Flexing
Spatial	Proximity	P	In close proximity, touching, etc.	Touching or fixed
Spatial	Alignment	A	Uses a pin or other form of allignment, including tacking	Pin cnnection
Movement	Translational	LRM	Transfers translation motion				`
Movement	Rotational	RRM	Transfers rotational motion
