# Supplementary material for: Linking solver characteristics, solving processes and solution attributes: A data explainer for an open innovation generated robotic design dataset
Source: Data Brief. 2023 Sep 6;50:109547. doi: 10.1016/j.dib.2023.109547 (PMC10518673; doi:10.1016/j.dib.2023.109547)
Supplement: Supplementary file 1 [file mmc1.zip › Release/Solutions/Solution DSMs/D5-EDC/EDC-10 DSM.xlsx]

## Sheet: S1 - BOM
Component	Group	Note	Quantity		Component	Group	Removable	Notes
Arm	Arms		2		Arm	Arms					Row Labels	Sum of Quantity
Base	Arms		1		Arm	Arms					(blank)
Pressure Sensor	Arms		1		Base	Arms					EMA Robotic Arm	82
Extension Tubing	Movement		1		Pressure Sensor	Arms					Accessory - End Effector	24
Contraction tubing	Movement		1		Extension Tubing	Movement					Accessory - Gear Box 1	12
Extension Pump	Movement		1		Contraction tubing	Movement					Accessory - Gear Box 2	12
Contraction Pump	Movement		1		Extension Pump	Movement					Accessory - Long Gear Box 1	12
					Contraction Pump	Movement					Accessory - Long Gear Box 2	12
											Grand Total	154
											Row Labels	Count of Component
											(blank)
											EMA Robotic Arm	82
											Accessory - End Effector	24
											Accessory - Gear Box 1	12
											Accessory - Gear Box 2	12
											Accessory - Long Gear Box 1	12
											Accessory - Long Gear Box 2	12
											Grand Total	154
Total			8
					8

## Sheet: S2 - Subsys
	Arms	Movement
Arms		pneumatic	Astrobee and ISS Handrail
Movement	pneumatic		Power, Data
	Astrobee and ISS Handrail	Power, Data

## Sheet: S3 - SubDSM
	Arm	Arm	Base	Pressure Sensor	Extension Tubing	Contraction tubing	Extension Pump	Contraction Pump
Arm			Physically affixed	affixed to pneumatic	pneumatic connection	vacuum pneumatic	pneumatic connection	vacuum pneumatic	ISS Handrail
Arm			Physically affixed	affixed to pneumatic	pneumatic connection	vacuum pneumatic	pneumatic connection	vacuum pneumatic	ISS Handrail
Base	Physically affixed	Physically affixed		Affixed			Affixed to	Affixed to	Physically affixed
Pressure Sensor	affixed to pneumatic	affixed to pneumatic	Affixed		pneumatic connection	pneumatic connection	pneumatic connection	pneumatic connection	Power
Extension Tubing	pneumatic connection	pneumatic connection		pneumatic connection			connected to
Contraction tubing	vacuum pneumatic	vacuum pneumatic		pneumatic connection
Extension Pump	pneumatic connection	pneumatic connection	Affixed to	pneumatic connection	connected to			pneumatic connection	Power, Data
Contraction Pump	vacuum pneumatic	vacuum pneumatic	Affixed to	pneumatic connection			pneumatic connection		Power, Data
	ISS Handrail	ISS Handrail	Physically affixed	Power, Data			Power	Power

## Sheet: S4-DSM
	Arm	Arm	Base	Pressure Sensor	Extension Tubing	Contraction tubing	Extension Pump	Contraction Pump
Arm			Physically affixed	affixed to pneumatic	pneumatic connection	vacuum pneumatic	pneumatic connection	vacuum pneumatic	ISS Handrail
Arm			Physically affixed	affixed to pneumatic	pneumatic connection	vacuum pneumatic	pneumatic connection	vacuum pneumatic	ISS Handrail
Base	Physically affixed	Physically affixed		Affixed			Affixed to	Affixed to	Physically affixed
Pressure Sensor	affixed to pneumatic	affixed to pneumatic	Affixed		pneumatic connection	pneumatic connection	pneumatic connection	pneumatic connection	Power
Extension Tubing	pneumatic connection	pneumatic connection		pneumatic connection			connected to
Contraction tubing	vacuum pneumatic	vacuum pneumatic		pneumatic connection
Extension Pump	pneumatic connection	pneumatic connection	Affixed to	pneumatic connection	connected to			pneumatic connection	Power, Data
Contraction Pump	vacuum pneumatic	vacuum pneumatic	Affixed to	pneumatic connection			pneumatic connection		Power, Data
	ISS Handrail	ISS Handrail	Physically affixed	Power, Data			Power	Power

## Sheet: S5-Coded DSM
		1	2	3	4	5	6	7	8
Arm	1			1	1	1	1	1	1	1
Arm	2			1	1	1	1	1	1	1
Base	3	1	1		1			1	1	1
Pressure Sensor	4	1	1	1		1	1	1	1	1
Extension Tubing	5	1	1		1			1
Contraction tubing	6	1	1		1
Extension Pump	7	1	1	1	1	1			1	1
Contraction Pump	8	1	1	1	1			1		1
		1	1	1	1			1	1

## Sheet: S8-Full
		1	2	3	4	5	6	7	8
Arm	1			1	1	1	1	1	1	1
Arm	2			1	1	1	1	1	1	1
Base	3	1	1		1			1	1	1
Pressure Sensor	4	1	1	1		1	1	1	1	1
Extension Tubing	5	1	1		1			1
Contraction tubing	6	1	1		1
Extension Pump	7	1	1	1	1	1			1	1
Contraction Pump	8	1	1	1	1			1		1
		1	1	1	1			1	1

## Sheet: S8-Full-LowDetail
		1	2	3	4	7	8
Arm	1			1	1	1	1	1
Arm	2			1	1	1	1	1
Base	3	1	1		1	1	1	1
Pressure Sensor	4	1	1	1		1	1	1
Extension Pump	7	1	1	1	1		1	1
Contraction Pump	8	1	1	1	1	1		1
		1	1	1	1	1	1

## Sheet: Lookup
General	Specific	Abbreviation	Definition	Examples
Information	Status	SI	Communicates information about its status	Sensor
Information	Control	CI	Communicates signals for the control of another thing	Serial Commands
Material	Human	HM	Humans must be moved	Human attachment
Material	Gas	GM	Gas must be moved
Material	Liquid	LM
Material	Solid	SM
Material	Plasma	PM
Material	Mixture	MM
Energy	Human	HE	Human energy enters the system, pulling levers, etc.
Energy	Acoustic	AE
Energy	Biological	BE
Energy	Chemical	CE
Energy	Electrical	EE
Energy	Electromagnetic	EME
Energy	Hydraulic	HYE
Energy	Mechanical	ME	Gear movement, conflates translation and rotational motion…..	Rotation, mechanism
Energy	Magnetic	MAG
Energy	Pneumatic	PE
Energy	Radioactive	NE
Energy	Thermal	TE
Energy	Strain energy	SE		Flexing
Spatial	Proximity	P	In close proximity, touching, etc.	Touching or fixed
Spatial	Alignment	A	Uses a pin or other form of allignment, including tacking	Pin cnnection
Movement	Translational	LRM	Transfers translation motion				`
Movement	Rotational	RRM	Transfers rotational motion
