# Supplementary material for: Linking solver characteristics, solving processes and solution attributes: A data explainer for an open innovation generated robotic design dataset
Source: Data Brief. 2023 Sep 6;50:109547. doi: 10.1016/j.dib.2023.109547 (PMC10518673; doi:10.1016/j.dib.2023.109547)
Supplement: Supplementary file 1 [file mmc1.zip › Release/Solutions/Solution DSMs/D5-EDC/EDC-2 DSM.xlsx]

## Sheet: S1 - BOM
Component	Group	Note	Quantity		Component	Group	Removable	Notes
Threaded Shaft Gearmotor			1		Threaded Shaft Gearmotor	X					Row Labels	Sum of Quantity
Force Sensor					Force Sensor						(blank)
M6 Screw					Force Sensor						EMA Robotic Arm	82
M3 Screw					M6 Screw						Accessory - End Effector	24
M1.6 Screw					M6 Screw						Accessory - Gear Box 1	12
Flanged Bearing					M6 Screw						Accessory - Gear Box 2	12
Mounting Plate					M6 Screw						Accessory - Long Gear Box 1	12
Stabilizer					M3 Screw						Accessory - Long Gear Box 2	12
Clamp 1					M3 Screw						Grand Total	154
Clamp 2					M3 Screw
Clamp 3					M3 Screw
Clamp 4					M1.6 Screw
Gearmotor attachment					M1.6 Screw						Row Labels	Count of Component
Screw jack					M1.6 Screw						(blank)
					M1.6 Screw						EMA Robotic Arm	82
					Flanged Bearing						Accessory - End Effector	24
					Flanged Bearing						Accessory - Gear Box 1	12
					Flanged Bearing						Accessory - Gear Box 2	12
					Flanged Bearing						Accessory - Long Gear Box 1	12
					Flanged Bearing						Accessory - Long Gear Box 2	12
					Flanged Bearing						Grand Total	154
					Flanged Bearing
					Flanged Bearing
					Mounting Plate
					Stabilizer
					Clamp 1
					Clamp 2
					Clamp 3
					Clamp 4
					Gearmotor attachment
					Screw jack
Total			1
					31

## Sheet: S3 - SubDSM
	M6 Screw	M6 Screw	M6 Screw	M6 Screw	Mounting Plate	Stabilizer	Threaded Shaft Gearmotor	Gearmotor attachment	Screw jack	M1.6 Screw	Clamp 1	M3 Screw	Flanged Bearing	Flanged Bearing	M1.6 Screw	Clamp 2	M3 Screw	Flanged Bearing	Flanged Bearing	Force Sensor	M1.6 Screw	Clamp 3	M3 Screw	Flanged Bearing	Flanged Bearing	M1.6 Screw	Clamp 4	M3 Screw	Flanged Bearing	Flanged Bearing	M3 Screw	External
M6 Screw					Pin through and capture																											Screw into
M6 Screw					Pin through and capture																											Screw into
M6 Screw					Pin through and capture																											Screw into
M6 Screw					Pin through and capture																											Screw into
Mounting Plate	Pin through and capture	Pin through and capture	Pin through and capture	Pin through and capture		Slides through	Attached to frame	Slides in frame	Slides in frame		Alligned with	Alligned with	Alligned with			Alligned with	Alligned with	Alligned with				Alligned with	Alligned with	Alligned with			Alligned with	Alligned with	Alligned with			Touches to
Stabilizer					Slides through						Slides on track					Slides on track						Slides on track					Slides on track
Threaded Shaft Gearmotor					Attached to frame			Linear drive attachment	Linear drive attachment																							Power, Data
Gearmotor attachment					Slides in frame		Linear drive attachment		Alligned with		Alligned with			Alligned with, fit into		Alligned with			Alligned with, fit into
Screw jack					Slides in frame		Linear drive attachment	Alligned with														Alligned with			Alligned with, fit into		Alligned with			Alligned with, fit into
M1.6 Screw											Pin through and capture					Screw into
Clamp 1					Alligned with	Slides on track		Alligned with		Pin through and capture		Pin through and capture	Fit inside	Fit inside		Alligned with	Alligned with	Alligned with	Alligned with	Captured by												Touches ISS Handrail
M3 Screw					Alligned with						Pin through and capture		Alligned with
Flanged Bearing					Alligned with						Fit inside	Alligned with
Flanged Bearing								Alligned with, fit into			Fit inside
M1.6 Screw
Clamp 2					Alligned with	Slides on track		Alligned with		Screw into	Alligned with						Pin through and capture	Fit inside	Fit inside	Captured by												Touches ISS Handrail
M3 Screw					Alligned with						Alligned with					Pin through and capture		Alligned with
Flanged Bearing					Alligned with						Alligned with					Fit inside	Alligned with
Flanged Bearing								Alligned with, fit into			Alligned with					Fit inside
Force Sensor											Captured by					Captured by																Power, Touches ISS Handrail
M1.6 Screw																						Pin through and capture					Screw into
Clamp 3					Alligned with	Slides on track			Alligned with												Pin through and capture		Pin through and capture	Fit inside	Fit inside		Alligned with	Alligned with	Alligned with	Alligned with	Captured by	Touches ISS Handrail
M3 Screw					Alligned with																	Pin through and capture		Alligned with
Flanged Bearing					Alligned with																	Fit inside	Alligned with
Flanged Bearing									Alligned with, fit into													Fit inside
M1.6 Screw
Clamp 4					Alligned with	Slides on track			Alligned with												Screw into	Alligned with						Pin through and capture	Fit inside	Fit inside	Captured by	Touches ISS Handrail
M3 Screw					Alligned with																	Alligned with					Pin through and capture		Alligned with
Flanged Bearing					Alligned with																	Alligned with					Fit inside	Alligned with
Flanged Bearing									Alligned with, fit into													Alligned with					Fit inside
Force Sensor																						Captured by					Captured by					Power, Touches ISS Handrail
External	Screw into	Screw into	Screw into	Screw into	Touches to		Power				Touches ISS Handrail					Touches ISS Handrail				Power, Data, Touches ISS Handrail		Touches ISS Handrail					Touches ISS Handrail				Power, Data, Touches ISS Handrail

## Sheet: S4-DSM
	M6 Screw	M6 Screw	M6 Screw	M6 Screw	Mounting Plate	Stabilizer	Threaded Shaft Gearmotor	Gearmotor attachment	Screw jack	M1.6 Screw	Clamp 1	M3 Screw	Flanged Bearing	Flanged Bearing	M1.6 Screw	Clamp 2	M3 Screw	Flanged Bearing	Flanged Bearing	Force Sensor	M1.6 Screw	Clamp 3	M3 Screw	Flanged Bearing	Flanged Bearing	M1.6 Screw	Clamp 4	M3 Screw	Flanged Bearing	Flanged Bearing	M3 Screw	External
M6 Screw					Pin through and capture																											Screw into
M6 Screw					Pin through and capture																											Screw into
M6 Screw					Pin through and capture																											Screw into
M6 Screw					Pin through and capture																											Screw into
Mounting Plate	Pin through and capture	Pin through and capture	Pin through and capture	Pin through and capture		Slides through	Attached to frame	Slides in frame	Slides in frame		Alligned with	Alligned with	Alligned with			Alligned with	Alligned with	Alligned with				Alligned with	Alligned with	Alligned with			Alligned with	Alligned with	Alligned with			Touches to
Stabilizer					Slides through						Slides on track					Slides on track						Slides on track					Slides on track
Threaded Shaft Gearmotor					Attached to frame			Linear drive attachment	Linear drive attachment																							Power, Data
Gearmotor attachment					Slides in frame		Linear drive attachment		Alligned with		Alligned with			Alligned with, fit into		Alligned with			Alligned with, fit into
Screw jack					Slides in frame		Linear drive attachment	Alligned with														Alligned with			Alligned with, fit into		Alligned with			Alligned with, fit into
M1.6 Screw											Pin through and capture					Screw into
Clamp 1					Alligned with	Slides on track		Alligned with		Pin through and capture		Pin through and capture	Fit inside	Fit inside		Alligned with	Alligned with	Alligned with	Alligned with	Captured by												Touches ISS Handrail
M3 Screw					Alligned with						Pin through and capture		Alligned with
Flanged Bearing					Alligned with						Fit inside	Alligned with
Flanged Bearing								Alligned with, fit into			Fit inside
M1.6 Screw
Clamp 2					Alligned with	Slides on track		Alligned with		Screw into	Alligned with						Pin through and capture	Fit inside	Fit inside	Captured by												Touches ISS Handrail
M3 Screw					Alligned with						Alligned with					Pin through and capture		Alligned with
Flanged Bearing					Alligned with						Alligned with					Fit inside	Alligned with
Flanged Bearing								Alligned with, fit into			Alligned with					Fit inside
Force Sensor											Captured by					Captured by																Power, Touches ISS Handrail
M1.6 Screw																						Pin through and capture					Screw into
Clamp 3					Alligned with	Slides on track			Alligned with												Pin through and capture		Pin through and capture	Fit inside	Fit inside		Alligned with	Alligned with	Alligned with	Alligned with	Captured by	Touches ISS Handrail
M3 Screw					Alligned with																	Pin through and capture		Alligned with
Flanged Bearing					Alligned with																	Fit inside	Alligned with
Flanged Bearing									Alligned with, fit into													Fit inside
M1.6 Screw
Clamp 4					Alligned with	Slides on track			Alligned with												Screw into	Alligned with						Pin through and capture	Fit inside	Fit inside	Captured by	Touches ISS Handrail
M3 Screw					Alligned with																	Alligned with					Pin through and capture		Alligned with
Flanged Bearing					Alligned with																	Alligned with					Fit inside	Alligned with
Flanged Bearing									Alligned with, fit into													Alligned with					Fit inside
Force Sensor																						Captured by					Captured by					Power, Touches ISS Handrail
External	Screw into	Screw into	Screw into	Screw into	Touches to		Power				Touches ISS Handrail					Touches ISS Handrail				Power, Data, Touches ISS Handrail		Touches ISS Handrail					Touches ISS Handrail				Power, Data, Touches ISS Handrail

## Sheet: S5-Coded DSM
158		1	2	3	4	5	6	7	8	9	10	11	12	13	14	15	16	17	18	19	20	21	22	23	24	25	26	27	28	29	30	31	External
M6 Screw	1					1																											1
M6 Screw	2					1																											1
M6 Screw	3					1																											1
M6 Screw	4					1																											1
Mounting Plate	5	1	1	1	1		1	1	1	1		1	1	1			1	1	1				1	1	1			1	1	1			1
Stabilizer	6					1						1					1						1					1
Threaded Shaft Gearmotor	7					1			1	1																							1
Gearmotor attachment	8					1		1		1		1			1		1			1
Screw jack	9					1		1	1														1			1		1			1
M1.6 Screw	10											1					1
Clamp 1	11					1	1		1		1		1	1	1		1	1	1	1	1												1
M3 Screw	12					1						1		1
Flanged Bearing	13					1						1	1
Flanged Bearing	14								1			1
M1.6 Screw	15
Clamp 2	16					1	1		1		1	1						1	1	1	1												1
M3 Screw	17					1						1					1		1
Flanged Bearing	18					1						1					1	1
Flanged Bearing	19								1			1					1
Force Sensor	20											1					1																1
M1.6 Screw	21																						1					1
Clamp 3	22					1	1			1												1		1	1	1		1	1	1	1	1	1
M3 Screw	23					1																	1		1
Flanged Bearing	24					1																	1	1
Flanged Bearing	25									1													1
M1.6 Screw	26
Clamp 4	27					1	1			1												1	1						1	1	1	1	1
M3 Screw	28					1																	1					1		1
Flanged Bearing	29					1																	1					1	1
Flanged Bearing	30									1													1					1
Force Sensor	31																						1					1					1
External		1	1	1	1	1		1				1					1				1		1					1				1

## Sheet: S8-Full
158		1	2	3	4	5	6	7	8	9	10	11	12	13	14	15	16	17	18	19	20	21	22	23	24	25	26	27	28	29	30	31	External
M6 Screw	1					1																											1
M6 Screw	2					1																											1
M6 Screw	3					1																											1
M6 Screw	4					1																											1
Mounting Plate	5	1	1	1	1		1	1	1	1		1	1	1			1	1	1				1	1	1			1	1	1			1
Stabilizer	6					1						1					1						1					1
Threaded Shaft Gearmotor	7					1			1	1																							1
Gearmotor attachment	8					1		1		1		1			1		1			1
Screw jack	9					1		1	1														1			1		1			1
M1.6 Screw	10											1					1
Clamp 1	11					1	1		1		1		1	1	1		1	1	1	1	1												1
M3 Screw	12					1						1		1
Flanged Bearing	13					1						1	1
Flanged Bearing	14								1			1
M1.6 Screw	15
Clamp 2	16					1	1		1		1	1						1	1	1	1												1
M3 Screw	17					1						1					1		1
Flanged Bearing	18					1						1					1	1
Flanged Bearing	19								1			1					1
Force Sensor	20											1					1																1
M1.6 Screw	21																						1					1
Clamp 3	22					1	1			1												1		1	1	1		1	1	1	1	1	1
M3 Screw	23					1																	1		1
Flanged Bearing	24					1																	1	1
Flanged Bearing	25									1													1
M1.6 Screw	26
Clamp 4	27					1	1			1												1	1						1	1	1	1	1
M3 Screw	28					1																	1					1		1
Flanged Bearing	29					1																	1					1	1
Flanged Bearing	30									1													1					1
Force Sensor	31																						1					1					1
External		1	1	1	1	1		1				1					1				1		1					1				1

## Sheet: S8-Full-LowDetail
106		1	2	3	4	5	6	7	8	9	10	11	12	13	14	15	16	17	18	19	External
Mounting Plate	1		1	1	1	1	1	1		1	1			1	1		1	1			1
Stabilizer	2	1					1			1				1			1
Threaded Shaft Gearmotor	3	1			1	1															1
Gearmotor attachment	4	1		1		1	1		1	1		1
Screw jack	5	1		1	1									1		1	1		1
Clamp 1	6	1	1		1			1	1	1	1	1	1								1
Flanged Bearing	7	1					1
Flanged Bearing	8				1		1
Clamp 2	9	1	1		1		1				1	1	1								1
Flanged Bearing	10	1					1			1
Flanged Bearing	11				1		1			1
Force Sensor	12						1			1											1
Clamp 3	13	1	1			1									1	1	1	1	1	1	1
Flanged Bearing	14	1												1
Flanged Bearing	15					1								1
Clamp 4	16	1	1			1								1				1	1	1	1
Flanged Bearing	17	1												1			1
Flanged Bearing	18					1								1			1
Force Sensor	19													1			1				1
External		1		1			1			1			1	1			1			1

## Sheet: Lookup
General	Specific	Abbreviation	Definition	Examples
Information	Status	SI	Communicates information about its status	Sensor
Information	Control	CI	Communicates signals for the control of another thing	Serial Commands
Material	Human	HM	Humans must be moved	Human attachment
Material	Gas	GM	Gas must be moved
Material	Liquid	LM
Material	Solid	SM
Material	Plasma	PM
Material	Mixture	MM
Energy	Human	HE	Human energy enters the system, pulling levers, etc.
Energy	Acoustic	AE
Energy	Biological	BE
Energy	Chemical	CE
Energy	Electrical	EE
Energy	Electromagnetic	EME
Energy	Hydraulic	HYE
Energy	Mechanical	ME	Gear movement, conflates translation and rotational motion…..	Rotation, mechanism
Energy	Magnetic	MAG
Energy	Pneumatic	PE
Energy	Radioactive	NE
Energy	Thermal	TE
Energy	Strain energy	SE		Flexing
Spatial	Proximity	P	In close proximity, touching, etc.	Touching or fixed
Spatial	Alignment	A	Uses a pin or other form of allignment, including tacking	Pin cnnection
Movement	Translational	LRM	Transfers translation motion				`
Movement	Rotational	RRM	Transfers rotational motion
