# Supplementary material for: Linking solver characteristics, solving processes and solution attributes: A data explainer for an open innovation generated robotic design dataset
Source: Data Brief. 2023 Sep 6;50:109547. doi: 10.1016/j.dib.2023.109547 (PMC10518673; doi:10.1016/j.dib.2023.109547)
Supplement: Supplementary file 1 [file mmc1.zip › Release/Solutions/Solution DSMs/D5-EDC/EDC 3 DSM.xlsx]

## Sheet: S1 - BOM
Component	Group	Note	Quantity		Component	Group	Removable	Notes
Rotary Gear			4		Rotary Gear	X					Row Labels	Sum of Quantity
Clamp Finger left			1		Rotary Gear						(blank)	37
Clamp Finger Right			1		Rotary Gear						Grand Total	37
Force Sensor			2		Rotary Gear
Interface mount plate			1		Clamp Finger left
Top cover plate			1		Clamp Finger Right
Bottom cover plate			1		Force Sensor
cover support rod			4		Force Sensor
hand knob screw			4		Interface mount plate
gear spacer			4		Top cover plate
gear shaft			2		Bottom cover plate
continuous rotation sensor			2		cover support rod
gear motor			2		hand knob screw						Row Labels	Count of Component
clamp finger left back			1		gear spacer						(blank)	36
clamp finger right back			1		cover support rod						X	1
motor gear shaft			2		hand knob screw						Grand Total	37
rotary sensor mount			2		gear spacer
gear motor mount			2		cover support rod
					hand knob screw
					gear spacer
					cover support rod
					hand knob screw
					gear spacer
					gear shaft
					continuous rotation sensor
					gear motor
					gear shaft
					continuous rotation sensor
					gear motor
					clamp finger left back
					clamp finger right back
					motor gear shaft
					rotary sensor mount
					gear motor mount
					motor gear shaft
					rotary sensor mount
					gear motor mount
Total			37
					37

## Sheet: S3 - SubDSM
	Interface mount plate	hand knob screw	hand knob screw	hand knob screw	hand knob screw	Top cover plate	cover support rod	cover support rod	cover support rod	cover support rod	Bottom cover plate	gear motor mount	gear motor	motor gear shaft	Rotary Gear	clamp finger left back	gear spacer	gear shaft	gear spacer	Rotary Gear	Clamp Finger left	rotary sensor mount	continuous rotation sensor	Force Sensor	gear motor mount	gear motor	motor gear shaft	Rotary Gear	clamp finger right back	gear spacer	gear shaft	gear spacer	Rotary Gear	Clamp Finger Right	rotary sensor mount	continuous rotation sensor	Force Sensor
Interface mount plate		Pin through and capture	Pin through and capture	Pin through and capture	Pin through and capture	Screw into and pinned to				Screw into and pinned to																												Touches Astrobee
hand knob screw	Pin through and capture																																					Screw into
hand knob screw	Pin through and capture																																					Screw into
hand knob screw	Pin through and capture																																					Screw into
hand knob screw	Pin through and capture																																					Screw into
Top cover plate	Screw into and pinned to						Pin through and captured	Pin through and captured	Pin through and captured	Alligned with	Alligned with	Alligned with	Alligned with	Alligned with	Alligned with	Alligned with	Touches	Alligned with	Touches	Alligned with	Alligned with	Alligned with	Alligned with		Alligned with	Alligned with	Alligned with	Alligned with	Alligned with	Touches	Alligned with	Touches	Alligned with	Alligned with	Alligned with	Alligned with
cover support rod						Pin through and captured					Pin through and captured
cover support rod						Pin through and captured					Pin through and captured
cover support rod						Pin through and captured					Pin through and captured
cover support rod						Pin through and captured					Pin through and captured
Bottom cover plate	Screw into and pinned to					Alligned with	Pin through and captured	Pin through and captured	Pin through and captured	Pin through and captured		Affixed to	Alligned with	Alliged with in hole	Alligned	Alligned with hole	Alligned with	Alligned	Touches	Alligned	Alligned	Affixed to	Alligned with		Affixed to	Alligned with	Alliged with in hole	Alligned	Alligned with hole	Alligned with	Alligned	Touches	Alligned	Alligned	Affixed to	Alligned with
gear motor mount						Alligned with					Affixed to		Affixed to	Affixed to gearbox	Alligned with output	Alligned with output	Alligned with output
gear motor						Alligned with					Alligned with	Affixed to		attached to output	Alligned with	Alligned with	Alligned with																					Power,
motor gear shaft						Alligned with					Alliged with in hole	Affixed to gearbox	attached to output		affixed to through key shaft	affixed to and transmits energy	alligned with and touches
Rotary Gear						Alligned with					Alligned	Alligned with output	Alligned with	affixed to through key shaft		touches and alligned	alligned
clamp finger left back						Alligned with					Alligned with hole	Alligned with output	Alligned with	affixed to and transmits energy	touches and alligned		touches			gear tooth connection																		Touches ISS Handrail
gear spacer						Touches					Alligned with	Alligned with output	Alligned with	alligned with and touches	alligned	touches
gear shaft						Alligned with					Alligned								affixed on and spaces	affixed to	affixed to	affixed to	affixed to
gear spacer						Touches					Touches							affixed on and spaces		touches	alligned	alligned	alligned
Rotary Gear						Alligned with					Alligned					gear tooth connection		affixed to	touches		touches	alligned	alligned
Clamp Finger left						Alligned with					Alligned							affixed to	alligned	touches		alligned to	sensor input	affixed to														Touches ISS Handrail
rotary sensor mount						Alligned with					Affixed to							affixed to	alligned	alligned	alligned to		affixed to
continuous rotation sensor						Alligned with					Alligned with							affixed to	alligned	alligned	sensor input	affixed to																Power, Data
Force Sensor																					affixed to																	Power, Data, ISS Handrail
gear motor mount						Alligned with					Affixed to															Affixed to	Affixed to gearbox	Alligned with output	Alligned with output	Alligned with output
gear motor						Alligned with					Alligned with														Affixed to		attached to output	Alligned with	Alligned with	Alligned with								Power,
motor gear shaft						Alligned with					Alliged with in hole														Affixed to gearbox	attached to output		affixed to through key shaft	affixed to and transmits energy	alligned with and touches
Rotary Gear						Alligned with					Alligned														Alligned with output	Alligned with	affixed to through key shaft		touches and alligned	alligned
clamp finger right back						Alligned with					Alligned with hole														Alligned with output	Alligned with	affixed to and transmits energy	touches and alligned		touches			gear tooth connection					Touches ISS Handrail
gear spacer						Touches					Alligned with														Alligned with output	Alligned with	alligned with and touches	alligned	touches
gear shaft						Alligned with					Alligned																					affixed on and spaces	affixed to	affixed to	affixed to	affixed to
gear spacer						Touches					Touches																				affixed on and spaces		touches	alligned	alligned	alligned
Rotary Gear						Alligned with					Alligned																		gear tooth connection		affixed to	touches		touches	alligned	alligned
Clamp Finger Right						Alligned with					Alligned																				affixed to	alligned	touches		alligned to	sensor input	affixed to	Touches ISS Handrail
rotary sensor mount						Alligned with					Affixed to																				affixed to	alligned	alligned	alligned to		affixed to
continuous rotation sensor						Alligned with					Alligned with																				affixed to	alligned	alligned	sensor input	affixed to			Power, Data
Force Sensor																																		affixed to				Power, Data, ISS Handrail
	Touches Astrobee	Screw into	Screw into	Screw into	Screw into								Power,			Touches ISS Handrail					Touches ISS Handrail		Power, Data	Power, Data, ISS Handrail		Power,			Touches ISS Handrail					Touches ISS Handrail		Power, Data	Power, Data, ISS Handrail

## Sheet: S4-DSM
	Interface mount plate	hand knob screw	hand knob screw	hand knob screw	hand knob screw	Top cover plate	cover support rod	cover support rod	cover support rod	cover support rod	Bottom cover plate	gear motor mount	gear motor	motor gear shaft	Rotary Gear	clamp finger left back	gear spacer	gear shaft	gear spacer	Rotary Gear	Clamp Finger left	rotary sensor mount	continuous rotation sensor	Force Sensor	gear motor mount	gear motor	motor gear shaft	Rotary Gear	clamp finger right back	gear spacer	gear shaft	gear spacer	Rotary Gear	Clamp Finger Right	rotary sensor mount	continuous rotation sensor	Force Sensor
Interface mount plate		Pin through and capture	Pin through and capture	Pin through and capture	Pin through and capture	Screw into and pinned to				Screw into and pinned to																												Touches Astrobee
hand knob screw	Pin through and capture																																					Screw into
hand knob screw	Pin through and capture																																					Screw into
hand knob screw	Pin through and capture																																					Screw into
hand knob screw	Pin through and capture																																					Screw into
Top cover plate	Screw into and pinned to						Pin through and captured	Pin through and captured	Pin through and captured	Alligned with	Alligned with	Alligned with	Alligned with	Alligned with	Alligned with	Alligned with	Touches	Alligned with	Touches	Alligned with	Alligned with	Alligned with	Alligned with		Alligned with	Alligned with	Alligned with	Alligned with	Alligned with	Touches	Alligned with	Touches	Alligned with	Alligned with	Alligned with	Alligned with
cover support rod						Pin through and captured					Pin through and captured
cover support rod						Pin through and captured					Pin through and captured
cover support rod						Pin through and captured					Pin through and captured
cover support rod						Pin through and captured					Pin through and captured
Bottom cover plate	Screw into and pinned to					Alligned with	Pin through and captured	Pin through and captured	Pin through and captured	Pin through and captured		Affixed to	Alligned with	Alliged with in hole	Alligned	Alligned with hole	Alligned with	Alligned	Touches	Alligned	Alligned	Affixed to	Alligned with		Affixed to	Alligned with	Alliged with in hole	Alligned	Alligned with hole	Alligned with	Alligned	Touches	Alligned	Alligned	Affixed to	Alligned with
gear motor mount						Alligned with					Affixed to		Affixed to	Affixed to gearbox	Alligned with output	Alligned with output	Alligned with output
gear motor						Alligned with					Alligned with	Affixed to		attached to output	Alligned with	Alligned with	Alligned with																					Power,
motor gear shaft						Alligned with					Alliged with in hole	Affixed to gearbox	attached to output		affixed to through key shaft	affixed to and transmits energy	alligned with and touches
Rotary Gear						Alligned with					Alligned	Alligned with output	Alligned with	affixed to through key shaft		touches and alligned	alligned
clamp finger left back						Alligned with					Alligned with hole	Alligned with output	Alligned with	affixed to and transmits energy	touches and alligned		touches			gear tooth connection																		Touches ISS Handrail
gear spacer						Touches					Alligned with	Alligned with output	Alligned with	alligned with and touches	alligned	touches
gear shaft						Alligned with					Alligned								affixed on and spaces	affixed to	affixed to	affixed to	affixed to
gear spacer						Touches					Touches							affixed on and spaces		touches	alligned	alligned	alligned
Rotary Gear						Alligned with					Alligned					gear tooth connection		affixed to	touches		touches	alligned	alligned
Clamp Finger left						Alligned with					Alligned							affixed to	alligned	touches		alligned to	sensor input	affixed to														Touches ISS Handrail
rotary sensor mount						Alligned with					Affixed to							affixed to	alligned	alligned	alligned to		affixed to
continuous rotation sensor						Alligned with					Alligned with							affixed to	alligned	alligned	sensor input	affixed to																Power, Data
Force Sensor																					affixed to																	Power, Data, ISS Handrail
gear motor mount						Alligned with					Affixed to															Affixed to	Affixed to gearbox	Alligned with output	Alligned with output	Alligned with output
gear motor						Alligned with					Alligned with														Affixed to		attached to output	Alligned with	Alligned with	Alligned with								Power,
motor gear shaft						Alligned with					Alliged with in hole														Affixed to gearbox	attached to output		affixed to through key shaft	affixed to and transmits energy	alligned with and touches
Rotary Gear						Alligned with					Alligned														Alligned with output	Alligned with	affixed to through key shaft		touches and alligned	alligned
clamp finger right back						Alligned with					Alligned with hole														Alligned with output	Alligned with	affixed to and transmits energy	touches and alligned		touches			gear tooth connection					Touches ISS Handrail
gear spacer						Touches					Alligned with														Alligned with output	Alligned with	alligned with and touches	alligned	touches
gear shaft						Alligned with					Alligned																					affixed on and spaces	affixed to	affixed to	affixed to	affixed to
gear spacer						Touches					Touches																				affixed on and spaces		touches	alligned	alligned	alligned
Rotary Gear						Alligned with					Alligned																		gear tooth connection		affixed to	touches		touches	alligned	alligned
Clamp Finger Right						Alligned with					Alligned																				affixed to	alligned	touches		alligned to	sensor input	affixed to	Touches ISS Handrail
rotary sensor mount						Alligned with					Affixed to																				affixed to	alligned	alligned	alligned to		affixed to
continuous rotation sensor						Alligned with					Alligned with																				affixed to	alligned	alligned	sensor input	affixed to			Power, Data
Force Sensor																																		affixed to				Power, Data, ISS Handrail
	Touches Astrobee	Screw into	Screw into	Screw into	Screw into								Power,			Touches ISS Handrail					Touches ISS Handrail		Power, Data	Power, Data, ISS Handrail		Power,			Touches ISS Handrail					Touches ISS Handrail		Power, Data	Power, Data, ISS Handrail

## Sheet: S5-Coded DSM
284		1	2	3	4	5	6	7	8	9	10	11	12	13	14	15	16	17	18	19	20	21	22	23	24	25	26	27	28	29	30	31	32	33	34	35	36	37
Interface mount plate	1		1	1	1	1	1				1																												1
hand knob screw	2	1																																					1
hand knob screw	3	1																																					1
hand knob screw	4	1																																					1
hand knob screw	5	1																																					1
Top cover plate	6	1						1	1	1	1	1	1	1	1	1	1	1	1	1	1	1	1	1		1	1	1	1	1	1	1	1	1	1	1	1
cover support rod	7						1					1
cover support rod	8						1					1
cover support rod	9						1					1
cover support rod	10						1					1
Bottom cover plate	11	1					1	1	1	1	1		1	1	1	1	1	1	1	1	1	1	1	1		1	1	1	1	1	1	1	1	1	1	1	1
gear motor mount	12						1					1		1	1	1	1	1
gear motor	13						1					1	1		1	1	1	1																					1
motor gear shaft	14						1					1	1	1		1	1	1
Rotary Gear	15						1					1	1	1	1		1	1
clamp finger left back	16						1					1	1	1	1	1		1			1																		1
gear spacer	17						1					1	1	1	1	1	1
gear shaft	18						1					1								1	1	1	1	1
gear spacer	19						1					1							1		1	1	1	1
Rotary Gear	20						1					1					1		1	1		1	1	1
Clamp Finger left	21						1					1							1	1	1		1	1	1														1
rotary sensor mount	22						1					1							1	1	1	1		1
continuous rotation sensor	23						1					1							1	1	1	1	1																1
Force Sensor	24																					1																	1
gear motor mount	25						1					1															1	1	1	1	1
gear motor	26						1					1														1		1	1	1	1								1
motor gear shaft	27						1					1														1	1		1	1	1
Rotary Gear	28						1					1														1	1	1		1	1
clamp finger right back	29						1					1														1	1	1	1		1			1					1
gear spacer	30						1					1														1	1	1	1	1
gear shaft	31						1					1																					1	1	1	1	1
gear spacer	32						1					1																				1		1	1	1	1
Rotary Gear	33						1					1																		1		1	1		1	1	1
Clamp Finger Right	34						1					1																				1	1	1		1	1	1	1
rotary sensor mount	35						1					1																				1	1	1	1		1
continuous rotation sensor	36						1					1																				1	1	1	1	1			1
Force Sensor	37																																		1				1
		1	1	1	1	1								1			1					1		1	1		1			1					1		1	1

## Sheet: Lookup
General	Specific	Abbreviation	Definition	Examples
Information	Status	SI	Communicates information about its status	Sensor
Information	Control	CI	Communicates signals for the control of another thing	Serial Commands
Material	Human	HM	Humans must be moved	Human attachment
Material	Gas	GM	Gas must be moved
Material	Liquid	LM
Material	Solid	SM
Material	Plasma	PM
Material	Mixture	MM
Energy	Human	HE	Human energy enters the system, pulling levers, etc.
Energy	Acoustic	AE
Energy	Biological	BE
Energy	Chemical	CE
Energy	Electrical	EE
Energy	Electromagnetic	EME
Energy	Hydraulic	HYE
Energy	Mechanical	ME	Gear movement, conflates translation and rotational motion…..	Rotation, mechanism
Energy	Magnetic	MAG
Energy	Pneumatic	PE
Energy	Radioactive	NE
Energy	Thermal	TE
Energy	Strain energy	SE		Flexing
Spatial	Proximity	P	In close proximity, touching, etc.	Touching or fixed
Spatial	Alignment	A	Uses a pin or other form of allignment, including tacking	Pin cnnection
Movement	Translational	LRM	Transfers translation motion				`
Movement	Rotational	RRM	Transfers rotational motion
