# Supplementary material for: Linking solver characteristics, solving processes and solution attributes: A data explainer for an open innovation generated robotic design dataset
Source: Data Brief. 2023 Sep 6;50:109547. doi: 10.1016/j.dib.2023.109547 (PMC10518673; doi:10.1016/j.dib.2023.109547)
Supplement: Supplementary file 1 [file mmc1.zip › Release/Solutions/Solution DSMs/D5-EDC/EDC-9 DSM.xlsx]

## Sheet: S1 - BOM
Component	Group	Note	Quantity		Component	Group	Removable	Notes
Base plate	Support Structure		1		Claw Palm	Attachment - Claw Assembly					Row Labels	Sum of Quantity
Top Plate	Support Structure		1		Claw Palm	Attachment - Claw Assembly					(blank)
Backplate	Support Structure		1		Claw Extension	Attachment - Claw Assembly					Attachment - Claw Assembly	30
Maxon GPX 14 gearhead	Power Transmission		2		Claw Extension Connector	Attachment - Claw Assembly					Attachment - Linkage Bar	24
Planetary Gearhead motor coupler	Power Transmission		2		Claw Extension	Attachment - Claw Assembly					Power Transmission	28
shaft coupler M3	Power Transmission		2		Claw Extension Connector	Attachment - Claw Assembly					Electrical Subsystem	8
Lead Screw M3x38	Power Transmission		2		Claw Extension	Attachment - Claw Assembly					Support Structure	3
Leadscrew Nut M3	Power Transmission		2		Claw Extension Connector	Attachment - Claw Assembly					Grand Total	93
Leadscrew nut connector	Power Transmission		4		Claw Extension	Attachment - Claw Assembly
axle pin 2x2.5	Power Transmission		4		Claw Extension Connector	Attachment - Claw Assembly
ISO 7046 M2.6x4	Power Transmission		4		Axle Pin 1.x25x3	Attachment - Claw Assembly
ISO 7046 M1.6x4	Power Transmission		6		Axle Pin 1.5x6	Attachment - Claw Assembly
Maxon EC 14 DC Motor	Electrical Subsystem		2		Axle Pin 1.x25x3	Attachment - Claw Assembly					Row Labels	Count of Component
Contact Snesor	Electrical Subsystem		4		Axle Pin 1.5x6	Attachment - Claw Assembly					(blank)
Force Sensor	Electrical Subsystem		2		Axle Pin 1.x25x3	Attachment - Claw Assembly					Electrical Subsystem	8
Claw Connector	Attachment - Linkage Bar		2		Axle Pin 1.5x6	Attachment - Claw Assembly					Attachment - Linkage Bar	24
Angle Linkage	Attachment - Linkage Bar		2		Axle Pin 1.x25x3	Attachment - Claw Assembly					Attachment - Claw Assembly	30
Claw Connector Screw Link	Attachment - Linkage Bar		2		Axle Pin 1.5x6	Attachment - Claw Assembly					Support Structure	3
Claw Connector angle Linkage	Attachment - Linkage Bar		2		Axle Pin 1.x25x3	Attachment - Claw Assembly					Power Transmission	28
Axle Pin 2x38	Attachment - Linkage Bar		2		Axle Pin 1.5x6	Attachment - Claw Assembly					Grand Total	93
Axle Pin 3x38	Attachment - Linkage Bar		2		Axle Pin 1.x25x3	Attachment - Claw Assembly
Axle Pin 3x7	Attachment - Linkage Bar		2		Axle Pin 1.5x6	Attachment - Claw Assembly
Axle Pin 2x7	Attachment - Linkage Bar		2		Axle Pin 1.x25x3	Attachment - Claw Assembly
Axle Pin 3x8	Attachment - Linkage Bar		8		Axle Pin 1.5x6	Attachment - Claw Assembly
Claw Palm	Attachment - Claw Assembly		2		Axle Pin 1.x25x3	Attachment - Claw Assembly
Claw Extension	Attachment - Claw Assembly		4		Axle Pin 1.5x6	Attachment - Claw Assembly
Claw Extension Connector	Attachment - Claw Assembly		4		Ball Screw Plunger M3	Attachment - Claw Assembly
Axle Pin 1.x25x3	Attachment - Claw Assembly		8		Ball Screw Plunger M3	Attachment - Claw Assembly
Axle Pin 1.5x6	Attachment - Claw Assembly		8		Ball Screw Plunger M3	Attachment - Claw Assembly
Ball Screw Plunger M3	Attachment - Claw Assembly		4		Ball Screw Plunger M3	Attachment - Claw Assembly
					Claw Connector	Attachment - Linkage Bar
					Angle Linkage	Attachment - Linkage Bar
					Claw Connector Screw Link	Attachment - Linkage Bar
					Claw Connector angle Linkage	Attachment - Linkage Bar
					Axle Pin 2x38	Attachment - Linkage Bar
					Axle Pin 3x38	Attachment - Linkage Bar
					Axle Pin 3x7	Attachment - Linkage Bar
					Axle Pin 2x7	Attachment - Linkage Bar
					Axle Pin 2x7	Attachment - Linkage Bar
					Axle Pin 3x8	Attachment - Linkage Bar
					Axle Pin 2x7	Attachment - Linkage Bar
					Axle Pin 3x8	Attachment - Linkage Bar
					Claw Connector	Attachment - Linkage Bar
					Angle Linkage	Attachment - Linkage Bar
					Claw Connector Screw Link	Attachment - Linkage Bar
					Claw Connector angle Linkage	Attachment - Linkage Bar
					Axle Pin 2x38	Attachment - Linkage Bar
					Axle Pin 3x38	Attachment - Linkage Bar
					Axle Pin 3x7	Attachment - Linkage Bar
					Axle Pin 2x7	Attachment - Linkage Bar
					Axle Pin 2x7	Attachment - Linkage Bar
					Axle Pin 3x8	Attachment - Linkage Bar
					Axle Pin 2x7	Attachment - Linkage Bar
					Axle Pin 3x8	Attachment - Linkage Bar
					Maxon EC 14 DC Motor	Electrical Subsystem
					Maxon EC 14 DC Motor	Electrical Subsystem
					Contact Snesor	Electrical Subsystem
					Contact Snesor	Electrical Subsystem
					Contact Snesor	Electrical Subsystem
					Contact Snesor	Electrical Subsystem
					Force Sensor	Electrical Subsystem
					Force Sensor	Electrical Subsystem
					Maxon GPX 14 gearhead	Power Transmission
					Planetary Gearhead motor coupler	Power Transmission
					shaft coupler M3	Power Transmission
					Lead Screw M3x38	Power Transmission
					Leadscrew Nut M3	Power Transmission
					Maxon GPX 14 gearhead	Power Transmission
					Planetary Gearhead motor coupler	Power Transmission
					shaft coupler M3	Power Transmission
					Lead Screw M3x38	Power Transmission
					Leadscrew Nut M3	Power Transmission
					Leadscrew nut connector	Power Transmission
					axle pin 2x2.5	Power Transmission
					ISO 7046 M2.6x4	Power Transmission
					Leadscrew nut connector	Power Transmission
					axle pin 2x2.5	Power Transmission
					ISO 7046 M2.6x4	Power Transmission
					Leadscrew nut connector	Power Transmission
Total			93		axle pin 2x2.5	Power Transmission
					ISO 7046 M2.6x4	Power Transmission
					Leadscrew nut connector	Power Transmission
					axle pin 2x2.5	Power Transmission
					ISO 7046 M2.6x4	Power Transmission
					ISO 7046 M1.6x4	Power Transmission
					ISO 7046 M1.6x4	Power Transmission
					ISO 7046 M1.6x4	Power Transmission
					ISO 7046 M1.6x4	Power Transmission
					ISO 7046 M1.6x4	Power Transmission
					ISO 7046 M1.6x4	Power Transmission
					Base plate	Support Structure
					Top Plate	Support Structure
					Backplate	Support Structure
					93

## Sheet: S2 - Subsys
	Attachment - Claw Assembly	Attachment - Linkage Bar	Power Transmission	Electrical Subsystem	Support Structure
Attachment - Claw Assembly
Attachment - Linkage Bar
Power Transmission
Electrical Subsystem
Support Structure

## Sheet: S3 - SubDSM
	ISO 7046 M2.6x4	ISO 7046 M2.6x4	ISO 7046 M2.6x4	Planetary Gearhead motor coupler	axle pin 2x2.5	axle pin 2x2.5	Maxon GPX 14 gearhead	shaft coupler M3	Lead Screw M3x38	Leadscrew Nut M3	Leadscrew nut connector	Leadscrew nut connector
ISO 7046 M2.6x4				Pin through and capture
ISO 7046 M2.6x4				Pin through and capture
ISO 7046 M2.6x4				Pin through and capture
Planetary Gearhead motor coupler	Pin through and capture	Pin through and capture	Pin through and capture				alligned with	alligned with	alligned with	alligned with
axle pin 2x2.5
axle pin 2x2.5
Maxon GPX 14 gearhead				alligned with				affixed to output
shaft coupler M3				alligned with			affixed to output		Affixed to
Lead Screw M3x38				alligned with				Affixed to		screw connection on
Leadscrew Nut M3				alligned with					screw connection on		Affixed to	Affixed to
Leadscrew nut connector										Affixed to		alligned
Leadscrew nut connector										Affixed to	alligned
ISO 7046 M2.6x4																Pin through and capture
ISO 7046 M2.6x4																Pin through and capture
ISO 7046 M2.6x4																Pin through and capture
Planetary Gearhead motor coupler													Pin through and capture	Pin through and capture	Pin through and capture				alligned with	alligned with	alligned with	alligned with
axle pin 2x2.5
axle pin 2x2.5
Maxon GPX 14 gearhead																alligned with				affixed to output
shaft coupler M3																alligned with			affixed to output		Affixed to
Lead Screw M3x38																alligned with				Affixed to		screw connection on
Leadscrew Nut M3																alligned with					screw connection on		Affixed to	Affixed to
Leadscrew nut connector																						Affixed to		alligned
Leadscrew nut connector																						Affixed to	alligned
Claw Connector Screw Link		pin through	alligned with					pin through	alligned with
Axle Pin 2x7	pin through		pin through
Claw Connector angle Linkage	alligned with	pin through		pin through	affixed to
Axle Pin 2x38			pin through		pin throughed
Angle Linkage			affixed to	pin throughed		Pin through	Pin through
Axle Pin 2x7					Pin through		alligned with
Axle Pin 2x7					Pin through	alligned with
Axle Pin 3x7	pin through								pin through
Claw Connector	alligned with							pin through		pin through	pin through	pin through
Axle Pin 3x38									pin through
Axle Pin 3x8									pin through			affixed
Axle Pin 3x8									pin through		affixed
Claw Connector Screw Link														pin through	alligned with					pin through	alligned with
Axle Pin 2x7													pin through		pin through
Claw Connector angle Linkage													alligned with	pin through		pin through	affixed to
Axle Pin 2x38															pin through		pin throughed
Angle Linkage															affixed to	pin throughed		Pin through	Pin through
Axle Pin 2x7																	Pin through		alligned with
Axle Pin 2x7																	Pin through	alligned with
Axle Pin 3x7													pin through								pin through
Claw Connector													alligned with							pin through		pin through	pin through	pin through
Axle Pin 3x38																					pin through
Axle Pin 3x8																					pin through			affixed
Axle Pin 3x8																					pin through		affixed
	Ball Screw Plunger M3	Ball Screw Plunger M3	Claw Palm	Claw Extension	Axle Pin 1.5x6	Axle Pin 1.5x6	Claw Extension	Axle Pin 1.5x6	Axle Pin 1.5x6	Claw Extension Connector	Axle Pin 1.x25x3	Axle Pin 1.x25x3	Claw Extension Connector	Axle Pin 1.x25x3	Axle Pin 1.x25x3
Ball Screw Plunger M3			screws into
Ball Screw Plunger M3			screws into
Claw Palm	screws into	screws into		alligned with	pinned through	pinned through	alligned with	pinned through	pinned through
Claw Extension			alligned with		pinned through	pinned through				alligned with	pin through	pinned through	alligned with	pin through	pinned through
Axle Pin 1.5x6			pinned through	pinned through		alligned with
Axle Pin 1.5x6			pinned through	pinned through	alligned with
Claw Extension			alligned with					pinned through	pinned through	alligned with	pin through	pinned through	alligned with	pin through	pinned through
Axle Pin 1.5x6			pinned through				pinned through		alligned with
Axle Pin 1.5x6			pinned through				pinned through	alligned with
Claw Extension Connector				alligned with			alligned with				pinned through	pinned through	alligned with
Axle Pin 1.x25x3				pin through			pin through			pinned through				alligned
Axle Pin 1.x25x3				pinned through			pinned through			pinned through					alligned
Claw Extension Connector				alligned with			alligned with			alligned with				pinned through	pinned through
Axle Pin 1.x25x3				pin through			pin through				alligned		pinned through
Axle Pin 1.x25x3				pinned through			pinned through					alligned	pinned through
Ball Screw Plunger M3																		screws into
Ball Screw Plunger M3																		screws into
Claw Palm																screws into	screws into		alligned with	pinned through	pinned through	alligned with	pinned through	pinned through
Claw Extension																		alligned with		pinned through	pinned through				alligned with	pin through	pinned through	alligned with	pin through	pinned through
Axle Pin 1.5x6																		pinned through	pinned through		alligned with
Axle Pin 1.5x6																		pinned through	pinned through	alligned with
Claw Extension																		alligned with					pinned through	pinned through	alligned with	pin through	pinned through	alligned with	pin through	pinned through
Axle Pin 1.5x6																		pinned through				pinned through		alligned with
Axle Pin 1.5x6																		pinned through				pinned through	alligned with
Claw Extension Connector																			alligned with			alligned with				pinned through	pinned through	alligned with
Axle Pin 1.x25x3																			pin through			pin through			pinned through				alligned
Axle Pin 1.x25x3																			pinned through			pinned through			pinned through					alligned
Claw Extension Connector																			alligned with			alligned with			alligned with				pinned through	pinned through
Axle Pin 1.x25x3																			pin through			pin through				alligned		pinned through
Axle Pin 1.x25x3																			pinned through			pinned through					alligned	pinned through

## Sheet: S4-DSM
22	EDC Back plate	EDC Baseplate	Top Plate	MAXON EC 13 DC Motor	MAXON EC 13 DC Motor	Contact Sensor L Forward	Contact Sensor L Back	Contact Sensor R Forward	Contact Sensor R Back	Force Sensor	Force Sensor	ISO 7046 M2.6x4	ISO 7046 M2.6x4	ISO 7046 M2.6x4	Planetary Gearhead motor coupler	axle pin 2x2.5	axle pin 2x2.5	Maxon GPX 14 gearhead	shaft coupler M3	Lead Screw M3x38	Leadscrew Nut M3	Leadscrew nut connector	Leadscrew nut connector	ISO 7046 M2.6x4	ISO 7046 M2.6x4	ISO 7046 M2.6x4	Planetary Gearhead motor coupler	axle pin 2x2.5	axle pin 2x2.5	Maxon GPX 14 gearhead	shaft coupler M3	Lead Screw M3x38	Leadscrew Nut M3	Leadscrew nut connector	Leadscrew nut connector	Claw Connector Screw Link	Axle Pin 2x7	Claw Connector angle Linkage	Axle Pin 2x38	Angle Linkage	Axle Pin 2x7	Axle Pin 2x7	Axle Pin 3x7	Claw Connector	Axle Pin 3x38	Axle Pin 3x8	Axle Pin 3x8	Claw Connector Screw Link	Axle Pin 2x7
EDC Back plate		Welded to	Welded too	Alligned with	Alligned with										alligned with			alligned with	alligned with	alligned with	alligned with						alligned with			alligned with	alligned with	alligned with	alligned with
EDC Baseplate	Welded to		Alligned with	Passes through and allined with	Passes through and allined with	Embedded in	Embedded in	Embedded in	Embedded in			Screws through	Screws through	Screws through	Alligned with	Screws into	Screws into							Screws through	Screws through	Screws through	Alligned with	Screws into	Screws into									Alligned with	pin through					Alligned with	pin through
Top Plate	Welded too	Alligned with																																				Alligned with	pin through					Alligned with	pin through
MAXON EC 13 DC Motor	Alligned with	Passes through and allined with													Affixed inside	Pins through	Pins through	Affixed to motor output	alligned	alligned	alligned
MAXON EC 13 DC Motor	Alligned with	Passes through and allined with																									Affixed inside	Pins through	Pins through	Affixed to motor output	alligned	alligned	alligned
Contact Sensor L Forward		Embedded in																																										bumps against
Contact Sensor L Back		Embedded in																																										bumps against
Contact Sensor R Forward		Embedded in
Contact Sensor R Back		Embedded in
Force Sensor
Force Sensor
ISO 7046 M2.6x4		Screws through													Pin through and capture
ISO 7046 M2.6x4		Screws through													Pin through and capture
ISO 7046 M2.6x4		Screws through													Pin through and capture
Planetary Gearhead motor coupler	alligned with	Alligned with		Affixed inside								Pin through and capture	Pin through and capture	Pin through and capture				alligned with	alligned with	alligned with	alligned with
axle pin 2x2.5		Screws into		Pins through
axle pin 2x2.5		Screws into		Pins through
Maxon GPX 14 gearhead	alligned with			Affixed to motor output											alligned with				affixed to output
shaft coupler M3	alligned with			alligned											alligned with			affixed to output		Affixed to
Lead Screw M3x38	alligned with			alligned											alligned with				Affixed to		screw connection on
Leadscrew Nut M3	alligned with			alligned											alligned with					screw connection on		Affixed to	Affixed to													Alligned with
Leadscrew nut connector																					Affixed to		alligned													Slides in
Leadscrew nut connector																					Affixed to	alligned														Slides in
ISO 7046 M2.6x4		Screws through																									Pin through and capture
ISO 7046 M2.6x4		Screws through																									Pin through and capture
ISO 7046 M2.6x4		Screws through																									Pin through and capture
Planetary Gearhead motor coupler	alligned with	Alligned with			Affixed inside																			Pin through and capture	Pin through and capture	Pin through and capture				alligned with	alligned with	alligned with	alligned with
axle pin 2x2.5		Screws into			Pins through
axle pin 2x2.5		Screws into			Pins through
Maxon GPX 14 gearhead	alligned with				Affixed to motor output																						alligned with				affixed to output
shaft coupler M3	alligned with				alligned																						alligned with			affixed to output		Affixed to
Lead Screw M3x38	alligned with				alligned																						alligned with				Affixed to		screw connection on
Leadscrew Nut M3	alligned with				alligned																						alligned with					screw connection on		Affixed to	Affixed to													Alligned with
Leadscrew nut connector																																	Affixed to		alligned													Slides in
Leadscrew nut connector																																	Affixed to	alligned														Slides in
Claw Connector Screw Link																					Alligned with	Slides in	Slides in														pin through	alligned with					pin through	alligned with
Axle Pin 2x7																																				pin through		pin through
Claw Connector angle Linkage		Alligned with	Alligned with																																	alligned with	pin through		pin through	affixed to
Axle Pin 2x38		pin through	pin through																																			pin through		pin throughed
Angle Linkage																																						affixed to	pin throughed		Pin through	Pin through
Axle Pin 2x7																																								Pin through		alligned with
Axle Pin 2x7																																								Pin through	alligned with
Axle Pin 3x7																																				pin through								pin through
Claw Connector		Alligned with	Alligned with			bumps against	bumps against																													alligned with							pin through		pin through	pin through	pin through
Axle Pin 3x38		pin through	pin through																																									pin through
Axle Pin 3x8																																												pin through			affixed
Axle Pin 3x8																																												pin through		affixed
Claw Connector Screw Link																																	Alligned with	Slides in	Slides in														pin through
Axle Pin 2x7																																																pin through
Claw Connector angle Linkage		Alligned with	Alligned with																																													alligned with	pin through
Axle Pin 2x38		pin through	pin through
Angle Linkage
Axle Pin 2x7
Axle Pin 2x7
Axle Pin 3x7																																																pin through
Claw Connector		Alligned with	Alligned with					bumps against	bumps against																																							alligned with
Axle Pin 3x38		pin through	pin through
Axle Pin 3x8
Axle Pin 3x8
Ball Screw Plunger M3																																														bumps aginst
Ball Screw Plunger M3																																															bumps against
Claw Palm																																								pin through	pinned through			alligned to	pin through	slides in	slides in
Claw Extension
Axle Pin 1.5x6
Axle Pin 1.5x6
Claw Extension
Axle Pin 1.5x6
Axle Pin 1.5x6
Claw Extension Connector
Axle Pin 1.x25x3
Axle Pin 1.x25x3
Claw Extension Connector
Axle Pin 1.x25x3
Axle Pin 1.x25x3
Ball Screw Plunger M3
Ball Screw Plunger M3
Claw Palm
Claw Extension
Axle Pin 1.5x6
Axle Pin 1.5x6
Claw Extension
Axle Pin 1.5x6
Axle Pin 1.5x6
Claw Extension Connector
Axle Pin 1.x25x3
Axle Pin 1.x25x3
Claw Extension Connector
Axle Pin 1.x25x3
Axle Pin 1.x25x3
	Interface to			Power	Power	Power, data	Power, data	Power, data	Power, data	Power, data	Power, data
[truncated: 40 more columns]

## Sheet: S5-Coded DSM
456		1	2	3	4	5	6	7	8	9	10	11	12	13	14	15	16	17	18	19	20	21	22	23	24	25	26	27	28	29	30	31	32	33	34	35	36	37	38	39	40	41	42	43	44	45	46	47	48
EDC Back plate	1		1	1	1	1										1			1	1	1	1						1			1	1	1	1
EDC Baseplate	2	1		1	1	1	1	1	1	1			1	1	1	1	1	1							1	1	1	1	1	1									1	1					1	1
Top Plate	3	1	1																																				1	1					1	1
MAXON EC 13 DC Motor	4	1	1													1	1	1	1	1	1	1
MAXON EC 13 DC Motor	5	1	1																									1	1	1	1	1	1	1
Contact Sensor L Forward	6		1																																										1
Contact Sensor L Back	7		1																																										1
Contact Sensor R Forward	8		1
Contact Sensor R Back	9		1
Force Sensor	10
Force Sensor	11
ISO 7046 M2.6x4	12		1													1
ISO 7046 M2.6x4	13		1													1
ISO 7046 M2.6x4	14		1													1
Planetary Gearhead motor coupler	15	1	1		1								1	1	1				1	1	1	1
axle pin 2x2.5	16		1		1
axle pin 2x2.5	17		1		1
Maxon GPX 14 gearhead	18	1			1											1				1
shaft coupler M3	19	1			1											1			1		1
Lead Screw M3x38	20	1			1											1				1		1
Leadscrew Nut M3	21	1			1											1					1		1	1													1
Leadscrew nut connector	22																					1		1													1
Leadscrew nut connector	23																					1	1														1
ISO 7046 M2.6x4	24		1																									1
ISO 7046 M2.6x4	25		1																									1
ISO 7046 M2.6x4	26		1																									1
Planetary Gearhead motor coupler	27	1	1			1																			1	1	1				1	1	1	1
axle pin 2x2.5	28		1			1
axle pin 2x2.5	29		1			1
Maxon GPX 14 gearhead	30	1				1																						1				1
shaft coupler M3	31	1				1																						1			1		1
Lead Screw M3x38	32	1				1																						1				1		1
Leadscrew Nut M3	33	1				1																						1					1		1	1													1
Leadscrew nut connector	34																																	1		1													1
Leadscrew nut connector	35																																	1	1														1
Claw Connector Screw Link	36																					1	1	1														1	1					1	1
Axle Pin 2x7	37																																				1		1
Claw Connector angle Linkage	38		1	1																																	1	1		1	1
Axle Pin 2x38	39		1	1																																			1		1
Angle Linkage	40																																						1	1		1	1
Axle Pin 2x7	41																																								1		1
Axle Pin 2x7	42																																								1	1
Axle Pin 3x7	43																																				1								1
Claw Connector	44		1	1			1	1																													1							1		1	1	1
Axle Pin 3x38	45		1	1																																									1
Axle Pin 3x8	46																																												1			1
Axle Pin 3x8	47																																												1		1
Claw Connector Screw Link	48																																	1	1	1
Axle Pin 2x7	49																																																1
Claw Connector angle Linkage	50		1	1																																													1
Axle Pin 2x38	51		1	1
Angle Linkage	52
Axle Pin 2x7	53
Axle Pin 2x7	54
Axle Pin 3x7	55																																																1
Claw Connector	56		1	1					1	1																																							1
Axle Pin 3x38	57		1	1
Axle Pin 3x8	58
Axle Pin 3x8	59
Ball Screw Plunger M3	60																																														1
Ball Screw Plunger M3	61																																															1
Claw Palm	62																																								1	1			1	1	1	1
Claw Extension	63
Axle Pin 1.5x6	64
Axle Pin 1.5x6	65
Claw Extension	66
Axle Pin 1.5x6	67
Axle Pin 1.5x6	68
Claw Extension Connector	69
Axle Pin 1.x25x3	70
Axle Pin 1.x25x3	71
Claw Extension Connector	72
Axle Pin 1.x25x3	73
Axle Pin 1.x25x3	74
Ball Screw Plunger M3	75
Ball Screw Plunger M3	76
Claw Palm	77
Claw Extension	78
Axle Pin 1.5x6	79
Axle Pin 1.5x6	80
Claw Extension	81
Axle Pin 1.5x6	82
Axle Pin 1.5x6	83
Claw Extension Connector	84
Axle Pin 1.x25x3	85
Axle Pin 1.x25x3	86
Claw Extension Connector	87
Axle Pin 1.x25x3	88
Axle Pin 1.x25x3	89
		1			1	1	1	1	1	1	1	1
[truncated: 41 more columns]

## Sheet: S8-Full
456		1	2	3	4	5	6	7	8	9	10	11	12	13	14	15	16	17	18	19	20	21	22	23	24	25	26	27	28	29	30	31	32	33	34	35	36	37	38	39	40	41	42	43	44	45	46	47	48
EDC Back plate	1		1	1	1	1										1			1	1	1	1						1			1	1	1	1
EDC Baseplate	2	1		1	1	1	1	1	1	1			1	1	1	1	1	1							1	1	1	1	1	1									1	1					1	1
Top Plate	3	1	1																																				1	1					1	1
MAXON EC 13 DC Motor	4	1	1													1	1	1	1	1	1	1
MAXON EC 13 DC Motor	5	1	1																									1	1	1	1	1	1	1
Contact Sensor L Forward	6		1																																										1
Contact Sensor L Back	7		1																																										1
Contact Sensor R Forward	8		1
Contact Sensor R Back	9		1
Force Sensor	10
Force Sensor	11
ISO 7046 M2.6x4	12		1													1
ISO 7046 M2.6x4	13		1													1
ISO 7046 M2.6x4	14		1													1
Planetary Gearhead motor coupler	15	1	1		1								1	1	1				1	1	1	1
axle pin 2x2.5	16		1		1
axle pin 2x2.5	17		1		1
Maxon GPX 14 gearhead	18	1			1											1				1
shaft coupler M3	19	1			1											1			1		1
Lead Screw M3x38	20	1			1											1				1		1
Leadscrew Nut M3	21	1			1											1					1		1	1													1
Leadscrew nut connector	22																					1		1													1
Leadscrew nut connector	23																					1	1														1
ISO 7046 M2.6x4	24		1																									1
ISO 7046 M2.6x4	25		1																									1
ISO 7046 M2.6x4	26		1																									1
Planetary Gearhead motor coupler	27	1	1			1																			1	1	1				1	1	1	1
axle pin 2x2.5	28		1			1
axle pin 2x2.5	29		1			1
Maxon GPX 14 gearhead	30	1				1																						1				1
shaft coupler M3	31	1				1																						1			1		1
Lead Screw M3x38	32	1				1																						1				1		1
Leadscrew Nut M3	33	1				1																						1					1		1	1													1
Leadscrew nut connector	34																																	1		1													1
Leadscrew nut connector	35																																	1	1														1
Claw Connector Screw Link	36																					1	1	1														1	1					1	1
Axle Pin 2x7	37																																				1		1
Claw Connector angle Linkage	38		1	1																																	1	1		1	1
Axle Pin 2x38	39		1	1																																			1		1
Angle Linkage	40																																						1	1		1	1
Axle Pin 2x7	41																																								1		1
Axle Pin 2x7	42																																								1	1
Axle Pin 3x7	43																																				1								1
Claw Connector	44		1	1			1	1																													1							1		1	1	1
Axle Pin 3x38	45		1	1																																									1
Axle Pin 3x8	46																																												1			1
Axle Pin 3x8	47																																												1		1
Claw Connector Screw Link	48																																	1	1	1
Axle Pin 2x7	49																																																1
Claw Connector angle Linkage	50		1	1																																													1
Axle Pin 2x38	51		1	1
Angle Linkage	52
Axle Pin 2x7	53
Axle Pin 2x7	54
Axle Pin 3x7	55																																																1
Claw Connector	56		1	1					1	1																																							1
Axle Pin 3x38	57		1	1
Axle Pin 3x8	58
Axle Pin 3x8	59
Ball Screw Plunger M3	60																																														1
Ball Screw Plunger M3	61																																															1
Claw Palm	62																																								1	1			1	1	1	1
Claw Extension	63
Axle Pin 1.5x6	64
Axle Pin 1.5x6	65
Claw Extension	66
Axle Pin 1.5x6	67
Axle Pin 1.5x6	68
Claw Extension Connector	69
Axle Pin 1.x25x3	70
Axle Pin 1.x25x3	71
Claw Extension Connector	72
Axle Pin 1.x25x3	73
Axle Pin 1.x25x3	74
Ball Screw Plunger M3	75
Ball Screw Plunger M3	76
Claw Palm	77
Claw Extension	78
Axle Pin 1.5x6	79
Axle Pin 1.5x6	80
Claw Extension	81
Axle Pin 1.5x6	82
Axle Pin 1.5x6	83
Claw Extension Connector	84
Axle Pin 1.x25x3	85
Axle Pin 1.x25x3	86
Claw Extension Connector	87
Axle Pin 1.x25x3	88
Axle Pin 1.x25x3	89
		1			1	1	1	1	1	1	1	1
[truncated: 41 more columns]

## Sheet: S8-Full-LowDetail
208		1	2	3	4	5	6	7	8	9	10	11	#REF!	#REF!	#REF!	#REF!	#REF!	#REF!	#REF!	#REF!	#REF!	#REF!	#REF!	#REF!	#REF!	#REF!	#REF!	#REF!	#REF!	#REF!	#REF!	#REF!	#REF!	#REF!	#REF!	#REF!	#REF!	#REF!	#REF!	#REF!	#REF!	#REF!	#REF!	#REF!
EDC Back plate	1		1	1	1	1							1	1	1	1	1	1	1	1	1	1																							1
EDC Baseplate	2	1		1	1	1	1	1	1	1			1					1						1		1		1		1
Top Plate	3	1	1																					1		1		1		1
MAXON EC 13 DC Motor	4	1	1										1	1	1	1	1																												1
MAXON EC 13 DC Motor	5	1	1															1	1	1	1	1																							1
Contact Sensor L Forward	6		1																							1																			1
Contact Sensor L Back	7		1																							1																			1
Contact Sensor R Forward	8		1																											1															1
Contact Sensor R Back	9		1																											1															1
Force Sensor	10																																												1
Force Sensor	11																																												1
Planetary Gearhead motor coupler	#REF!	1	1		1									1	1	1	1
Maxon GPX 14 gearhead	#REF!	1			1								1		1
shaft coupler M3	#REF!	1			1								1	1		1
Lead Screw M3x38	#REF!	1			1								1		1		1
Leadscrew Nut M3	#REF!	1			1								1			1							1
Planetary Gearhead motor coupler	#REF!	1	1			1													1	1	1	1
Maxon GPX 14 gearhead	#REF!	1				1												1		1
shaft coupler M3	#REF!	1				1												1	1		1
Lead Screw M3x38	#REF!	1				1												1		1		1
Leadscrew Nut M3	#REF!	1				1												1			1						1
Claw Connector Screw Link	#REF!																1							1		1
Claw Connector angle Linkage	#REF!		1	1																			1		1
Angle Linkage	#REF!																							1									1
Claw Connector	#REF!		1	1			1	1															1										1
Claw Connector Screw Link	#REF!																					1						1		1
Claw Connector angle Linkage	#REF!		1	1																							1		1
Angle Linkage	#REF!																											1												1
Claw Connector	#REF!		1	1					1	1																	1													1
Ball Screw Plunger M3	#REF!																																1
Ball Screw Plunger M3	#REF!																																1
Claw Palm	#REF!																								1	1					1	1		1	1										1
Claw Extension	#REF!																																1			1	1								1
Claw Extension	#REF!																																1			1	1								1
Claw Extension Connector	#REF!																																	1	1		1
Claw Extension Connector	#REF!																																	1	1	1
Ball Screw Plunger M3	#REF!																																							1
Ball Screw Plunger M3	#REF!																																							1
Claw Palm	#REF!																												1	1								1	1		1	1			1
Claw Extension	#REF!																																							1			1	1	1
Claw Extension	#REF!																																							1			1	1	1
Claw Extension Connector	#REF!																																								1	1		1
Claw Extension Connector	#REF!																																								1	1	1
		1			1	1	1	1	1	1	1	1																					1	1	1					1	1	1

## Sheet: Lookup
General	Specific	Abbreviation	Definition	Examples
Information	Status	SI	Communicates information about its status	Sensor
Information	Control	CI	Communicates signals for the control of another thing	Serial Commands
Material	Human	HM	Humans must be moved	Human attachment
Material	Gas	GM	Gas must be moved
Material	Liquid	LM
Material	Solid	SM
Material	Plasma	PM
Material	Mixture	MM
Energy	Human	HE	Human energy enters the system, pulling levers, etc.
Energy	Acoustic	AE
Energy	Biological	BE
Energy	Chemical	CE
Energy	Electrical	EE
Energy	Electromagnetic	EME
Energy	Hydraulic	HYE
Energy	Mechanical	ME	Gear movement, conflates translation and rotational motion…..	Rotation, mechanism
Energy	Magnetic	MAG
Energy	Pneumatic	PE
Energy	Radioactive	NE
Energy	Thermal	TE
Energy	Strain energy	SE		Flexing
Spatial	Proximity	P	In close proximity, touching, etc.	Touching or fixed
Spatial	Alignment	A	Uses a pin or other form of allignment, including tacking	Pin cnnection
Movement	Translational	LRM	Transfers translation motion				`
Movement	Rotational	RRM	Transfers rotational motion
