# Supplementary material for: Linking solver characteristics, solving processes and solution attributes: A data explainer for an open innovation generated robotic design dataset
Source: Data Brief. 2023 Sep 6;50:109547. doi: 10.1016/j.dib.2023.109547 (PMC10518673; doi:10.1016/j.dib.2023.109547)
Supplement: Supplementary file 1 [file mmc1.zip › Release/Solutions/Solution DSMs/D5-EDC/EDC-8 DSM.xlsx]

## Sheet: S1 - BOM
Component	Group	Note	Quantity		Component	Group	Removable	Notes
EDC Frame	Frame Assy		1		EDC Frame	Frame Assy					Row Labels	Sum of Quantity
IP Attach screws	Frame Assy		4		IP Attach screws	Frame Assy					(blank)
Cover plates	Frame Assy		2		IP Attach screws	Frame Assy					Frame Assy	18
DC Motor	Frame Assy		1		IP Attach screws	Frame Assy					Tweezer Assy	23
Motor Screws	Frame Assy		2		IP Attach screws	Frame Assy					Grand Total	41
Motor Output Gear	Frame Assy		1		Cover plates	Frame Assy
Left Busing	Frame Assy		1		Cover plates	Frame Assy
Worm Gear shaft	Frame Assy		1		DC Motor	Frame Assy
shaft gear	Frame Assy		1		Motor Screws	Frame Assy
right bushing	Frame Assy		1		Motor Screws	Frame Assy
wires	Frame Assy		1		Motor Output Gear	Frame Assy
glue	Frame Assy		1		Left Busing	Frame Assy
contact sensor 3	Frame Assy		1		Worm Gear shaft	Frame Assy					Row Labels	Count of Component
Left Reinforcement plate (Up)	Tweezer Assy		1		shaft gear	Frame Assy					(blank)
left Springs Bars	Tweezer Assy		2		right bushing	Frame Assy					Frame Assy	18
Left Tweezer	Tweezer Assy		1		wires	Frame Assy					Tweezer Assy	23
Left Rollers Shaft	Tweezer Assy		1		glue	Frame Assy					Grand Total	41
Left Spring	Tweezer Assy		1		contact sensor 3	Frame Assy
Left Spring Arm	Tweezer Assy		1		Left Reinforcement plate (Up)	Tweezer Assy
Left Worm Bushing	Tweezer Assy		1		left Springs Bars	Tweezer Assy
Left Reinforcement plate (Up)	Tweezer Assy		1		left Springs Bars	Tweezer Assy
Left Rollers	Tweezer Assy		2		Left Tweezer	Tweezer Assy
Right Reinforcement Plate	Tweezer Assy		1		Left Rollers Shaft	Tweezer Assy
Right Spring Bars	Tweezer Assy		1		Left Spring	Tweezer Assy
Right Tweezer	Tweezer Assy		1		Left Spring Arm	Tweezer Assy
Right Rollers Shaft	Tweezer Assy		1		Left Worm Bushing	Tweezer Assy
Right Spring	Tweezer Assy		1		Left Reinforcement plate (Up)	Tweezer Assy
Right Spring Arm	Tweezer Assy		1		Left Rollers	Tweezer Assy
Right worm bushing	Tweezer Assy		1		Left Rollers	Tweezer Assy
Right reinforcement plate	Tweezer Assy		1		Right Reinforcement Plate	Tweezer Assy
Right Rollers Shaft	Tweezer Assy		2		Right Spring Bars	Tweezer Assy
contact sensor 1	Tweezer Assy		1		Right Tweezer	Tweezer Assy
contact sensor 2	Tweezer Assy		1		Right Rollers Shaft	Tweezer Assy
					Right Spring	Tweezer Assy
					Right Spring Arm	Tweezer Assy
					Right worm bushing	Tweezer Assy
					Right reinforcement plate	Tweezer Assy
					Right Rollers Shaft	Tweezer Assy
					Right Rollers Shaft	Tweezer Assy
					contact sensor 1	Tweezer Assy
					contact sensor 2	Tweezer Assy
Total			41
					41

## Sheet: S2 - Subsys
	Frame Assy	Tweezer Assy
Frame Assy
Tweezer Assy

## Sheet: S3 - SubDSM
	EDC Frame	IP Attach screws	IP Attach screws	IP Attach screws	IP Attach screws	Cover plates	Cover plates	DC Motor	Motor Screws	Motor Screws	Motor Output Gear	Left Busing	Worm Gear shaft	shaft gear	right bushing	contact sensor 3
EDC Frame		pin through	pin through	pin through	pin through	slides in	slides in	alligned with and attached to	pin through	pin through	alligned with and attached to	alligned with holes	alligned with holes	alligned with holes	alligned with holes	affixed inside
IP Attach screws	pin through
IP Attach screws	pin through
IP Attach screws	pin through
IP Attach screws	pin through
Cover plates	slides in
Cover plates	slides in
DC Motor	alligned with and attached to
Motor Screws	pin through							screw into
Motor Screws	pin through							screw into
Motor Output Gear	alligned with and attached to							affixed to end
Left Busing	alligned with holes												rotates inside of	alligned with	Alligned with
Worm Gear shaft	alligned with holes											rotates inside of		affixed to	alligned with
shaft gear	alligned with holes											alligned with	affixed to		rotates inside of
right bushing	alligned with holes											Alligned with	alligned with	rotates inside of
contact sensor 3	affixed inside
	Left Reinforcement plate (Up)	left Springs Bars	left Springs Bars	Left Reinforcement plate (Up)	Left Worm Bushing	Left Tweezer	Left Spring Arm	Left Spring	Left Rollers Shaft	Left Rollers	Left Rollers
Left Reinforcement plate (Up)		pin through	pin through	Alligned with		affixed to and alligned with	Alligned with	alligned with hole
left Springs Bars	pin through			pin through		affixed inside	rotates around	touches and stopped by
left Springs Bars	pin through			pin through		affixed inside	touches and stopped by	rotates around
Left Reinforcement plate (Up)	Alligned with	pin through	pin through			affixed to and alligned with	alligned with	alligned with
Left Worm Bushing						Affixed inside
Left Tweezer	affixed to and alligned with	affixed inside	affixed inside	affixed to and alligned with	Affixed inside		rotates around a hole in the frame	rotates around a hole in the frame
Left Spring Arm	Alligned with	rotates around	touches and stopped by	alligned with		rotates around a hole in the frame		pushes off onto	affixed inside	alligned and rotates aorund	alligned and rotates aorund
Left Spring	alligned with hole	touches and stopped by	rotates around	alligned with		rotates around a hole in the frame	pushes off onto
Left Rollers Shaft							affixed inside			affixed to	affixed to
Left Rollers							alligned and rotates aorund		affixed to		alligned with
Left Rollers							alligned and rotates aorund		affixed to	alligned with
	Right Reinforcement Plate	Right Spring Bars	Right Roller/Spring Shaft	Right reinforcement plate	Right worm bushing	Right Tweezer	Right Spring Arm	Right Spring	Right Rollers Shaft	Right Rollers	Right Rollers	contact sensor 1	contact sensor 2
Right Reinforcement Plate		pin through	pin through	Alligned with		affixed to and alligned with	Alligned with	alligned with hole
Right Spring Bars	pin through			pin through		affixed inside	rotates around	touches and stopped by
Right Roller/Spring Shaft	pin through			pin through		affixed inside	touches and stopped by	rotates around
Right reinforcement plate	Alligned with	pin through	pin through			affixed to and alligned with	alligned with	alligned with
Right worm bushing						Affixed inside
Right Tweezer	affixed to and alligned with	affixed inside	affixed inside	affixed to and alligned with	Affixed inside		rotates around a hole in the frame	rotates around a hole in the frame				affixed inside	affixed inside
Right Spring Arm	Alligned with	rotates around	touches and stopped by	alligned with		rotates around a hole in the frame		pushes off onto	affixed inside	alligned and rotates aorund	alligned and rotates aorund
Right Spring	alligned with hole	touches and stopped by	rotates around	alligned with		rotates around a hole in the frame	pushes off onto
Right Rollers Shaft							affixed inside			affixed to	affixed to
Right Rollers							alligned and rotates aorund		affixed to		alligned with
Right Rollers							alligned and rotates aorund		affixed to	alligned with
contact sensor 1						affixed inside
contact sensor 2						affixed inside

## Sheet: S4-DSM
	EDC Frame	IP Attach screws	IP Attach screws	IP Attach screws	IP Attach screws	Cover plates	Cover plates	DC Motor	Motor Screws	Motor Screws	Motor Output Gear	Left Busing	Worm Gear shaft	shaft gear	right bushing	contact sensor 3	Left Reinforcement plate (Up)	left Springs Bars	left Springs Bars	Left Reinforcement plate (Up)	Left Worm Bushing	Left Tweezer	Left Spring Arm	Left Spring	Left Rollers Shaft	Left Rollers	Left Rollers	Right Reinforcement Plate	Right Spring Bars	Right Roller/Spring Shaft	Right reinforcement plate	Right worm bushing	Right Tweezer	Right Spring Arm	Right Spring	Right Rollers Shaft	Right Rollers	Right Rollers	contact sensor 1	contact sensor 2
EDC Frame		pin through	pin through	pin through	pin through	slides in	slides in	alligned with and attached to	pin through	pin through	alligned with and attached to	alligned with holes	alligned with holes	alligned with holes	alligned with holes	affixed inside					alligned with	slides on										alligned with	slides on								alligned and affixed to frame
IP Attach screws	pin through																																								screw into
IP Attach screws	pin through																																								screw into
IP Attach screws	pin through																																								screw into
IP Attach screws	pin through																																								screw into
Cover plates	slides in
Cover plates	slides in
DC Motor	alligned with and attached to								screw into	screw into	affixed to end																														power, data
Motor Screws	pin through							screw into
Motor Screws	pin through							screw into
Motor Output Gear	alligned with and attached to							affixed to end
Left Busing	alligned with holes												rotates inside of	alligned with	Alligned with						alligned	alligned										alligned	alligned
Worm Gear shaft	alligned with holes											rotates inside of		affixed to	alligned with						gear tooth connection	alligned with										gear tooth connection	alligned with
shaft gear	alligned with holes											alligned with	affixed to		rotates inside of						alligned	alligned										alligned	alligned
right bushing	alligned with holes											Alligned with	alligned with	rotates inside of							alligned	alligned										alligned	touches
contact sensor 3	affixed inside																																								power
Left Reinforcement plate (Up)																		pin through	pin through	Alligned with		affixed to and alligned with	Alligned with	alligned with hole
left Springs Bars																	pin through			pin through		affixed inside	rotates around	touches and stopped by
left Springs Bars																	pin through			pin through		affixed inside	touches and stopped by	rotates around
Left Reinforcement plate (Up)																	Alligned with	pin through	pin through			affixed to and alligned with	alligned with	alligned with
Left Worm Bushing	alligned with											alligned	gear tooth connection	alligned	alligned							Affixed inside										alligned	alligned
Left Tweezer	slides on											alligned	alligned with	alligned	alligned		affixed to and alligned with	affixed inside	affixed inside	affixed to and alligned with	Affixed inside		rotates around a hole in the frame	rotates around a hole in the frame								alligned	alligned with								touches ISS Handrail
Left Spring Arm																	Alligned with	rotates around	touches and stopped by	alligned with		rotates around a hole in the frame		pushes off onto	affixed inside	alligned and rotates aorund	alligned and rotates aorund
Left Spring																	alligned with hole	touches and stopped by	rotates around	alligned with		rotates around a hole in the frame	pushes off onto
Left Rollers Shaft																							affixed inside			affixed to	affixed to
Left Rollers																							alligned and rotates aorund		affixed to		alligned with														Touches ISS handrail
Left Rollers																							alligned and rotates aorund		affixed to	alligned with															Touches ISS Handrail
Right Reinforcement Plate																													pin through	pin through	Alligned with		affixed to and alligned with	Alligned with	alligned with hole
Right Spring Bars																												pin through			pin through		affixed inside	rotates around	touches and stopped by
Right Roller/Spring Shaft																												pin through			pin through		affixed inside	touches and stopped by	rotates around
Right reinforcement plate																												Alligned with	pin through	pin through			affixed to and alligned with	alligned with	alligned with
Right worm bushing	alligned with											alligned	gear tooth connection	alligned	alligned						alligned	alligned											Affixed inside
Right Tweezer	slides on											alligned	alligned with	alligned	touches						alligned	alligned with						affixed to and alligned with	affixed inside	affixed inside	affixed to and alligned with	Affixed inside		rotates around a hole in the frame	rotates around a hole in the frame				affixed inside	affixed inside	touches ISS Handrail
Right Spring Arm																												Alligned with	rotates around	touches and stopped by	alligned with		rotates around a hole in the frame		pushes off onto	affixed inside	alligned and rotates aorund	alligned and rotates aorund
Right Spring																												alligned with hole	touches and stopped by	rotates around	alligned with		rotates around a hole in the frame	pushes off onto
Right Rollers Shaft																																		affixed inside			affixed to	affixed to
Right Rollers																																		alligned and rotates aorund		affixed to		alligned with			Touches ISS handrail
Right Rollers																																		alligned and rotates aorund		affixed to	alligned with				Touches ISS Handrail
contact sensor 1																																	affixed inside								Power
contact sensor 2																																	affixed inside								Power
	alligned and affixed to frame	screw into	screw into	screw into	screw into			power								Power, data						touches ISS Handrail				Touches ISS handrail	Touches ISS Handrail						touches ISS Handrail				Touches ISS handrail	Touches ISS Handrail	Power, Data	Power, Data

## Sheet: S5-Coded DSM
238		1	2	3	4	5	6	7	8	9	10	11	12	13	14	15	16	17	18	19	20	21	22	23	24	25	26	27	28	29	30	31	32	33	34	35	36	37	38	39	40
EDC Frame	1		1	1	1	1	1	1	1	1	1	1	1	1	1	1	1					1	1										1	1								1
IP Attach screws	2	1																																								1
IP Attach screws	3	1																																								1
IP Attach screws	4	1																																								1
IP Attach screws	5	1																																								1
Cover plates	6	1
Cover plates	7	1
DC Motor	8	1								1	1	1																														1
Motor Screws	9	1							1
Motor Screws	10	1							1
Motor Output Gear	11	1							1
Left Busing	12	1												1	1	1						1	1										1	1
Worm Gear shaft	13	1											1		1	1						1	1										1	1
shaft gear	14	1											1	1		1						1	1										1	1
right bushing	15	1											1	1	1							1	1										1	1
contact sensor 3	16	1																																								1
Left Reinforcement plate (Up)	17																		1	1	1		1	1	1
left Springs Bars	18																	1			1		1	1	1
left Springs Bars	19																	1			1		1	1	1
Left Reinforcement plate (Up)	20																	1	1	1			1	1	1
Left Worm Bushing	21	1											1	1	1	1							1										1	1
Left Tweezer	22	1											1	1	1	1		1	1	1	1	1		1	1								1	1								1
Left Spring Arm	23																	1	1	1	1		1		1	1	1	1
Left Spring	24																	1	1	1	1		1	1
Left Rollers Shaft	25																							1			1	1
Left Rollers	26																							1		1		1														1
Left Rollers	27																							1		1	1															1
Right Reinforcement Plate	28																													1	1	1		1	1	1
Right Spring Bars	29																												1			1		1	1	1
Right Roller/Spring Shaft	30																												1			1		1	1	1
Right reinforcement plate	31																												1	1	1			1	1	1
Right worm bushing	32	1											1	1	1	1						1	1											1
Right Tweezer	33	1											1	1	1	1						1	1						1	1	1	1	1		1	1				1	1	1
Right Spring Arm	34																												1	1	1	1		1		1	1	1	1
Right Spring	35																												1	1	1	1		1	1
Right Rollers Shaft	36																																		1			1	1
Right Rollers	37																																		1		1		1			1
Right Rollers	38																																		1		1	1				1
contact sensor 1	39																																	1								1
contact sensor 2	40																																	1								1
		1	1	1	1	1			1								1						1				1	1						1				1	1	1	1

## Sheet: S8-Full
238		1	2	3	4	5	6	7	8	9	10	11	12	13	14	15	16	17	18	19	20	21	22	23	24	25	26	27	28	29	30	31	32	33	34	35	36	37	38	39	40
EDC Frame	1		1	1	1	1	1	1	1	1	1	1	1	1	1	1	1					1	1										1	1								1
IP Attach screws	2	1																																								1
IP Attach screws	3	1																																								1
IP Attach screws	4	1																																								1
IP Attach screws	5	1																																								1
Cover plates	6	1
Cover plates	7	1
DC Motor	8	1								1	1	1																														1
Motor Screws	9	1							1
Motor Screws	10	1							1
Motor Output Gear	11	1							1
Left Busing	12	1												1	1	1						1	1										1	1
Worm Gear shaft	13	1											1		1	1						1	1										1	1
shaft gear	14	1											1	1		1						1	1										1	1
right bushing	15	1											1	1	1							1	1										1	1
contact sensor 3	16	1																																								1
Left Reinforcement plate (Up)	17																		1	1	1		1	1	1
left Springs Bars	18																	1			1		1	1	1
left Springs Bars	19																	1			1		1	1	1
Left Reinforcement plate (Up)	20																	1	1	1			1	1	1
Left Worm Bushing	21	1											1	1	1	1							1										1	1
Left Tweezer	22	1											1	1	1	1		1	1	1	1	1		1	1								1	1								1
Left Spring Arm	23																	1	1	1	1		1		1	1	1	1
Left Spring	24																	1	1	1	1		1	1
Left Rollers Shaft	25																							1			1	1
Left Rollers	26																							1		1		1														1
Left Rollers	27																							1		1	1															1
Right Reinforcement Plate	28																													1	1	1		1	1	1
Right Spring Bars	29																												1			1		1	1	1
Right Roller/Spring Shaft	30																												1			1		1	1	1
Right reinforcement plate	31																												1	1	1			1	1	1
Right worm bushing	32	1											1	1	1	1						1	1											1
Right Tweezer	33	1											1	1	1	1						1	1						1	1	1	1	1		1	1				1	1	1
Right Spring Arm	34																												1	1	1	1		1		1	1	1	1
Right Spring	35																												1	1	1	1		1	1
Right Rollers Shaft	36																																		1			1	1
Right Rollers	37																																		1		1		1			1
Right Rollers	38																																		1		1	1				1
contact sensor 1	39																																	1								1
contact sensor 2	40																																	1								1
		1	1	1	1	1			1								1						1				1	1						1				1	1	1	1

## Sheet: S8-Full-LowDetail
222		1	#REF!	#REF!	#REF!	#REF!	#REF!	#REF!	#REF!	#REF!	#REF!	#REF!	#REF!	#REF!	#REF!	#REF!	#REF!	#REF!	#REF!	#REF!	#REF!	#REF!	#REF!	#REF!	#REF!	#REF!	#REF!	#REF!	#REF!	#REF!	#REF!	#REF!	#REF!	#REF!	#REF!	#REF!	#REF!
EDC Frame	1		1	1	1	1	1	1	1	1	1	1	1					1	1										1	1								1
Cover plates	2	1
Cover plates	3	1
DC Motor	4	1				1	1	1																														1
Motor Screws	5	1			1
Motor Screws	6	1			1
Motor Output Gear	7	1			1
Left Busing	8	1								1	1	1						1	1										1	1
Worm Gear shaft	9	1							1		1	1						1	1										1	1
shaft gear	10	1							1	1		1						1	1										1	1
right bushing	11	1							1	1	1							1	1										1	1
contact sensor 3	12	1																																				1
Left Reinforcement plate (Up)	13														1	1	1		1	1	1
left Springs Bars	14													1			1		1	1	1
left Springs Bars	15													1			1		1	1	1
Left Reinforcement plate (Up)	16													1	1	1			1	1	1
Left Worm Bushing	17	1							1	1	1	1							1										1	1
Left Tweezer	18	1							1	1	1	1		1	1	1	1	1		1	1								1	1								1
Left Spring Arm	19													1	1	1	1		1		1	1	1	1
Left Spring	20													1	1	1	1		1	1
Left Rollers Shaft	21																			1			1	1
Left Rollers	22																			1		1		1														1
Left Rollers	23																			1		1	1															1
Right Reinforcement Plate	24																									1	1	1		1	1	1
Right Spring Bars	25																								1			1		1	1	1
Right Roller/Spring Shaft	26																								1			1		1	1	1
Right reinforcement plate	27																								1	1	1			1	1	1
Right worm bushing	28	1							1	1	1	1						1	1											1
Right Tweezer	29	1							1	1	1	1						1	1						1	1	1	1	1		1	1				1	1	1
Right Spring Arm	30																								1	1	1	1		1		1	1	1	1
Right Spring	31																								1	1	1	1		1	1
Right Rollers Shaft	32																														1			1	1
Right Rollers	33																														1		1		1			1
Right Rollers	34																														1		1	1				1
contact sensor 1	35																													1								1
contact sensor 2	36																													1								1
		1			1								1						1				1	1						1				1	1	1	1

## Sheet: Lookup
General	Specific	Abbreviation	Definition	Examples
Information	Status	SI	Communicates information about its status	Sensor
Information	Control	CI	Communicates signals for the control of another thing	Serial Commands
Material	Human	HM	Humans must be moved	Human attachment
Material	Gas	GM	Gas must be moved
Material	Liquid	LM
Material	Solid	SM
Material	Plasma	PM
Material	Mixture	MM
Energy	Human	HE	Human energy enters the system, pulling levers, etc.
Energy	Acoustic	AE
Energy	Biological	BE
Energy	Chemical	CE
Energy	Electrical	EE
Energy	Electromagnetic	EME
Energy	Hydraulic	HYE
Energy	Mechanical	ME	Gear movement, conflates translation and rotational motion…..	Rotation, mechanism
Energy	Magnetic	MAG
Energy	Pneumatic	PE
Energy	Radioactive	NE
Energy	Thermal	TE
Energy	Strain energy	SE		Flexing
Spatial	Proximity	P	In close proximity, touching, etc.	Touching or fixed
Spatial	Alignment	A	Uses a pin or other form of allignment, including tacking	Pin cnnection
Movement	Translational	LRM	Transfers translation motion				`
Movement	Rotational	RRM	Transfers rotational motion
