# Supplementary material for: Linking solver characteristics, solving processes and solution attributes: A data explainer for an open innovation generated robotic design dataset
Source: Data Brief. 2023 Sep 6;50:109547. doi: 10.1016/j.dib.2023.109547 (PMC10518673; doi:10.1016/j.dib.2023.109547)
Supplement: Supplementary file 1 [file mmc1.zip › Release/Solutions/Solution DSMs/D5-EDC/EDC-7 DSM.xlsx]

## Sheet: S1 - BOM
Component	Group	Note	Quantity		Component	Group	Removable	Notes
shell half	HDPE Parts		2		shell half	HDPE Parts					Row Labels	Sum of Quantity
front finger	HDPE Parts		4		shell half	HDPE Parts					Misc	23
back finger	HDPE Parts		4		front finger	HDPE Parts					(blank)
Spacer set	HDPE Parts		4		back finger	HDPE Parts					HDPE Parts	14
front finger driving lever	Lever system		4		front finger	HDPE Parts					Lever system	14
front finger support lever	Lever system		4		back finger	HDPE Parts					Grand Total	51
back finger support lever	Lever system		4		front finger	HDPE Parts
actuoniz PQ12 linear actuator	Lever system		2		back finger	HDPE Parts
m3 6mm steel screws	Misc		2		front finger	HDPE Parts
stell pins?	Misc		1		back finger	HDPE Parts
retaining rings	Misc		20		Spacer set	HDPE Parts
					Spacer set	HDPE Parts
					Spacer set	HDPE Parts					Row Labels	Count of Component
					Spacer set	HDPE Parts					Misc	22
					front finger driving lever	Lever system					(blank)
					front finger support lever	Lever system					HDPE Parts	10
					back finger support lever	Lever system					Lever system	14
					front finger driving lever	Lever system					Grand Total	46
					front finger support lever	Lever system
					back finger support lever	Lever system
					front finger driving lever	Lever system
					front finger support lever	Lever system
					back finger support lever	Lever system
					front finger driving lever	Lever system
					front finger support lever	Lever system
					back finger support lever	Lever system
					actuoniz PQ12 linear actuator	Lever system
					actuoniz PQ12 linear actuator	Lever system
					m3 6mm steel screws	Misc
					m3 6mm steel screws	Misc
					retaining rings	Misc
					retaining rings	Misc
					retaining rings	Misc
					retaining rings	Misc
					retaining rings	Misc
					retaining rings	Misc
					retaining rings	Misc
					retaining rings	Misc
					retaining rings	Misc
					retaining rings	Misc
					retaining rings	Misc
					retaining rings	Misc
					retaining rings	Misc
					retaining rings	Misc
					retaining rings	Misc
					retaining rings	Misc
					retaining rings	Misc
					retaining rings	Misc
					retaining rings	Misc
					retaining rings	Misc
Total			51
					50

## Sheet: S2 - Subsys
Misc		Attached and pinned through	Alligned with
HDPE Parts	Attached and pinned through		Alligned with
Lever system	Alligned with	Alligned with

## Sheet: S3 - SubDSM
		1			1	2	10			4	2	10			4	9.3	8	9.3	11	9.2	7	9.2	7	9.1	6	9.4	6	9.1	7	9.5	5				3	5				3
		shell half	m3 case screws	m3 case screws	shell half	front finger	7mm finger pins	retaining rings	retaining rings	front finger driving lever	front finger	7mm finger pins	retaining rings	retaining rings	front finger driving lever	10.5mm spacers	26mm pin	10.5mm spacers	actuoniz PQ12 linear actuator	10mm spacers	32mm hinge pin	10mm spacers	32mm hinge pin	3mm spacers	back finger support lever	16mm spacer	back finger support lever	3mm spacers	32mm hinge pin	24mm spacer	front finger support lever	retaining rings	retaining rings	retaining rings	back finger	front finger support lever	retaining rings	retaining rings	retaining rings	back finger	front finger	front finger	back finger	back finger	front finger driving lever	front finger driving lever	front finger support lever	front finger support lever	back finger support lever
1	shell half		pin through	alligned	screw into and alligned					touches					alligned				alligned with	touches	fit into	alligned with	fit into	alligned	alligned	alligned	alligned	alligned	fit into	alligned with	alligned with					alligned with									touches
	m3 case screws	pin through		alligned	alligned
	m3 case screws	alligned	alligned		pin through
1	shell half	screw into and alligned	alligned	pin through						alligned					touches				alligned with	alligned with	fit into	touches	fit into	alligned	alligned	alligned	alligned	alligned	fit into	alligned with	alligned with					alligned with									alligned
2	front finger						Alligned and rotates on	touches	touches	alligned	alligned	alligned	alligned	alligned	alligned																fit into and rotates	touches and alligned
10	7mm finger pins					Alligned and rotates on		snaps on	snaps on	alligned	alligned	alligned	alligned	alligned	alligned
	retaining rings					touches	snaps on		alligned	alligned	alligned	alligned	alligned	alligned	alligned
	retaining rings					touches	snaps on	alligned		pin through	alligned	alligned	alligned	alligned	alligned
4	front finger driving lever	touches			alligned	alligned	alligned	alligned	pin through		alligned	alligned	alligned	alligned	alligned	alligned and touches	pn through	alligned with	alligned with				alligned with and pinned through	touches	alligned	alligned	alligned	alligned
2	front finger					alligned	alligned	alligned	alligned	alligned		Alligned and rotates on	touches	touches	alligned																					fit into and rotates	touches and alligned
10	7mm finger pins					alligned	alligned	alligned	alligned	alligned	Alligned and rotates on		snaps on	snaps on	alligned
	retaining rings					alligned	alligned	alligned	alligned	alligned	touches	snaps on		alligned	alligned
	retaining rings					alligned	alligned	alligned	alligned	alligned	touches	snaps on	alligned		pin through
4	front finger driving lever	alligned			touches	alligned	alligned	alligned	alligned	alligned	alligned	alligned	alligned	pin through		alligned with	pn through	alligned and touches	alligned with				alligned with and pinned through	alligned	alligned	alligned	alligned	touches
9.3	10.5mm spacers									alligned and touches					alligned with		affixed to	touches	alligned with and touches
8	26mm pin									pn through					pn through	affixed to		affixed to	pin through
9.3	10.5mm spacers									alligned with					alligned and touches	touches	affixed to		alligned with and touches
11	actuoniz PQ12 linear actuator	alligned with			alligned with					alligned with					alligned with	alligned with and touches	pin through	alligned with and touches		affixed to and touches	touches and pin through	affixed to and touches
9.2	10mm spacers	touches			alligned with														affixed to and touches		fit onto	fit onto
7	32mm hinge pin	fit into			fit into														touches and pin through	fit onto		affixed to and touches
9.2	10mm spacers	alligned with			touches														affixed to and touches	fit onto	affixed to and touches
7	32mm hinge pin	fit into			fit into					alligned with and pinned through					alligned with and pinned through									alligned and fit on	alligned and fit on	alligned and fit on	alligned and fit on	alligned and fit on
9.1	3mm spacers	alligned			alligned					touches					alligned								alligned and fit on		touches	alligned	alligned	alligned
6	back finger support lever	alligned			alligned					alligned					alligned								alligned and fit on	touches		touches	alligned	alligned
9.4	16mm spacer	alligned			alligned					alligned					alligned								alligned and fit on	alligned	touches		touches	alligned
6	back finger support lever	alligned			alligned					alligned					alligned								alligned and fit on	alligned	alligned	touches		touches						rouches and fits into	rotate
9.1	3mm spacers	alligned			alligned					alligned					touches								alligned and fit on	alligned	alligned	alligned	touches
7	32mm hinge pin	fit into			fit into																									alligned with and fit onto
9.5	24mm spacer	alligned with			alligned with																								alligned with and fit onto
5	front finger support lever	alligned with			alligned with	fit into and rotates																							rotates around	touches
	retaining rings					touches and alligned																									snaps on
	retaining rings																														snaps on
	retaining rings																										rouches and fits into
3	back finger																										rotate				alligned	touches and fits		touches and fits
5	front finger support lever	alligned with			alligned with						fit into and rotates
	retaining rings										touches and alligned
	retaining rings
	retaining rings
3	back finger
	front finger																																									Alligned and rotates on	touches	touches	alligned	alligned	alligned	alligned	alligned
	7mm finger pins																																								Alligned and rotates on		snaps on	snaps on	alligned	alligned	alligned	alligned	alligned
	retaining rings																																								touches	snaps on		alligned	alligned	alligned	alligned	alligned	alligned
	retaining rings																																								touches	snaps on	alligned		pin through	alligned	alligned	alligned	alligned
	front finger driving lever	touches			alligned																																				alligned	alligned	alligned	pin through		alligned	alligned	alligned	alligned
	front finger																																								alligned	alligned	alligned	alligned	alligned		Alligned and rotates on	touches	touches
	7mm finger pins																																								alligned	alligned	alligned	alligned	alligned	Alligned and rotates on		snaps on	snaps on
	retaining rings																																								alligned	alligned	alligned	alligned	alligned	touches	snaps on		alligned
	retaining rings																																								alligned	alligned	alligned	alligned	alligned	touches	snaps on	alligned
	front finger driving lever	alligned			touches																																				alligned	alligned	alligned	alligned	alligned	alligned	alligned	alligned	pin through
	10.5mm spacers																																												alligned and touches
	26mm pin																																												pn through
	10.5mm spacers																																												alligned with
	actuoniz PQ12 linear actuator	alligned with			alligned with																																								alligned with
	10mm spacers	touches			alligned with
	32mm hinge pin	fit into			fit into
	10mm spacers	alligned with			touches
	32mm hinge pin	fit into			fit into																																								alligned with and pinned through
	3mm spacers	alligned			alligned																																								touches
	back finger support lever	alligned			alligned																																								alligned
	16mm spacer	alligned			alligned																																								alligned
	back finger support lever	alligned			alligned																																								alligned
	3mm spacers	alligned			alligned																																								alligned
	32mm hinge pin	fit into			fit into
	24mm spacer	alligned with			alligned with
	front finger support lever	alligned with			alligned with																																				fit into and rotates
	retaining rings																																								touches and alligned
	retaining rings
	retaining rings
	back finger
	front finger support lever	alligned with			alligned with																																									fit into and rotates
	retaining rings																																													touches and alligned
	retaining rings
	retaining rings
	back finger
[truncated: 26 more columns]

## Sheet: S4-DSM
	shell half	m3 case screws	m3 case screws	shell half	front finger	7mm finger pins	retaining rings	retaining rings	front finger driving lever	front finger	7mm finger pins	retaining rings	retaining rings	front finger driving lever	10.5mm spacers	26mm pin	10.5mm spacers	actuoniz PQ12 linear actuator	10mm spacers	32mm hinge pin	10mm spacers	32mm hinge pin	3mm spacers	back finger support lever	16mm spacer	back finger support lever	3mm spacers	32mm hinge pin	24mm spacer	front finger support lever	retaining rings	retaining rings	retaining rings	back finger	front finger support lever	retaining rings	retaining rings	retaining rings	back finger	front finger	7mm finger pins	retaining rings	retaining rings	front finger driving lever	front finger	7mm finger pins	retaining rings	retaining rings	front finger driving lever
shell half		pin through	alligned	screw into and alligned					touches					alligned				alligned with	touches	fit into	alligned with	fit into	alligned	alligned	alligned	alligned	alligned	fit into	alligned with	alligned with					alligned with									touches					alligned
m3 case screws	pin through		alligned	alligned
m3 case screws	alligned	alligned		pin through
shell half	screw into and alligned	alligned	pin through						alligned					touches				alligned with	alligned with	fit into	touches	fit into	alligned	alligned	alligned	alligned	alligned	fit into	alligned with	alligned with					alligned with									alligned					touches
front finger						Alligned and rotates on	touches	touches	alligned	alligned	alligned	alligned	alligned	alligned																fit into and rotates	touches and alligned
7mm finger pins					Alligned and rotates on		snaps on	snaps on	alligned	alligned	alligned	alligned	alligned	alligned
retaining rings					touches	snaps on		alligned	alligned	alligned	alligned	alligned	alligned	alligned
retaining rings					touches	snaps on	alligned		pin through	alligned	alligned	alligned	alligned	alligned
front finger driving lever	touches			alligned	alligned	alligned	alligned	pin through		alligned	alligned	alligned	alligned	alligned	alligned and touches	pn through	alligned with	alligned with				alligned with and pinned through	touches	alligned	alligned	alligned	alligned
front finger					alligned	alligned	alligned	alligned	alligned		Alligned and rotates on	touches	touches	alligned																					fit into and rotates	touches and alligned
7mm finger pins					alligned	alligned	alligned	alligned	alligned	Alligned and rotates on		snaps on	snaps on	alligned
retaining rings					alligned	alligned	alligned	alligned	alligned	touches	snaps on		alligned	alligned
retaining rings					alligned	alligned	alligned	alligned	alligned	touches	snaps on	alligned		pin through
front finger driving lever	alligned			touches	alligned	alligned	alligned	alligned	alligned	alligned	alligned	alligned	pin through		alligned with	pn through	alligned and touches	alligned with				alligned with and pinned through	alligned	alligned	alligned	alligned	touches
10.5mm spacers									alligned and touches					alligned with		affixed to	touches	alligned with and touches
26mm pin									pn through					pn through	affixed to		affixed to	pin through
10.5mm spacers									alligned with					alligned and touches	touches	affixed to		alligned with and touches
actuoniz PQ12 linear actuator	alligned with			alligned with					alligned with					alligned with	alligned with and touches	pin through	alligned with and touches		affixed to and touches	touches and pin through	affixed to and touches
10mm spacers	touches			alligned with														affixed to and touches		fit onto	fit onto
32mm hinge pin	fit into			fit into														touches and pin through	fit onto		affixed to and touches
10mm spacers	alligned with			touches														affixed to and touches	fit onto	affixed to and touches
32mm hinge pin	fit into			fit into					alligned with and pinned through					alligned with and pinned through									alligned and fit on	alligned and fit on	alligned and fit on	alligned and fit on	alligned and fit on
3mm spacers	alligned			alligned					touches					alligned								alligned and fit on		touches	alligned	alligned	alligned
back finger support lever	alligned			alligned					alligned					alligned								alligned and fit on	touches		touches	alligned	alligned
16mm spacer	alligned			alligned					alligned					alligned								alligned and fit on	alligned	touches		touches	alligned
back finger support lever	alligned			alligned					alligned					alligned								alligned and fit on	alligned	alligned	touches		touches						rouches and fits into	rotate				rouches and fits into	rotate
3mm spacers	alligned			alligned					alligned					touches								alligned and fit on	alligned	alligned	alligned	touches
32mm hinge pin	fit into			fit into																									alligned with and fit onto	rotates around
24mm spacer	alligned with			alligned with																								alligned with and fit onto		touches
front finger support lever	alligned with			alligned with	fit into and rotates																							rotates around	touches		snaps on	snaps on		alligned
retaining rings					touches and alligned																									snaps on				touches and fits
retaining rings																														snaps on
retaining rings																										rouches and fits into								touches and fits
back finger																										rotate				alligned	touches and fits		touches and fits
front finger support lever	alligned with			alligned with						fit into and rotates																										snaps on	snaps on		alligned
retaining rings										touches and alligned																									snaps on				touches and fits
retaining rings																																			snaps on
retaining rings																										rouches and fits into													touches and fits
back finger																										rotate									alligned	touches and fits		touches and fits
front finger																																									Alligned and rotates on	touches	touches	alligned	alligned	alligned	alligned	alligned	alligned
7mm finger pins																																								Alligned and rotates on		snaps on	snaps on	alligned	alligned	alligned	alligned	alligned	alligned
retaining rings																																								touches	snaps on		alligned	alligned	alligned	alligned	alligned	alligned	alligned
retaining rings																																								touches	snaps on	alligned		pin through	alligned	alligned	alligned	alligned	alligned
front finger driving lever	touches			alligned																																				alligned	alligned	alligned	pin through		alligned	alligned	alligned	alligned	alligned
front finger																																								alligned	alligned	alligned	alligned	alligned		Alligned and rotates on	touches	touches	alligned
7mm finger pins																																								alligned	alligned	alligned	alligned	alligned	Alligned and rotates on		snaps on	snaps on	alligned
retaining rings																																								alligned	alligned	alligned	alligned	alligned	touches	snaps on		alligned	alligned
retaining rings																																								alligned	alligned	alligned	alligned	alligned	touches	snaps on	alligned		pin through
front finger driving lever	alligned			touches																																				alligned	alligned	alligned	alligned	alligned	alligned	alligned	alligned	pin through
10.5mm spacers																																												alligned and touches					alligned with
26mm pin																																												pn through					pn through
10.5mm spacers																																												alligned with					alligned and touches
actuoniz PQ12 linear actuator	alligned with			alligned with																																								alligned with					alligned with
10mm spacers	touches			alligned with
32mm hinge pin	fit into			fit into
10mm spacers	alligned with			touches
32mm hinge pin	fit into			fit into																																								alligned with and pinned through					alligned with and pinned through
3mm spacers	alligned			alligned																																								touches					alligned
back finger support lever	alligned			alligned																																								alligned					alligned
16mm spacer	alligned			alligned																																								alligned					alligned
back finger support lever	alligned			alligned																																								alligned					alligned
3mm spacers	alligned			alligned																																								alligned					touches
32mm hinge pin	fit into			fit into
24mm spacer	alligned with			alligned with
front finger support lever	alligned with			alligned with																																				fit into and rotates
retaining rings																																								touches and alligned
retaining rings
retaining rings
back finger
front finger support lever	alligned with			alligned with																																									fit into and rotates
retaining rings																																													touches and alligned
retaining rings
retaining rings
back finger
External	Interfaces with Astrobee			Interfaces with Astrobee	Touches ISS Handrail					Touches ISS Handrail								Power, Data																Touches ISS Handrail					Touches ISS Handrail	Touches ISS Handrail					Touches ISS Handrail
[truncated: 26 more columns]

## Sheet: S5-Coded DSM
616		1	2	3	4	5	6	7	8	9	10	11	12	13	14	15	16	17	18	19	20	21	22	23	24	25	26	27	28	29	30	31	32	33	34	35	36	37	38	39	40	41	42	43	44	45	46	47	48
shell half	1		1	1	1					1					1				1	1	1	1	1	1	1	1	1	1	1	1	1					1									1
m3 case screws	2	1		1	1
m3 case screws	3	1	1		1
shell half	4	1	1	1						1					1				1	1	1	1	1	1	1	1	1	1	1	1	1					1									1
front finger	5						1	1	1	1	1	1	1	1	1																1	1
7mm finger pins	6					1		1	1	1	1	1	1	1	1
retaining rings	7					1	1		1	1	1	1	1	1	1
retaining rings	8					1	1	1		1	1	1	1	1	1
front finger driving lever	9	1			1	1	1	1	1		1	1	1	1	1	1	1	1	1				1	1	1	1	1	1
front finger	10					1	1	1	1	1		1	1	1	1																					1	1
7mm finger pins	11					1	1	1	1	1	1		1	1	1
retaining rings	12					1	1	1	1	1	1	1		1	1
retaining rings	13					1	1	1	1	1	1	1	1		1
front finger driving lever	14	1			1	1	1	1	1	1	1	1	1	1		1	1	1	1				1	1	1	1	1	1
10.5mm spacers	15									1					1		1	1	1
26mm pin	16									1					1	1		1	1
10.5mm spacers	17									1					1	1	1		1
actuoniz PQ12 linear actuator	18	1			1					1					1	1	1	1		1	1	1
10mm spacers	19	1			1														1		1	1
32mm hinge pin	20	1			1														1	1		1
10mm spacers	21	1			1														1	1	1
32mm hinge pin	22	1			1					1					1									1	1	1	1	1
3mm spacers	23	1			1					1					1								1		1	1	1	1
back finger support lever	24	1			1					1					1								1	1		1	1	1
16mm spacer	25	1			1					1					1								1	1	1		1	1
back finger support lever	26	1			1					1					1								1	1	1	1		1						1	1				1	1
3mm spacers	27	1			1					1					1								1	1	1	1	1
32mm hinge pin	28	1			1																									1	1
24mm spacer	29	1			1																								1		1
front finger support lever	30	1			1	1																							1	1		1	1		1
retaining rings	31					1																									1				1
retaining rings	32																														1
retaining rings	33																										1								1
back finger	34																										1				1	1		1
front finger support lever	35	1			1						1																										1	1		1
retaining rings	36										1																									1				1
retaining rings	37																																			1
retaining rings	38																										1													1
back finger	39																										1									1	1		1
front finger	40																																									1	1	1	1	1	1	1	1
7mm finger pins	41																																								1		1	1	1	1	1	1	1
retaining rings	42																																								1	1		1	1	1	1	1	1
retaining rings	43																																								1	1	1		1	1	1	1	1
front finger driving lever	44	1			1																																				1	1	1	1		1	1	1	1
front finger	45																																								1	1	1	1	1		1	1	1
7mm finger pins	46																																								1	1	1	1	1	1		1	1
retaining rings	47																																								1	1	1	1	1	1	1		1
retaining rings	48																																								1	1	1	1	1	1	1	1
front finger driving lever	49	1			1																																				1	1	1	1	1	1	1	1	1
10.5mm spacers	50																																												1
26mm pin	51																																												1
10.5mm spacers	52																																												1
actuoniz PQ12 linear actuator	53	1			1																																								1
10mm spacers	54	1			1
32mm hinge pin	55	1			1
10mm spacers	56	1			1
32mm hinge pin	57	1			1																																								1
3mm spacers	58	1			1																																								1
back finger support lever	59	1			1																																								1
16mm spacer	60	1			1																																								1
back finger support lever	61	1			1																																								1
3mm spacers	62	1			1																																								1
32mm hinge pin	63	1			1
24mm spacer	64	1			1
front finger support lever	65	1			1																																				1
retaining rings	66																																								1
retaining rings	67
retaining rings	68
back finger	69
front finger support lever	70	1			1																																									1
retaining rings	71																																													1
retaining rings	72
retaining rings	73
back finger	74
External		1			1	1					1								1																1					1	1					1
[truncated: 27 more columns]

## Sheet: S8-Full
616		1	2	3	4	5	6	7	8	9	10	11	12	13	14	15	16	17	18	19	20	21	22	23	24	25	26	27	28	29	30	31	32	33	34	35	36	37	38	39	40	41	42	43	44	45	46	47	48
shell half	1		1	1	1					1					1				1	1	1	1	1	1	1	1	1	1	1	1	1					1									1
m3 case screws	2	1		1	1
m3 case screws	3	1	1		1
shell half	4	1	1	1						1					1				1	1	1	1	1	1	1	1	1	1	1	1	1					1									1
front finger	5						1	1	1	1	1	1	1	1	1																1	1
7mm finger pins	6					1		1	1	1	1	1	1	1	1
retaining rings	7					1	1		1	1	1	1	1	1	1
retaining rings	8					1	1	1		1	1	1	1	1	1
front finger driving lever	9	1			1	1	1	1	1		1	1	1	1	1	1	1	1	1				1	1	1	1	1	1
front finger	10					1	1	1	1	1		1	1	1	1																					1	1
7mm finger pins	11					1	1	1	1	1	1		1	1	1
retaining rings	12					1	1	1	1	1	1	1		1	1
retaining rings	13					1	1	1	1	1	1	1	1		1
front finger driving lever	14	1			1	1	1	1	1	1	1	1	1	1		1	1	1	1				1	1	1	1	1	1
10.5mm spacers	15									1					1		1	1	1
26mm pin	16									1					1	1		1	1
10.5mm spacers	17									1					1	1	1		1
actuoniz PQ12 linear actuator	18	1			1					1					1	1	1	1		1	1	1
10mm spacers	19	1			1														1		1	1
32mm hinge pin	20	1			1														1	1		1
10mm spacers	21	1			1														1	1	1
32mm hinge pin	22	1			1					1					1									1	1	1	1	1
3mm spacers	23	1			1					1					1								1		1	1	1	1
back finger support lever	24	1			1					1					1								1	1		1	1	1
16mm spacer	25	1			1					1					1								1	1	1		1	1
back finger support lever	26	1			1					1					1								1	1	1	1		1						1	1				1	1
3mm spacers	27	1			1					1					1								1	1	1	1	1
32mm hinge pin	28	1			1																									1	1
24mm spacer	29	1			1																								1		1
front finger support lever	30	1			1	1																							1	1		1	1		1
retaining rings	31					1																									1				1
retaining rings	32																														1
retaining rings	33																										1								1
back finger	34																										1				1	1		1
front finger support lever	35	1			1						1																										1	1		1
retaining rings	36										1																									1				1
retaining rings	37																																			1
retaining rings	38																										1													1
back finger	39																										1									1	1		1
front finger	40																																									1	1	1	1	1	1	1	1
7mm finger pins	41																																								1		1	1	1	1	1	1	1
retaining rings	42																																								1	1		1	1	1	1	1	1
retaining rings	43																																								1	1	1		1	1	1	1	1
front finger driving lever	44	1			1																																				1	1	1	1		1	1	1	1
front finger	45																																								1	1	1	1	1		1	1	1
7mm finger pins	46																																								1	1	1	1	1	1		1	1
retaining rings	47																																								1	1	1	1	1	1	1		1
retaining rings	48																																								1	1	1	1	1	1	1	1
front finger driving lever	49	1			1																																				1	1	1	1	1	1	1	1	1
10.5mm spacers	50																																												1
26mm pin	51																																												1
10.5mm spacers	52																																												1
actuoniz PQ12 linear actuator	53	1			1																																								1
10mm spacers	54	1			1
32mm hinge pin	55	1			1
10mm spacers	56	1			1
32mm hinge pin	57	1			1																																								1
3mm spacers	58	1			1																																								1
back finger support lever	59	1			1																																								1
16mm spacer	60	1			1																																								1
back finger support lever	61	1			1																																								1
3mm spacers	62	1			1																																								1
32mm hinge pin	63	1			1
24mm spacer	64	1			1
front finger support lever	65	1			1																																				1
retaining rings	66																																								1
retaining rings	67
retaining rings	68
back finger	69
front finger support lever	70	1			1																																									1
retaining rings	71																																													1
retaining rings	72
retaining rings	73
back finger	74
External		1			1	1					1								1																1					1	1					1
[truncated: 27 more columns]

## Sheet: S8-Full-LowDetail
158		1	2	3	4	5	6	7	8	9	10	11	12	13	14	15	16	17	18	19	20	21	22	23	24	External
shell half	1		1		1		1	1	1	1	1		1			1		1	1	1	1	1		1		1
shell half	2	1			1		1	1	1	1	1		1			1		1	1	1	1	1		1		1
front finger	3				1	1	1				1															1
front finger driving lever	4	1	1	1		1	1	1	1	1
front finger	5			1	1		1						1													1
front finger driving lever	6	1	1	1	1	1		1	1	1
actuoniz PQ12 linear actuator	7	1	1		1		1																			1
back finger support lever	8	1	1		1		1			1
back finger support lever	9	1	1		1		1		1			1		1
front finger support lever	10	1	1	1								1
back finger	11									1	1															1
front finger support lever	12	1	1			1								1
back finger	13									1			1													1
front finger	14															1	1	1				1				1
front finger driving lever	15	1	1												1		1	1	1	1	1
front finger	16														1	1		1						1		1
front finger driving lever	17	1	1												1	1	1		1	1	1
actuoniz PQ12 linear actuator	18	1	1													1		1								1
back finger support lever	19	1	1													1		1			1
back finger support lever	20	1	1													1		1		1			1		1
front finger support lever	21	1	1												1								1
back finger	22																				1	1				1
front finger support lever	23	1	1														1								1
back finger	24																				1			1		1
External		1	1	1		1		1				1		1	1		1		1				1		1

## Sheet: Lookup
General	Specific	Abbreviation	Definition	Examples
Information	Status	SI	Communicates information about its status	Sensor
Information	Control	CI	Communicates signals for the control of another thing	Serial Commands
Material	Human	HM	Humans must be moved	Human attachment
Material	Gas	GM	Gas must be moved
Material	Liquid	LM
Material	Solid	SM
Material	Plasma	PM
Material	Mixture	MM
Energy	Human	HE	Human energy enters the system, pulling levers, etc.
Energy	Acoustic	AE
Energy	Biological	BE
Energy	Chemical	CE
Energy	Electrical	EE
Energy	Electromagnetic	EME
Energy	Hydraulic	HYE
Energy	Mechanical	ME	Gear movement, conflates translation and rotational motion…..	Rotation, mechanism
Energy	Magnetic	MAG
Energy	Pneumatic	PE
Energy	Radioactive	NE
Energy	Thermal	TE
Energy	Strain energy	SE		Flexing
Spatial	Proximity	P	In close proximity, touching, etc.	Touching or fixed
Spatial	Alignment	A	Uses a pin or other form of allignment, including tacking	Pin cnnection
Movement	Translational	LRM	Transfers translation motion				`
Movement	Rotational	RRM	Transfers rotational motion
