# Supplementary material for: Linking solver characteristics, solving processes and solution attributes: A data explainer for an open innovation generated robotic design dataset
Source: Data Brief. 2023 Sep 6;50:109547. doi: 10.1016/j.dib.2023.109547 (PMC10518673; doi:10.1016/j.dib.2023.109547)
Supplement: Supplementary file 1 [file mmc1.zip › Release/Solutions/Solution DSMs/D5-EDC/EDC-6 DSM.xlsx]

## Sheet: S1 - BOM
Component	Group	Note	Quantity		Component	Group	Removable	Notes
Mounting board 1	mounting interface		1		Mounting board 1	mounting interface					Row Labels	Sum of Quantity
moving board	mounting interface		1		moving board	mounting interface					(blank)
mounting board 2	mounting interface		1		mounting board 2	mounting interface					mounting interface	7
magnet 1	mounting interface		2		magnet 1	mounting interface					double solenoid kit	7
magnet 2	mounting interface		2		magnet 2	mounting interface					holding solenoid kit	8
double self-holding solenoid	double solenoid kit		1		magnet 1	mounting interface					link rod kit	5
link rod	double solenoid kit		1		magnet 2	mounting interface					arm kit 1	8
screw m2.5	double solenoid kit		2		link rod	double solenoid kit					arm kit 2	8
shelf	double solenoid kit		1		screw m2.5	double solenoid kit					clamp kit 1	11
wire L 50	double solenoid kit		2		screw m2.5	double solenoid kit					clamp kit 2	11
self-holding solenoid 1	holding solenoid kit		1		wire L 50	double solenoid kit					Grand Total	65
self holding solenoid 2	holding solenoid kit		1		wire L 50	double solenoid kit
wire 30	holding solenoid kit		2		shelf	double solenoid kit					Row Labels	Count of Component
wire 30	holding solenoid kit		2		double self-holding solenoid	double solenoid kit					(blank)
socket	holding solenoid kit		1		self-holding solenoid 1	holding solenoid kit					mounting interface	7
bolt	holding solenoid kit		1		self holding solenoid 2	holding solenoid kit					double solenoid kit	7
link rod	link rod kit		1		wire 30	holding solenoid kit					holding solenoid kit	8
link rod	link rod kit		1		wire 30	holding solenoid kit					link rod kit	5
screw m2.5	link rod kit		1		wire 30	holding solenoid kit					arm kit 1	8
screw m2.5	link rod kit		1		wire 30	holding solenoid kit					arm kit 2	8
bolt	link rod kit		1		socket	holding solenoid kit					clamp kit 1	11
socket 1	arm kit 1		1		bolt	holding solenoid kit					clamp kit 2	11
socket 2	arm kit 1		1		link rod	link rod kit					Grand Total	65
bolt 20	arm kit 1		1		link rod	link rod kit
armature	arm kit 1		1		screw m2.5	link rod kit
link rod	arm kit 1		1		screw m2.5	link rod kit
link rod	arm kit 1		1		bolt	link rod kit
bolt 14	arm kit 1		1		socket 1	arm kit 1
bolt 30	arm kit 1		1		socket 2	arm kit 1
socket 1	arm kit 2		1		bolt 20	arm kit 1
socket 2	arm kit 2		1		armature	arm kit 1
bolt 20	arm kit 2		1		link rod	arm kit 1
armature	arm kit 2		1		link rod	arm kit 1
link rod	arm kit 2		1		bolt 14	arm kit 1
link rod	arm kit 2		1		bolt 30	arm kit 1
bolt 14	arm kit 2		1		socket 1	arm kit 2
bolt 30	arm kit 2		1		socket 2	arm kit 2
clamp	clamp kit 1		1		bolt 20	arm kit 2
blot 8.5	clamp kit 1		1		armature	arm kit 2
bolt 15	clamp kit 1		1		link rod	arm kit 2
spring	clamp kit 1		1		link rod	arm kit 2
bolt 30	clamp kit 1		1		bolt 14	arm kit 2
conical spring	clamp kit 1		1		bolt 30	arm kit 2
crown spring	clamp kit 1		1		clamp	clamp kit 1
link rod	clamp kit 1		1		blot 8.5	clamp kit 1
torsion spring	clamp kit 1		1		bolt 15	clamp kit 1
clamp ending	clamp kit 1		1		spring	clamp kit 1
bolt 40	clamp kit 1		1		bolt 30	clamp kit 1
clamp	clamp kit 2		1		conical spring	clamp kit 1
blot 8.5	clamp kit 2		1		crown spring	clamp kit 1
bolt 15	clamp kit 2		1		link rod	clamp kit 1
spring	clamp kit 2		1		torsion spring	clamp kit 1
bolt 30	clamp kit 2		1		clamp ending	clamp kit 1
conical spring	clamp kit 2		1		bolt 40	clamp kit 1
crown spring	clamp kit 2		1		clamp	clamp kit 2
link rod	clamp kit 2		1		blot 8.5	clamp kit 2
torsion spring	clamp kit 2		1		bolt 15	clamp kit 2
clamp ending	clamp kit 2		1		spring	clamp kit 2
bolt 40	clamp kit 2		1		bolt 30	clamp kit 2
					conical spring	clamp kit 2
					crown spring	clamp kit 2
					link rod	clamp kit 2
					torsion spring	clamp kit 2
					clamp ending	clamp kit 2
					bolt 40	clamp kit 2
Total			65
					65

## Sheet: S2 - Subsys
mounting interface
double solenoid kit	affixed to it
holding solenoid kit	affixed to it
link rod kit		affixed to
arm kit 1	rotate around	drives	drives
arm kit 2	rotate around	drives	drives
clamp kit 1					affixed to
clamp kit 2						affixed to

## Sheet: S3 - SubDSM
mounting interface	Mounting board 1	moving board	mounting board 2	magnet 1	magnet 2	magnet 1	magnet 2
Mounting board 1		slides in	pin through and affixed to	affixed to	affixed to			astrobee
moving board	slides in		slides in			affixed to	affixed to	attaches to everything else
mounting board 2	pin through and affixed to	slides in						astrobee
magnet 1	affixed to					magnetic to
magnet 1	affixed to						magnetic to
magnet 2		affixed to		magnetic to
magnet 2		affixed to			magnetic to
	astrobee	attaches to everything else	astrobee
double solenoid kit	shelf	double self-holding solenoid	screw m2.5	screw m2.5	link rod	wire L 50	wire L 50
shelf		affixed to	pin through	pin through
double self-holding solenoid	affixed to		screws into	screws into	affixed to output	power, data	power, data
screw m2.5	pin through	screws into
screw m2.5	pin through	screws into
link rod		affixed to output
wire L 50		power, data
wire L 50		power, data
	pegs into structure					power and data	power and data
holding solenoid kit	self-holding solenoid 1	self holding solenoid 2	wire 30	wire 30	wire 30	wire 30	socket	bolt
self-holding solenoid 1			power, data	power, data			affixed inside
self holding solenoid 2					power, data	power, data	affixed inside
wire 30	power, data								power, data
wire 30	power, data								power, data
wire 30		power, data							power, data
wire 30		power, data							power, data
socket	affixed inside	affixed inside						pin through	pegs into structure
bolt							pin through		screws into
			power, data	power, data	power, data	power, data	pegs into structure	screws into
link rod kit	link rod	link rod	screw m2.5	screw m2.5	bolt
link rod		alligned to and rotates around	pin through	screw into		alligned to locking
link rod	alligned to and rotates around		screwed into		pinned into	alligned to one of the claws
screw m2.5	pin through	screwed into				pin through into shelf
screw m2.5	screw into
bolt		pinned into
	alligned to locking	alligned to one of the claws	pin through into shelf
arm kit 1 right	socket 1	bolt 30	link rod	bolt 14	link rod	bolt 20	socket 2	armature
socket 1		screws into	alligned with and touches			screw into	alligned and rotates directly around		alligned and pinned through
bolt 30	screws into		pin through and captures						pin through and screw into
link rod	alligned with and touches	pin through and captures		pin through and affixed inside	rotates and allign around
bolt 14			pin through and affixed inside		alligned and rotates around
link rod			rotates and allign around	alligned and rotates around					claw is on this
bolt 20	screw into						pin through
socket 2	alligned and rotates directly around					pin through		affixed inside of
armature							affixed inside of		magnetic connection
	alligned and pinned through	pin through and screw into			claw is on this			magnetic connection
arm kit 2 - left	socket 1	bolt 30	link rod	bolt 14	link rod	bolt 20	socket 2	armature
socket 1		screws into	alligned with and touches			screw into	alligned and rotates directly around		alligned and pinned through
bolt 30	screws into		pin through and captures						pin through and screw into
link rod	alligned with and touches	pin through and captures		pin through and affixed inside	rotates and allign around
bolt 14			pin through and affixed inside		alligned and rotates around
link rod			rotates and allign around	alligned and rotates around					claw is on this
bolt 20	screw into						pin through
socket 2	alligned and rotates directly around					pin through		affixed inside of
armature							affixed inside of		magnetic connection
	alligned and pinned through	pin through and screw into			claw is on this			magnetic connection
clamp kit 1	bolt 30	conical spring	crown spring	clamp	spring	bolt 8.5	link rod	torsion spring	bolt 40	clamp ending	bolt 15
bolt 30		alligned with	alligned with	affixed inside								fit into link rod
conical spring	alligned with		alligned to and pushes off of	alligned with								pushes off of link rod
crown spring	alligned with	alligned to and pushes off of		alligned to and pushes off of
clamp	affixed inside	alligned with	alligned to and pushes off of		affixed to and pushes off of	affixed inside	alligned with	alligned with	affixed to	alligned with	affixed inside	Touches ISS Handrail and alligned off of something
spring				affixed to and pushes off of			pushes onto
bolt 8.5				affixed inside				pushes off of
link rod				alligned with	pushes onto			pushes off of
torsion spring				alligned with		pushes off of	pushes off of		alligned with	pushes off of
bolt 40				affixed to				alligned with		rotates around
clamp ending				alligned with				pushes off of	rotates around			Touches ISS Handrail
bolt 15				affixed inside								Rotates around something
	fit into link rod	pushes off of link rod		Touches ISS Handrail and alligned off of something						Touches ISS Handrail	Rotates around something
clamp kit 2	bolt 30	conical spring	crown spring	clamp	spring	bolt 8.5	link rod	torsion spring	bolt 40	clamp ending	bolt 15
bolt 30		alligned with	alligned with	affixed inside								fit into link rod
conical spring	alligned with		alligned to and pushes off of	alligned with								pushes off of link rod
crown spring	alligned with	alligned to and pushes off of		alligned to and pushes off of
clamp	affixed inside	alligned with	alligned to and pushes off of		affixed to and pushes off of	affixed inside	alligned with	alligned with	affixed to	alligned with	affixed inside	Touches ISS Handrail and alligned off of something
spring				affixed to and pushes off of			pushes onto
bolt 8.5				affixed inside				pushes off of
link rod				alligned with	pushes onto			pushes off of
torsion spring				alligned with		pushes off of	pushes off of		alligned with	pushes off of
bolt 40				affixed to				alligned with		rotates around
clamp ending				alligned with				pushes off of	rotates around			Touches ISS Handrail
bolt 15				affixed inside								Rotates around something
	fit into link rod	pushes off of link rod		Touches ISS Handrail and alligned off of something						Touches ISS Handrail	Rotates around something

## Sheet: S4-DSM
mounting interface	Mounting board 1	moving board	mounting board 2	magnet 1	magnet 1	magnet 2	magnet 2	shelf	double self-holding solenoid	screw m2.5	screw m2.5	link rod	wire L 50	wire L 50	self-holding solenoid 1	self holding solenoid 2	wire 30	wire 30	wire 30	wire 30	socket	bolt	link rod	link rod	screw m2.5	screw m2.5	bolt	socket 1	bolt 30	link rod	bolt 14	link rod	bolt 20	socket 2	armature	bolt 30	conical spring	crown spring	clamp	spring	bolt 8.5	link rod	torsion spring	bolt 40	clamp ending	bolt 15	socket 1	bolt 30	link rod
Mounting board 1		slides in	pin through and affixed to	affixed to	affixed to																							rotates around	rotates around					rotates around													rotates around	rotates around
moving board	slides in		slides in			affixed to	affixed to	affixed to and fits into slot
mounting board 2	pin through and affixed to	slides in
magnet 1	affixed to					magnetic to
magnet 1	affixed to						magnetic to
magnet 2		affixed to		magnetic to
magnet 2		affixed to			magnetic to
shelf		affixed to and fits into slot							affixed to	pin through	pin through										screws into	affixed to			pinned into shelf
double self-holding solenoid								affixed to		screws into	screws into	affixed to output	power, data	power, data
screw m2.5								pin through	screws into
screw m2.5								pin through	screws into
link rod									affixed to output																		pinned to
wire L 50									power, data
wire L 50									power, data
self-holding solenoid 1																	power, data	power, data			affixed inside														magnetic connection
self holding solenoid 2																			power, data	power, data	affixed inside
wire 30															power, data
wire 30															power, data
wire 30																power, data
wire 30																power, data
socket								screws into							affixed inside	affixed inside						pin through
bolt								affixed to													pin through
link rod																								alligned to and rotates around	pin through	screw into		rotates and gets pulled on	rotates and gets pulled on					rotates and gets pulled on
link rod																							alligned to and rotates around		screwed into		pinned into																				rotates and gets pulled on	rotates and gets pulled on
screw m2.5								pinned into shelf															pin through	screwed into
screw m2.5																							screw into					rotates around rod	rotates around rod					rotates around rod
bolt												pinned to												pinned into																							rotates around rod	rotates around rod
socket 1	rotates around																						rotates and gets pulled on			rotates around rod			screws into	alligned with and touches			screw into	alligned and rotates directly around
bolt 30	rotates around																						rotates and gets pulled on			rotates around rod		screws into		pin through and captures
link rod																												alligned with and touches	pin through and captures		pin through and affixed inside	rotates and allign around
bolt 14																														pin through and affixed inside		alligned and rotates around
link rod																														rotates and allign around	alligned and rotates around								alligned with and rotates around		rotates around					rotates around
bolt 20																												screw into						pin through
socket 2	rotates around																						rotates and gets pulled on			rotates around rod		alligned and rotates directly around					pin through		affixed inside of	affixed to	slides and pushes off of		alligned with
armature															magnetic connection																			affixed inside of
bolt 30																																		affixed to			alligned with	alligned with	affixed inside
conical spring																																		slides and pushes off of		alligned with		alligned to and pushes off of	alligned with
crown spring																																				alligned with	alligned to and pushes off of		alligned to and pushes off of
clamp																																alligned with and rotates around		alligned with		affixed inside	alligned with	alligned to and pushes off of		affixed to and pushes off of	affixed inside	alligned with	alligned with	affixed to	alligned with	affixed inside
spring																																							affixed to and pushes off of			pushes onto
bolt 8.5																																rotates around							affixed inside				pushes off of
link rod																																							alligned with	pushes onto			pushes off of
torsion spring																																							alligned with		pushes off of	pushes off of		alligned with	pushes off of
bolt 40																																							affixed to				alligned with		rotates around
clamp ending																																							alligned with				pushes off of	rotates around
bolt 15																																rotates around							affixed inside
socket 1	rotates around																							rotates and gets pulled on			rotates around rod																					screws into	alligned with and touches
bolt 30	rotates around																							rotates and gets pulled on			rotates around rod																				screws into		pin through and captures
link rod																																															alligned with and touches	pin through and captures
bolt 14																																																	pin through and affixed inside
link rod																																																	rotates and allign around
bolt 20																																															screw into
socket 2	rotates around																							rotates and gets pulled on			rotates around rod																				alligned and rotates directly around
armature																magnetic connection
bolt 30
conical spring
crown spring
clamp
spring
bolt 8.5
link rod
torsion spring
bolt 40
clamp ending
bolt 15
	astrobee		astrobee						Power, data				power and data	power and data	Power, data	Power, data	power, data	power, data	power, data	power, data																			Touches ISS Handrail and alligned off of something						Touches ISS Handrail
[truncated: 16 more columns]

## Sheet: S5-Coded DSM
278		1	2	3	4	5	6	7	8	9	10	11	12	13	14	15	16	17	18	19	20	21	22	23	24	25	26	27	28	29	30	31	32	33	34	35	36	37	38	39	40	41	42	43	44	45	46	47	48
Mounting board 1	1		1	1	1	1																							1	1					1													1	1
moving board	2	1		1			1	1	1
mounting board 2	3	1	1
magnet 1	4	1					1
magnet 1	5	1						1
magnet 2	6		1		1
magnet 2	7		1			1
shelf	8		1							1	1	1										1	1			1
double self-holding solenoid	9								1		1	1	1	1	1
screw m2.5	10								1	1
screw m2.5	11								1	1
link rod	12									1																		1
wire L 50	13									1
wire L 50	14									1
self-holding solenoid 1	15																	1	1			1														1
self holding solenoid 2	16																			1	1	1
wire 30	17															1
wire 30	18															1
wire 30	19																1
wire 30	20																1
socket	21								1							1	1						1
bolt	22								1													1
link rod	23																								1	1	1		1	1					1
link rod	24																							1		1		1																				1	1
screw m2.5	25								1															1	1
screw m2.5	26																							1					1	1					1
bolt	27												1												1																							1	1
socket 1	28	1																						1			1			1	1			1	1
bolt 30	29	1																						1			1		1		1
link rod	30																												1	1		1	1
bolt 14	31																														1		1
link rod	32																														1	1								1		1					1
bolt 20	33																												1						1
socket 2	34	1																						1			1		1					1		1	1	1		1
armature	35															1																			1
bolt 30	36																																		1			1	1	1
conical spring	37																																		1		1		1	1
crown spring	38																																				1	1		1
clamp	39																																1		1		1	1	1		1	1	1	1	1	1	1
spring	40																																							1			1
bolt 8.5	41																																1							1				1
link rod	42																																							1	1			1
torsion spring	43																																							1		1	1		1	1
bolt 40	44																																							1				1		1
clamp ending	45																																							1				1	1
bolt 15	46																																1							1
socket 1	47	1																							1			1																					1
bolt 30	48	1																							1			1																				1
link rod	49																																															1	1
bolt 14	50
link rod	51
bolt 20	52																																															1
socket 2	53	1																							1			1																				1
armature	54																1
bolt 30	55
conical spring	56
crown spring	57
clamp	58
spring	59
bolt 8.5	60
link rod	61
torsion spring	62
bolt 40	63
clamp ending	64
bolt 15	65
		1		1						1				1	1	1	1	1	1	1	1																			1						1
[truncated: 17 more columns]

## Sheet: S8-Full
278		1	2	3	4	5	6	7	8	9	10	11	12	13	14	15	16	17	18	19	20	21	22	23	24	25	26	27	28	29	30	31	32	33	34	35	36	37	38	39	40	41	42	43	44	45	46	47	48
Mounting board 1	1		1	1	1	1																							1	1					1													1	1
moving board	2	1		1			1	1	1
mounting board 2	3	1	1
magnet 1	4	1					1
magnet 1	5	1						1
magnet 2	6		1		1
magnet 2	7		1			1
shelf	8		1							1	1	1										1	1			1
double self-holding solenoid	9								1		1	1	1	1	1
screw m2.5	10								1	1
screw m2.5	11								1	1
link rod	12									1																		1
wire L 50	13									1
wire L 50	14									1
self-holding solenoid 1	15																	1	1			1														1
self holding solenoid 2	16																			1	1	1
wire 30	17															1
wire 30	18															1
wire 30	19																1
wire 30	20																1
socket	21								1							1	1						1
bolt	22								1													1
link rod	23																								1	1	1		1	1					1
link rod	24																							1		1		1																				1	1
screw m2.5	25								1															1	1
screw m2.5	26																							1					1	1					1
bolt	27												1												1																							1	1
socket 1	28	1																						1			1			1	1			1	1
bolt 30	29	1																						1			1		1		1
link rod	30																												1	1		1	1
bolt 14	31																														1		1
link rod	32																														1	1								1		1					1
bolt 20	33																												1						1
socket 2	34	1																						1			1		1					1		1	1	1		1
armature	35															1																			1
bolt 30	36																																		1			1	1	1
conical spring	37																																		1		1		1	1
crown spring	38																																				1	1		1
clamp	39																																1		1		1	1	1		1	1	1	1	1	1	1
spring	40																																							1			1
bolt 8.5	41																																1							1				1
link rod	42																																							1	1			1
torsion spring	43																																							1		1	1		1	1
bolt 40	44																																							1				1		1
clamp ending	45																																							1				1	1
bolt 15	46																																1							1
socket 1	47	1																							1			1																					1
bolt 30	48	1																							1			1																				1
link rod	49																																															1	1
bolt 14	50
link rod	51
bolt 20	52																																															1
socket 2	53	1																							1			1																				1
armature	54																1
bolt 30	55
conical spring	56
crown spring	57
clamp	58
spring	59
bolt 8.5	60
link rod	61
torsion spring	62
bolt 40	63
clamp ending	64
bolt 15	65
		1		1						1				1	1	1	1	1	1	1	1																			1						1
[truncated: 17 more columns]

## Sheet: S8-Full-LowDetail
138		1	2	3	4	5	6	7	8	9	#REF!	#REF!	#REF!	#REF!	#REF!	#REF!	#REF!	#REF!	#REF!	#REF!	#REF!	#REF!	#REF!	#REF!	#REF!	#REF!	#REF!	#REF!	#REF!	#REF!	#REF!	#REF!	#REF!	#REF!	#REF!	#REF!	#REF!	#REF!	#REF!	#REF!
Mounting board 1	1		1	1	1	1											1			1									1			1									1
moving board	2	1		1			1	1	1
mounting board 2	3	1	1																																						1
magnet 1	4	1					1
magnet 1	5	1						1
magnet 2	6		1		1
magnet 2	7		1			1
shelf	8		1							1				1
double self-holding solenoid	9								1		1																														1
link rod	10									1
self-holding solenoid 1	11													1							1																				1
self holding solenoid 2	12													1																			1								1
socket	13								1			1	1
link rod	14															1	1			1
link rod	15														1														1			1
socket 1	16	1													1			1		1
link rod	17																1		1
link rod	18																	1						1
socket 2	19	1													1		1				1	1		1
armature	20											1								1
conical spring	21																			1			1	1
crown spring	22																					1		1
clamp	23																		1	1		1	1		1	1	1	1													1
spring	24																							1		1
link rod	25																							1	1		1
torsion spring	26																							1		1		1
clamp ending	27																							1			1														1
socket 1	28	1														1														1		1
link rod	29																												1		1
link rod	30																													1						1
socket 2	31	1														1													1				1	1		1
armature	32												1																			1
conical spring	33																															1			1	1
crown spring	34																																	1		1
clamp	35																														1	1		1	1		1	1	1	1	1
spring	36																																			1		1
link rod	37																																			1	1		1
torsion spring	38																																			1		1		1
clamp ending	39																																			1			1		1
		1		1						1		1	1											1				1								1				1

## Sheet: Lookup
General	Specific	Abbreviation	Definition	Examples
Information	Status	SI	Communicates information about its status	Sensor
Information	Control	CI	Communicates signals for the control of another thing	Serial Commands
Material	Human	HM	Humans must be moved	Human attachment
Material	Gas	GM	Gas must be moved
Material	Liquid	LM
Material	Solid	SM
Material	Plasma	PM
Material	Mixture	MM
Energy	Human	HE	Human energy enters the system, pulling levers, etc.
Energy	Acoustic	AE
Energy	Biological	BE
Energy	Chemical	CE
Energy	Electrical	EE
Energy	Electromagnetic	EME
Energy	Hydraulic	HYE
Energy	Mechanical	ME	Gear movement, conflates translation and rotational motion…..	Rotation, mechanism
Energy	Magnetic	MAG
Energy	Pneumatic	PE
Energy	Radioactive	NE
Energy	Thermal	TE
Energy	Strain energy	SE		Flexing
Spatial	Proximity	P	In close proximity, touching, etc.	Touching or fixed
Spatial	Alignment	A	Uses a pin or other form of allignment, including tacking	Pin cnnection
Movement	Translational	LRM	Transfers translation motion				`
Movement	Rotational	RRM	Transfers rotational motion
