# Supplementary material for: Linking solver characteristics, solving processes and solution attributes: A data explainer for an open innovation generated robotic design dataset
Source: Data Brief. 2023 Sep 6;50:109547. doi: 10.1016/j.dib.2023.109547 (PMC10518673; doi:10.1016/j.dib.2023.109547)
Supplement: Supplementary file 1 [file mmc1.zip › Release/Solutions/Solution DSMs/D4-CDPD/CDPD-4 DSM.xlsx]

## Sheet: S1 - BOM
Component	Group	Note	Quantity		Component	Group	Removable	Notes
MCU	Central		1		MCU	Central					Row Labels	Sum of Quantity
CDCD Stabilizer	Central		1		CDCD Stabilizer	Central					(blank)
Inductor	Central		1		Inductor	Central					Central	40
Capacitor 1206	Central		20		Capacitor 1206	Central					Endpoint Driver 1	48
P Channel MOSFET	Central		8		Capacitor 1206	Central					Grand Total	88
PCB	Central		1		Capacitor 1206	Central
Connector FH02	Central		8		Capacitor 1206	Central
MCU STM	Endpoint Driver 1		8		Capacitor 1206	Central
DC DC LS983	Endpoint Driver 1		8		Capacitor 1206	Central
Inductor	Endpoint Driver 1		8		Capacitor 1206	Central
PCB Substrate	Endpoint Driver 1		8		Capacitor 1206	Central
IC Motor Driver	Endpoint Driver 1		8		Capacitor 1206	Central
Connector FH02	Endpoint Driver 1		8		Capacitor 1206	Central					Row Labels	Count of Component
					Capacitor 1206	Central					(blank)
					Capacitor 1206	Central					Central	40
					Capacitor 1206	Central					Endpoint Driver 1	6
					Capacitor 1206	Central					Endpoint Driver 2	6
					Capacitor 1206	Central					Endpoint Driver 3	6
					Capacitor 1206	Central					Endpoint Driver 4	6
					Capacitor 1206	Central					Endpoint Driver 5	6
					Capacitor 1206	Central					Endpoint Driver 6	6
					Capacitor 1206	Central					Endpoint Driver 7	6
					Capacitor 1206	Central					Endpoint Driver 8	6
					P Channel MOSFET	Central					Grand Total	88
					P Channel MOSFET	Central
					P Channel MOSFET	Central
					P Channel MOSFET	Central
					P Channel MOSFET	Central
					P Channel MOSFET	Central
					P Channel MOSFET	Central
					P Channel MOSFET	Central
					PCB	Central
					Connector FH02	Central
					Connector FH02	Central
					Connector FH02	Central
					Connector FH02	Central
					Connector FH02	Central
					Connector FH02	Central
					Connector FH02	Central
					Connector FH02	Central
					MCU STM	Endpoint Driver 1
					DC DC LS983	Endpoint Driver 1
					Inductor	Endpoint Driver 1
					PCB Substrate	Endpoint Driver 1
					IC Motor Driver	Endpoint Driver 1
					Connector FH02	Endpoint Driver 1
					MCU STM	Endpoint Driver 2
					DC DC LS983	Endpoint Driver 2
					Inductor	Endpoint Driver 2
					PCB Substrate	Endpoint Driver 2
					IC Motor Driver	Endpoint Driver 2
					Connector FH02	Endpoint Driver 2
					MCU STM	Endpoint Driver 3
					DC DC LS983	Endpoint Driver 3
					Inductor	Endpoint Driver 3
					PCB Substrate	Endpoint Driver 3
					IC Motor Driver	Endpoint Driver 3
					Connector FH02	Endpoint Driver 3
					MCU STM	Endpoint Driver 4
					DC DC LS983	Endpoint Driver 4
					Inductor	Endpoint Driver 4
					PCB Substrate	Endpoint Driver 4
					IC Motor Driver	Endpoint Driver 4
					Connector FH02	Endpoint Driver 4
					MCU STM	Endpoint Driver 5
					DC DC LS983	Endpoint Driver 5
					Inductor	Endpoint Driver 5
					PCB Substrate	Endpoint Driver 5
					IC Motor Driver	Endpoint Driver 5
					Connector FH02	Endpoint Driver 5
					MCU STM	Endpoint Driver 6
					DC DC LS983	Endpoint Driver 6
					Inductor	Endpoint Driver 6
					PCB Substrate	Endpoint Driver 6
					IC Motor Driver	Endpoint Driver 6
					Connector FH02	Endpoint Driver 6
					MCU STM	Endpoint Driver 7
					DC DC LS983	Endpoint Driver 7
					Inductor	Endpoint Driver 7
Total			88		PCB Substrate	Endpoint Driver 7
					IC Motor Driver	Endpoint Driver 7
					Connector FH02	Endpoint Driver 7
					MCU STM	Endpoint Driver 8
					DC DC LS983	Endpoint Driver 8
					Inductor	Endpoint Driver 8
					PCB Substrate	Endpoint Driver 8
					IC Motor Driver	Endpoint Driver 8
					Connector FH02	Endpoint Driver 8
					88

## Sheet: S3 - SubDSM
	PCB	CDCD Stabilizer	Inductor	MCU	P Channel MOSFET	Connector FH02	P Channel MOSFET	Connector FH02	P Channel MOSFET	Connector FH02	P Channel MOSFET	Connector FH02	P Channel MOSFET	Connector FH02	P Channel MOSFET	Connector FH02	P Channel MOSFET	Connector FH02	P Channel MOSFET	Connector FH02
PCB		Affixed	Affixed	Affixed	Affixed	Affixed	Affixed	Affixed	Affixed	Affixed	Affixed	Affixed	Affixed	Affixed	Affixed	Affixed	Affixed	Affixed	Affixed	Affixed	affixed to astrobee
CDCD Stabilizer	Affixed		Power	Power																	power
Inductor	Affixed	Power		Power																	power
MCU	Affixed	Power	Power		power, data	power, data															data
P Channel MOSFET	Affixed			power, data		power, data
Connector FH02	Affixed			power, data	power, data
P Channel MOSFET	Affixed			power, data				power, data
Connector FH02	Affixed			power, data			power, data
P Channel MOSFET	Affixed			power, data						power, data
Connector FH02	Affixed			power, data					power, data
P Channel MOSFET	Affixed			power, data								power, data
Connector FH02	Affixed			power, data							power, data
P Channel MOSFET	Affixed			power, data										power, data
Connector FH02	Affixed			power, data									power, data
P Channel MOSFET	Affixed			power, data												power, data
Connector FH02	Affixed			power, data											power, data
P Channel MOSFET	Affixed			power, data														power, data
Connector FH02	Affixed			power, data													power, data
P Channel MOSFET	Affixed			power, data																power, data
Connector FH02	Affixed			power, data															power, data
	affixed to astrobee	power	power	data
Endpoint Driver 1	PCB Substrate	Connector FH02	DC DC LS983	Inductor	IC Motor Driver	MCU STM
PCB Substrate		Affixed, power, data	affixed	affixed	affixed	affixed
Connector FH02	Affixed, power, data		power	power	power, data	power, data	power, data from CDPD
DC DC LS983	affixed	power		power	power	power
Inductor	affixed	power	power		power	power
IC Motor Driver	affixed	power, data	power	power			sero
MCU STM	affixed	power, data	power	power			encoder
		power, data from CDPD			sero	encoder

## Sheet: S4-DSM
390		1	2	3	4	5	6	7	8	9	10	11	12	13	14	15	16	17	18	19	20	21	22	23	24	25	26	27	28	29	30	31	32	33	34	35	36	37	38	39	40	41	42	43	44	45	46	47	48
PCB	1		Affixed	Affixed	Affixed	Affixed	Affixed	Affixed	Affixed	Affixed	Affixed	Affixed	Affixed	Affixed	Affixed	Affixed	Affixed	Affixed	Affixed	Affixed	Affixed
CDCD Stabilizer	2	Affixed		Power	Power
Inductor	3	Affixed	Power		Power
MCU	4	Affixed	Power	Power		power, data	power, data
P Channel MOSFET	5	Affixed			power, data		power, data																power, data
Connector FH02	6	Affixed			power, data	power, data																	power, data
P Channel MOSFET	7	Affixed			power, data				power, data																				power, data
Connector FH02	8	Affixed			power, data			power, data																					power, data
P Channel MOSFET	9	Affixed			power, data						power, data																								power, data
Connector FH02	10	Affixed			power, data					power, data																									power, data
P Channel MOSFET	11	Affixed			power, data								power, data																												power, data
Connector FH02	12	Affixed			power, data							power, data																													power, data
P Channel MOSFET	13	Affixed			power, data										power, data																																power, data
Connector FH02	14	Affixed			power, data									power, data																																	power, data
P Channel MOSFET	15	Affixed			power, data												power, data
Connector FH02	16	Affixed			power, data											power, data
P Channel MOSFET	17	Affixed			power, data														power, data
Connector FH02	18	Affixed			power, data													power, data
P Channel MOSFET	19	Affixed			power, data																power, data
Connector FH02	20	Affixed			power, data															power, data
PCB Substrate	21																						Affixed, power, data	affixed	affixed	affixed	affixed
Connector FH02	22					power, data	power, data															Affixed, power, data		power	power	power, data	power, data
DC DC LS983	23																					affixed	power		power	power	power
Inductor	24																					affixed	power	power		power	power
IC Motor Driver	25																					affixed	power, data	power	power
MCU STM	26																					affixed	power, data	power	power
PCB Substrate	27																												Affixed, power, data	affixed	affixed	affixed	affixed
Connector FH02	28							power, data	power, data																			Affixed, power, data		power	power	power, data	power, data
DC DC LS983	29																											affixed	power		power	power	power
Inductor	30																											affixed	power	power		power	power
IC Motor Driver	31																											affixed	power, data	power	power
MCU STM	32																											affixed	power, data	power	power
PCB Substrate	33																																		Affixed, power, data	affixed	affixed	affixed	affixed
Connector FH02	34									power, data	power, data																							Affixed, power, data		power	power	power, data	power, data
DC DC LS983	35																																	affixed	power		power	power	power
Inductor	36																																	affixed	power	power		power	power
IC Motor Driver	37																																	affixed	power, data	power	power
MCU STM	38																																	affixed	power, data	power	power
PCB Substrate	39																																								Affixed, power, data	affixed	affixed	affixed	affixed
Connector FH02	40											power, data	power, data																											Affixed, power, data		power	power	power, data	power, data
DC DC LS983	41																																							affixed	power		power	power	power
Inductor	42																																							affixed	power	power		power	power
IC Motor Driver	43																																							affixed	power, data	power	power
MCU STM	44																																							affixed	power, data	power	power
PCB Substrate	45																																														Affixed, power, data	affixed	affixed
Connector FH02	46													power, data	power, data																															Affixed, power, data		power	power
DC DC LS983	47																																													affixed	power		power
Inductor	48																																													affixed	power	power
IC Motor Driver	49																																													affixed	power, data	power	power
MCU STM	50																																													affixed	power, data	power	power
PCB Substrate	51
Connector FH02	52															power, data	power, data
DC DC LS983	53
Inductor	54
IC Motor Driver	55
MCU STM	56
PCB Substrate	57
Connector FH02	58																	power, data	power, data
DC DC LS983	59
Inductor	60
IC Motor Driver	61
MCU STM	62
PCB Substrate	63
Connector FH02	64																			power, data	power, data
DC DC LS983	65
Inductor	66
IC Motor Driver	67
MCU STM	68
		affixed to astrobee	power	power	data																	attached to actuator				actuator	sensor	attached to actuator				actuator	sensor	attached to actuator				actuator	sensor	attached to actuator				actuator	sensor	attached to actuator
[truncated: 20 more columns]

## Sheet: S5-Coded DSM
390		1	2	3	4	5	6	7	8	9	10	11	12	13	14	15	16	17	18	19	20	21	22	23	24	25	26	27	28	29	30	31	32	33	34	35	36	37	38	39	40	41	42	43	44	45	46	47	48
PCB	1		1	1	1	1	1	1	1	1	1	1	1	1	1	1	1	1	1	1	1
CDCD Stabilizer	2	1		1	1
Inductor	3	1	1		1
MCU	4	1	1	1		power, data	power, data
P Channel MOSFET	5	1			1		power, data																1
Connector FH02	6	1			1	power, data																	1
P Channel MOSFET	7	1			1				power, data																				1
Connector FH02	8	1			1			power, data																					1
P Channel MOSFET	9	1			1						power, data																								1
Connector FH02	10	1			1					power, data																									1
P Channel MOSFET	11	1			1								power, data																												1
Connector FH02	12	1			1							power, data																													1
P Channel MOSFET	13	1			1										power, data																																1
Connector FH02	14	1			1									power, data																																	1
P Channel MOSFET	15	1			1												power, data
Connector FH02	16	1			1											power, data
P Channel MOSFET	17	1			1														power, data
Connector FH02	18	1			1													power, data
P Channel MOSFET	19	1			1																power, data
Connector FH02	20	1			1															power, data
PCB Substrate	21																						1	1	1	1	1
Connector FH02	22					1	1															1		1	1	1	1
DC DC LS983	23																					1	1		1	1	1
Inductor	24																					1	1	1		1	1
IC Motor Driver	25																					1	1	1	1
MCU STM	26																					1	1	1	1
PCB Substrate	27																												1	1	1	1	1
Connector FH02	28							1	1																			1		1	1	1	1
DC DC LS983	29																											1	1		1	1	1
Inductor	30																											1	1	1		1	1
IC Motor Driver	31																											1	1	1	1
MCU STM	32																											1	1	1	1
PCB Substrate	33																																		1	1	1	1	1
Connector FH02	34									1	1																							1		1	1	1	1
DC DC LS983	35																																	1	1		1	1	1
Inductor	36																																	1	1	1		1	1
IC Motor Driver	37																																	1	1	1	1
MCU STM	38																																	1	1	1	1
PCB Substrate	39																																								1	1	1	1	1
Connector FH02	40											1	1																											1		1	1	1	1
DC DC LS983	41																																							1	1		1	1	1
Inductor	42																																							1	1	1		1	1
IC Motor Driver	43																																							1	1	1	1
MCU STM	44																																							1	1	1	1
PCB Substrate	45																																														1	1	1
Connector FH02	46													1	1																															1		1	1
DC DC LS983	47																																													1	1		1
Inductor	48																																													1	1	1
IC Motor Driver	49																																													1	1	1	1
MCU STM	50																																													1	1	1	1
PCB Substrate	51
Connector FH02	52															1	1
DC DC LS983	53
Inductor	54
IC Motor Driver	55
MCU STM	56
PCB Substrate	57
Connector FH02	58																	1	1
DC DC LS983	59
Inductor	60
IC Motor Driver	61
MCU STM	62
PCB Substrate	63
Connector FH02	64																			1	1
DC DC LS983	65
Inductor	66
IC Motor Driver	67
MCU STM	68
		1	1	1	1																	1				1	1	1				1	1	1				1	1	1				1	1	1
[truncated: 20 more columns]

## Sheet: S8-Full
390		1	2	3	4	5	6	7	8	9	10	11	12	13	14	15	16	17	18	19	20	21	22	23	24	25	26	27	28	29	30	31	32	33	34	35	36	37	38	39	40	41	42	43	44	45	46	47	48
PCB	1		1	1	1	1	1	1	1	1	1	1	1	1	1	1	1	1	1	1	1
CDCD Stabilizer	2	1		1	1
Inductor	3	1	1		1
MCU	4	1	1	1		power, data	power, data
P Channel MOSFET	5	1			1		power, data																1
Connector FH02	6	1			1	power, data																	1
P Channel MOSFET	7	1			1				power, data																				1
Connector FH02	8	1			1			power, data																					1
P Channel MOSFET	9	1			1						power, data																								1
Connector FH02	10	1			1					power, data																									1
P Channel MOSFET	11	1			1								power, data																												1
Connector FH02	12	1			1							power, data																													1
P Channel MOSFET	13	1			1										power, data																																1
Connector FH02	14	1			1									power, data																																	1
P Channel MOSFET	15	1			1												power, data
Connector FH02	16	1			1											power, data
P Channel MOSFET	17	1			1														power, data
Connector FH02	18	1			1													power, data
P Channel MOSFET	19	1			1																power, data
Connector FH02	20	1			1															power, data
PCB Substrate	21																						1	1	1	1	1
Connector FH02	22					1	1															1		1	1	1	1
DC DC LS983	23																					1	1		1	1	1
Inductor	24																					1	1	1		1	1
IC Motor Driver	25																					1	1	1	1
MCU STM	26																					1	1	1	1
PCB Substrate	27																												1	1	1	1	1
Connector FH02	28							1	1																			1		1	1	1	1
DC DC LS983	29																											1	1		1	1	1
Inductor	30																											1	1	1		1	1
IC Motor Driver	31																											1	1	1	1
MCU STM	32																											1	1	1	1
PCB Substrate	33																																		1	1	1	1	1
Connector FH02	34									1	1																							1		1	1	1	1
DC DC LS983	35																																	1	1		1	1	1
Inductor	36																																	1	1	1		1	1
IC Motor Driver	37																																	1	1	1	1
MCU STM	38																																	1	1	1	1
PCB Substrate	39																																								1	1	1	1	1
Connector FH02	40											1	1																											1		1	1	1	1
DC DC LS983	41																																							1	1		1	1	1
Inductor	42																																							1	1	1		1	1
IC Motor Driver	43																																							1	1	1	1
MCU STM	44																																							1	1	1	1
PCB Substrate	45																																														1	1	1
Connector FH02	46													1	1																															1		1	1
DC DC LS983	47																																													1	1		1
Inductor	48																																													1	1	1
IC Motor Driver	49																																													1	1	1	1
MCU STM	50																																													1	1	1	1
PCB Substrate	51
Connector FH02	52															1	1
DC DC LS983	53
Inductor	54
IC Motor Driver	55
MCU STM	56
PCB Substrate	57
Connector FH02	58																	1	1
DC DC LS983	59
Inductor	60
IC Motor Driver	61
MCU STM	62
PCB Substrate	63
Connector FH02	64																			1	1
DC DC LS983	65
Inductor	66
IC Motor Driver	67
MCU STM	68
		1	1	1	1																	1				1	1	1				1	1	1				1	1	1				1	1	1
[truncated: 20 more columns]

## Sheet: S8-Full-LowDetail
390		1	2	3	4	5	6	7	8	9	10	11	12	13	14	15	16	17	18	19	20	21	22	23	24	25	26	27	28	29	30	31	32	33	34	35	36	37	38	39	40	41	42	43	44	45	46	47	48
PCB	1		1	1	1	1	1	1	1	1	1	1	1	1	1	1	1	1	1	1	1
CDCD Stabilizer	2	1		1	1
Inductor	3	1	1		1
MCU	4	1	1	1		power, data	power, data
P Channel MOSFET	5	1			1		power, data																1
Connector FH02	6	1			1	power, data																	1
P Channel MOSFET	7	1			1				power, data																				1
Connector FH02	8	1			1			power, data																					1
P Channel MOSFET	9	1			1						power, data																								1
Connector FH02	10	1			1					power, data																									1
P Channel MOSFET	11	1			1								power, data																												1
Connector FH02	12	1			1							power, data																													1
P Channel MOSFET	13	1			1										power, data																																1
Connector FH02	14	1			1									power, data																																	1
P Channel MOSFET	15	1			1												power, data
Connector FH02	16	1			1											power, data
P Channel MOSFET	17	1			1														power, data
Connector FH02	18	1			1													power, data
P Channel MOSFET	19	1			1																power, data
Connector FH02	20	1			1															power, data
PCB Substrate	21																						1	1	1	1	1
Connector FH02	22					1	1															1		1	1	1	1
DC DC LS983	23																					1	1		1	1	1
Inductor	24																					1	1	1		1	1
IC Motor Driver	25																					1	1	1	1
MCU STM	26																					1	1	1	1
PCB Substrate	27																												1	1	1	1	1
Connector FH02	28							1	1																			1		1	1	1	1
DC DC LS983	29																											1	1		1	1	1
Inductor	30																											1	1	1		1	1
IC Motor Driver	31																											1	1	1	1
MCU STM	32																											1	1	1	1
PCB Substrate	33																																		1	1	1	1	1
Connector FH02	34									1	1																							1		1	1	1	1
DC DC LS983	35																																	1	1		1	1	1
Inductor	36																																	1	1	1		1	1
IC Motor Driver	37																																	1	1	1	1
MCU STM	38																																	1	1	1	1
PCB Substrate	39																																								1	1	1	1	1
Connector FH02	40											1	1																											1		1	1	1	1
DC DC LS983	41																																							1	1		1	1	1
Inductor	42																																							1	1	1		1	1
IC Motor Driver	43																																							1	1	1	1
MCU STM	44																																							1	1	1	1
PCB Substrate	45																																														1	1	1
Connector FH02	46													1	1																															1		1	1
DC DC LS983	47																																													1	1		1
Inductor	48																																													1	1	1
IC Motor Driver	49																																													1	1	1	1
MCU STM	50																																													1	1	1	1
PCB Substrate	51
Connector FH02	52															1	1
DC DC LS983	53
Inductor	54
IC Motor Driver	55
MCU STM	56
PCB Substrate	57
Connector FH02	58																	1	1
DC DC LS983	59
Inductor	60
IC Motor Driver	61
MCU STM	62
PCB Substrate	63
Connector FH02	64																			1	1
DC DC LS983	65
Inductor	66
IC Motor Driver	67
MCU STM	68
		1	1	1	1																	1				1	1	1				1	1	1				1	1	1				1	1	1
[truncated: 20 more columns]

## Sheet: Lookup
General	Specific	Abbreviation	Definition	Examples
Information	Status	SI	Communicates information about its status	Sensor
Information	Control	CI	Communicates signals for the control of another thing	Serial Commands
Material	Human	HM	Humans must be moved	Human attachment
Material	Gas	GM	Gas must be moved
Material	Liquid	LM
Material	Solid	SM
Material	Plasma	PM
Material	Mixture	MM
Energy	Human	HE	Human energy enters the system, pulling levers, etc.
Energy	Acoustic	AE
Energy	Biological	BE
Energy	Chemical	CE
Energy	Electrical	EE
Energy	Electromagnetic	EME
Energy	Hydraulic	HYE
Energy	Mechanical	ME	Gear movement, conflates translation and rotational motion…..	Rotation, mechanism
Energy	Magnetic	MAG
Energy	Pneumatic	PE
Energy	Radioactive	NE
Energy	Thermal	TE
Energy	Strain energy	SE		Flexing
Spatial	Proximity	P	In close proximity, touching, etc.	Touching or fixed
Spatial	Alignment	A	Uses a pin or other form of allignment, including tacking	Pin cnnection
Movement	Translational	LRM	Transfers translation motion				`
Movement	Rotational	RRM	Transfers rotational motion
