# Supplementary material for: Linking solver characteristics, solving processes and solution attributes: A data explainer for an open innovation generated robotic design dataset
Source: Data Brief. 2023 Sep 6;50:109547. doi: 10.1016/j.dib.2023.109547 (PMC10518673; doi:10.1016/j.dib.2023.109547)
Supplement: Supplementary file 1 [file mmc1.zip › Release/Solutions/Solution DSMs/D4-CDPD/CDPD-5 DSM.xlsx]

## Sheet: S1 - BOM
Component	Group	Note	Quantity		Component	Group	Removable	Notes
Arduino Mega	1		1		Arduino Mega	1					Row Labels	Sum of Quantity
Motor Boards	1		3		Motor Boards	1					(blank)
12V to 5 V Converter	1		1		Motor Boards	1					1	6
LC Pie Filter	1		1		Motor Boards	1					2	35
10 mm spacer	2		4		12V to 5 V Converter	1					Grand Total	41
5mm spacer	2		12		LC Pie Filter	1
25 5 mm screws	2		4		10 mm spacer	2
25x20mm screws	2		4		10 mm spacer	2
molex 4 pin	2		4		10 mm spacer	2
molex 5 pin	2		4		10 mm spacer	2
44 pin connector	2		2		5mm spacer	2
aluminum plate	2		1		5mm spacer	2
					5mm spacer	2					Row Labels	Count of Component
					5mm spacer	2					(blank)
					5mm spacer	2					1	6
					5mm spacer	2					2	35
					5mm spacer	2					Grand Total	41
					5mm spacer	2
					5mm spacer	2
					5mm spacer	2
					5mm spacer	2
					5mm spacer	2
					25 5 mm screws	2
					25 5 mm screws	2
					25 5 mm screws	2
					25 5 mm screws	2
					25x20mm screws	2
					25x20mm screws	2
					25x20mm screws	2
					25x20mm screws	2
					molex 4 pin	2
					molex 4 pin	2
					molex 4 pin	2
					molex 4 pin	2
					molex 5 pin	2
					molex 5 pin	2
					molex 5 pin	2
					molex 5 pin	2
					44 pin connector	2
					44 pin connector	2
					aluminum plate	2
Total			41
					41

## Sheet: S3 - SubDSM
	Arduino Mega	Motor Boards	Motor Boards	Motor Boards	12V to 5 V Converter	LC Pie Filter
Arduino Mega		data			power
Motor Boards	data		serial connection			power
Motor Boards		serial connection		serial connection		power
Motor Boards			serial connection		serial connection	power
12V to 5 V Converter	power			serial connection		power
LC Pie Filter		power	power	power	power
	data				power	power
	sensors	actuators and sensors	actuators and sensors	actuators and sensors
25 5 mm screws					pin through and capture
25 5 mm screws					pin through and capture
25 5 mm screws					pin through and capture
25 5 mm screws					pin through and capture
aluminum plate	pin through and capture	pin through and capture	pin through and capture	pin through and capture		affixed to	attached	attached	attached	attached	alligned	alligned	alligned	alligned	affixed	alligned	alligned	affixed	alligned	alligned	affixed	alligned	alligned	affixed	alligned	alligned
44 pin connector					affixed to						pin through
5mm spacer					attached							pin through
5mm spacer					attached								pin through
5mm spacer					attached									pin through
5mm spacer					attached
25x20mm screws					alligned	pin through
25x20mm screws					alligned		pin through
25x20mm screws					alligned			pin through
25x20mm screws					alligned				pin through
10 mm spacer					affixed											pin through	alligned
5mm spacer					alligned										pin through		pin through
5mm spacer					alligned										alligned	pin through
10 mm spacer					affixed														pin through	alligned
5mm spacer					alligned													pin through		pin through
5mm spacer					alligned													alligned	pin through
10 mm spacer					affixed																	pin through	alligned
5mm spacer					alligned																pin through		pin through
5mm spacer					alligned																alligned	pin through
10 mm spacer					affixed																				pin through	alligned
5mm spacer					alligned																			pin through		pin through
5mm spacer					alligned																			alligned	pin through

## Sheet: S4-DSM
	Arduino Mega	Motor Boards	Motor Boards	Motor Boards	12V to 5 V Converter	LC Pie Filter	25 5 mm screws	25 5 mm screws	25 5 mm screws	25 5 mm screws	aluminum plate	44 pin connector	5mm spacer	5mm spacer	5mm spacer	5mm spacer	25x20mm screws	25x20mm screws	25x20mm screws	25x20mm screws	10 mm spacer	5mm spacer	5mm spacer	10 mm spacer	5mm spacer	5mm spacer	10 mm spacer	5mm spacer	5mm spacer	10 mm spacer	5mm spacer	5mm spacer
Arduino Mega		data			power						alligned	power, data	pin through and captured	pin through and captured	pin through and captured	pin through and captured	pin through and captured	pin through and captured	pin through and captured	pin through and captured													power, data
Motor Boards	data		serial connection			power					alligned										pin through and capture	pin through and capture	alligned	pin through and capture	pin through and capture	alligned	pin through and capture	pin through and capture	alligned	pin through and capture	pin through and capture	alligned	motor, sensors
Motor Boards		serial connection		serial connection		power					alligned										alligned	pin through and capture	pin through and capture	alligned	pin through and capture	pin through and capture	alligned	pin through and capture	pin through and capture	alligned	pin through and capture	pin through and capture	motor, sensors
Motor Boards			serial connection		serial connection	power					alligned										alligned	alligned	pin through and capture	alligned	alligned	pin through and capture	alligned	alligned	pin through and capture	alligned	alligned	pin through and capture	motor, sensors
12V to 5 V Converter	power			serial connection		power					affixed	power																					power
LC Pie Filter		power	power	power	power						affixed	power																					power
25 5 mm screws											pin through and capture																						screw into
25 5 mm screws											pin through and capture																						screw into
25 5 mm screws											pin through and capture																						screw into
25 5 mm screws											pin through and capture																						screw into
aluminum plate	alligned	alligned	alligned	alligned	affixed	affixed	pin through and capture	pin through and capture	pin through and capture	pin through and capture		affixed to	attached	attached	attached	attached	alligned	alligned	alligned	alligned	affixed	alligned	alligned	affixed	alligned	alligned	affixed	alligned	alligned	affixed	alligned	alligned	alligned
44 pin connector	power, data				power	power					affixed to						pin through																power, data
5mm spacer	pin through and captured										attached							pin through
5mm spacer	pin through and captured										attached								pin through
5mm spacer	pin through and captured										attached									pin through
5mm spacer	pin through and captured										attached
25x20mm screws	pin through and captured										alligned	pin through
25x20mm screws	pin through and captured										alligned		pin through
25x20mm screws	pin through and captured										alligned			pin through
25x20mm screws	pin through and captured										alligned				pin through
10 mm spacer		pin through and capture	alligned	alligned							affixed											pin through	alligned
5mm spacer		pin through and capture	pin through and capture	alligned							alligned										pin through		pin through
5mm spacer		alligned	pin through and capture	pin through and capture							alligned										alligned	pin through
10 mm spacer		pin through and capture	alligned	alligned							affixed														pin through	alligned
5mm spacer		pin through and capture	pin through and capture	alligned							alligned													pin through		pin through
5mm spacer		alligned	pin through and capture	pin through and capture							alligned													alligned	pin through
10 mm spacer		pin through and capture	alligned	alligned							affixed																	pin through	alligned
5mm spacer		pin through and capture	pin through and capture	alligned							alligned																pin through		pin through
5mm spacer		alligned	pin through and capture	pin through and capture							alligned																alligned	pin through
10 mm spacer		pin through and capture	alligned	alligned							affixed																				pin through	alligned
5mm spacer		pin through and capture	pin through and capture	alligned							alligned																			pin through		pin through
5mm spacer		alligned	pin through and capture	pin through and capture							alligned																			alligned	pin through
	power, data	motor, sensors	motor, sensors	motor, sensors	power	power	screw into	screw into	screw into	screw into	alligned	power, data

## Sheet: S5-Coded DSM
230		1	2	3	4	5	6	7	8	9	10	11	12	13	14	15	16	17	18	19	20	21	22	23	24	25	26	27	28	29	30	31	32
Arduino Mega	1		1			1						1	1	1	1	1	1	1	1	1	1													1
Motor Boards	2	1		1			1					1										1	1	1	1	1	1	1	1	1	1	1	1	1
Motor Boards	3		1		1		1					1										1	1	1	1	1	1	1	1	1	1	1	1	1
Motor Boards	4			1		1	1					1										1	1	1	1	1	1	1	1	1	1	1	1	1
12V to 5 V Converter	5	1			1		1					1	1																					1
LC Pie Filter	6		1	1	1	1						1	1																					1
25 5 mm screws	7											1																						1
25 5 mm screws	8											1																						1
25 5 mm screws	9											1																						1
25 5 mm screws	10											1																						1
aluminum plate	11	1	1	1	1	1	1	1	1	1	1		1	1	1	1	1	1	1	1	1	1	1	1	1	1	1	1	1	1	1	1	1	1
44 pin connector	12	1				1	1					1						1																1
5mm spacer	13	1										1							1
5mm spacer	14	1										1								1
5mm spacer	15	1										1									1
5mm spacer	16	1										1
25x20mm screws	17	1										1	1
25x20mm screws	18	1										1		1
25x20mm screws	19	1										1			1
25x20mm screws	20	1										1				1
10 mm spacer	21		1	1	1							1											1	1
5mm spacer	22		1	1	1							1										1		1
5mm spacer	23		1	1	1							1										1	1
10 mm spacer	24		1	1	1							1														1	1
5mm spacer	25		1	1	1							1													1		1
5mm spacer	26		1	1	1							1													1	1
10 mm spacer	27		1	1	1							1																	1	1
5mm spacer	28		1	1	1							1																1		1
5mm spacer	29		1	1	1							1																1	1
10 mm spacer	30		1	1	1							1																				1	1
5mm spacer	31		1	1	1							1																			1		1
5mm spacer	32		1	1	1							1																			1	1
		1	1	1	1	1	1	1	1	1	1	1	1

## Sheet: S8-Full
230		1	2	3	4	5	6	7	8	9	10	11	12	13	14	15	16	17	18	19	20	21	22	23	24	25	26	27	28	29	30	31	32
Arduino Mega	1		1			1						1	1	1	1	1	1	1	1	1	1													1
Motor Boards	2	1		1			1					1										1	1	1	1	1	1	1	1	1	1	1	1	1
Motor Boards	3		1		1		1					1										1	1	1	1	1	1	1	1	1	1	1	1	1
Motor Boards	4			1		1	1					1										1	1	1	1	1	1	1	1	1	1	1	1	1
12V to 5 V Converter	5	1			1		1					1	1																					1
LC Pie Filter	6		1	1	1	1						1	1																					1
25 5 mm screws	7											1																						1
25 5 mm screws	8											1																						1
25 5 mm screws	9											1																						1
25 5 mm screws	10											1																						1
aluminum plate	11	1	1	1	1	1	1	1	1	1	1		1	1	1	1	1	1	1	1	1	1	1	1	1	1	1	1	1	1	1	1	1	1
44 pin connector	12	1				1	1					1						1																1
5mm spacer	13	1										1							1
5mm spacer	14	1										1								1
5mm spacer	15	1										1									1
5mm spacer	16	1										1
25x20mm screws	17	1										1	1
25x20mm screws	18	1										1		1
25x20mm screws	19	1										1			1
25x20mm screws	20	1										1				1
10 mm spacer	21		1	1	1							1											1	1
5mm spacer	22		1	1	1							1										1		1
5mm spacer	23		1	1	1							1										1	1
10 mm spacer	24		1	1	1							1														1	1
5mm spacer	25		1	1	1							1													1		1
5mm spacer	26		1	1	1							1													1	1
10 mm spacer	27		1	1	1							1																	1	1
5mm spacer	28		1	1	1							1																1		1
5mm spacer	29		1	1	1							1																1	1
10 mm spacer	30		1	1	1							1																				1	1
5mm spacer	31		1	1	1							1																			1		1
5mm spacer	32		1	1	1							1																			1	1
		1	1	1	1	1	1	1	1	1	1	1	1

## Sheet: S8-Full-LowDetail
54		1	2	3	4	5	6	7	8
Arduino Mega	1		1			1		1	1	1
Motor Boards	2	1		1			1	1		1
Motor Boards	3		1		1		1	1		1
Motor Boards	4			1		1	1	1		1
12V to 5 V Converter	5	1			1		1	1	1	1
LC Pie Filter	6		1	1	1	1		1	1	1
aluminum plate	7	1	1	1	1	1	1		1	1
44 pin connector	8	1				1	1	1		1
		1	1	1	1	1	1	1	1

## Sheet: Lookup
General	Specific	Abbreviation	Definition	Examples
Information	Status	SI	Communicates information about its status	Sensor
Information	Control	CI	Communicates signals for the control of another thing	Serial Commands
Material	Human	HM	Humans must be moved	Human attachment
Material	Gas	GM	Gas must be moved
Material	Liquid	LM
Material	Solid	SM
Material	Plasma	PM
Material	Mixture	MM
Energy	Human	HE	Human energy enters the system, pulling levers, etc.
Energy	Acoustic	AE
Energy	Biological	BE
Energy	Chemical	CE
Energy	Electrical	EE
Energy	Electromagnetic	EME
Energy	Hydraulic	HYE
Energy	Mechanical	ME	Gear movement, conflates translation and rotational motion…..	Rotation, mechanism
Energy	Magnetic	MAG
Energy	Pneumatic	PE
Energy	Radioactive	NE
Energy	Thermal	TE
Energy	Strain energy	SE		Flexing
Spatial	Proximity	P	In close proximity, touching, etc.	Touching or fixed
Spatial	Alignment	A	Uses a pin or other form of allignment, including tacking	Pin cnnection
Movement	Translational	LRM	Transfers translation motion				`
Movement	Rotational	RRM	Transfers rotational motion
