# Supplementary material for: Linking solver characteristics, solving processes and solution attributes: A data explainer for an open innovation generated robotic design dataset
Source: Data Brief. 2023 Sep 6;50:109547. doi: 10.1016/j.dib.2023.109547 (PMC10518673; doi:10.1016/j.dib.2023.109547)
Supplement: Supplementary file 1 [file mmc1.zip › Release/Solutions/Solution DSMs/D4-CDPD/CDPD-2 DSM.xlsx]

## Sheet: S1 - BOM
Component	Group	Note	Quantity		Component	Group	Removable	Notes
Box Top	Main Box		1		Box Top						Row Labels	Sum of Quantity
Box Tbotom	Main Box		1		Box Tbotom						(blank)
Anti ESD	Main Box		1		Anti ESD						stroke	16
Thermal Pad	Main Box		18		Thermal Pad						bar	2
MCPCB Standoff	Main Box		7		Thermal Pad						tilt pan	6
Thing sheet threaded insert	Main Box		9		Thermal Pad						Grand Total	24
MCPCB Screw	Main Box		7		Thermal Pad
MB Screw	Main Box		3		Thermal Pad
Mounting plate screw	Main Box		4		Thermal Pad
mounting plate washer	Main Box		4		Thermal Pad
EB Left	Extension Box		2		Thermal Pad
EB Right	Extension Box		2		Thermal Pad
EB Screw	Extension Box		4		Thermal Pad						Row Labels	Count of Component
M_PCB	Extension Box		2		Thermal Pad						(blank)
E_PCB	Extension Box		2		Thermal Pad						stroke	16
Mosfet Power	Extension Box		6		Thermal Pad						bar	2
TMCC160	Extension Box		6		Thermal Pad						tilt pan	6
3v3 Can	Extension Box		6		Thermal Pad						Grand Total	24
EEPROM	Extension Box		6		Thermal Pad
3v3 can transceiver	Main Box		1		Thermal Pad
DC DC 9 to 5 Volt	Main Box		1		Thermal Pad
DC DC 7 to 32 Volt	Main Box		1		MCPCB Standoff
RS232	Main Box		1		MCPCB Standoff
Teensy	Main Box		1		MCPCB Standoff
					MCPCB Standoff
					MCPCB Standoff
					MCPCB Standoff
					MCPCB Standoff
					MCPCB Screw
					MCPCB Screw
					MCPCB Screw
					MCPCB Screw
					MCPCB Screw
					MCPCB Screw
					MCPCB Screw
					Thing sheet threaded insert
					Thing sheet threaded insert
					Thing sheet threaded insert
					Thing sheet threaded insert
					Thing sheet threaded insert
					Thing sheet threaded insert
					Thing sheet threaded insert
					Thing sheet threaded insert
					Thing sheet threaded insert
					MB Screw
					MB Screw
					MB Screw
					Mounting plate screw
					mounting plate washer
					Mounting plate screw
					mounting plate washer
					Mounting plate screw
					mounting plate washer
					Mounting plate screw
					mounting plate washer
Total			96
					55

## Sheet: S2 - Subsys
Main Box		power, data	power, data	power, data from astrobee
Extension Box 1	power, data		serial data connection	motor set 1, sensor set 1
Extension Box 2	power, data	serial data connection		motor set 2, sensor set 2
	power, data from astrobee	motor set 1, sensor set 1	motor set 2, sensor set 2

## Sheet: S3 - SubDSM
Mounting plate screw		alligned and pin through							pin through
mounting plate washer	alligned and pin through								pin through and capture
Mounting plate screw				alligned and pin through					pin through
mounting plate washer			alligned and pin through						pin through and capture
Mounting plate screw						alligned and pin through			pin through
mounting plate washer					alligned and pin through				pin through and capture
Mounting plate screw								alligned and pin through	pin through
mounting plate washer							alligned and pin through		pin through and capture
Box Bottom	pin through	pin through and capture	pin through	pin through and capture	pin through	pin through and capture	pin through	pin through and capture		affixed	affixed	affixed	affixed	affixed	affixed	affixed	affixed	affixed	alligned	alligned	affixed inside	alligned	alligned	affixed inside	alligned	alligned	affixed inside	alligned	alligned	affixed inside	alligned	alligned	affixed inside	alligned	alligned	affixed inside	alligned	alligned	affixed inside	Affixed and alligned	alligned	affixed to	Affixed and alligned	alligned	affixed to
Thermal Pad									affixed
Thermal Pad									affixed
Thermal Pad									affixed
Thermal Pad									affixed
Thermal Pad									affixed
Thermal Pad									affixed
Thermal Pad									affixed
Thermal Pad									affixed
Thermal Pad									affixed
MCPCB Standoff									alligned											screw into	screw into
MCPCB Screw									alligned										screw into		alligned
Thin sheet threaded insert									affixed inside										screw into	alligned
MCPCB Standoff									alligned														screw into	screw into
MCPCB Screw									alligned													screw into		alligned
Thin sheet threaded insert									affixed inside													screw into	alligned
MCPCB Standoff									alligned																	screw into	screw into
MCPCB Screw									alligned																screw into		alligned
Thin sheet threaded insert									affixed inside																screw into	alligned
MCPCB Standoff									alligned																				screw into	screw into
MCPCB Screw									alligned																			screw into		alligned
Thin sheet threaded insert									affixed inside																			screw into	alligned
MCPCB Standoff									alligned																							screw into	screw into
MCPCB Screw									alligned																						screw into		alligned
Thin sheet threaded insert									affixed inside																						screw into	alligned
MCPCB Standoff									alligned																										screw into	screw into
MCPCB Screw									alligned																									screw into		alligned
Thin sheet threaded insert									affixed inside																									screw into	alligned
MCPCB Standoff									alligned																													screw into	screw into
MCPCB Screw									alligned																												screw into		alligned
Thin sheet threaded insert									affixed inside																												screw into	alligned
Mainboard Mount									Affixed and alligned																																pin through	screw into
Mainboard Screw									alligned																															pin through	a	alligned
Thin sheet threaded insert									affixed to																															screw into	alligned
Mainboard Mount									Affixed and alligned																																			pin through	screw into
Mainboard Screw									alligned																																		pin through	a	alligned
Thin sheet threaded insert									affixed to																																		screw into	alligned
Box Top																																															Affixed	Affixed	Affixed
Anti ESD																																														Affixed
Thermal Pad																																														Affixed
Thermal Pad																																														Affixed
Thermal Pad																																														Affixed
Thermal Pad																																														Affixed
Thermal Pad																																														Affixed
Thermal Pad																																														Affixed
Thermal Pad																																														Affixed
Thermal Pad																																														Affixed
Thermal Pad																																														Affixed
MB Screw									Pin through																																					Pin through
MB Screw									Pin through																																					Pin through
MB Screw									Pin through																																					Pin through
Mainboard																																								Capture			Capture
Motor board upper										Touches	Touches	Touches	Touches	Touches	Touches	Touches	Touches	Touches	Pin through and capture	Pin through and capture	alligned	Pin through and capture	Pin through and capture	alligned	Pin through and capture	Pin through and capture	alligned	Pin through and capture	Pin through and capture	alligned	Pin through and capture	Pin through and capture	alligned	Pin through and capture	Pin through and capture	alligned	Pin through and capture	Pin through and capture	alligned
Motor board lower																			alligned	Pin through and capture	Pin through and capture	alligned	Pin through and capture	Pin through and capture	alligned	Pin through and capture	Pin through and capture	alligned	Pin through and capture	Pin through and capture	alligned	Pin through and capture	Pin through and capture	alligned	Pin through and capture	Pin through and capture	alligned	Pin through and capture	Pin through and capture									Touches	Touches
EB Left
EB Right
EB Screw
EB Screw
EB Left
EB Right
EB Screw
EB Screw
M_PCB
E_PCB
M_PCB
E_PCB
Mosfet Power
TMCC160
3v3 Can
EEPROM
Mosfet Power
TMCC160
3v3 Can
EEPROM
Mosfet Power
TMCC160
3v3 Can
EEPROM
Mosfet Power
TMCC160
3v3 Can
EEPROM
Mosfet Power
TMCC160
3v3 Can
EEPROM
Mosfet Power
TMCC160
3v3 Can
EEPROM
3v3 can transceiver
DC DC 9 to 5 Volt
DC DC 7 to 32 Volt
RS232
Teensy
									Touches Astrobee
[truncated: 21 more columns]

## Sheet: S4-DSM
998		1	2	3	4	5	6	7	8	9	10	11	12	13	14	15	16	17	18	19	20	21	22	23	24	25	26	27	28	29	30	31	32	33	34	35	36	37	38	39	40	41	42	43	44	45	46	47	48
Mounting plate screw	1		1							1
mounting plate washer	2	1								1
Mounting plate screw	3				1					1
mounting plate washer	4			1						1
Mounting plate screw	5						1			1
mounting plate washer	6					1				1
Mounting plate screw	7								1	1
mounting plate washer	8							1		1
Box Bottom	9	1	1	1	1	1	1	1	1		1	1	1	1	1	1	1	1	1	1	1	1	1	1	1	1	1	1	1	1	1	1	1	1	1	1	1	1	1	1	1	1	1	1	1	1
Thermal Pad	10									1
Thermal Pad	11									1
Thermal Pad	12									1
Thermal Pad	13									1
Thermal Pad	14									1
Thermal Pad	15									1
Thermal Pad	16									1
Thermal Pad	17									1
Thermal Pad	18									1
MCPCB Standoff	19									1											1	1
MCPCB Screw	20									1										1		1
Thin sheet threaded insert	21									1										1	1
MCPCB Standoff	22									1														1	1
MCPCB Screw	23									1													1		1
Thin sheet threaded insert	24									1													1	1
MCPCB Standoff	25									1																	1	1
MCPCB Screw	26									1																1		1
Thin sheet threaded insert	27									1																1	1
MCPCB Standoff	28									1																				1	1
MCPCB Screw	29									1																			1		1
Thin sheet threaded insert	30									1																			1	1
MCPCB Standoff	31									1																							1	1
MCPCB Screw	32									1																						1		1
Thin sheet threaded insert	33									1																						1	1
MCPCB Standoff	34									1																										1	1
MCPCB Screw	35									1																									1		1
Thin sheet threaded insert	36									1																									1	1
MCPCB Standoff	37									1																													1	1
MCPCB Screw	38									1																												1		1
Thin sheet threaded insert	39									1																												1	1
Mainboard Mount	40									1																																1	1
Mainboard Screw	41									1																															1	a	1
Thin sheet threaded insert	42									1																															1	1
Mainboard Mount	43									1																																			1	1
Mainboard Screw	44									1																																		1	a	1
Thin sheet threaded insert	45									1																																		1	1
Box Top	46																																															1	1
Anti ESD	47																																														1
Thermal Pad	48																																														1
Thermal Pad	49																																														1
Thermal Pad	50																																														1
Thermal Pad	51																																														1
Thermal Pad	52																																														1
Thermal Pad	53																																														1
Thermal Pad	54																																														1
Thermal Pad	55																																														1
Thermal Pad	56																																														1
MB Screw	57									1																																					1
MB Screw	58									1																																					1
MB Screw	59									1																																					1
Mainboard	60																																								1			1
Motor board upper	61										1	1	1	1	1	1	1	1	1	1	1	1	1	1	1	1	1	1	1	1	1	1	1	1	1	1	1	1	1	1
Motor board lower	62																			1	1	1	1	1	1	1	1	1	1	1	1	1	1	1	1	1	1	1	1	1									1
EB Left	63
EB Right	64
EB Screw	65
EB Screw	66
EB Left	67
EB Right	68
EB Screw	69
EB Screw	70
M_PCB	71
E_PCB	72
M_PCB	73
E_PCB	74
Mosfet Power	75
TMCC160	76
3v3 Can	77
EEPROM	78
Mosfet Power	79
TMCC160	80
3v3 Can	81
EEPROM	82
Mosfet Power	83
TMCC160	84
3v3 Can	85
EEPROM	86
Mosfet Power	87
TMCC160	88
3v3 Can	89
EEPROM	90
Mosfet Power	91
TMCC160	92
3v3 Can	93
EEPROM	94
Mosfet Power	95
TMCC160	96
3v3 Can	97
EEPROM	98
3v3 can transceiver	99
DC DC 9 to 5 Volt	100
DC DC 7 to 32 Volt	101
RS232	102
Teensy	103
										1
[truncated: 55 more columns]

## Sheet: S5-Coded DSM
998		1	2	3	4	5	6	7	8	9	10	11	12	13	14	15	16	17	18	19	20	21	22	23	24	25	26	27	28	29	30	31	32	33	34	35	36	37	38	39	40	41	42	43	44	45	46	47	48
Mounting plate screw	1		1							1
mounting plate washer	2	1								1
Mounting plate screw	3				1					1
mounting plate washer	4			1						1
Mounting plate screw	5						1			1
mounting plate washer	6					1				1
Mounting plate screw	7								1	1
mounting plate washer	8							1		1
Box Bottom	9	1	1	1	1	1	1	1	1		1	1	1	1	1	1	1	1	1	1	1	1	1	1	1	1	1	1	1	1	1	1	1	1	1	1	1	1	1	1	1	1	1	1	1	1
Thermal Pad	10									1
Thermal Pad	11									1
Thermal Pad	12									1
Thermal Pad	13									1
Thermal Pad	14									1
Thermal Pad	15									1
Thermal Pad	16									1
Thermal Pad	17									1
Thermal Pad	18									1
MCPCB Standoff	19									1											1	1
MCPCB Screw	20									1										1		1
Thin sheet threaded insert	21									1										1	1
MCPCB Standoff	22									1														1	1
MCPCB Screw	23									1													1		1
Thin sheet threaded insert	24									1													1	1
MCPCB Standoff	25									1																	1	1
MCPCB Screw	26									1																1		1
Thin sheet threaded insert	27									1																1	1
MCPCB Standoff	28									1																				1	1
MCPCB Screw	29									1																			1		1
Thin sheet threaded insert	30									1																			1	1
MCPCB Standoff	31									1																							1	1
MCPCB Screw	32									1																						1		1
Thin sheet threaded insert	33									1																						1	1
MCPCB Standoff	34									1																										1	1
MCPCB Screw	35									1																									1		1
Thin sheet threaded insert	36									1																									1	1
MCPCB Standoff	37									1																													1	1
MCPCB Screw	38									1																												1		1
Thin sheet threaded insert	39									1																												1	1
Mainboard Mount	40									1																																1	1
Mainboard Screw	41									1																															1	a	1
Thin sheet threaded insert	42									1																															1	1
Mainboard Mount	43									1																																			1	1
Mainboard Screw	44									1																																		1	a	1
Thin sheet threaded insert	45									1																																		1	1
Box Top	46																																															1	1
Anti ESD	47																																														1
Thermal Pad	48																																														1
Thermal Pad	49																																														1
Thermal Pad	50																																														1
Thermal Pad	51																																														1
Thermal Pad	52																																														1
Thermal Pad	53																																														1
Thermal Pad	54																																														1
Thermal Pad	55																																														1
Thermal Pad	56																																														1
MB Screw	57									1																																					1
MB Screw	58									1																																					1
MB Screw	59									1																																					1
Mainboard	60																																								1			1
Motor board upper	61										1	1	1	1	1	1	1	1	1	1	1	1	1	1	1	1	1	1	1	1	1	1	1	1	1	1	1	1	1	1
Motor board lower	62																			1	1	1	1	1	1	1	1	1	1	1	1	1	1	1	1	1	1	1	1	1									1
EB Left	63
EB Right	64
EB Screw	65
EB Screw	66
EB Left	67
EB Right	68
EB Screw	69
EB Screw	70
M_PCB	71
E_PCB	72
M_PCB	73
E_PCB	74
Mosfet Power	75
TMCC160	76
3v3 Can	77
EEPROM	78
Mosfet Power	79
TMCC160	80
3v3 Can	81
EEPROM	82
Mosfet Power	83
TMCC160	84
3v3 Can	85
EEPROM	86
Mosfet Power	87
TMCC160	88
3v3 Can	89
EEPROM	90
Mosfet Power	91
TMCC160	92
3v3 Can	93
EEPROM	94
Mosfet Power	95
TMCC160	96
3v3 Can	97
EEPROM	98
3v3 can transceiver	99
DC DC 9 to 5 Volt	100
DC DC 7 to 32 Volt	101
RS232	102
Teensy	103
										1
[truncated: 55 more columns]

## Sheet: S8-Full
998		1	2	3	4	5	6	7	8	9	10	11	12	13	14	15	16	17	18	19	20	21	22	23	24	25	26	27	28	29	30	31	32	33	34	35	36	37	38	39	40	41	42	43	44	45	46	47	48
Mounting plate screw	1		1							1
mounting plate washer	2	1								1
Mounting plate screw	3				1					1
mounting plate washer	4			1						1
Mounting plate screw	5						1			1
mounting plate washer	6					1				1
Mounting plate screw	7								1	1
mounting plate washer	8							1		1
Box Bottom	9	1	1	1	1	1	1	1	1		1	1	1	1	1	1	1	1	1	1	1	1	1	1	1	1	1	1	1	1	1	1	1	1	1	1	1	1	1	1	1	1	1	1	1	1
Thermal Pad	10									1
Thermal Pad	11									1
Thermal Pad	12									1
Thermal Pad	13									1
Thermal Pad	14									1
Thermal Pad	15									1
Thermal Pad	16									1
Thermal Pad	17									1
Thermal Pad	18									1
MCPCB Standoff	19									1											1	1
MCPCB Screw	20									1										1		1
Thin sheet threaded insert	21									1										1	1
MCPCB Standoff	22									1														1	1
MCPCB Screw	23									1													1		1
Thin sheet threaded insert	24									1													1	1
MCPCB Standoff	25									1																	1	1
MCPCB Screw	26									1																1		1
Thin sheet threaded insert	27									1																1	1
MCPCB Standoff	28									1																				1	1
MCPCB Screw	29									1																			1		1
Thin sheet threaded insert	30									1																			1	1
MCPCB Standoff	31									1																							1	1
MCPCB Screw	32									1																						1		1
Thin sheet threaded insert	33									1																						1	1
MCPCB Standoff	34									1																										1	1
MCPCB Screw	35									1																									1		1
Thin sheet threaded insert	36									1																									1	1
MCPCB Standoff	37									1																													1	1
MCPCB Screw	38									1																												1		1
Thin sheet threaded insert	39									1																												1	1
Mainboard Mount	40									1																																1	1
Mainboard Screw	41									1																															1	a	1
Thin sheet threaded insert	42									1																															1	1
Mainboard Mount	43									1																																			1	1
Mainboard Screw	44									1																																		1	a	1
Thin sheet threaded insert	45									1																																		1	1
Box Top	46																																															1	1
Anti ESD	47																																														1
Thermal Pad	48																																														1
Thermal Pad	49																																														1
Thermal Pad	50																																														1
Thermal Pad	51																																														1
Thermal Pad	52																																														1
Thermal Pad	53																																														1
Thermal Pad	54																																														1
Thermal Pad	55																																														1
Thermal Pad	56																																														1
MB Screw	57									1																																					1
MB Screw	58									1																																					1
MB Screw	59									1																																					1
Mainboard	60																																								1			1
Motor board upper	61										1	1	1	1	1	1	1	1	1	1	1	1	1	1	1	1	1	1	1	1	1	1	1	1	1	1	1	1	1	1
Motor board lower	62																			1	1	1	1	1	1	1	1	1	1	1	1	1	1	1	1	1	1	1	1	1									1
EB Left	63
EB Right	64
EB Screw	65
EB Screw	66
EB Left	67
EB Right	68
EB Screw	69
EB Screw	70
M_PCB	71
E_PCB	72
M_PCB	73
E_PCB	74
Mosfet Power	75
TMCC160	76
3v3 Can	77
EEPROM	78
Mosfet Power	79
TMCC160	80
3v3 Can	81
EEPROM	82
Mosfet Power	83
TMCC160	84
3v3 Can	85
EEPROM	86
Mosfet Power	87
TMCC160	88
3v3 Can	89
EEPROM	90
Mosfet Power	91
TMCC160	92
3v3 Can	93
EEPROM	94
Mosfet Power	95
TMCC160	96
3v3 Can	97
EEPROM	98
3v3 can transceiver	99
DC DC 9 to 5 Volt	100
DC DC 7 to 32 Volt	101
RS232	102
Teensy	103
										1
[truncated: 55 more columns]

## Sheet: S8-Full-LowDetail
800		1	2	3	4	5	6	7	8	9	10	11	12	13	14	15	16	17	18	19	20	21	22	23	24	25	26	27	28	29	30	31	32	33	34	35	36	37	38	39	40	41	42	43	44	45	46	47	48
Box Bottom	1		1	1	1	1	1	1	1	1	1	1	1	1	1	1	1	1	1	1	1	1
Thermal Pad	2	1																																	1
Thermal Pad	3	1																																	1
Thermal Pad	4	1																																	1
Thermal Pad	5	1																																	1
Thermal Pad	6	1																																	1
Thermal Pad	7	1																																	1
Thermal Pad	8	1																																	1
Thermal Pad	9	1																																	1
Thermal Pad	10	1																																	1
Thin sheet threaded insert	11	1																																	1	1
Thin sheet threaded insert	12	1																																	1	1
Thin sheet threaded insert	13	1																																	1	1
Thin sheet threaded insert	14	1																																	1	1
Thin sheet threaded insert	15	1																																	1	1
Thin sheet threaded insert	16	1																																	1	1
Thin sheet threaded insert	17	1																																	1	1
Mainboard Mount	18	1																		1														1
Thin sheet threaded insert	19	1																	1
Mainboard Mount	20	1																				1												1
Thin sheet threaded insert	21	1																			1
Box Top	22																							1	1	1	1	1	1	1	1	1	1
Anti ESD	23																						1
Thermal Pad	24																						1													1
Thermal Pad	25																						1													1
Thermal Pad	26																						1													1
Thermal Pad	27																						1													1
Thermal Pad	28																						1													1
Thermal Pad	29																						1													1
Thermal Pad	30																						1													1
Thermal Pad	31																						1													1
Thermal Pad	32																						1													1
Mainboard	33																		1		1														1	1
Motor board upper	34		1	1	1	1	1	1	1	1	1	1	1	1	1	1	1	1																1								1			1	1	1	1	1
Motor board lower	35											1	1	1	1	1	1	1							1	1	1	1	1	1	1	1	1	1										1
EB Left	36																																					1			1	1
EB Right	37																																				1				1	1
EB Left	38																																							1			1	1
EB Right	39																																						1				1	1
M_PCB	40																																				1	1				1
E_PCB	41																																		1		1	1			1				1	1	1	1	1
M_PCB	42																																						1	1				1
E_PCB	43																																			1			1	1			1
Mosfet Power	44																																		1							1				1	1	1	1
TMCC160	45																																		1							1			1		1	1	1
3v3 Can	46																																		1							1			1	1		1	1
EEPROM	47																																		1							1			1	1	1		1
Mosfet Power	48																																		1							1			1	1	1	1
TMCC160	49																																		1							1			1	1	1	1	1
3v3 Can	50																																		1							1			1	1	1	1	1
EEPROM	51																																		1							1			1	1	1	1	1
Mosfet Power	52																																		1							1			1	1	1	1	1
TMCC160	53																																		1							1			1	1	1	1	1
3v3 Can	54																																		1							1			1	1	1	1	1
EEPROM	55																																		1							1			1	1	1	1	1
Mosfet Power	56																																			1								1
TMCC160	57																																			1								1
3v3 Can	58																																			1								1
EEPROM	59																																			1								1
Mosfet Power	60																																			1								1
TMCC160	61																																			1								1
3v3 Can	62																																			1								1
EEPROM	63																																			1								1
Mosfet Power	64																																			1								1
TMCC160	65																																			1								1
3v3 Can	66																																			1								1
EEPROM	67																																			1								1
3v3 can transceiver	68																																	1								1		1			1
DC DC 9 to 5 Volt	69																																	1								1		1	1	1	1	1	1
DC DC 7 to 32 Volt	70																																	1								1		1	1	1	1	1	1
RS232	71																																	1								1		1	1	1	1	1	1
Teensy	72																																	1								1		1	1	1	1	1	1
		1																																1							1	1	1	1
[truncated: 24 more columns]

## Sheet: Lookup
General	Specific	Abbreviation	Definition	Examples
Information	Status	SI	Communicates information about its status	Sensor
Information	Control	CI	Communicates signals for the control of another thing	Serial Commands
Material	Human	HM	Humans must be moved	Human attachment
Material	Gas	GM	Gas must be moved
Material	Liquid	LM
Material	Solid	SM
Material	Plasma	PM
Material	Mixture	MM
Energy	Human	HE	Human energy enters the system, pulling levers, etc.
Energy	Acoustic	AE
Energy	Biological	BE
Energy	Chemical	CE
Energy	Electrical	EE
Energy	Electromagnetic	EME
Energy	Hydraulic	HYE
Energy	Mechanical	ME	Gear movement, conflates translation and rotational motion…..	Rotation, mechanism
Energy	Magnetic	MAG
Energy	Pneumatic	PE
Energy	Radioactive	NE
Energy	Thermal	TE
Energy	Strain energy	SE		Flexing
Spatial	Proximity	P	In close proximity, touching, etc.	Touching or fixed
Spatial	Alignment	A	Uses a pin or other form of allignment, including tacking	Pin cnnection
Movement	Translational	LRM	Transfers translation motion				`
Movement	Rotational	RRM	Transfers rotational motion
