# Supplementary material for: Linking solver characteristics, solving processes and solution attributes: A data explainer for an open innovation generated robotic design dataset
Source: Data Brief. 2023 Sep 6;50:109547. doi: 10.1016/j.dib.2023.109547 (PMC10518673; doi:10.1016/j.dib.2023.109547)
Supplement: Supplementary file 1 [file mmc1.zip › Release/Solutions/Solution DSMs/D4-CDPD/CDPD-1 DSM.xlsx]

## Sheet: S1 - BOM
Component	Group	Note	Quantity		Component	Group	Removable	Notes
CDPD to astrobee	Main Board		1		CDPD to astrobee	Main Board					Row Labels	Sum of Quantity
Voltage 14-3V	Main Board		1		Voltage 14-3V	Main Board					(blank)
Voltage 14-9V	Main Board		1		Voltage 14-9V	Main Board					Main Board	37
MCU	Main Board		1		MCU	Main Board					Junction Board	18
TTL to serial	Main Board		1		TTL to serial	Main Board					Grand Total	55
Darlington Array	Main Board		2		Darlington Array	Main Board
Force Sensor	Main Board		1		Darlington Array	Main Board
BLDC Driver	Main Board		6		Force Sensor	Main Board
FPC Connector	Main Board		6		BLDC Driver	Main Board
Junction Board to CDPD	Main Board		2		BLDC Driver	Main Board
FPC Ribbon	Main Board		2		BLDC Driver	Main Board
Force sensor socket	Main Board		1		BLDC Driver	Main Board
Force sensor cable	Main Board		1		BLDC Driver	Main Board					Row Labels	Count of Component
Touch Sensor Connector	Main Board		1		BLDC Driver	Main Board					(blank)
Touch Sensor Cable	Main Board		1		FPC Connector	Main Board					Main Board	37
PCB	Main Board		1		FPC Connector	Main Board					Junction Board	18
Screws	Main Board		4		FPC Connector	Main Board					Grand Total	55
Plastic Spacer	Main Board		4		FPC Connector	Main Board
junction board to cdpd	Junction Board		2		FPC Connector	Main Board
motor connector	Junction Board		6		FPC Connector	Main Board
pCB	Junction Board		6		Junction Board to CDPD	Main Board
plastic spacer	Junction Board		2		Junction Board to CDPD	Main Board
Screws	Junction Board		2		FPC Ribbon	Main Board
					FPC Ribbon	Main Board
					Force sensor socket	Main Board
					Force sensor cable	Main Board
					Touch Sensor Connector	Main Board
					Touch Sensor Cable	Main Board
					PCB	Main Board
					Screws	Main Board
					Plastic Spacer	Main Board
					Screws	Main Board
					Plastic Spacer	Main Board
					Screws	Main Board
					Plastic Spacer	Main Board
					Screws	Main Board
					Plastic Spacer	Main Board
					junction board to cdpd	Junction Board
					motor connector	Junction Board
					pCB	Junction Board
					plastic spacer	Junction Board
					Screws	Junction Board
					motor connector	Junction Board
					pCB	Junction Board
					motor connector	Junction Board
					pCB	Junction Board
					junction board to cdpd	Junction Board
					motor connector	Junction Board
					pCB	Junction Board
					plastic spacer	Junction Board
					Screws	Junction Board
					motor connector	Junction Board
					pCB	Junction Board
					motor connector	Junction Board
					pCB	Junction Board
Total			55
					55

## Sheet: S2 - Subsys
	Main Board	Junction Board
Main Board		power, data	astrobee, sensors
Junction Board	power, data		motor
	astrobee, sensors	motor

## Sheet: S3 - SubDSM
	CDPD to astrobee	PCB	TTL to serial	MCU	Voltage 14-3V	Voltage 14-9V	BLDC Driver	FPC Connector	BLDC Driver	FPC Connector	BLDC Driver	FPC Connector	BLDC Driver	FPC Connector	BLDC Driver	FPC Connector	BLDC Driver	FPC Connector	Darlington Array	Darlington Array	Force sensor socket	Force sensor cable	Touch Sensor Connector	Touch Sensor Cable	FPC Ribbon	FPC Ribbon	Screws	Plastic Spacer	Screws	Plastic Spacer	Screws	Plastic Spacer	Screws	Plastic Spacer	Junction Board to CDPD	Junction Board to CDPD
CDPD to astrobee			Connection	Connection	Connection	Connection																															power, data
PCB			Affixed	Affixed	Affixed	Affixed	Affixed	Affixed	Affixed	Affixed	Affixed	Affixed	Affixed	Affixed	Affixed	Affixed	Affixed	Affixed	Affixed	Affixed	Affixed		Affixed				Pin through and capture	Pin through and capture	Pin through and capture	Pin through and capture	Pin through and capture	Pin through and capture	Pin through and capture	Pin through and capture					screw into astrobee
TTL to serial	Connection	Affixed		Data connection	power	power	data		data		data		data		data		data		data
MCU	Connection	Affixed	Data connection																power	data	power, data		power, data
Voltage 14-3V	Connection	Affixed	power																	power	power		power		power	power											power to rotation encoders
Voltage 14-9V	Connection	Affixed		power			power		power		power		power		power		power
BLDC Driver		Affixed		data		power		power, data
FPC Connector		Affixed					power, data																		power, data										power, data
BLDC Driver		Affixed		data		power				power, data
FPC Connector		Affixed							power, data																power, data										power, data
BLDC Driver		Affixed		data		power						power, data
FPC Connector		Affixed									power, data														power, data										power, data
BLDC Driver		Affixed		data		power								power, data
FPC Connector		Affixed											power, data													power, data										power, data
BLDC Driver		Affixed		data		power										power, data
FPC Connector		Affixed													power, data											power, data										power, data
BLDC Driver		Affixed		data		power												power, data
FPC Connector		Affixed															power, data									power, data										power, data
Darlington Array		Affixed		data	power																																rotation sensors
Darlington Array		Affixed		data	power																																rotation sensors
Force sensor socket		Affixed		power, data	power																	power, data
Force sensor cable																					power, data
Touch Sensor Connector		Affixed		power, data	power																			power, data
Touch Sensor Cable																							power, data
FPC Ribbon					power			power, data		power, data		power, data																							power, data
FPC Ribbon					power									power, data		power, data		power, data																		power, data
Screws		Pin through and capture																										through pin									screw into astrobee
Plastic Spacer		Pin through and capture																									through pin										alligned
Screws		Pin through and capture																												through pin							screw into astrobee
Plastic Spacer		Pin through and capture																											through pin								alligned
Screws		Pin through and capture																														through pin					screw into astrobee
Plastic Spacer		Pin through and capture																													through pin						alligned
Screws		Pin through and capture																																through pin			screw into astrobee
Plastic Spacer		Pin through and capture																															through pin				alligned
Junction Board to CDPD								power, data		power, data		power, data													power, data												motor 1-3
Junction Board to CDPD														power, data		power, data		power, data								power, data											motor 4-6
	power, data	screw into astrobee																	rotation sensors	rotation sensors							screw into astrobee	alligned	screw into astrobee	alligned	screw into astrobee	alligned	screw into astrobee	alligned	motor 1-3	motor 4-6
	Screws	plastic spacer	junction board to cdpd	motor connector	pCB	motor connector	pCB	motor connector	pCB
Screws		pin through	pin through
plastic spacer	pin through		alligned
junction board to cdpd	pin through	alligned		affixed	affixed	affixed	affixed	affixed	affixed
motor connector			affixed		power, data
pCB			affixed	power, data
motor connector			affixed				power, data
pCB			affixed			power, data
motor connector			affixed						power, data
pCB			affixed					power, data
	Screws	plastic spacer	junction board to cdpd	motor connector	pCB	motor connector	pCB	motor connector	pCB
Screws		pin through	pin through
plastic spacer	pin through		alligned
junction board to cdpd	pin through	alligned		affixed	affixed	affixed	affixed	affixed	affixed
motor connector			affixed		power, data
pCB			affixed	power, data
motor connector			affixed				power, data
pCB			affixed			power, data
motor connector			affixed						power, data
pCB			affixed					power, data

## Sheet: S4-DSM
		1	2	3	4	5	6	7	8	9	10	11	12	13	14	15	16	17	18	19	20	21	22	23	24	25	26	27	28	29	30	31	32	33	34	35	36	37	38	39	40	41	42	43	44	45	46	47	48
CDPD to astrobee	1			Connection	Connection	Connection	Connection
PCB	2			Affixed	Affixed	Affixed	Affixed	Affixed	Affixed	Affixed	Affixed	Affixed	Affixed	Affixed	Affixed	Affixed	Affixed	Affixed	Affixed	Affixed	Affixed	Affixed		Affixed				Pin through and capture	Pin through and capture	Pin through and capture	Pin through and capture	Pin through and capture	Pin through and capture	Pin through and capture	Pin through and capture
TTL to serial	3	Connection	Affixed		Data connection	power	power	data		data		data		data		data		data		data
MCU	4	Connection	Affixed	Data connection																power	data	power, data		power, data
Voltage 14-3V	5	Connection	Affixed	power																	power	power		power		power	power
Voltage 14-9V	6	Connection	Affixed		power			power		power		power		power		power		power
BLDC Driver	7		Affixed		data		power		power, data
FPC Connector	8		Affixed					power, data																		power, data										power, data
BLDC Driver	9		Affixed		data		power				power, data
FPC Connector	10		Affixed							power, data																power, data										power, data
BLDC Driver	11		Affixed		data		power						power, data
FPC Connector	12		Affixed									power, data														power, data										power, data
BLDC Driver	13		Affixed		data		power								power, data
FPC Connector	14		Affixed											power, data													power, data										power, data
BLDC Driver	15		Affixed		data		power										power, data
FPC Connector	16		Affixed													power, data											power, data										power, data
BLDC Driver	17		Affixed		data		power												power, data
FPC Connector	18		Affixed															power, data									power, data										power, data
Darlington Array	19		Affixed		data	power
Darlington Array	20		Affixed		data	power
Force sensor socket	21		Affixed		power, data	power																	power, data
Force sensor cable	22																					power, data
Touch Sensor Connector	23		Affixed		power, data	power																			power, data
Touch Sensor Cable	24																							power, data
FPC Ribbon	25					power			power, data		power, data		power, data																							power, data
FPC Ribbon	26					power									power, data		power, data		power, data																		power, data
Screws	27		Pin through and capture																										through pin
Plastic Spacer	28		Pin through and capture																									through pin
Screws	29		Pin through and capture																												through pin
Plastic Spacer	30		Pin through and capture																											through pin
Screws	31		Pin through and capture																														through pin
Plastic Spacer	32		Pin through and capture																													through pin
Screws	33		Pin through and capture																																through pin
Plastic Spacer	34		Pin through and capture																															through pin
Junction Board to CDPD	35								power, data		power, data		power, data													power, data														power, data
Junction Board to CDPD	36														power, data		power, data		power, data								power, data																						power, data
Screws	37																																						pin through	pin through
plastic spacer	38																																					pin through		alligned
junction board to cdpd	39																																			power, data		pin through	alligned		affixed	affixed	affixed	affixed	affixed	affixed
motor connector	40																																							affixed		power, data
pCB	41																																							affixed	power, data
motor connector	42																																							affixed				power, data
pCB	43																																							affixed			power, data
motor connector	44																																							affixed						power, data
pCB	45																																							affixed					power, data
Screws	46																																															pin through	pin through
plastic spacer	47																																														pin through		alligned
junction board to cdpd	48																																				power, data										pin through	alligned
motor connector	49																																																affixed
pCB	50																																																affixed
motor connector	51																																																affixed
pCB	52																																																affixed
motor connector	53																																																affixed
pCB	54																																																affixed
		power, data	screw into astrobee																	rotation sensors	rotation sensors							screw into astrobee	alligned	screw into astrobee	alligned	screw into astrobee	alligned	screw into astrobee	alligned							motor 1		motor 2		motor 3
[truncated: 6 more columns]

## Sheet: S5-Coded DSM
254		1	2	3	4	5	6	7	8	9	10	11	12	13	14	15	16	17	18	19	20	21	22	23	24	25	26	27	28	29	30	31	32	33	34	35	36	37	38	39	40	41	42	43	44	45	46	47	48
CDPD to astrobee	1			1	1	1	1
PCB	2			1	1	1	1	1	1	1	1	1	1	1	1	1	1	1	1	1	1	1		1				1	1	1	1	1	1	1	1
TTL to serial	3	1	1		1	1	1	1		1		1		1		1		1		1
MCU	4	1	1	1																1	1	1		1
Voltage 14-3V	5	1	1	1																	1	1		1		1	1
Voltage 14-9V	6	1	1		1			1		1		1		1		1		1
BLDC Driver	7		1		1		1		1
FPC Connector	8		1					1																		1										1
BLDC Driver	9		1		1		1				1
FPC Connector	10		1							1																1										1
BLDC Driver	11		1		1		1						1
FPC Connector	12		1									1														1										1
BLDC Driver	13		1		1		1								1
FPC Connector	14		1											1													1										1
BLDC Driver	15		1		1		1										1
FPC Connector	16		1													1											1										1
BLDC Driver	17		1		1		1												1
FPC Connector	18		1															1									1										1
Darlington Array	19		1		1	1
Darlington Array	20		1		1	1
Force sensor socket	21		1		1	1																	1
Force sensor cable	22																					1
Touch Sensor Connector	23		1		1	1																			1
Touch Sensor Cable	24																							1
FPC Ribbon	25					1			1		1		1																							1
FPC Ribbon	26					1									1		1		1																		1
Screws	27		1																										1
Plastic Spacer	28		1																									1
Screws	29		1																												1
Plastic Spacer	30		1																											1
Screws	31		1																														1
Plastic Spacer	32		1																													1
Screws	33		1																																1
Plastic Spacer	34		1																															1
Junction Board to CDPD	35								1		1		1													1														1
Junction Board to CDPD	36														1		1		1								1																						1
Screws	37																																						1	1
plastic spacer	38																																					1		1
junction board to cdpd	39																																			1		1	1		1	1	1	1	1	1
motor connector	40																																							1		1
pCB	41																																							1	1
motor connector	42																																							1				1
pCB	43																																							1			1
motor connector	44																																							1						1
pCB	45																																							1					1
Screws	46																																															1	1
plastic spacer	47																																														1		1
junction board to cdpd	48																																				1										1	1
motor connector	49																																																1
pCB	50																																																1
motor connector	51																																																1
pCB	52																																																1
motor connector	53																																																1
pCB	54																																																1
		1	1																	1	1							1	1	1	1	1	1	1	1							1		1		1
[truncated: 6 more columns]

## Sheet: S8-Full
254		1	2	3	4	5	6	7	8	9	10	11	12	13	14	15	16	17	18	19	20	21	22	23	24	25	26	27	28	29	30	31	32	33	34	35	36	37	38	39	40	41	42	43	44	45	46	47	48
CDPD to astrobee	1			1	1	1	1
PCB	2			1	1	1	1	1	1	1	1	1	1	1	1	1	1	1	1	1	1	1		1				1	1	1	1	1	1	1	1
TTL to serial	3	1	1		1	1	1	1		1		1		1		1		1		1
MCU	4	1	1	1																1	1	1		1
Voltage 14-3V	5	1	1	1																	1	1		1		1	1
Voltage 14-9V	6	1	1		1			1		1		1		1		1		1
BLDC Driver	7		1		1		1		1
FPC Connector	8		1					1																		1										1
BLDC Driver	9		1		1		1				1
FPC Connector	10		1							1																1										1
BLDC Driver	11		1		1		1						1
FPC Connector	12		1									1														1										1
BLDC Driver	13		1		1		1								1
FPC Connector	14		1											1													1										1
BLDC Driver	15		1		1		1										1
FPC Connector	16		1													1											1										1
BLDC Driver	17		1		1		1												1
FPC Connector	18		1															1									1										1
Darlington Array	19		1		1	1
Darlington Array	20		1		1	1
Force sensor socket	21		1		1	1																	1
Force sensor cable	22																					1
Touch Sensor Connector	23		1		1	1																			1
Touch Sensor Cable	24																							1
FPC Ribbon	25					1			1		1		1																							1
FPC Ribbon	26					1									1		1		1																		1
Screws	27		1																										1
Plastic Spacer	28		1																									1
Screws	29		1																												1
Plastic Spacer	30		1																											1
Screws	31		1																														1
Plastic Spacer	32		1																													1
Screws	33		1																																1
Plastic Spacer	34		1																															1
Junction Board to CDPD	35								1		1		1													1														1
Junction Board to CDPD	36														1		1		1								1																						1
Screws	37																																						1	1
plastic spacer	38																																					1		1
junction board to cdpd	39																																			1		1	1		1	1	1	1	1	1
motor connector	40																																							1		1
pCB	41																																							1	1
motor connector	42																																							1				1
pCB	43																																							1			1
motor connector	44																																							1						1
pCB	45																																							1					1
Screws	46																																															1	1
plastic spacer	47																																														1		1
junction board to cdpd	48																																				1										1	1
motor connector	49																																																1
pCB	50																																																1
motor connector	51																																																1
pCB	52																																																1
motor connector	53																																																1
pCB	54																																																1
		1	1																	1	1							1	1	1	1	1	1	1	1							1		1		1
[truncated: 6 more columns]

## Sheet: S8-Full-LowDetail
182		1	2	3	4	5	6	7	8	9	10	11	12	13	14	15	16	17	18	19	20	21	22	23	24	#REF!	#REF!	#REF!	#REF!	#REF!	#REF!	#REF!	#REF!	#REF!	#REF!	#REF!	#REF!	#REF!	#REF!	#REF!	#REF!
CDPD to astrobee	1			1	1	1	1																																			1
PCB	2			1	1	1	1	1	1	1	1	1	1	1	1	1	1	1	1	1	1	1		1																		1
TTL to serial	3	1	1		1	1	1	1		1		1		1		1		1		1
MCU	4	1	1	1																1	1	1		1
Voltage 14-3V	5	1	1	1																	1	1		1
Voltage 14-9V	6	1	1		1			1		1		1		1		1		1
BLDC Driver	7		1		1		1		1
FPC Connector	8		1					1																		1
BLDC Driver	9		1		1		1				1
FPC Connector	10		1							1																1
BLDC Driver	11		1		1		1						1
FPC Connector	12		1									1														1
BLDC Driver	13		1		1		1								1
FPC Connector	14		1											1													1
BLDC Driver	15		1		1		1										1
FPC Connector	16		1													1											1
BLDC Driver	17		1		1		1												1
FPC Connector	18		1															1									1
Darlington Array	19		1		1	1																																				1
Darlington Array	20		1		1	1																																				1
Force sensor socket	21		1		1	1																	1
Force sensor cable	22																					1
Touch Sensor Connector	23		1		1	1																			1
Touch Sensor Cable	24																							1
Junction Board to CDPD	25								1		1		1															1
Junction Board to CDPD	26														1		1		1																1
junction board to cdpd	27																									1			1	1	1	1	1	1
motor connector	28																											1		1
pCB	29																											1	1													1
motor connector	30																											1				1
pCB	31																											1			1											1
motor connector	32																											1						1
pCB	33																											1					1									1
junction board to cdpd	34																										1									1	1	1	1	1	1
motor connector	35																																		1		1
pCB	36																																		1	1						1
motor connector	37																																		1				1
pCB	38																																		1			1				1
motor connector	39																																		1						1
pCB	40																																		1					1		1
		1	1																	1	1									1		1		1			1		1		1

## Sheet: Lookup
General	Specific	Abbreviation	Definition	Examples
Information	Status	SI	Communicates information about its status	Sensor
Information	Control	CI	Communicates signals for the control of another thing	Serial Commands
Material	Human	HM	Humans must be moved	Human attachment
Material	Gas	GM	Gas must be moved
Material	Liquid	LM
Material	Solid	SM
Material	Plasma	PM
Material	Mixture	MM
Energy	Human	HE	Human energy enters the system, pulling levers, etc.
Energy	Acoustic	AE
Energy	Biological	BE
Energy	Chemical	CE
Energy	Electrical	EE
Energy	Electromagnetic	EME
Energy	Hydraulic	HYE
Energy	Mechanical	ME	Gear movement, conflates translation and rotational motion…..	Rotation, mechanism
Energy	Magnetic	MAG
Energy	Pneumatic	PE
Energy	Radioactive	NE
Energy	Thermal	TE
Energy	Strain energy	SE		Flexing
Spatial	Proximity	P	In close proximity, touching, etc.	Touching or fixed
Spatial	Alignment	A	Uses a pin or other form of allignment, including tacking	Pin cnnection
Movement	Translational	LRM	Transfers translation motion				`
Movement	Rotational	RRM	Transfers rotational motion
