# Supplementary material for: Linking solver characteristics, solving processes and solution attributes: A data explainer for an open innovation generated robotic design dataset
Source: Data Brief. 2023 Sep 6;50:109547. doi: 10.1016/j.dib.2023.109547 (PMC10518673; doi:10.1016/j.dib.2023.109547)
Supplement: Supplementary file 1 [file mmc1.zip › Release/Solutions/Solution DSMs/D5-SDM/SDM-9 DSM.xlsx]

## Sheet: S1 - BOM
Component	Group	Note	Quantity		Component	Group	Removable	Notes
Suction cups	subsystem 1		2		Suction cups	subsystem 1					Row Labels	Sum of Quantity
suction cup support	subsystem 1		2		suction cup support	subsystem 1					(blank)
pulley bearing	subsystem 1		2		pulley bearing	subsystem 1					subsystem 1	22
screws	subsystem 1		4		screws	subsystem 1					subsystem 2	19
pulley frame	subsystem 1		2		pulley frame	subsystem 1					Grand Total	41
pulley shaft and safe	subsystem 1		2		pulley shaft and safe	subsystem 1
threaded pin	subsystem 1		2		threaded pin	subsystem 1
spring	subsystem 1		2		spring	subsystem 1
cushion base	subsystem 1		2		cushion base	subsystem 1
thread	subsystem 1		2		thread	subsystem 1
nema 17	subsystem 2		1		screws	subsystem 1
screw of the base	subsystem 2		4		Suction cups	subsystem 1 (2)
input coupling to extruder	subsystem 2		2		suction cup support	subsystem 1 (2)					Row Labels	Count of Component
fitting lbue	subsystem 2		2		pulley bearing	subsystem 1 (2)					(blank)
base of the SDM for the engine	subsystem 2		1		screws	subsystem 1 (2)					subsystem 1	11
bearing	subsystem 2		4		pulley frame	subsystem 1 (2)					subsystem 1 (2)	11
cover	subsystem 2		1		pulley shaft and safe	subsystem 1 (2)					subsystem 2	19
shaft guide	subsystem 2		1		threaded pin	subsystem 1 (2)					Grand Total	41
angular bearing	subsystem 2		1		spring	subsystem 1 (2)
bearing guide insurance	subsystem 2		1		cushion base	subsystem 1 (2)
shaft coupling	subsystem 2		1		thread	subsystem 1 (2)
					screws	subsystem 1 (2)
					nema 17	subsystem 2
					screw of the base	subsystem 2
					screw of the base	subsystem 2
					screw of the base	subsystem 2
					screw of the base	subsystem 2
					fitting lbue	subsystem 2
					fitting lbue	subsystem 2
					base of the SDM for the engine	subsystem 2
					bearing	subsystem 2
					bearing	subsystem 2
					bearing	subsystem 2
					bearing	subsystem 2
					cover	subsystem 2
					shaft guide	subsystem 2
					angular bearing	subsystem 2
					bearing guide insurance	subsystem 2
					shaft coupling	subsystem 2
					input coupling to extruder	subsystem 2
					input coupling to extruder	subsystem 2
Total			41
					41

## Sheet: S2 - Subsys
	subsystem 1	subsystem 1 (2)	subsystem 2
subsystem 1		string	moves on string
subsystem 1 (2)	string		moves on string
subsystem 2	moves on string	moves on string

## Sheet: S3 - SubDSM
	Suction cups	suction cup support	pulley frame	screws	screws	pulley	pulley shaft and clevis pin	cushion base	spring	threaded pin with gear	thread
Suction cups		affixed to end										attaches to surface
suction cup support	affixed to end		alligned	screw into	screw into
pulley frame		alligned		pin through and capture	pin through and capture	alligned with	pin through and capture	fit into	pushes off of	alligned with	alligned with
screws		screw into	pin through and capture
screws		screw into	pin through and capture
pulley			alligned with				alligned with					touches a string
pulley shaft and clevis pin			pin through and capture			alligned with
cushion base			fit into						fit onto and pushes off of	alligned with	alligned with
spring			pushes off of					fit onto and pushes off of		spring fixes	alligned
threaded pin with gear			alligned with					alligned with	spring fixes		affixed to
thread			alligned with					alligned with	alligned	affixed to
	attaches to surface					touches a string
	Suction cups	suction cup support	pulley frame	screws	screws	pulley	pulley shaft and clevis pin	cushion base	spring	threaded pin with gear	thread
Suction cups		affixed to end										attaches to surface
suction cup support	affixed to end		alligned	screw into	screw into
pulley frame		alligned		pin through and capture	pin through and capture	alligned with	pin through and capture	fit into	pushes off of	alligned with	alligned with
screws		screw into	pin through and capture
screws		screw into	pin through and capture
pulley			alligned with				alligned with					touches a string
pulley shaft and clevis pin			pin through and capture			alligned with
cushion base			fit into						fit onto and pushes off of	alligned with	alligned with
spring			pushes off of					fit onto and pushes off of		spring fixes	alligned
threaded pin with gear			alligned with					alligned with	spring fixes		affixed to
thread			alligned with					alligned with	alligned	affixed to
	attaches to surface					touches a string

## Sheet: Lookup
General	Specific	Abbreviation	Definition	Examples
Information	Status	SI	Communicates information about its status	Sensor
Information	Control	CI	Communicates signals for the control of another thing	Serial Commands
Material	Human	HM	Humans must be moved	Human attachment
Material	Gas	GM	Gas must be moved
Material	Liquid	LM
Material	Solid	SM
Material	Plasma	PM
Material	Mixture	MM
Energy	Human	HE	Human energy enters the system, pulling levers, etc.
Energy	Acoustic	AE
Energy	Biological	BE
Energy	Chemical	CE
Energy	Electrical	EE
Energy	Electromagnetic	EME
Energy	Hydraulic	HYE
Energy	Mechanical	ME	Gear movement, conflates translation and rotational motion…..	Rotation, mechanism
Energy	Magnetic	MAG
Energy	Pneumatic	PE
Energy	Radioactive	NE
Energy	Thermal	TE
Energy	Strain energy	SE		Flexing
Spatial	Proximity	P	In close proximity, touching, etc.	Touching or fixed
Spatial	Alignment	A	Uses a pin or other form of allignment, including tacking	Pin cnnection
Movement	Translational	LRM	Transfers translation motion				`
Movement	Rotational	RRM	Transfers rotational motion
