# Supplementary material for: Linking solver characteristics, solving processes and solution attributes: A data explainer for an open innovation generated robotic design dataset
Source: Data Brief. 2023 Sep 6;50:109547. doi: 10.1016/j.dib.2023.109547 (PMC10518673; doi:10.1016/j.dib.2023.109547)
Supplement: Supplementary file 1 [file mmc1.zip › Release/Solutions/Solution DSMs/D5-SDM/SDM-18 DSM.xlsx]

## Sheet: S1 - BOM
Component	Group	Note	Quantity		Component	Group	Removable	Notes
load support axis	load support structure		1		load support axis	load support structure					Row Labels	Sum of Quantity
load support beam	load support structure		1		load support beam	load support structure					(blank)
wall mount for load support	load support structure		2		wall mount for load support	load support structure					stroke	16
SKF NA 4902	load support structure		1		wall mount for load support	load support structure					bar	2
ISO 3030	load support structure		1		SKF NA 4902	load support structure					tilt pan	6
cross axial support ring 1	load support structure		1		ISO 3030	load support structure					Grand Total	24
cross axial support ring 2	load support structure		1		cross axial support ring 1	load support structure
cross axial support beam	load support structure		1		cross axial support ring 2	load support structure
ISO M1.6x3	load support structure		6		cross axial support beam	load support structure
ISO M2.5x6	load support structure		2		ISO M1.6x3	load support structure
ISO M3x5	load support structure		3		ISO M1.6x3	load support structure
					ISO M1.6x3	load support structure
					ISO M1.6x3	load support structure					Row Labels	Count of Component
					ISO M1.6x3	load support structure					(blank)
					ISO M1.6x3	load support structure					stroke	16
					ISO M2.5x6	load support structure					bar	2
					ISO M2.5x6	load support structure					tilt pan	6
					ISO M3x5	load support structure					Grand Total	24
					ISO M3x5	load support structure
					ISO M3x5	load support structure
Total			20
					20

## Sheet: S3 - SubDSM
load support axis
load support beam
wall mount for load support
wall mount for load support
SKF NA 4902
ISO 3030
cross axial support ring 1
cross axial support ring 2
cross axial support beam
ISO M1.6x3
ISO M1.6x3
ISO M1.6x3
ISO M1.6x3
ISO M1.6x3
ISO M1.6x3
ISO M2.5x6
ISO M2.5x6
ISO M3x5
ISO M3x5
ISO M3x5

## Sheet: Lookup
General	Specific	Abbreviation	Definition	Examples
Information	Status	SI	Communicates information about its status	Sensor
Information	Control	CI	Communicates signals for the control of another thing	Serial Commands
Material	Human	HM	Humans must be moved	Human attachment
Material	Gas	GM	Gas must be moved
Material	Liquid	LM
Material	Solid	SM
Material	Plasma	PM
Material	Mixture	MM
Energy	Human	HE	Human energy enters the system, pulling levers, etc.
Energy	Acoustic	AE
Energy	Biological	BE
Energy	Chemical	CE
Energy	Electrical	EE
Energy	Electromagnetic	EME
Energy	Hydraulic	HYE
Energy	Mechanical	ME	Gear movement, conflates translation and rotational motion…..	Rotation, mechanism
Energy	Magnetic	MAG
Energy	Pneumatic	PE
Energy	Radioactive	NE
Energy	Thermal	TE
Energy	Strain energy	SE		Flexing
Spatial	Proximity	P	In close proximity, touching, etc.	Touching or fixed
Spatial	Alignment	A	Uses a pin or other form of allignment, including tacking	Pin cnnection
Movement	Translational	LRM	Transfers translation motion				`
Movement	Rotational	RRM	Transfers rotational motion
