# Supplementary material for: Linking solver characteristics, solving processes and solution attributes: A data explainer for an open innovation generated robotic design dataset
Source: Data Brief. 2023 Sep 6;50:109547. doi: 10.1016/j.dib.2023.109547 (PMC10518673; doi:10.1016/j.dib.2023.109547)
Supplement: Supplementary file 1 [file mmc1.zip › Release/Solutions/Solution DSMs/D5-SDM/SDM-12 DSM.xlsx]

## Sheet: S1 - BOM
Component	Group	Note	Quantity		Component	Group	Removable	Notes
stepping motor			1		stepping motor						Row Labels	Sum of Quantity
motor gear box			1		motor gear box						(blank)
position sensor			1		position sensor						stroke	16
ball bearing			2		ball bearing						bar	2
motor housing			1		ball bearing						tilt pan	6
coupling nut			1		motor housing						Grand Total	24
sensor flag			1		coupling nut
link mount			1		sensor flag
bottom cover			1		link mount
					bottom cover
											Row Labels	Count of Component
											(blank)
											stroke	16
											bar	2
											tilt pan	6
											Grand Total	24
Total			10
					10

## Sheet: S3 - SubDSM
bottom cover		screw into	touches and affixed
motor housing	screw into		affixed inside	attached	allithed and rotates in	affixed inside	affixed inside	affixed to	alligned with
stepping motor	touches and affixed	affixed inside		affixed to	alligned with	alligned with	alligned with		alligned with
motor gear box		attached	affixed to		affixed to output	fits and rotates around	fits and rotates around		alligned with
coupling nut		allithed and rotates in	alligned with	affixed to output		alligned	alligned		alligned
ball bearing		affixed inside	alligned with	fits and rotates around	alligned		alligned		alligned
ball bearing		affixed inside	alligned with	fits and rotates around	alligned	alligned and touches			alligned
position sensor		affixed to								sensor location
link mount		alligned with	alligned with	alligned with	affixed to output shaft	alligned	alligned			affixed to
sensor flag								sensor location	affixed to

## Sheet: S5-Coded DSM
52		1	2	3	4	5	6	7	8	9	10
bottom cover	1		1	1
motor housing	2	1		1	1	1	1	1	1	1
stepping motor	3	1	1		1	1	1	1		1
motor gear box	4		1	1		1	1	1		1
coupling nut	5		1	1	1		1	1		1
ball bearing	6		1	1	1	1		1		1
ball bearing	7		1	1	1	1	1			1
position sensor	8		1								1
link mount	9		1	1	1	1	1	1			1
sensor flag	10								1	1

## Sheet: S8-Full
52		1	2	3	4	5	6	7	8	9	10
bottom cover	1		1	1
motor housing	2	1		1	1	1	1	1	1	1
stepping motor	3	1	1		1	1	1	1		1
motor gear box	4		1	1		1	1	1		1
coupling nut	5		1	1	1		1	1		1
ball bearing	6		1	1	1	1		1		1
ball bearing	7		1	1	1	1	1			1
position sensor	8		1								1
link mount	9		1	1	1	1	1	1			1
sensor flag	10								1	1

## Sheet: S8-Full-LowDetail
52		1	2	3	4	5	6	7	8	9	10
bottom cover	1		1	1
motor housing	2	1		1	1	1	1	1	1	1
stepping motor	3	1	1		1	1	1	1		1
motor gear box	4		1	1		1	1	1		1
coupling nut	5		1	1	1		1	1		1
ball bearing	6		1	1	1	1		1		1
ball bearing	7		1	1	1	1	1			1
position sensor	8		1								1
link mount	9		1	1	1	1	1	1			1
sensor flag	10								1	1

## Sheet: Lookup
General	Specific	Abbreviation	Definition	Examples
Information	Status	SI	Communicates information about its status	Sensor
Information	Control	CI	Communicates signals for the control of another thing	Serial Commands
Material	Human	HM	Humans must be moved	Human attachment
Material	Gas	GM	Gas must be moved
Material	Liquid	LM
Material	Solid	SM
Material	Plasma	PM
Material	Mixture	MM
Energy	Human	HE	Human energy enters the system, pulling levers, etc.
Energy	Acoustic	AE
Energy	Biological	BE
Energy	Chemical	CE
Energy	Electrical	EE
Energy	Electromagnetic	EME
Energy	Hydraulic	HYE
Energy	Mechanical	ME	Gear movement, conflates translation and rotational motion…..	Rotation, mechanism
Energy	Magnetic	MAG
Energy	Pneumatic	PE
Energy	Radioactive	NE
Energy	Thermal	TE
Energy	Strain energy	SE		Flexing
Spatial	Proximity	P	In close proximity, touching, etc.	Touching or fixed
Spatial	Alignment	A	Uses a pin or other form of allignment, including tacking	Pin cnnection
Movement	Translational	LRM	Transfers translation motion				`
Movement	Rotational	RRM	Transfers rotational motion
