# Supplementary material for: Linking solver characteristics, solving processes and solution attributes: A data explainer for an open innovation generated robotic design dataset
Source: Data Brief. 2023 Sep 6;50:109547. doi: 10.1016/j.dib.2023.109547 (PMC10518673; doi:10.1016/j.dib.2023.109547)
Supplement: Supplementary file 1 [file mmc1.zip › Release/Solutions/Solution DSMs/D5-SDM/SDM-17 DSM.xlsx]

## Sheet: S1 - BOM
Component	Group	Note	Quantity		Component	Group	Removable	Notes
Crown Gear	Mechanism		1		Crown Gear	Mechanism					Row Labels	Sum of Quantity
Gear Drive	Mechanism		1		Gear Drive	Mechanism					(blank)
Rotation Axis	Mechanism		1		Rotation Axis	Mechanism					Mechanism	10
Motor Base	Mechanism		1		Motor Base	Mechanism					Electronics	2
Perno	Mechanism		6		Perno	Mechanism					Grand Total	12
Gear Motor	Electronics		1		Perno	Mechanism
H bridge control	Electronics		1		Perno	Mechanism
					Perno	Mechanism
					Perno	Mechanism
					Perno	Mechanism
					Gear Motor	Electronics
					H bridge control	Electronics
											Row Labels	Count of Component
											(blank)
											Mechanism	10
											Electronics	2
											Grand Total	12
Total			12
					12

## Sheet: S2 - Subsys
	Mechanism	Electronics
Mechanism		1	1
Electronics	1		1
	1	1

## Sheet: S3 - SubDSM
	Crown Gear	Perno	Perno	Perno	Perno	Rotation Axis	Motor Base	Perno	Perno	Gear Drive	Gear Motor	H bridge control
Crown Gear		pin through	pin through	pin through	pin through	rotates around				gear teeth rotation
Perno	pin through
Perno	pin through
Perno	pin through
Perno	pin through
Rotation Axis	rotates around						affixed to	pin through	pin through
Motor Base						affixed to		screw into	screw into		affixed to
Perno						pin through	screw into
Perno						pin through	screw into
Gear Drive	gear teeth rotation										affixed to output
Gear Motor							affixed to			affixed to output		power, data
H bridge control											power, data

## Sheet: S4-DSM
	Crown Gear	Perno	Perno	Perno	Perno	Rotation Axis	Motor Base	Perno	Perno	Gear Drive	Gear Motor	H bridge control
Crown Gear		pin through	pin through	pin through	pin through	rotates around				gear teeth rotation
Perno	pin through
Perno	pin through
Perno	pin through
Perno	pin through
Rotation Axis	rotates around						affixed to	pin through	pin through
Motor Base						affixed to		screw into	screw into		affixed to
Perno						pin through	screw into
Perno						pin through	screw into
Gear Drive	gear teeth rotation										affixed to output
Gear Motor							affixed to			affixed to output		power, data
H bridge control											power, data

## Sheet: S5-Coded DSM
28		1	2	3	4	5	6	7	8	9	10	11	12
Crown Gear	1		1	1	1	1	1				1
Perno	2	1
Perno	3	1
Perno	4	1
Perno	5	1
Rotation Axis	6	1						1	1	1
Motor Base	7						1		1	1		1
Perno	8						1	1
Perno	9						1	1
Gear Drive	10	1										1
Gear Motor	11							1			1		1
H bridge control	12											1

## Sheet: S8-Full
28		1	2	3	4	5	6	7	8	9	10	11	12
Crown Gear	1		1	1	1	1	1				1
Perno	2	1
Perno	3	1
Perno	4	1
Perno	5	1
Rotation Axis	6	1						1	1	1
Motor Base	7						1		1	1		1
Perno	8						1	1
Perno	9						1	1
Gear Drive	10	1										1
Gear Motor	11							1			1		1
H bridge control	12											1

## Sheet: S8-Full-LowDetail
12		1	2	3	4	5	6
Crown Gear	1		1		1
Rotation Axis	2	1		1
Motor Base	3		1			1
Gear Drive	4	1				1
Gear Motor	5			1	1		1
H bridge control	6					1

## Sheet: Lookup
General	Specific	Abbreviation	Definition	Examples
Information	Status	SI	Communicates information about its status	Sensor
Information	Control	CI	Communicates signals for the control of another thing	Serial Commands
Material	Human	HM	Humans must be moved	Human attachment
Material	Gas	GM	Gas must be moved
Material	Liquid	LM
Material	Solid	SM
Material	Plasma	PM
Material	Mixture	MM
Energy	Human	HE	Human energy enters the system, pulling levers, etc.
Energy	Acoustic	AE
Energy	Biological	BE
Energy	Chemical	CE
Energy	Electrical	EE
Energy	Electromagnetic	EME
Energy	Hydraulic	HYE
Energy	Mechanical	ME	Gear movement, conflates translation and rotational motion…..	Rotation, mechanism
Energy	Magnetic	MAG
Energy	Pneumatic	PE
Energy	Radioactive	NE
Energy	Thermal	TE
Energy	Strain energy	SE		Flexing
Spatial	Proximity	P	In close proximity, touching, etc.	Touching or fixed
Spatial	Alignment	A	Uses a pin or other form of allignment, including tacking	Pin cnnection
Movement	Translational	LRM	Transfers translation motion				`
Movement	Rotational	RRM	Transfers rotational motion
