# Supplementary material for: Linking solver characteristics, solving processes and solution attributes: A data explainer for an open innovation generated robotic design dataset
Source: Data Brief. 2023 Sep 6;50:109547. doi: 10.1016/j.dib.2023.109547 (PMC10518673; doi:10.1016/j.dib.2023.109547)
Supplement: Supplementary file 1 [file mmc1.zip › Release/Solutions/Solution DSMs/D5-SDM/SDM-11 DSM.xlsx]

## Sheet: S1 - BOM
Component	Group	Note	Quantity		Component	Group	Removable	Notes
drive gear	drive - servo motor		1		cabling to power source	drive - power converter					Row Labels	Sum of Quantity
Cabling to servo driver	drive - servo motor		1		power converter	drive - power converter					(blank)
cabling to power source	drive - servo driver		1		cabling to power source	drive - servo driver					drive - servo motor	2
cabling to power source	drive - power converter		1		servo driver	drive - servo driver					drive - servo driver	1
shaft	driven - main column		1		drive gear	drive - servo motor					drive - power converter	1
main receiver gear	driven - main column		1		Cabling to servo driver	drive - servo motor					driven - main column	6
bearing	driven - main column		2		servo motor	drive - servo motor					Grand Total	10
spring lock	driven - main column		2		shaft	driven - main column
servo motor	drive - servo motor				main receiver gear	driven - main column
servo driver	drive - servo driver				bearing	driven - main column
power converter	drive - power converter				spring lock	driven - main column
					bearing	driven - main column
					spring lock	driven - main column					Row Labels	Count of Component
											(blank)
											drive - servo motor	2
											drive - servo driver	1
											drive - power converter	1
											driven - main column	6
											Grand Total	10
Total			10
					13

## Sheet: S3 - SubDSM
	servo motor	drive gear	Cabling to servo driver	servo driver	power converter	cabling to power source	cabling to power source	shaft	bearing	spring lock	bearing	spring lock	main receiver gear
servo motor		affixed to output	power, data	power, data	power	power
drive gear	affixed to output											gear transmission
Cabling to servo driver	power, data			power, data
servo driver	power, data		power, data		power		power
power converter	power			power		power	power
cabling to power source	power				power
cabling to power source				power	power
shaft									alligned and touches	alligned	alligned	alligned	rotates around
bearing								alligned and touches		touches and alligned		alligned	alligned
spring lock								alligned	touches and alligned		alligned	alligned	alligned
bearing								alligned	alligned	alligned		touches and alligned	alligned
spring lock		gear transmission						alligned	alligned	alligned	touches and alligned		touches
main receiver gear								rotates around	alligned	alligned	alligned	touches
				power, data	power

## Sheet: S4-DSM
30	servo motor	drive gear	Cabling to servo driver	servo driver	power converter	cabling to power source	cabling to power source	shaft	bearing	spring lock	bearing	spring lock	main receiver gear
servo motor		affixed to output	power, data	power, data	power	power
drive gear	affixed to output											gear transmission
Cabling to servo driver	power, data			power, data
servo driver	power, data		power, data		power		power							power, data
power converter	power			power		power	power							power
cabling to power source	power				power
cabling to power source				power	power
shaft									alligned and touches	alligned	alligned	alligned	rotates around
bearing								alligned and touches		touches and alligned	alligned	alligned	alligned
spring lock								alligned	touches and alligned		alligned	alligned	alligned
bearing								alligned	alligned	alligned		touches and alligned	alligned
spring lock		gear transmission						alligned	alligned	alligned	touches and alligned		touches
main receiver gear								rotates around	alligned	alligned	alligned	touches
				power, data	power

## Sheet: S5-Coded DSM
56		1	2	3	4	5	6	7	8	9	10	11	12	13
servo motor	1		1	1	1	1	1
drive gear	2	1											1
Cabling to servo driver	3	1			1
servo driver	4	1		1		1		1							1
power converter	5	1			1		1	1							1
cabling to power source	6	1				1
cabling to power source	7				1	1
shaft	8									1	1	1	1	1
bearing	9								1		1	1	1	1
spring lock	10								1	1		1	1	1
bearing	11								1	1	1		1	1
spring lock	12		1						1	1	1	1		1
main receiver gear	13								1	1	1	1	1
					1	1

## Sheet: S8-Full
56		1	2	3	4	5	6	7	8	9	10	11	12	13
servo motor	1		1	1	1	1	1
drive gear	2	1											1
Cabling to servo driver	3	1			1
servo driver	4	1		1		1		1							1
power converter	5	1			1		1	1							1
cabling to power source	6	1				1
cabling to power source	7				1	1
shaft	8									1	1	1	1	1
bearing	9								1		1	1	1	1
spring lock	10								1	1		1	1	1
bearing	11								1	1	1		1	1
spring lock	12		1						1	1	1	1		1
main receiver gear	13								1	1	1	1	1
					1	1

## Sheet: S8-Full-LowDetail
44		1	2	3	4	5	6	7	8	9	10
servo motor	1		1	1	1
drive gear	2	1								1
servo driver	3	1			1							1
power converter	4	1		1								1
shaft	5						1	1	1	1	1
bearing	6					1		1	1	1	1
spring lock	7					1	1		1	1	1
bearing	8					1	1	1		1	1
spring lock	9		1			1	1	1	1		1
main receiver gear	10					1	1	1	1	1
				1	1

## Sheet: Lookup
General	Specific	Abbreviation	Definition	Examples
Information	Status	SI	Communicates information about its status	Sensor
Information	Control	CI	Communicates signals for the control of another thing	Serial Commands
Material	Human	HM	Humans must be moved	Human attachment
Material	Gas	GM	Gas must be moved
Material	Liquid	LM
Material	Solid	SM
Material	Plasma	PM
Material	Mixture	MM
Energy	Human	HE	Human energy enters the system, pulling levers, etc.
Energy	Acoustic	AE
Energy	Biological	BE
Energy	Chemical	CE
Energy	Electrical	EE
Energy	Electromagnetic	EME
Energy	Hydraulic	HYE
Energy	Mechanical	ME	Gear movement, conflates translation and rotational motion…..	Rotation, mechanism
Energy	Magnetic	MAG
Energy	Pneumatic	PE
Energy	Radioactive	NE
Energy	Thermal	TE
Energy	Strain energy	SE		Flexing
Spatial	Proximity	P	In close proximity, touching, etc.	Touching or fixed
Spatial	Alignment	A	Uses a pin or other form of allignment, including tacking	Pin cnnection
Movement	Translational	LRM	Transfers translation motion				`
Movement	Rotational	RRM	Transfers rotational motion
