# Supplementary material for: Linking solver characteristics, solving processes and solution attributes: A data explainer for an open innovation generated robotic design dataset
Source: Data Brief. 2023 Sep 6;50:109547. doi: 10.1016/j.dib.2023.109547 (PMC10518673; doi:10.1016/j.dib.2023.109547)
Supplement: Supplementary file 1 [file mmc1.zip › Release/Solutions/Solution DSMs/D5-SDM/SDM-6 DSM.xlsx]

## Sheet: S1 - BOM
Component	Group	Note	Quantity		Component	Group	Removable	Notes
motor step	unic system		1		motor step						Row Labels	Sum of Quantity
linear actuator	unic system		4		linear actuator						(blank)
springs	unic system		4		linear actuator						stroke	16
weights	unic system		4		linear actuator						bar	2
holder disc	unic system		1		linear actuator						tilt pan	6
cables	cables		30		springs						Grand Total	24
actuator force	cables		4		springs
connection hardware	cables		1		springs
					springs
					weights
					weights
					weights
					weights						Row Labels	Count of Component
					holder disc						(blank)
											stroke	16
											bar	2
											tilt pan	6
											Grand Total	24
Total			49
					14

## Sheet: S3 - SubDSM
motor step		affixed to output
holder disc	affixed to output		push off of	affixed		push off of	affixed		push off of	affixed		push off of	affixed
springs		push off of		affixed
linear actuator		affixed	affixed		affixed to end
weights				affixed to end
springs		push off of					affixed
linear actuator		affixed				affixed		affixed to end
weights							affixed to end
springs		push off of								affixed
linear actuator		affixed							affixed		affixed to end
weights										affixed to end
springs		push off of											affixed
linear actuator		affixed										affixed		affixed to end
weights													affixed to end

## Sheet: S4-DSM
motor step		affixed to output
holder disc	affixed to output		push off of	affixed		push off of	affixed		push off of	affixed		push off of	affixed
springs		push off of		affixed
linear actuator		affixed	affixed		affixed to end
weights				affixed to end
springs		push off of					affixed
linear actuator		affixed				affixed		affixed to end
weights							affixed to end
springs		push off of								affixed
linear actuator		affixed							affixed		affixed to end
weights										affixed to end
springs		push off of											affixed
linear actuator		affixed										affixed		affixed to end
weights													affixed to end

## Sheet: S8-Full
motor step	1		affixed to output
holder disc	2	affixed to output		push off of	affixed		push off of	affixed		push off of	affixed		push off of	affixed
springs	3		push off of		affixed
linear actuator	4		affixed	affixed		affixed to end
weights	5				affixed to end
springs	6		push off of					affixed
linear actuator	7		affixed				affixed		affixed to end
weights	8							affixed to end
springs	9		push off of								affixed
linear actuator	10		affixed							affixed		affixed to end
weights	11										affixed to end
springs	12		push off of											affixed
linear actuator	13		affixed										affixed		affixed to end
weights	14													affixed to end

## Sheet: S8-Full-LowDetail
motor step	1		affixed to output
holder disc	2	affixed to output		push off of	affixed		push off of	affixed		push off of	affixed		push off of	affixed
springs	3		push off of		affixed
linear actuator	4		affixed	affixed		affixed to end
weights	5				affixed to end
springs	6		push off of					affixed
linear actuator	7		affixed				affixed		affixed to end
weights	8							affixed to end
springs	9		push off of								affixed
linear actuator	10		affixed							affixed		affixed to end
weights	11										affixed to end
springs	12		push off of											affixed
linear actuator	13		affixed										affixed		affixed to end
weights	14													affixed to end

## Sheet: Lookup
General	Specific	Abbreviation	Definition	Examples
Information	Status	SI	Communicates information about its status	Sensor
Information	Control	CI	Communicates signals for the control of another thing	Serial Commands
Material	Human	HM	Humans must be moved	Human attachment
Material	Gas	GM	Gas must be moved
Material	Liquid	LM
Material	Solid	SM
Material	Plasma	PM
Material	Mixture	MM
Energy	Human	HE	Human energy enters the system, pulling levers, etc.
Energy	Acoustic	AE
Energy	Biological	BE
Energy	Chemical	CE
Energy	Electrical	EE
Energy	Electromagnetic	EME
Energy	Hydraulic	HYE
Energy	Mechanical	ME	Gear movement, conflates translation and rotational motion…..	Rotation, mechanism
Energy	Magnetic	MAG
Energy	Pneumatic	PE
Energy	Radioactive	NE
Energy	Thermal	TE
Energy	Strain energy	SE		Flexing
Spatial	Proximity	P	In close proximity, touching, etc.	Touching or fixed
Spatial	Alignment	A	Uses a pin or other form of allignment, including tacking	Pin cnnection
Movement	Translational	LRM	Transfers translation motion				`
Movement	Rotational	RRM	Transfers rotational motion
