# Supplementary material for: Linking solver characteristics, solving processes and solution attributes: A data explainer for an open innovation generated robotic design dataset
Source: Data Brief. 2023 Sep 6;50:109547. doi: 10.1016/j.dib.2023.109547 (PMC10518673; doi:10.1016/j.dib.2023.109547)
Supplement: Supplementary file 1 [file mmc1.zip › Release/Solutions/Solution DSMs/D2-SFA/SFA-4 DSM.xlsx]

## Sheet: S1 - BOM
Component	Group	Note	Quantity		Component	Group	Removable	Notes
Worm GearMotor			8		Worm GearMotor						Row Labels	Sum of Quantity
8-32 UNC Screw			4		Worm GearMotor						(blank)	112
M6			4		Worm GearMotor						Grand Total	112
M1.6			59		Worm GearMotor
Flanged bearing			8		Worm GearMotor
Actuator Part 1			1		Worm GearMotor
Actuator Part 2			1		Worm GearMotor
Actuator Part 3			1		Worm GearMotor
Actuator Part 4			1		8-32 UNC Screw
Actuator Part 5			1		8-32 UNC Screw
Actuator Part 6			1		8-32 UNC Screw
Actuator Part 7			1		8-32 UNC Screw
Actuator Fixture 1			1		M6						Row Labels	Count of Component
Actuator Fixture 2			2		M6						(blank)	112
Actuator Fixture 3			5		M6						Grand Total	112
SCA-Tool Interface Plate			1		M6
SCA-Astrobee Mount Plate			1		M1.6
Female DSUB Connector and PCB			1		M1.6
SFA Circuit			1		M1.6
Force Sensor			2		M1.6
Rotaty Sensor			8		M1.6
					M1.6
					M1.6
					M1.6
					M1.6
					M1.6
					M1.6
					M1.6
					M1.6
					M1.6
					M1.6
					M1.6
					M1.6
					M1.6
					M1.6
					M1.6
					M1.6
					M1.6
					M1.6
					M1.6
					M1.6
					M1.6
					M1.6
					M1.6
					M1.6
					M1.6
					M1.6
					M1.6
					M1.6
					M1.6
					M1.6
					M1.6
					M1.6
					M1.6
					M1.6
					M1.6
					M1.6
					M1.6
					M1.6
					M1.6
					M1.6
					M1.6
					M1.6
					M1.6
					M1.6
					M1.6
					M1.6
					M1.6
					M1.6
					M1.6
					M1.6
					M1.6
					M1.6
					M1.6
					M1.6
					Actuator Part 1
					Actuator Part 2
					Actuator Part 3
					Actuator Part 4
Total			112		Actuator Part 5
					Actuator Part 6
					Actuator Part 7
					Actuator Fixture 1
					Actuator Fixture 2
					Actuator Fixture 2
					Actuator Fixture 3
					Actuator Fixture 3
					Actuator Fixture 3
					Actuator Fixture 3
					Actuator Fixture 3
					SCA-Tool Interface Plate
					SCA-Astrobee Mount Plate
					Female DSUB Connector and PCB
					SFA Circuit
					Force Sensor
					Force Sensor
					Rotaty Sensor
					Rotaty Sensor
					Rotaty Sensor
					Rotaty Sensor
					Rotaty Sensor
					Rotaty Sensor
					Rotaty Sensor
					Rotaty Sensor
					Flanged bearing
					Flanged bearing
					Flanged bearing
					Flanged bearing
					Flanged bearing
					Flanged bearing
					Flanged bearing
					Flanged bearing
					112

## Sheet: S4-DSM
468	8-32 UNC Screw	8-32 UNC Screw	8-32 UNC Screw	8-32 UNC Screw	SCA-Astrobee Mount Plate	Force Sensor	Force Sensor	M1.6	M1.6	M1.6	M1.6	SFA Circuit	M1.6	M1.6	Worm GearMotor	Flanged bearing	M1.6	M1.6	Actuator Fixture 3	Rotaty Sensor	Actuator Part 7	M1.6	M1.6	Worm GearMotor	Flanged bearing	M1.6	M1.6	Actuator Fixture 3	Rotaty Sensor	Actuator Part 6	M1.6	M1.6	Worm GearMotor	Flanged bearing	M1.6	M1.6	Actuator Fixture 3	Rotaty Sensor	Actuator Part 5	M1.6	M1.6	Worm GearMotor	Flanged bearing	M1.6	M1.6	Actuator Fixture 3	Rotaty Sensor	Actuator Part 4	M1.6
8-32 UNC Screw					Passes through and pin connection
8-32 UNC Screw					Passes through and pin connection
8-32 UNC Screw					Passes through and pin connection
8-32 UNC Screw					Passes through and pin connection
SCA-Astrobee Mount Plate	Passes through and pin connection	Passes through and pin connection	Passes through and pin connection	Passes through and pin connection		Physically affixed	Physically affixed	Screw Into	Screw Into	Screw Into	Screw Into	Physically affixed	Pin through	Pin throug	Affixed to tool interface plate	Affixed into	Screw into	Screw into	Affixed to frame	Affixed to face	Alligned to hole
Force Sensor					Physically affixed							Power, Data
Force Sensor					Physically affixed							Power, Data
M1.6					Screw into							Pin connection
M1.6					Screw into							Pin connection
M1.6					Screw into							Pin connection
M1.6					Screw into							Pin connection
SFA Circuit					Physically affixed	Power	Power	Pin connection	Pin connection	Pin connection	Pin connection				Power					Power, Data				Power					Power, Data				Power					Power, Data				Power					Power, Data
M1.6					Pin through										Screw into
M1.6					Pin through										Screw into
Worm GearMotor (base)					Affixed to tool interface plate							Power, Data	Screw into	Screw into		Alligned with output shafts to help produce rotation			Alligned with output shaft hole	Physically connected to output shaft	Affixed to output shaft
Flanged bearing					Affixed into										Alligned with output shafts to help produce rotation				Alligned with hole	Alligned	Alligned
M1.6					Screw into														Pin through
M1.6					Screw into														Pin through
Actuator Fixture 3 (mid linkage)					Affixed to frame										Alligned with output shaft hole	Alligned with hole	Pin through	Pin through		Phystically affixed to face	Alligned with output shaft hole
Rotary Sensor (1)					Affixed to face							Power			Physically connected to output shaft as input	Alligned			Phystically affixed to face		Alligned
Actuator Part 7					Alligned to hole										Affixed to output shaft	Alligned			Alligned with output shaft hole	Alligned		Screw into	Screw into	Affixed to frame	Affixed to frame	Screw into	Screw into	Affixed to frame	Alligned with hole	Alligned with hole
M1.6																					Screw Into			Pin Through
M1.6																					Screw into			Pin through
Worm GearMotor (first link)												Power, Data									Affixed to frame	Pin through	Pin through		Alligned with output shafts to help produce rotation			Alligned with output shaft hole	Physically connected to output shaft	Affixed to output shaft
Flanged bearing																					Affixed to frame			Alligned with output shafts to help produce rotation				Alligned with hole	Alligned	Alligned
M1.6																					Screw Into							Pin through
M1.6																					Screw into							Pin through
Actuator Fixture 3 (mid linkage out)																					Affixed to frame			Alligned with output shaft hole	Alligned with hole	Pin through	Pin through		Phystically affixed to face	Alligned with output shaft hole
Rotary Sensor ( )												Power									Alligned with hole			Physically connected to output shaft as input	Alligned			Phystically affixed to face		Alligned
Actuator Part 6																					Alligned with hole			Affixed to output shaft	Alligned			Alligned with output shaft hole	Alligned		Screw into	Screw into	Affixed to frame	Affixed to frame	Screw into	Screw into	Affixed to frame	Alligned with hole	Alligned with hole
M1.6																														Screw Into			Pin Through
M1.6																														Screw into			Pin through
Worm GearMotor (second link)												Power, Data																		Affixed to frame	Pin through	Pin through		Alligned with output shafts to help produce rotation			Alligned with output shaft hole	Physically connected to output shaft	Affixed to output shaft
Flanged bearing																														Affixed to frame			Alligned with output shafts to help produce rotation				Alligned with hole	Alligned	Alligned
M1.6																														Screw Into							Pin through
M1.6																														Screw into							Pin through
Actuator Fixture 3 (rise base link)																														Affixed to frame			Alligned with output shaft hole	Alligned with hole	Pin through	Pin through		Phystically affixed to face	Alligned with output shaft hole
Rotary Sensor ( )												Power																		Alligned with hole			Physically connected to output shaft as input	Alligned			Phystically affixed to face		Alligned
Actuator Part 5																														Alligned with hole			Affixed to output shaft	Alligned			Alligned with output shaft hole	Alligned		Screw into	Screw into	Affixed to frame	Affixed to frame	Screw into	Screw into	Affixed to frame	Alligned with hole	Alligned with hole
M1.6																																							Screw Into			Pin Through
M1.6																																							Screw into			Pin through
Worm GearMotor (second link)												Power, Data																											Affixed to frame	Pin through	Pin through		Alligned with output shafts to help produce rotation			Alligned with output shaft hole	Physically connected to output shaft	Affixed to output shaft
Flanged bearing																																							Affixed to frame			Alligned with output shafts to help produce rotation				Alligned with hole	Alligned	Alligned
M1.6																																							Screw Into							Pin through
M1.6																																							Screw into							Pin through
Actuator Fixture 3 (rise linkage mid)																																							Affixed to frame			Alligned with output shaft hole	Alligned with hole	Pin through	Pin through		Phystically affixed to face	Alligned with output shaft hole
Rotary Sensor ( )												Power																											Alligned with hole			Physically connected to output shaft as input	Alligned			Phystically affixed to face		Alligned
Actuator Part 4																																							Alligned with hole			Affixed to output shaft	Alligned			Alligned with output shaft hole	Alligned		Screw into
M1.6																																																Screw Into
M1.6																																																Screw into
Worm GearMotor (second link)												Power, Data																																				Affixed to frame	Pin through
Flanged bearing																																																Affixed to frame
M1.6																																																Screw Into
M1.6																																																Screw into
Actuator Fixture 2																																																Affixed to frame
Rotary Sensor ( )												Power																																				Alligned with hole
Actuator Part 3																																																Alligned with hole
M1.6
M1.6
Worm GearMotor (second link)												Power, Data
Flanged bearing
M1.6
M1.6
Actuator Fixture 3 (base)
Rotary Sensor ( )												Power
Actuator Part 2
M1.6
M1.6
Worm GearMotor (second link)												Power, Data
Flanged bearing
M1.6
M1.6
Actuator Fixture 2
Rotary Sensor ( )												Power
Actuator Part 1
M1.6
M1.6
Worm GearMotor (second link)												Power, Data
Flanged bearing
M1.6
M1.6
Actuator Fixture 1
Rotary Sensor ( )												Power
SCA-Tool Interface Plate
Female DSUB Connector and PCB												Power, Data
M6
M6
M6
M6
External	Attaches to Tool	Attaches to Tool	Attaches to Tool	Attaches to Tool	Attaches to astrobee	Touches Astrobee	Touches Astrobee					Input from Astrobee, Data back, Power
[truncated: 41 more columns]

## Sheet: S5-Coded DSM
468		14	15	16	17	18	19	20	21	22	23	24	25	40	41	42	43	44	45	46	47	48	49	50	51	52	53	54	55	56	57	58	59	60	61	62	63	64	65	66	67	68	69	70	71	72	73	74	75
8-32 UNC Screw	14					1
8-32 UNC Screw	15					1
8-32 UNC Screw	16					1
8-32 UNC Screw	17					1
SCA-Astrobee Mount Plate	18	1	1	1	1		1	1	1	1	1	1	1	1	1	1	1	1	1	1	1	1
Force Sensor	19					1							1
Force Sensor	20					1							1
M1.6	21					1							1
M1.6	22					1							1
M1.6	23					1							1
M1.6	24					1							1
SFA Circuit	25					1	1	1	1	1	1	1				1					1				1					1				1					1				1					1
M1.6	40					1										1
M1.6	41					1										1
Worm GearMotor (base)	42					1							1	1	1		1			1	1	1
Flanged bearing	43					1										1				1	1	1
M1.6	44					1														1
M1.6	45					1														1
Actuator Fixture 3 (mid linkage)	46					1										1	1	1	1		1	1
Rotary Sensor (1)	47					1							1			1	1			1		1
Actuator Part 7	48					1										1	1			1	1		1	1	1	1	1	1	1	1	1
M1.6	49																					1			1
M1.6	50																					1			1
Worm GearMotor (first link)	51												1									1	1	1		1			1	1	1
Flanged bearing	52																					1			1				1	1	1
M1.6	53																					1							1
M1.6	54																					1							1
Actuator Fixture 3 (mid linkage out)	55																					1			1	1	1	1		1	1
Rotary Sensor ( )	56												1									1			1	1			1		1
Actuator Part 6	57																					1			1	1			1	1		1	1	1	1	1	1	1	1	1
M1.6	58																														1			1
M1.6	59																														1			1
Worm GearMotor (second link)	60												1																		1	1	1		1			1	1	1
Flanged bearing	61																														1			1				1	1	1
M1.6	62																														1							1
M1.6	63																														1							1
Actuator Fixture 3 (rise base link)	64																														1			1	1	1	1		1	1
Rotary Sensor ( )	65												1																		1			1	1			1		1
Actuator Part 5	66																														1			1	1			1	1		1	1	1	1	1	1	1	1	1
M1.6	67																																							1			1
M1.6	68																																							1			1
Worm GearMotor (second link)	69												1																											1	1	1		1			1	1	1
Flanged bearing	70																																							1			1				1	1	1
M1.6	71																																							1							1
M1.6	72																																							1							1
Actuator Fixture 3 (rise linkage mid)	73																																							1			1	1	1	1		1	1
Rotary Sensor ( )	74												1																											1			1	1			1		1
Actuator Part 4	75																																							1			1	1			1	1
M1.6	76																																																1
M1.6	77																																																1
Worm GearMotor (second link)	78												1																																				1
Flanged bearing	79																																																1
M1.6	80																																																1
M1.6	81																																																1
Actuator Fixture 2	82																																																1
Rotary Sensor ( )	83												1																																				1
Actuator Part 3	84																																																1
M1.6	85
M1.6	86
Worm GearMotor (second link)	87												1
Flanged bearing	88
M1.6	89
M1.6	90
Actuator Fixture 3 (base)	91
Rotary Sensor ( )	92												1
Actuator Part 2	93
M1.6	94
M1.6	95
Worm GearMotor (second link)	96												1
Flanged bearing	97
M1.6	98
M1.6	99
Actuator Fixture 2	100
Rotary Sensor ( )	101												1
Actuator Part 1	102
M1.6	103
M1.6	104
Worm GearMotor (second link)	105												1
Flanged bearing	106
M1.6	107
M1.6	108
Actuator Fixture 1	109
Rotary Sensor ( )	110												1
SCA-Tool Interface Plate	111
Female DSUB Connector and PCB	112												1
M6	113
M6	114
M6	115
M6	116
External		1	1	1	1	1	1	1					1
[truncated: 42 more columns]

## Sheet: S6 - Elect SubDSM
68		1	2	3	4	5	6	7	8	9	10	11	12	13	14
ATMega Top	1		1	1	1		1	1			1				1
ATMega Middle	2	1		1	1	1			1				1		1
ATMega Bottom	3	1	1		1		1			1				1	1
LM117 Regulator	4	1	1	1											1
Resistor Bank Top	5		1									1
Resistor Bank Second Top	6	1		1								1
Resistor Bank Middle	7	1											1
Resistor Bank Second Bottom	8		1											1
Resistor Bank Bottom	9			1							1
SN754410 Motor controller Top	10	1								1		1	1	1	1
SN754410 Motor controller Middle	11					1	1				1		1	1	1
SN754410 Motor controller Second Middle	12		1					1			1	1		1	1
SN754410 Motor controller Bottom	13			1					1		1	1	1		1
Capacitor	14	1	1	1	1						1	1	1	1

## Sheet: S7-Soft SubDSM
40		1	2	3	4	5	6	7	8	9	10	11	12	13	14	15	16
Powered State	1
Determine Stow State	2	1		1			1
Stow Operation	3		1
Determine Attach State	4		1			1
Attach Operation	5				1
Detects Pan Tilt	6				1			1
Pan/Tilt Operation	7						1
If	8		1		1		1
Send Signal to Astrobee	9			1		1		1
Receive Signal from Astrobee	10			1		1		1
Send signal to Tool	11			1		1		1
Receive Signal from Tool	12			1		1		1
Wait	13		1	1	1	1	1	1
Read Force Sensor	14		1		1		1
Read Rotation Sensor	15		1		1		1
Drive Actuators	16			1		1		1

## Sheet: S8-Full
693		1	2	3	4	5	6	7	8	9	10	11	12	13	14	15	16	17	18	19	20	21	22	23	24	25	26	27	28	29	30	31	32	33	34	35	36	37	38	39	40	41	42	43	44	45	46	47	48
Powered State	1
Stow Operation	2	1				1
Attach Operation	3		1
Pan Operation	4			1
Tilt Operation	5				1
If Function	6		1	1	1	1
Determine State Function	7		1	1	1	1
Send Signal to Astrobee	8		1	1	1	1
Receive Signal from Astrobee	9		1	1	1	1
Wait	10		1	1	1	1
Read Force Sensor	11		1	1	1	1		1
Read Rotation Sensor	12		1	1	1	1		1
Drive Actuators	13		1	1	1	1
ATMega Top	14	1	1	1	1	1	1	1	1	1	1	1	1	1		1	1	1		1	1			1				1						1	1					1								1
ATMega Middle	15	1	1	1	1	1	1	1	1	1	1	1	1	1	1		1	1	1			1				1		1												1
ATMega Bottom	16	1	1	1	1	1	1	1	1	1	1	1	1	1	1	1		1		1			1				1	1												1
LM117 Regulator	17														1	1	1											1												1
Resistor Bank Top	18															1									1															1
Resistor Bank Second Top	19														1		1								1															1
Resistor Bank Middle	20														1											1														1
Resistor Bank Second Bottom	21															1											1													1
Resistor Bank Bottom	22																1							1																1
SN754410 Motor controller Top	23														1								1		1	1	1	1												1
SN754410 Motor controller Middle	24																		1	1				1		1	1	1												1
SN754410 Motor controller Second Middle	25															1					1			1	1		1	1												1
SN754410 Motor controller Bottom	26																1					1		1	1	1		1												1			1
Capacitor	27														1	1	1	1						1	1	1	1													1
8-32 UNC Screw	28																																1
8-32 UNC Screw	29																																1
8-32 UNC Screw	30																																1
8-32 UNC Screw	31																																1
SCA-Astrobee Mount Plate	32																												1	1	1	1		1	1	1	1	1	1	1	1	1	1	1	1	1	1	1	1
Force Sensor	33														1																		1							1
Force Sensor	34														1																		1							1
M1.6	35																																1							1
M1.6	36																																1							1
M1.6	37																																1							1
M1.6	38																																1							1
SFA Circuit	39	1	1	1	1	1	1	1	1	1	1	1	1	1	1	1	1	1	1	1	1	1	1	1	1	1	1	1					1	1	1	1	1	1	1				1					1
M1.6	40																																1										1
M1.6	41																																1										1
Worm GearMotor (base)	42																										1						1							1	1	1		1			1	1	1
Flanged bearing	43																																1										1				1	1	1
M1.6	44																																1														1
M1.6	45																																1														1
Actuator Fixture 3 (mid linkage)	46																																1										1	1	1	1		1	1
Rotary Sensor (1)	47														1																		1							1			1	1			1		1
Actuator Part 7	48																																1										1	1			1	1
M1.6	49																																																1
M1.6	50																																																1
Worm GearMotor (first link)	51																										1													1									1
Flanged bearing	52																																																1
M1.6	53																																																1
M1.6	54																																																1
Actuator Fixture 3 (mid linkage out)	55																																																1
Rotary Sensor ( )	56														1																									1									1
Actuator Part 6	57																																																1
M1.6	58
M1.6	59
Worm GearMotor (second link)	60																									1														1
Flanged bearing	61
M1.6	62
M1.6	63
Actuator Fixture 3 (rise base link)	64
Rotary Sensor ( )	65														1																									1
Actuator Part 5	66
M1.6	67
M1.6	68
Worm GearMotor (second link)	69																									1														1
Flanged bearing	70
M1.6	71
M1.6	72
Actuator Fixture 3 (rise linkage mid)	73
Rotary Sensor ( )	74														1																									1
Actuator Part 4	75
M1.6	76
M1.6	77
Worm GearMotor (second link)	78																								1															1
Flanged bearing	79
M1.6	80
M1.6	81
Actuator Fixture 2	82
Rotary Sensor ( )	83														1																									1
Actuator Part 3	84
M1.6	85
M1.6	86
Worm GearMotor (second link)	87																								1															1
Flanged bearing	88
M1.6	89
M1.6	90
Actuator Fixture 3 (base)	91
Rotary Sensor ( )	92														1																									1
Actuator Part 2	93
M1.6	94
M1.6	95
Worm GearMotor (second link)	96																							1																1
Flanged bearing	97
M1.6	98
M1.6	99
Actuator Fixture 2	100
Rotary Sensor ( )	101														1																									1
Actuator Part 1	102
M1.6	103
M1.6	104
Worm GearMotor (second link)	105																							1																1
Flanged bearing	106
M1.6	107
M1.6	108
Actuator Fixture 1	109
Rotary Sensor ( )	110														1																									1
SCA-Tool Interface Plate	111
Female DSUB Connector and PCB	112																																							1
M6	113
M6	114
M6	115
M6	116
External																												1	1	1	1	1	1	1	1					1
[truncated: 68 more columns]

## Sheet: S8-Full-LowDetail
517		1	2	3	4	5	6	7	8	9	10	11	12	13	14	15	16	17	18	19	20	21	22	23	24	25	26	27	#REF!	#REF!	#REF!	#REF!	#REF!	#REF!	#REF!	#REF!	#REF!	#REF!	#REF!	#REF!	#REF!	#REF!	#REF!	#REF!	#REF!	#REF!	#REF!	#REF!	#REF!
Powered State	1
Stow Operation	2	1				1
Attach Operation	3		1
Pan Operation	4			1
Tilt Operation	5				1
If Function	6		1	1	1	1
Determine State Function	7		1	1	1	1
Send Signal to Astrobee	8		1	1	1	1
Receive Signal from Astrobee	9		1	1	1	1
Wait	10		1	1	1	1
Read Force Sensor	11		1	1	1	1		1
Read Rotation Sensor	12		1	1	1	1		1
Drive Actuators	13		1	1	1	1
ATMega Top	14	1	1	1	1	1	1	1	1	1	1	1	1	1		1	1	1		1	1			1				1		1	1	1				1					1					1
ATMega Middle	15	1	1	1	1	1	1	1	1	1	1	1	1	1	1		1	1	1			1				1		1				1
ATMega Bottom	16	1	1	1	1	1	1	1	1	1	1	1	1	1	1	1		1		1			1				1	1				1
LM117 Regulator	17														1	1	1											1				1
Resistor Bank Top	18															1									1							1
Resistor Bank Second Top	19														1		1								1							1
Resistor Bank Middle	20														1											1						1
Resistor Bank Second Bottom	21															1											1					1
Resistor Bank Bottom	22																1							1								1
SN754410 Motor controller Top	23														1								1		1	1	1	1				1
SN754410 Motor controller Middle	24																		1	1				1		1	1	1				1
SN754410 Motor controller Second Middle	25															1					1			1	1		1	1				1											1					1
SN754410 Motor controller Bottom	26																1					1		1	1	1		1				1	1					1
Capacitor	27														1	1	1	1						1	1	1	1					1
SCA-Astrobee Mount Plate	#REF!																													1	1	1	1	1	1	1	1
Force Sensor	#REF!														1														1			1
Force Sensor	#REF!														1														1			1
SFA Circuit	#REF!	1	1	1	1	1	1	1	1	1	1	1	1	1	1	1	1	1	1	1	1	1	1	1	1	1	1	1	1	1	1		1			1		1			1		1			1		1
Worm GearMotor (base)	#REF!																										1		1			1		1	1	1	1
Flanged bearing	#REF!																												1				1		1	1	1
Actuator Fixture 3 (mid linkage)	#REF!																												1				1	1		1	1
Rotary Sensor (1)	#REF!														1														1			1	1	1	1		1
Actuator Part 7	#REF!																												1				1	1	1	1		1	1	1	1	1
Worm GearMotor (first link)	#REF!																										1					1					1		1	1	1	1
Flanged bearing	#REF!																																				1	1		1	1	1
Actuator Fixture 3 (mid linkage out)	#REF!																																				1	1	1		1	1
Rotary Sensor ( )	#REF!														1																	1					1	1	1	1		1
Actuator Part 6	#REF!																																				1	1	1	1	1		1	1	1	1	1
Worm GearMotor (second link)	#REF!																									1						1										1		1	1	1	1
Flanged bearing	#REF!																																									1	1		1	1	1
Actuator Fixture 3 (rise base link)	#REF!																																									1	1	1		1	1
Rotary Sensor ( )	#REF!														1																	1										1	1	1	1		1
Actuator Part 5	#REF!																																									1	1	1	1	1		1	1
Worm GearMotor (second link)	#REF!																									1						1															1		1
Flanged bearing	#REF!																																														1	1
Actuator Fixture 3 (rise linkage mid)	#REF!																																														1	1	1
Rotary Sensor ( )	#REF!														1																	1															1	1	1
Actuator Part 4	#REF!																																														1	1	1
Worm GearMotor (second link)	#REF!																								1							1
Flanged bearing	#REF!
Actuator Fixture 2	#REF!
Rotary Sensor ( )	#REF!														1																	1
Actuator Part 3	#REF!
Worm GearMotor (second link)	#REF!																								1							1
Flanged bearing	#REF!
Actuator Fixture 3 (base)	#REF!
Rotary Sensor ( )	#REF!														1																	1
Actuator Part 2	#REF!
Worm GearMotor (second link)	#REF!																							1								1
Flanged bearing	#REF!
Actuator Fixture 2	#REF!
Rotary Sensor ( )	#REF!														1																	1
Actuator Part 1	#REF!
Worm GearMotor (second link)	#REF!																							1								1
Flanged bearing	#REF!
Actuator Fixture 1	#REF!
Rotary Sensor ( )	#REF!														1																	1
SCA-Tool Interface Plate	#REF!
Female DSUB Connector and PCB	#REF!																															1
External																												1	1	1	1	1
[truncated: 24 more columns]
