# Supplementary material for: Linking solver characteristics, solving processes and solution attributes: A data explainer for an open innovation generated robotic design dataset
Source: Data Brief. 2023 Sep 6;50:109547. doi: 10.1016/j.dib.2023.109547 (PMC10518673; doi:10.1016/j.dib.2023.109547)
Supplement: Supplementary file 1 [file mmc1.zip › Release/Solutions/Solution DSMs/D2-SFA/SFA-3 DSM.xlsx]

## Sheet: S1 - BOM
Component	Group	Note	Quantity		Component	Group	Removable	Notes
Base Plate	SFA Robotic		1		Base Plate	SFA Robotic					Row Labels	Sum of Quantity
Shoulder Pitch linkage	SFA Robotic		1		Shoulder Pitch linkage	SFA Robotic					(blank)
Elbow Pitch Linkage	SFA Robotic		1		Elbow Pitch Linkage	SFA Robotic					SFA Robotic	51
DC Motor with gear head I	SFA Robotic		6		DC Motor with gear head I	SFA Robotic					Short gear box 1	12
DC Motor with gear head II	SFA Robotic		1		DC Motor with gear head I	SFA Robotic					Short gear box 2	12
Continuous rotation sensor	SFA Robotic		7		DC Motor with gear head I	SFA Robotic					Long Gear box 1	12
Elbow joint rotation sensor mount	SFA Robotic		1		DC Motor with gear head I	SFA Robotic					Long Gear box 2	12
Motor Bush	SFA Robotic		2		DC Motor with gear head I	SFA Robotic					Grand Total	99
Motor Bush 2	SFA Robotic		1		DC Motor with gear head I	SFA Robotic
Motor Bush 3	SFA Robotic		1		DC Motor with gear head II	SFA Robotic
Shoulder yaw joint bush	SFA Robotic		1		Continuous rotation sensor	SFA Robotic
Rotation sensor bush	SFA Robotic		4		Continuous rotation sensor	SFA Robotic
Pan motor mount	SFA Robotic		1		Continuous rotation sensor	SFA Robotic					Row Labels	Count of Component
Worm gear 20 teeth	SFA Robotic		3		Continuous rotation sensor	SFA Robotic					(blank)
Worm gear shaft	SFA Robotic		3		Continuous rotation sensor	SFA Robotic					SFA Robotic	51
Pan shaft	SFA Robotic		1		Continuous rotation sensor	SFA Robotic					Short gear box 1	12
Pan shaft stopper	SFA Robotic		1		Continuous rotation sensor	SFA Robotic					Short gear box 2	12
Pan motor holder mount	SFA Robotic		1		Elbow joint rotation sensor mount	SFA Robotic					Long Gear box 1	12
Wrist pitch rotation sensor mount	SFA Robotic		1		Motor Bush	SFA Robotic					Long Gear box 2	12
Forearm pitch rotation sensor mount	SFA Robotic		1		Motor Bush	SFA Robotic					Grand Total	99
Forearm linkage	SFA Robotic		1		Motor Bush 2	SFA Robotic
Tilt frame	SFA Robotic		1		Motor Bush 3	SFA Robotic
Tilt hinge pin 1	SFA Robotic		1		Shoulder yaw joint bush	SFA Robotic
Tilt hinge pin 2	SFA Robotic		1		Rotation sensor bush	SFA Robotic
Tilt motor mount	SFA Robotic		1		Rotation sensor bush	SFA Robotic
Shoulder yaw mount	SFA Robotic		1		Rotation sensor bush	SFA Robotic
Shoulder yaw shaft	SFA Robotic		1		Rotation sensor bush	SFA Robotic
Shoulder yaw rotation sensor mount	SFA Robotic		1		Pan motor mount	SFA Robotic
shoulder yaw shaft stopper	SFA Robotic		1		Worm gear 20 teeth	SFA Robotic
shoulder motor mount	SFA Robotic		1		Worm gear 20 teeth	SFA Robotic
Tool mount	SFA Robotic		1		Worm gear 20 teeth	SFA Robotic
PCBA	SFA Robotic		1		Worm gear shaft	SFA Robotic
Gearbox base	Short gear box 1		1		Worm gear shaft	SFA Robotic
sun gear	Short gear box 1		2		Worm gear shaft	SFA Robotic
planetary gear	Short gear box 1		6		Pan shaft	SFA Robotic
carrier	Short gear box 1		1		Pan shaft stopper	SFA Robotic
output shaft	Short gear box 1		1		Pan motor holder mount	SFA Robotic
gearbox cover	Short gear box 1		1		Wrist pitch rotation sensor mount	SFA Robotic
Gearbox base	Short gear box 2		1		Forearm pitch rotation sensor mount	SFA Robotic
sun gear	Short gear box 2		2		Forearm linkage	SFA Robotic
planetary gear	Short gear box 2		6		Tilt frame	SFA Robotic
carrier	Short gear box 2		1		Tilt hinge pin 1	SFA Robotic
output shaft	Short gear box 2		1		Tilt hinge pin 2	SFA Robotic
gearbox cover	Short gear box 2		1		Tilt motor mount	SFA Robotic
gear box base	Long Gear box 1		1		Shoulder yaw mount	SFA Robotic
sun gear	Long Gear box 1		2		Shoulder yaw shaft	SFA Robotic
planetary gear	Long Gear box 1		6		Shoulder yaw rotation sensor mount	SFA Robotic
carrier	Long Gear box 1		1		shoulder yaw shaft stopper	SFA Robotic
output shaft, long	Long Gear box 1		1		shoulder motor mount	SFA Robotic
gear box cover	Long Gear box 1		1		Tool mount	SFA Robotic
gear box base	Long Gear box 2		1		PCBA	SFA Robotic
sun gear	Long Gear box 2		2		Gearbox base	Short gear box 1
planetary gear	Long Gear box 2		6		sun gear	Short gear box 1
carrier	Long Gear box 2		1		sun gear	Short gear box 1
output shaft, long	Long Gear box 2		1		planetary gear	Short gear box 1
gear box cover	Long Gear box 2		1		planetary gear	Short gear box 1
					planetary gear	Short gear box 1
					carrier	Short gear box 1
					output shaft	Short gear box 1
					gearbox cover	Short gear box 1
					planetary gear	Short gear box 1
					planetary gear	Short gear box 1
					planetary gear	Short gear box 1
					Gearbox base	Short gear box 2
					sun gear	Short gear box 2
					sun gear	Short gear box 2
					planetary gear	Short gear box 2
					planetary gear	Short gear box 2
					planetary gear	Short gear box 2
					carrier	Short gear box 2
					output shaft	Short gear box 2
					gearbox cover	Short gear box 2
					planetary gear	Short gear box 2
					planetary gear	Short gear box 2
					planetary gear	Short gear box 2
					gear box base	Long Gear box 1
					sun gear	Long Gear box 1
					sun gear	Long Gear box 1
					planetary gear	Long Gear box 1
Total			99		planetary gear	Long Gear box 1
					planetary gear	Long Gear box 1
					planetary gear	Long Gear box 1
					planetary gear	Long Gear box 1
					planetary gear	Long Gear box 1
					carrier	Long Gear box 1
					output shaft, long	Long Gear box 1
					gear box cover	Long Gear box 1
					gear box base	Long Gear box 2
					sun gear	Long Gear box 2
					sun gear	Long Gear box 2
					planetary gear	Long Gear box 2
					planetary gear	Long Gear box 2
					planetary gear	Long Gear box 2
					planetary gear	Long Gear box 2
					planetary gear	Long Gear box 2
					planetary gear	Long Gear box 2
					carrier	Long Gear box 2
					output shaft, long	Long Gear box 2
					gear box cover	Long Gear box 2
					99

## Sheet: S2 - Subsys
	SFA Robotic	Short gear box 1	Short gear box 2	Long Gear box 1	Long Gear box 2
SFA Robotic		Output attached to Shoulder Pitch	Output attached to motor second rise	Output attached to motor shift rise	Output attached to middle link shaft	Power, Data, mechanically fixed to interface plate
Short gear box 1	Mechanically attached to shoulder pan joint motor
Short gear box 2	Mechanically attached to first linkage
Long Gear box 1	Mechanically attached to middle link shaft
Long Gear box 2	Mechanically linked to the end pitch shaft
	Power, data, mechanically fixed

## Sheet: S3 - SubDSM
Short Shaft 1	Gearbox base	sun gear	sun gear	planetary gear	planetary gear	planetary gear	carrier	output shaft	gearbox cover	planetary gear	planetary gear	planetary gear
Gearbox base				Gear connection, captures	Gear Connection, captures	Gear connection, captures			Affixed to	Gear connection, captures	Gear Connection, captures	Gear connection, captures	Affixes to a motor
sun gear			Alligned on central axis	Gear teeth connection	Gear Teeth Connection	Gear teeth connection	Alligned on central shaft	Alligned on central axis	Alligned on central axis				Connected to motor output shaft
sun gear		Alligned on central axis					Affixed to through slot connection to	Alligned on central axis	Alligned on central axis	Gear teeth connection	Gear teeth connection	Gear teeth connection
planetary gear	Gear connection, captures	Gear teeth connection					Rotates on pin shaft of
planetary gear	Gear Connection, captures	Gear Teeth Connection					Rotates on pin shaft of
planetary gear	Gear connection, captures	Gear teeth connection					Rotates on pin shaft of
carrier		Alligned on central shaft	Affixed to through slot connection to	Rotates on pin shaft of	Rotates on pin shaft of	Rotates on pin shaft of		Alligned on central axis	Alligned to center hole
output shaft		Alligned on central axis	Alligned on central axis				Alligned on central axis		Alligned to center hole	Rotates on pin shaft of	Rotates on pin shaft of	Rotates on pin shaft of	Transmits power out of
gearbox cover	Affixed to	Alligned on central axis	Alligned on central axis				Alligned to center hole	Alligned to center hole
planetary gear	Gear connection, captures		Gear teeth connection					Rotates on pin shaft of
planetary gear	Gear Connection, captures		Gear teeth connection					Rotates on pin shaft of
planetary gear	Gear connection, captures		Gear teeth connection					Rotates on pin shaft of
	Affixes to a motor	Affixed to a motor output shaft						Is a motor output shaft
Short Shaft II	Gearbox base	sun gear	sun gear	planetary gear	planetary gear	planetary gear	carrier	output shaft	gearbox cover	planetary gear	planetary gear	planetary gear
Gearbox base				Gear connection, captures	Gear Connection, captures	Gear connection, captures			Affixed to	Gear connection, captures	Gear Connection, captures	Gear connection, captures	Affixes to a motor
sun gear			Alligned on central axis	Gear teeth connection	Gear Teeth Connection	Gear teeth connection	Alligned on central shaft	Alligned on central axis	Alligned on central axis				Connected to motor output shaft
sun gear		Alligned on central axis					Affixed to through slot connection to	Alligned on central axis	Alligned on central axis	Gear teeth connection	Gear teeth connection	Gear teeth connection
planetary gear	Gear connection, captures	Gear teeth connection					Rotates on pin shaft of
planetary gear	Gear Connection, captures	Gear Teeth Connection					Rotates on pin shaft of
planetary gear	Gear connection, captures	Gear teeth connection					Rotates on pin shaft of
carrier		Alligned on central shaft	Affixed to through slot connection to	Rotates on pin shaft of	Rotates on pin shaft of	Rotates on pin shaft of		Alligned on central axis	Alligned to center hole
output shaft		Alligned on central axis	Alligned on central axis				Alligned on central axis		Alligned to center hole	Rotates on pin shaft of	Rotates on pin shaft of	Rotates on pin shaft of	Transmits power out of
gearbox cover	Affixed to	Alligned on central axis	Alligned on central axis				Alligned to center hole	Alligned to center hole
planetary gear	Gear connection, captures		Gear teeth connection					Rotates on pin shaft of
planetary gear	Gear Connection, captures		Gear teeth connection					Rotates on pin shaft of
planetary gear	Gear connection, captures		Gear teeth connection					Rotates on pin shaft of
	Affixes to a motor	Affixed to a motor output shaft						Is a motor output shaft
Long Shaft I	Gearbox base	sun gear	sun gear	planetary gear	planetary gear	planetary gear	carrier	output shaft (long)	gearbox cover	planetary gear	planetary gear	planetary gear
Gearbox base				Gear connection, captures	Gear Connection, captures	Gear connection, captures			Affixed to	Gear connection, captures	Gear Connection, captures	Gear connection, captures	Affixes to a motor
sun gear			Alligned on central axis	Gear teeth connection	Gear Teeth Connection	Gear teeth connection	Alligned on central shaft	Alligned on central axis	Alligned on central axis				Connected to motor output shaft
sun gear		Alligned on central axis					Affixed to through slot connection to	Alligned on central axis	Alligned on central axis	Gear teeth connection	Gear teeth connection	Gear teeth connection
planetary gear	Gear connection, captures	Gear teeth connection					Rotates on pin shaft of
planetary gear	Gear Connection, captures	Gear Teeth Connection					Rotates on pin shaft of
planetary gear	Gear connection, captures	Gear teeth connection					Rotates on pin shaft of
carrier		Alligned on central shaft	Affixed to through slot connection to	Rotates on pin shaft of	Rotates on pin shaft of	Rotates on pin shaft of		Alligned on central axis	Alligned to center hole
output shaft (long)		Alligned on central axis	Alligned on central axis				Alligned on central axis		Alligned to center hole	Rotates on pin shaft of	Rotates on pin shaft of	Rotates on pin shaft of	Transmits power out of
gearbox cover	Affixed to	Alligned on central axis	Alligned on central axis				Alligned to center hole	Alligned to center hole
planetary gear	Gear connection, captures		Gear teeth connection					Rotates on pin shaft of
planetary gear	Gear Connection, captures		Gear teeth connection					Rotates on pin shaft of
planetary gear	Gear connection, captures		Gear teeth connection					Rotates on pin shaft of
	Affixes to a motor	Affixed to a motor output shaft						Is a motor output shaft
Long Shaft II	Gearbox base	sun gear	sun gear	planetary gear	planetary gear	planetary gear	carrier	output shaft (long)	gearbox cover	planetary gear	planetary gear	planetary gear
Gearbox base				Gear connection, captures	Gear Connection, captures	Gear connection, captures			Affixed to	Gear connection, captures	Gear Connection, captures	Gear connection, captures	Affixes to a motor
sun gear			Alligned on central axis	Gear teeth connection	Gear Teeth Connection	Gear teeth connection	Alligned on central shaft	Alligned on central axis	Alligned on central axis				Connected to motor output shaft
sun gear		Alligned on central axis					Affixed to through slot connection to	Alligned on central axis	Alligned on central axis	Gear teeth connection	Gear teeth connection	Gear teeth connection
planetary gear	Gear connection, captures	Gear teeth connection					Rotates on pin shaft of
planetary gear	Gear Connection, captures	Gear Teeth Connection					Rotates on pin shaft of
planetary gear	Gear connection, captures	Gear teeth connection					Rotates on pin shaft of
carrier		Alligned on central shaft	Affixed to through slot connection to	Rotates on pin shaft of	Rotates on pin shaft of	Rotates on pin shaft of		Alligned on central axis	Alligned to center hole
output shaft (long)		Alligned on central axis	Alligned on central axis				Alligned on central axis		Alligned to center hole	Rotates on pin shaft of	Rotates on pin shaft of	Rotates on pin shaft of	Transmits power out of
gearbox cover	Affixed to	Alligned on central axis	Alligned on central axis				Alligned to center hole	Alligned to center hole
planetary gear	Gear connection, captures		Gear teeth connection					Rotates on pin shaft of
planetary gear	Gear Connection, captures		Gear teeth connection					Rotates on pin shaft of
planetary gear	Gear connection, captures		Gear teeth connection					Rotates on pin shaft of
	Affixes to a motor	Affixed to a motor output shaft						Is a motor output shaft

## Sheet: S4-DSM
832	Base Plate	PCBA	DC Motor with gear head I - Base (1)	Worm gear shaft	Worm gear 20 teeth	shoulder motor mount	Shoulder yaw rotation sensor mount	Continuous rotation sensor	shoulder yaw shaft stopper	Shoulder yaw mount	DC Motor with gear head I - Shoulder pitch (2)	Shoulder yaw shaft	Continuous rotation sensor	Shoulder yaw joint bush	Motor Bush	Shoulder Pitch linkage	DC Motor with gear head II - the turned around (3)	Motor Bush	Elbow joint rotation sensor mount	Rotation sensor bush	Continuous rotation sensor	Elbow Pitch Linkage	DC Motor with gear head I - Second motor (4)	Motor Bush 2	Forearm pitch rotation sensor mount	Rotation sensor bush	Continuous rotation sensor	Forearm linkage	DC Motor with gear head I (5)	Motor Bush 3	Wrist pitch rotation sensor mount	Rotation sensor bush	Continuous rotation sensor	Pan motor mount	Pan motor holder mount	DC Motor with gear head I (6)	Worm gear shaft	Continuous rotation sensor	Worm gear 20 teeth	Pan shaft	Pan shaft stopper	Tilt frame	Tilt motor mount	DC Motor with gear head I (7)	Worm gear shaft	Worm gear 20 teeth	Continuous rotation sensor	Tilt hinge pin 1	Tilt hinge pin 2
Base Plate		Affixed to base plate	Affixed to structure		Alligned with hole	Affixed to the frame	Affixed to the frame	Alligned to hole	Affixed into base plate	Alligned to hole in baseplate to rotate around
PCBA	Affixed to base plate		Power					Power, Data			Power		Power, Data				Power				Power, Data		Power				Power, Data		Power				Power, Data			Power		Power, Data						Power			Power, Data
DC Motor with gear head I - Base (1)	Affixed to structure	Power, Data		Physically affixed to motor output		Physically affixed
Worm gear shaft			Physically affixed to motor output		Gear connection
Worm gear 20 teeth	Alligned with hole			Gear connection			Alligned to hole and captured by	Sensor Input	Alligned with	Physically attahced to
shoulder motor mount (captures motor - NOTHING ELSE)	Affixed to the frame		Physically affixed						Alligned with	Alligned to hole
Shoulder yaw rotation sensor mount	Affixed to the frame				Alligned to hole and captured by			Face is affixed	Alligned	Alligned with, technically the sensor input
Continuous rotation sensor	Alligned to hole	Power			Sensor Input		Face is affixed		Alligned	Alligned with, technically the sensor input
shoulder yaw shaft stopper	Affixed into base plate				Alligned with	Alligned with	Alligned with	Alligned		Stopped by and rotates around allignment
Shoulder yaw mount (the things that actually moves around)	Alligned to hole in baseplate to rotate around				Physically attahced to	Alligned to hole	Alligned to hole	Alligned with, technically the sensor input	Stopped by and rotates around allignment		Passes through hole	Alligned with hole in mount	Alligned	Alligned with, affixed within	Alligned	Alligned with hole in mount
DC Motor with gear head I - Shoulder pitch (2)		Power, Data								Passes through hole		Alligned with motor ouput shaft	Alligned	Allifned with	Alligned	Alligned with output shaft (through short gearbox)
Shoulder yaw shaft										Alligned with hole in mount	Alligned with motor ouput shaft		Affixed as sensor input	Alligned	Alligned	Physically affixed
Continuous rotation sensor		Power								Alligned	Alligned	Affixed as sensor input		Alligned	Alligned	Alligned with rotation sensor
Shoulder yaw joint bush										Alligned with, affixed within	Allifned with	Alligned	Alligned		Alligned	Alligned
Motor Bush										Alligned	Alligned	Alligned	Alligned	Alligned		Alligned
Shoulder Pitch linkage										Alligned with hole in mount	Alligned with output shaft (through short gearbox)	Physically affixed	Alligned with rotation sensor	Alligned	Alligned		Alligned wiith output hole	Alligned with hole	Affixed to frame and wraps around the elbow pitch linkage	Alligned with hole	Alligned with hole	Alligned to hole on far end
DC Motor with gear head II - the turned around (3)		Power, Data														Alligned with output		Alligned wiith output hole	Alligned with hole	Alligned with hole	Alligned with hole	Alligned with output shaft through short gearbox
Motor Bush																Alligned with hole	Alligned wiith output hole		Alligned	Alligned	Alligned	Alligned Touching
Elbow joint rotation sensor mount																Affixed to frame and wraps around the elbow pitch linkage	Alligned with hole	Alligned		Affixed into	Affixedi into	Alligned
Rotation sensor bush																Alligned with hole	Alligned with hole	Alligned	Affixed into		Affixed	Alligned, Touching
Continuous rotation sensor		Power														Alligned with hole	Alligned with hole	Alligned	Affixedin into	Affixed		Alligned
Elbow Pitch Linkage																Alligned to hole on far end	Alligned with output shaft through short gearbox	Alligned Touching	Alligned	Alligned, Touching	Alligned		Alligned	Alligned	Alligned	Alligned	Affixed to input	Alligned to other hole
DC Motor with gear head I - Second motor (4)		Power, Data																				Alligned		Alligned with hole	Alligned	Alligned	Alligned	Affixed to this shaft
Motor Bush 2																						Alligned	Alligned with hole		Alligned	Alligned	Alligned	Affixed inside of
Forearm pitch rotation sensor mount																						Alligned	Alligned	Alligned		Affixed inside	Afixed to	Affixed to the linkage
Rotation sensor bush																						Alligned	Alligned	Alligned	Affixed inside		Alligned	Alligned with hole
Continuous rotation sensor		Power																				Affixed to input	Alligned	Alligned	Afixed to	Alligned		Alligned with hole
Forearm linkage																						Alligned to other hole	Affixed to this shaft	Affixed inside of	Affixed to the linkage	Alligned with hole	Alligned with hole		Alligned to hole	Alligned to hole	Alligned to hole	Alligned to hole	Alligned to hole	Affixed to frame			Touches Frame, Alligned to hole	Affixed to frame		Alligned to hole	Alligned to hole
DC Motor with gear head I (5)		Power, Data																										Alligned to hole		Alligned with hole	Alligned	Alligned	Alligned
Motor Bush 3																												Alligned to hole	Alligned with hole		Alligned	Alligned	Alligned
Wrist pitch rotation sensor mount																												Alligned to hole	Alligned	Alligned		Affixed inside	Afixed to
Rotation sensor bush																												Alligned to hole	Alligned	Alligned	Affixed inside		Alligned
Continuous rotation sensor		Power																										Alligned to hole	Alligned	Alligned	Afixed to	Alligned
Pan motor mount																												Affixed to frame							Affixed to
Pan motor holder mount																																		Affixed to		Affixed to
DC Motor with gear head I (6)		Power, Data																																	Affixed to		Affixed to
Worm gear shaft																												Touches Frame, Alligned to hole								Affixed to			Gear tooth connection
Continuous rotation sensor		Power																										Affixed to frame											Alligned	Affixed to as sensor input	Alligned	Allgined
Worm gear 20 teeth																																					Gear tooth connection	Alligned		Alligned with	Alligned with	Alligned with
Pan shaft																												Alligned to hole										Affixed to as sensor input	Alligned with		Alligned with	Affixed to
Pan shaft stopper																												Alligned to hole										Alligned	Alligned with	Alligned with		Allgined with
Tilt frame																																						Allgined	Alligned with	Affixed to	Allgined with		Affixed to			Alligned with	Affixed to	Alligned to hole	Alligned to hole
Tilt motor mount																																										Affixed to		Affixed to
DC Motor with gear head I (7)		Power, Data																																									Affixed to		Affixed to output shaft
Worm gear shaft																																												Affixed to output shaft		Gear tooth connection
Worm gear 20 teeth																																										Alligned with			Gear tooth connection		Alligned with	Affixed to	alligned with
Continuous rotation sensor		Power																																								Affixed to				Alligned with		Alligned	Sensor input
Tilt hinge pin 1																																										Alligned to hole				Affixed to	Alligned		Alligned
Tilt hinge pin 2																																										Alligned to hole				alligned with	Sensor input	Alligned
Tool mount																																										Rotates within				alligned with	Alligned	Affixed to	Affixed to
Rotation sensor bush																																										Affixed within				alligned with	Alligned	Alligned	Alligned
Gearbox base											Affixed to face
sun gear										Alligned	Affixed to motor output shaft	Alligned	Alligned	Alligned	Alligned	Alligned
sun gear										Alligned	Alligned	Alligned	Alligned	Alligned	Alligned	Alligned
planetary gear
planetary gear
planetary gear
carrier										Alligned	Alligned	Alligned	Alligned	Alligned	Alligned	Alligned
output shaft										Output shaft passes through the hole	Alligned	Phystically affixed to output shaft	Alligned	Alligned	Alligned	Alligned
gearbox cover										Physically affixed	Alligned to hole	Passes through hole	Passes through hole	Passes through hole	Passes through hole	Passes through hole
planetary gear
planetary gear
planetary gear
Gearbox base																	Affixed to face
sun gear																Alligned	Affixed to motor output shaft	Alligned	Alligned	Alligned	Alligned	Alligned
sun gear																Alligned	Alligned	Alligned	Alligned	Alligned	Alligned	Alligned
planetary gear
planetary gear
planetary gear
carrier																Alligned	Alligned	Alligned	Alligned	Alligned	Alligned	Alligned with
output shaft																Alligned	Alligned	Alligned	Alligned	Alligned	Alligned	Affixed to physical output
gearbox cover																Affixed to output	Alligned to hole	Alligned	Alligned	Alligned	Alligned
planetary gear
planetary gear
planetary gear
Gearbox base																							Affixed to
sun gear																						Alligned	Affixed to motor output shaft	Alligned	Alligned	Alligned	Alligned	Alligned
sun gear																						Alligned	Alligned	Alligned	Alligned	Alligned	Alligned	Alligned
planetary gear
planetary gear
planetary gear
carrier																						Alligned	Alligned	Alligned	Alligned	Alligned	Alligned	Alligned
output shaft (long)																						Physically affixed	Alligned	Alligned	Alligned	Alligned	Alligned	Alligned
gearbox cover																						Alligned	Alligned	Alligned	Alligned	Alligned	Alligned	Affixed to shaft
planetary gear
planetary gear
planetary gear
Gearbox base																													Affixed to
sun gear																												Alligned	Affixed to motor output shaft	Alligned	Alligned	Alligned	Alligned
sun gear																												Alligned	Alligned	Alligned	Alligned	Alligned	Alligned
planetary gear
planetary gear
planetary gear
carrier																												Alligned	Alligned	Alligned	Alligned	Alligned	Alligned
output shaft (long)																												Affixed to output	Alligned	Alligned	Alligned	Alligned	Alligned
gearbox cover																												Alligned	Alligned	Alligned	Alligned	Alligned	Alligned
planetary gear
planetary gear
planetary gear
External	Attaches to Astrobee	Power, Data
[truncated: 51 more columns]

## Sheet: S5-Coded DSM
832		1	2	3	4	5	6	7	8	9	10	11	12	13	14	15	16	17	18	19	20	21	22	23	24	25	26	27	28	29	30	31	32	33	34	35	36	37	38	39	40	41	42	43	44	45	46	47	48
Base Plate	1		1	1		1	1	1	1	1	1
PCBA	2	1		1					1			1		1				1				1		1				1		1				1			1		1						1			1
DC Motor with gear head I - Base (1)	3	1	1		1		1
Worm gear shaft	4			1		1
Worm gear 20 teeth	5	1			1			1	1	1	1
shoulder motor mount (captures motor - NOTHING ELSE)	6	1		1						1	1
Shoulder yaw rotation sensor mount	7	1				1			1	1	1
Continuous rotation sensor	8	1	1			1		1		1	1
shoulder yaw shaft stopper	9	1				1	1	1	1		1
Shoulder yaw mount (the things that actually moves around)	10	1				1	1	1	1	1		1	1	1	1	1	1
DC Motor with gear head I - Shoulder pitch (2)	11		1								1		1	1	1	1	1
Shoulder yaw shaft	12										1	1		1	1	1	1
Continuous rotation sensor	13		1								1	1	1		1	1	1
Shoulder yaw joint bush	14										1	1	1	1		1	1
Motor Bush	15										1	1	1	1	1		1
Shoulder Pitch linkage	16										1	1	1	1	1	1		1	1	1	1	1	1
DC Motor with gear head II - the turned around (3)	17		1														1		1	1	1	1	1
Motor Bush	18																1	1		1	1	1	1
Elbow joint rotation sensor mount	19																1	1	1		1	1	1
Rotation sensor bush	20																1	1	1	1		1	1
Continuous rotation sensor	21		1														1	1	1	1	1		1
Elbow Pitch Linkage	22																1	1	1	1	1	1		1	1	1	1	1	1
DC Motor with gear head I - Second motor (4)	23		1																				1		1	1	1	1	1
Motor Bush 2	24																						1	1		1	1	1	1
Forearm pitch rotation sensor mount	25																						1	1	1		1	1	1
Rotation sensor bush	26																						1	1	1	1		1	1
Continuous rotation sensor	27		1																				1	1	1	1	1		1
Forearm linkage	28																						1	1	1	1	1	1		1	1	1	1	1	1			1	1		1	1
DC Motor with gear head I (5)	29		1																										1		1	1	1	1
Motor Bush 3	30																												1	1		1	1	1
Wrist pitch rotation sensor mount	31																												1	1	1		1	1
Rotation sensor bush	32																												1	1	1	1		1
Continuous rotation sensor	33		1																										1	1	1	1	1
Pan motor mount	34																												1							1
Pan motor holder mount	35																																		1		1
DC Motor with gear head I (6)	36		1																																	1		1
Worm gear shaft	37																												1								1			1
Continuous rotation sensor	38		1																										1											1	1	1	1
Worm gear 20 teeth	39																																					1	1		1	1	1
Pan shaft	40																												1										1	1		1	1
Pan shaft stopper	41																												1										1	1	1		1
Tilt frame	42																																						1	1	1	1		1			1	1	1
Tilt motor mount	43																																										1		1
DC Motor with gear head I (7)	44		1																																									1		1
Worm gear shaft	45																																												1		1
Worm gear 20 teeth	46																																										1			1		1	1
Continuous rotation sensor	47		1																																								1				1		1
Tilt hinge pin 1	48																																										1				1	1
Tilt hinge pin 2	49																																										1				1	1	1
Tool mount	50																																										1				1	1	1
Rotation sensor bush	51																																										1				1	1	1
Gearbox base	52											1
sun gear	53										1	1	1	1	1	1	1
sun gear	54										1	1	1	1	1	1	1
planetary gear	55
planetary gear	56
planetary gear	57
carrier	58										1	1	1	1	1	1	1
output shaft	59										1	1	1	1	1	1	1
gearbox cover	60										1	1	1	1	1	1	1
planetary gear	61
planetary gear	62
planetary gear	63
Gearbox base	64																	1
sun gear	65																1	1	1	1	1	1	1
sun gear	66																1	1	1	1	1	1	1
planetary gear	67
planetary gear	68
planetary gear	69
carrier	70																1	1	1	1	1	1	1
output shaft	71																1	1	1	1	1	1	1
gearbox cover	72																1	1	1	1	1	1
planetary gear	73
planetary gear	74
planetary gear	75
Gearbox base	76																							1
sun gear	77																						1	1	1	1	1	1	1
sun gear	78																						1	1	1	1	1	1	1
planetary gear	79
planetary gear	80
planetary gear	81
carrier	82																						1	1	1	1	1	1	1
output shaft (long)	83																						1	1	1	1	1	1	1
gearbox cover	84																						1	1	1	1	1	1	1
planetary gear	85
planetary gear	86
planetary gear	87
Gearbox base	88																													1
sun gear	89																												1	1	1	1	1	1
sun gear	90																												1	1	1	1	1	1
planetary gear	91
planetary gear	92
planetary gear	93
carrier	94																												1	1	1	1	1	1
output shaft (long)	95																												1	1	1	1	1	1
gearbox cover	96																												1	1	1	1	1	1
planetary gear	97
planetary gear	98
planetary gear	99
External		1	1
[truncated: 52 more columns]

## Sheet: S7-Soft SubDSM
		1	2	3	4	5	6	7	8	9	10	11	12	13	14	15
standby	1			1	1	1		1
deploy	2	1
place	3		1
pan	4	1
tilt	5	1
withdraw	6	1
stow	7						1
receive signal	8	1
send confirmation	9			1				1
receive confirmation	10		1	1			1	1
send command	11		1	1			1	1
if/then	12		1	1	1	1	1	1
move actuator	13		1	1	1	1	1	1
read position sensor	14		1	1	1	1	1	1
standby mode	15	1	1				1

## Sheet: S8-Full
		1	2	3	4	5	6	7	8	9	10	11	12	13	14	15	16	17	18	19	20	21	22	23	24	25	26	27	28	29	30	31	32	33	34	35	36	37	38	39	40	41	42	43	44	45	46	47	48
standby	1			1	1	1		1
deploy	2	1
place	3		1
pan	4	1
tilt	5	1
withdraw	6	1
stow	7						1
receive signal	8	1
send confirmation	9			1				1
receive confirmation	10		1	1			1	1
send command	11		1	1			1	1
if/then	12		1	1	1	1	1	1
move actuator	13		1	1	1	1	1	1
read position sensor	14		1	1	1	1	1	1
standby mode	15	1	1				1
Base Plate	16																	1	1		1	1	1	1	1	1
PCBA	17	1	1	1	1	1	1	1	1	1	1	1	1	1	1	1	1		1					1			1		1				1				1		1				1		1				1
DC Motor with gear head I - Base (1)	18																1	1		1		1
Worm gear shaft	19																		1		1
Worm gear 20 teeth	20																1			1			1	1	1	1
shoulder motor mount (captures motor - NOTHING ELSE)	21																1		1						1	1
Shoulder yaw rotation sensor mount	22																1				1			1	1	1
Continuous rotation sensor	23																1	1			1		1		1	1
shoulder yaw shaft stopper	24																1				1	1	1	1		1
Shoulder yaw mount (the things that actually moves around)	25																1				1	1	1	1	1		1	1	1	1	1	1
DC Motor with gear head I - Shoulder pitch (2)	26																	1								1		1	1	1	1	1
Shoulder yaw shaft	27																									1	1		1	1	1	1
Continuous rotation sensor	28																	1								1	1	1		1	1	1
Shoulder yaw joint bush	29																									1	1	1	1		1	1
Motor Bush	30																									1	1	1	1	1		1
Shoulder Pitch linkage	31																									1	1	1	1	1	1		1	1	1	1	1	1
DC Motor with gear head II - the turned around (3)	32																	1														1		1	1	1	1	1
Motor Bush	33																															1	1		1	1	1	1
Elbow joint rotation sensor mount	34																															1	1	1		1	1	1
Rotation sensor bush	35																															1	1	1	1		1	1
Continuous rotation sensor	36																	1														1	1	1	1	1		1
Elbow Pitch Linkage	37																															1	1	1	1	1	1		1	1	1	1	1	1
DC Motor with gear head I - Second motor (4)	38																	1																				1		1	1	1	1	1
Motor Bush 2	39																																					1	1		1	1	1	1
Forearm pitch rotation sensor mount	40																																					1	1	1		1	1	1
Rotation sensor bush	41																																					1	1	1	1		1	1
Continuous rotation sensor	42																	1																				1	1	1	1	1		1
Forearm linkage	43																																					1	1	1	1	1	1		1	1	1	1	1
DC Motor with gear head I (5)	44																	1																										1		1	1	1	1
Motor Bush 3	45																																											1	1		1	1	1
Wrist pitch rotation sensor mount	46																																											1	1	1		1	1
Rotation sensor bush	47																																											1	1	1	1		1
Continuous rotation sensor	48																	1																										1	1	1	1	1
Pan motor mount	49																																											1
Pan motor holder mount	50
DC Motor with gear head I (6)	51																	1
Worm gear shaft	52																																											1
Continuous rotation sensor	53																	1																										1
Worm gear 20 teeth	54
Pan shaft	55																																											1
Pan shaft stopper	56																																											1
Tilt frame	57
Tilt motor mount	58
DC Motor with gear head I (7)	59																	1
Worm gear shaft	60
Worm gear 20 teeth	61
Continuous rotation sensor	62																	1
Tilt hinge pin 1	63
Tilt hinge pin 2	64
Tool mount	65
Rotation sensor bush	66
Gearbox base	67																										1
sun gear	68																									1	1	1	1	1	1	1
sun gear	69																									1	1	1	1	1	1	1
planetary gear	70
planetary gear	71
planetary gear	72
carrier	73																									1	1	1	1	1	1	1
output shaft	74																									1	1	1	1	1	1	1
gearbox cover	75																									1	1	1	1	1	1	1
planetary gear	76
planetary gear	77
planetary gear	78
Gearbox base	79																																1
sun gear	80																															1	1	1	1	1	1	1
sun gear	81																															1	1	1	1	1	1	1
planetary gear	82
planetary gear	83
planetary gear	84
carrier	85																															1	1	1	1	1	1	1
output shaft	86																															1	1	1	1	1	1	1
gearbox cover	87																															1	1	1	1	1	1
planetary gear	88
planetary gear	89
planetary gear	90
Gearbox base	91																																						1
sun gear	92																																					1	1	1	1	1	1	1
sun gear	93																																					1	1	1	1	1	1	1
planetary gear	94
planetary gear	95
planetary gear	96
carrier	97																																					1	1	1	1	1	1	1
output shaft (long)	98																																					1	1	1	1	1	1	1
gearbox cover	99																																					1	1	1	1	1	1	1
planetary gear	100
planetary gear	101
planetary gear	102
Gearbox base	103																																												1
sun gear	104																																											1	1	1	1	1	1
sun gear	105																																											1	1	1	1	1	1
planetary gear	106
planetary gear	107
planetary gear	108
carrier	109																																											1	1	1	1	1	1
output shaft (long)	110																																											1	1	1	1	1	1
gearbox cover	111																																											1	1	1	1	1	1
planetary gear	112
planetary gear	113
planetary gear	114
External																	1	1
[truncated: 66 more columns]

## Sheet: S8-Full-LowDetail
		1	2	3	4	5	6	7	8	9	10	11	12	13	14	15	16	17	18	19	20	21	22	23	#REF!	#REF!	#REF!	#REF!	#REF!	#REF!	#REF!	#REF!	#REF!	#REF!	#REF!	#REF!	#REF!	#REF!	#REF!	#REF!	#REF!	#REF!	#REF!	#REF!	#REF!	#REF!	#REF!	#REF!	#REF!
standby	1			1	1	1		1
deploy	2	1
place	3		1
pan	4	1
tilt	5	1
withdraw	6	1
stow	7						1
receive signal	8	1
send confirmation	9			1				1
receive confirmation	10		1	1			1	1
send command	11		1	1			1	1
if/then	12		1	1	1	1	1	1
move actuator	13		1	1	1	1	1	1
read position sensor	14		1	1	1	1	1	1
standby mode	15	1	1				1
Base Plate	16																	1	1		1	1	1	1	1
PCBA	17	1	1	1	1	1	1	1	1	1	1	1	1	1	1	1	1		1					1		1	1				1				1		1				1		1				1
DC Motor with gear head I - Base (1)	18																1	1		1		1
Worm gear shaft	19																		1		1
Worm gear 20 teeth	20																1			1			1	1	1
shoulder motor mount (captures motor - NOTHING ELSE)	21																1		1						1
Shoulder yaw rotation sensor mount	22																1				1			1	1
Continuous rotation sensor	23																1	1			1		1		1
Shoulder yaw mount (the things that actually moves around)	24																1				1	1	1	1		1	1	1	1	1
DC Motor with gear head I - Shoulder pitch (2)	25																	1							1		1	1	1	1
Continuous rotation sensor	26																	1							1	1		1	1	1
Shoulder yaw joint bush	27																								1	1	1		1	1
Motor Bush	28																								1	1	1	1		1
Shoulder Pitch linkage	29																								1	1	1	1	1		1	1	1	1	1	1
DC Motor with gear head II - the turned around (3)	30																	1												1		1	1	1	1	1
Motor Bush	31																													1	1		1	1	1	1
Elbow joint rotation sensor mount	32																													1	1	1		1	1	1
Rotation sensor bush	33																													1	1	1	1		1	1
Continuous rotation sensor	34																	1												1	1	1	1	1		1
Elbow Pitch Linkage	35																													1	1	1	1	1	1		1	1	1	1	1	1
DC Motor with gear head I - Second motor (4)	36																	1																		1		1	1	1	1	1
Motor Bush 2	37																																			1	1		1	1	1	1
Forearm pitch rotation sensor mount	38																																			1	1	1		1	1	1
Rotation sensor bush	39																																			1	1	1	1		1	1
Continuous rotation sensor	40																	1																		1	1	1	1	1		1
Forearm linkage	41																																			1	1	1	1	1	1		1	1	1	1	1	1
DC Motor with gear head I (5)	42																	1																								1		1	1	1	1
Motor Bush 3	43																																									1	1		1	1	1
Wrist pitch rotation sensor mount	44																																									1	1	1		1	1
Rotation sensor bush	45																																									1	1	1	1		1
Continuous rotation sensor	46																	1																								1	1	1	1	1
Pan motor mount	47																																									1							1
Pan motor holder mount	48																																															1
DC Motor with gear head I (6)	49																	1																															1
Worm gear shaft	50																																									1
Continuous rotation sensor	51																	1																								1
Worm gear 20 teeth	52
Tilt frame	53
Tilt motor mount	54
DC Motor with gear head I (7)	55																	1
Worm gear shaft	56
Worm gear 20 teeth	57
Continuous rotation sensor	58																	1
Tool mount	59
Rotation sensor bush	60
Gearbox base	61																									1
sun gear	62																								1	1	1	1	1	1
sun gear	63																								1	1	1	1	1	1
planetary gear	64
planetary gear	65
planetary gear	66
carrier	67																								1	1	1	1	1	1
output shaft	68																								1	1	1	1	1	1
gearbox cover	69																								1	1	1	1	1	1
planetary gear	70
planetary gear	71
planetary gear	72
Gearbox base	73																														1
sun gear	74																													1	1	1	1	1	1	1
sun gear	75																													1	1	1	1	1	1	1
planetary gear	76
planetary gear	77
planetary gear	78
carrier	79																													1	1	1	1	1	1	1
output shaft	80																													1	1	1	1	1	1	1
gearbox cover	81																													1	1	1	1	1	1
planetary gear	82
planetary gear	83
planetary gear	84
Gearbox base	85																																				1
sun gear	86																																			1	1	1	1	1	1	1
sun gear	87																																			1	1	1	1	1	1	1
planetary gear	88
planetary gear	89
planetary gear	90
carrier	91																																			1	1	1	1	1	1	1
output shaft (long)	92																																			1	1	1	1	1	1	1
gearbox cover	93																																			1	1	1	1	1	1	1
planetary gear	94
planetary gear	95
planetary gear	96
Gearbox base	97																																										1
sun gear	98																																									1	1	1	1	1	1
sun gear	99																																									1	1	1	1	1	1
planetary gear	100
planetary gear	101
planetary gear	102
carrier	103																																									1	1	1	1	1	1
output shaft (long)	104																																									1	1	1	1	1	1
gearbox cover	105																																									1	1	1	1	1	1
planetary gear	106
planetary gear	107
planetary gear	108
External																	1	1
[truncated: 60 more columns]

## Sheet: Lookup
General	Specific	Abbreviation	Definition	Examples
Information	Status	SI	Communicates information about its status	Sensor
Information	Control	CI	Communicates signals for the control of another thing	Serial Commands
Material	Human	HM	Humans must be moved	Human attachment
Material	Gas	GM	Gas must be moved
Material	Liquid	LM
Material	Solid	SM
Material	Plasma	PM
Material	Mixture	MM
Energy	Human	HE	Human energy enters the system, pulling levers, etc.
Energy	Acoustic	AE
Energy	Biological	BE
Energy	Chemical	CE
Energy	Electrical	EE
Energy	Electromagnetic	EME
Energy	Hydraulic	HYE
Energy	Mechanical	ME	Gear movement, conflates translation and rotational motion…..	Rotation, mechanism
Energy	Magnetic	MAG
Energy	Pneumatic	PE
Energy	Radioactive	NE
Energy	Thermal	TE
Energy	Strain energy	SE		Flexing
Spatial	Proximity	P	In close proximity, touching, etc.	Touching or fixed
Spatial	Alignment	A	Uses a pin or other form of allignment, including tacking	Pin cnnection
Movement	Translational	LRM	Transfers translation motion				`
Movement	Rotational	RRM	Transfers rotational motion
