# Supplementary material for: Linking solver characteristics, solving processes and solution attributes: A data explainer for an open innovation generated robotic design dataset
Source: Data Brief. 2023 Sep 6;50:109547. doi: 10.1016/j.dib.2023.109547 (PMC10518673; doi:10.1016/j.dib.2023.109547)
Supplement: Supplementary file 1 [file mmc1.zip › Release/Solutions/Solution DSMs/D2-SFA/SFA-7 DSM.xlsx]

## Sheet: S1 - BOM
Component	Group	Note	Quantity		Component	Group	Removable	Notes
SFA Astrobee Mounting Plate			1		SFA Astrobee Mounting Plate						Row Labels	Sum of Quantity
Shoulder Pan Frame			1		Shoulder Pan Frame						(blank)	51
Maxon EC 14			6		Maxon EC 14						Grand Total	51
Planetary Gearhead Motor Coupler			6		Planetary Gearhead Motor Coupler
Maxon GPX 14 Planetary GearHead			6		Maxon GPX 14 Planetary GearHead
Worm Shaft			2		Maxon EC 14
Rotation Sensor			6		Planetary Gearhead Motor Coupler
Axel Pin 3.5x16			1		Maxon GPX 14 Planetary GearHead
Axle Pin 3.5x15			2		Maxon EC 14
GPX 14 Gearhead Bracket			4		Planetary Gearhead Motor Coupler
SFA Tool Interface Plate			1		Maxon GPX 14 Planetary GearHead
Upper Arm Link			2		Maxon EC 14
Pan Tilt Frame			1		Planetary Gearhead Motor Coupler						Row Labels	Count of Component
Axle Pin 3.5x9			1		Maxon GPX 14 Planetary GearHead						(blank)	47
Pan Worm Gear D15			1		Maxon EC 14						Not clear	4
Carpal Link			1		Planetary Gearhead Motor Coupler						Grand Total	51
Forearm Link			2		Maxon GPX 14 Planetary GearHead
Axle Pin 3.5x10.5			1		Maxon EC 14
Roller Bearing GB			1		Planetary Gearhead Motor Coupler
DSUB 15			1		Maxon GPX 14 Planetary GearHead
ISO 4762 -M2x3			4		Rotation Sensor
					Rotation Sensor
					Rotation Sensor
					Rotation Sensor
					Rotation Sensor
					Rotation Sensor
					Worm Shaft
					Worm Shaft
					Axel Pin 3.5x16	Not clear
					Axle Pin 3.5x15	Not clear
					Axle Pin 3.5x15	Not clear
					GPX 14 Gearhead Bracket
					GPX 14 Gearhead Bracket
					GPX 14 Gearhead Bracket
					GPX 14 Gearhead Bracket
					SFA Tool Interface Plate
					Upper Arm Link
					Upper Arm Link
					Pan Tilt Frame
					Axle Pin 3.5x9	Not clear
					Pan Worm Gear D15
					Carpal Link
					Forearm Link
					Forearm Link
					Axle Pin 3.5x10.5
					Roller Bearing GB
					DSUB 15
					ISO 4762 -M2x3
					ISO 4762 -M2x3
					ISO 4762 -M2x3
					ISO 4762 -M2x3
Total			51
					51

## Sheet: S3 - SubDSM
	ISO 4762 -M2x3	ISO 4762 -M2x3	ISO 4762 -M2x3	ISO 4762 -M2x3	SFA Astrobee Mounting Plate	Maxon EC 14 1-Base	Planetary Gearhead Motor Coupler	Maxon GPX 14 Planetary GearHead	Worm Shaft	3x16 Pin shaft	Rotation Sensor (attached to first rise) 2	Shoulder Pan Frame	Maxon EC 14 2- Pan	Planetary Gearhead Motor Coupler	Maxon GPX 14 Planetary GearHead	Rotation Sensor (attached to base and pan) 1	Upper Arm Link (L)	Upper Arm Link (R )	Pin 3.5x10.5	Maxon EC 14 3-First Pitch	Planetary Gearhead Motor Coupler	Maxon GPX 14 Planetary GearHead	Rotation Sensor (second joint) 3	Forearm Link (L)	Forearm Link (R )	Pin 3.5x15	Maxon EC 14 4-Second Pitch	Planetary Gearhead Motor Coupler	Maxon GPX 14 Planetary GearHead	Rotation Sensor (third joint) 4	Carpal Link	Pin 3.5x15	Roller Bearing GB	Pan Worm Gear D15	Rotation Sensor (pan joint situated in structure) 5	Pan Tilt Frame	Maxon EC 14 5-Counter Pan	Planetary Gearhead Motor Coupler	Maxon GPX 14 Planetary GearHead	GPX 14 Gearhead Bracket	GPX 14 Gearhead Bracket	Worm Shaft	Maxon EC 14 6-Final Tilt	Planetary Gearhead Motor Coupler	Maxon GPX 14 Planetary GearHead	GPX 14 Gearhead Bracket	GPX 14 Gearhead Bracket	SFA Tool Interface Plate	3x9 pin shaft?
ISO 4762 -M2x3					Pin connection
ISO 4762 -M2x3					Pin Connection
ISO 4762 -M2x3					Pin Connection
ISO 4762 -M2x3					Pin Connection
SFA Astrobee Mounting Plate	Pin connection	Pin Connection	Pin Connection	Pin Connection		Affixed	Alligned	Rotates around a hole mounted in a frame	Aligned with holes in the base plate	Alligned and affixed to		Rotates around on top of frame				Affixed as sensor input
Maxon EC 14 1-Base					Affixed		Attached through output shaft	Alligned	Alligned
Planetary Gearhead Motor Coupler					Alligned	Attached through output shaft		Attached through output shaft	Alligned
Maxon GPX 14 Planetary GearHead					Rotates around a hole mounted in a frame	Alligned	Attached through output shaft		Affixed to output
Worm Shaft					Aligned with holes in the base plate	Alligned	Alligned	Affixed to output				Worm Geartooth Connection to gear teeth in the base
3x16 Pin shaft in base					Alligned and affixed to						Affixed as sensor input	Rotates within a hole and is attached
Rotation Sensor (attached to first rise) 2										Affixed as sensor input		Sensor physically attached to
Shoulder Pan Frame					Rotates around on top of frame				Worm Geartooth Connection to gear teeth in the base	Rotates within a hole and is attached	Sensor physically attached to		Affixed to surface	Alligned with hole	Rotates through a hole and attached	Sensor Physically attached to	Pin Connection	Pin Connection, Motor connection passes through	Alligned with hole
Maxon EC 14 2- Pan												Affixed to surface		Attached through output shaft	Alligned	Alligned with	Alligned	Alligned	Alligned with hole
Planetary Gearhead Motor Coupler												Alligned with hole	Attached through output shaft		Attached through output shaft	Alligned with hole	Alligned	Alligned	Alligned with hole
Maxon GPX 14 Planetary GearHead												Rotates through a hole and attached	Alligned	Attached through output shaft		Alligned with/Affixed to input	Alligned to shaft	Affixed to motor output shaft in lower hole	Alligned with hole
Rotation Sensor (attached to base and pan) 1					Affixed as sensor input							Sensor Physically attached to	Alligned with	Alligned with hole	Alligned with/Affixed to input		Alligned with hole	Alligned with hole	Alligned with hole
Upper Arm Link (L)												Pin Connection	Alligned	Alligned	Alligned to shaft	Alligned with hole		Alligned to other end, moves parallel	Alligned to shaft, but on opposite ends	Alligned with hole	Alligned with hole	Affixed to frame	Alligned to shaft	Pinned together through motor connection	Alligned to shaft
Upper Arm Link (R )												Pin Connection, Motor connection passes through	Alligned	Alligned	Affixed to motor output shaft in lower hole	Alligned with hole	Alligned to other end, moves parallel		Pin Connection	Alligned with hole	Alligned with hole	Alligned to shaft	Sensor physically attached	Alligned	Pin Connection
Pin 3.5x10.5												Alligned with hole	Alligned with hole	Alligned with hole	Alligned with hole	Alligned with hole	Alligned to shaft, but on opposite ends	Pin Connection		Alligned with hole	Alligned with hole	Alligned to shaft	Sensor Input	Alligned to shaft, but on opposite ends	Physically affixed
Maxon EC 14 3-First Pitch																	Alligned with hole	Alligned with hole	Alligned with hole		Attached through output shaft		Alligned with hole	Alligned with hole	Alligned with hole
Planetary Gearhead Motor Coupler																	Alligned with hole	Alligned with hole	Alligned with hole	Attached through output shaft		Attached through output shaft	Alligned with hole	Alligned with hole	Alligned with hole
Maxon GPX 14 Planetary GearHead																	Affixed to frame	Alligned to shaft	Alligned to shaft		Attached through output shaft		Alligned to shaft	Affixed to motor output shaft	Alligned to shaft
Rotation Sensor (second joint) 3																	Alligned to shaft	Sensor physically attached	Sensor Input	Alligned with hole	Alligned with hole	Alligned to shaft		Alligned with	Alligned with
Forearm Link (L)																	Pinned together through motor connection	Alligned	Alligned to shaft, but on opposite ends	Alligned with hole	Alligned with hole	Affixed to motor output shaft	Alligned with		Holes alligned and moves in parallel	Alligned with			Motor Affixed to frame	Alligned to hole	Pin Connection
Forearm Link (R )																	Alligned to shaft	Pin Connection	Physically affixed	Alligned with hole	Alligned with hole	Alligned to shaft	Alligned with	Holes alligned and moves in parallel		Passes through			Alligned to shaft	Sensor affixed to frame	Pin Connection
Pin 3.5x15																								Alligned with	Passes through				Allgined with	Sensor input	Affixed to
Maxon EC 14 4-Second Pitch																												Attached through output shaft
Planetary Gearhead Motor Coupler																											Attached through output shaft		Attached through output shaft
Maxon GPX 14 Planetary GearHead																								Motor Affixed to frame	Alligned to shaft	Allgined with		Attached through output shaft		Alligned to shaft	Affixed to motor output shaft
Rotation Sensor (third joint) 4																								Alligned to hole	Sensor affixed to frame	Sensor input			Alligned to shaft
Carpal Link																								Pin Connection	Pin Connection	Affixed to			Affixed to motor output shaft			Alligned to hole in frame	Fit into the frame to let things rotate	Affixed to the outside part of the grame	Sensor is affixed to the frame	Alligned to the hole and rotates around the carpal link hole
Pin 3.5x15																															Alligned to hole in frame		Alligned	Alligned	Sensor input	Affixed to frame
Roller Bearing GB																															Fit into the frame to let things rotate	Alligned		Alligned	Alligned with	Fit into the frame to let things rotate
Pan Worm Gear D15																															Affixed to the outside part of the grame	Alligned	Alligned		Alligned with along centerline	Alligned with along centerline						Worm Gear connection
Rotation Sensor (wrist up down joint) 5																															Sensor is affixed to the frame	Sensor input	Alligned with	Alligned with along centerline		Alligned with frame
Pan Tilt Frame																															Alligned to the hole and rotates around the carpal link hole	Affixed to frame	Fit into the frame to let things rotate	Alligned with along centerline	Alligned with frame		Touches frame	Touches frame	Touches frame	Attached with screws	Attached with screws				Affixed to motor output shaft				Attached to pan tilt frame
Maxon EC 14 5-Counter Pan																																				Touches frame		Attached through output shaft		Holds it all in place	Holds it all in place
Planetary Gearhead Motor Coupler																																				Touches frame	Attached through output shaft		Attached through output shaft	Holds it all in place	Holds it all in place
Maxon GPX 14 Planetary GearHead																																				Touches frame		Attached through output shaft		Holds it all in place	Holds it all in place	Attached to motor output shaft
GPX 14 Gearhead Bracket																																				Attached with screws	Holds it all in place	Holds it all in place	Holds it all in place
GPX 14 Gearhead Bracket																																				Attached with screws	Holds it all in place	Holds it all in place	Holds it all in place
Worm Shaft																																		Worm Gear connection					Attached to motor output shaft
Maxon EC 14 6-Final Tilt																																												Attached through output shaft		Holds Motor In Place	Holds Motor in Place	Touches frame
Planetary Gearhead Motor Coupler																																											Attached through output shaft		Attached through output shaft	Holds Motor In Place	Holds Motor In Place	Touches frame
Maxon GPX 14 Planetary GearHead																																				Affixed to motor output shaft								Attached through output shaft		Holds Motor In Place	Holds Motor in Place	Touches frame
GPX 14 Gearhead Bracket																																											Holds Motor In Place	Holds Motor In Place	Holds Motor In Place			Attached with screws
GPX 14 Gearhead Bracket																																											Holds Motor in Place	Holds Motor In Place	Holds Motor in Place			Attached with screws
SFA Tool Interface Plate																																											Touches frame	Touches frame	Touches frame	Attached with screws	Attached with screws
3x9 pin shaft?																																				Attached to pan tilt frame
Rotation Sensor (pan and sixth joint) 6																																																Attached to tool interface plate	Sensor input
DSUB 15																																																Affixed inside
	Screw Connection to Astrobee	Screw Connection to Astrobee	Screw Connection to Astrobee	Screw Connection to Astrobee	Touches Astrobee																																											Touches Tool end
[truncated: 3 more columns]

## Sheet: S4-DSM
	ISO 4762 -M2x3	ISO 4762 -M2x3	ISO 4762 -M2x3	ISO 4762 -M2x3	SFA Astrobee Mounting Plate	Maxon EC 14 1-Base	Planetary Gearhead Motor Coupler	Maxon GPX 14 Planetary GearHead	Worm Shaft	3x16 Pin shaft	Rotation Sensor (attached to first rise) 2	Shoulder Pan Frame	Maxon EC 14 2- Pan	Planetary Gearhead Motor Coupler	Maxon GPX 14 Planetary GearHead	Rotation Sensor (attached to base and pan) 1	Upper Arm Link (L)	Upper Arm Link (R )	Pin 3.5x10.5	Maxon EC 14 3-First Pitch	Planetary Gearhead Motor Coupler	Maxon GPX 14 Planetary GearHead	Rotation Sensor (second joint) 3	Forearm Link (L)	Forearm Link (R )	Pin 3.5x15	Maxon EC 14 4-Second Pitch	Planetary Gearhead Motor Coupler	Maxon GPX 14 Planetary GearHead	Rotation Sensor (third joint) 4	Carpal Link	Pin 3.5x15	Roller Bearing GB	Pan Worm Gear D15	Rotation Sensor (pan joint situated in structure) 5	Pan Tilt Frame	Maxon EC 14 5-Counter Pan	Planetary Gearhead Motor Coupler	Maxon GPX 14 Planetary GearHead	GPX 14 Gearhead Bracket	GPX 14 Gearhead Bracket	Worm Shaft	Maxon EC 14 6-Final Tilt	Planetary Gearhead Motor Coupler	Maxon GPX 14 Planetary GearHead	GPX 14 Gearhead Bracket	GPX 14 Gearhead Bracket	SFA Tool Interface Plate	3x9 pin shaft?
ISO 4762 -M2x3					Pin connection
ISO 4762 -M2x3					Pin Connection
ISO 4762 -M2x3					Pin Connection
ISO 4762 -M2x3					Pin Connection
SFA Astrobee Mounting Plate	Pin connection	Pin Connection	Pin Connection	Pin Connection		Affixed	Alligned	Rotates around a hole mounted in a frame	Aligned with holes in the base plate	Alligned and affixed to		Rotates around on top of frame				Affixed as sensor input
Maxon EC 14 1-Base					Affixed		Attached through output shaft	Alligned	Alligned
Planetary Gearhead Motor Coupler					Alligned	Attached through output shaft		Attached through output shaft	Alligned
Maxon GPX 14 Planetary GearHead					Rotates around a hole mounted in a frame	Alligned	Attached through output shaft		Affixed to output
Worm Shaft					Aligned with holes in the base plate	Alligned	Alligned	Affixed to output				Worm Geartooth Connection to gear teeth in the base
3x16 Pin shaft in base					Alligned and affixed to						Affixed as sensor input	Rotates within a hole and is attached
Rotation Sensor (attached to first rise) 2										Affixed as sensor input		Sensor physically attached to
Shoulder Pan Frame					Rotates around on top of frame				Worm Geartooth Connection to gear teeth in the base	Rotates within a hole and is attached	Sensor physically attached to		Affixed to surface	Alligned with hole	Rotates through a hole and attached	Sensor Physically attached to	Pin Connection	Pin Connection, Motor connection passes through	Alligned with hole
Maxon EC 14 2- Pan												Affixed to surface		Attached through output shaft	Alligned	Alligned with	Alligned	Alligned	Alligned with hole
Planetary Gearhead Motor Coupler												Alligned with hole	Attached through output shaft		Attached through output shaft	Alligned with hole	Alligned	Alligned	Alligned with hole
Maxon GPX 14 Planetary GearHead												Rotates through a hole and attached	Alligned	Attached through output shaft		Alligned with/Affixed to input	Alligned to shaft	Affixed to motor output shaft in lower hole	Alligned with hole
Rotation Sensor (attached to base and pan) 1					Affixed as sensor input							Sensor Physically attached to	Alligned with	Alligned with hole	Alligned with/Affixed to input		Alligned with hole	Alligned with hole	Alligned with hole
Upper Arm Link (L)												Pin Connection	Alligned	Alligned	Alligned to shaft	Alligned with hole		Alligned to other end, moves parallel	Alligned to shaft, but on opposite ends	Alligned with hole	Alligned with hole	Affixed to frame	Alligned to shaft	Pinned together through motor connection	Alligned to shaft
Upper Arm Link (R )												Pin Connection, Motor connection passes through	Alligned	Alligned	Affixed to motor output shaft in lower hole	Alligned with hole	Alligned to other end, moves parallel		Pin Connection	Alligned with hole	Alligned with hole	Alligned to shaft	Sensor physically attached	Alligned	Pin Connection
Pin 3.5x10.5												Alligned with hole	Alligned with hole	Alligned with hole	Alligned with hole	Alligned with hole	Alligned to shaft, but on opposite ends	Pin Connection		Alligned with hole	Alligned with hole	Alligned to shaft	Sensor Input	Alligned to shaft, but on opposite ends	Physically affixed
Maxon EC 14 3-First Pitch																	Alligned with hole	Alligned with hole	Alligned with hole		Attached through output shaft		Alligned with hole	Alligned with hole	Alligned with hole
Planetary Gearhead Motor Coupler																	Alligned with hole	Alligned with hole	Alligned with hole	Attached through output shaft		Attached through output shaft	Alligned with hole	Alligned with hole	Alligned with hole
Maxon GPX 14 Planetary GearHead																	Affixed to frame	Alligned to shaft	Alligned to shaft		Attached through output shaft		Alligned to shaft	Affixed to motor output shaft	Alligned to shaft
Rotation Sensor (second joint) 3																	Alligned to shaft	Sensor physically attached	Sensor Input	Alligned with hole	Alligned with hole	Alligned to shaft		Alligned with	Alligned with
Forearm Link (L)																	Pinned together through motor connection	Alligned	Alligned to shaft, but on opposite ends	Alligned with hole	Alligned with hole	Affixed to motor output shaft	Alligned with		Holes alligned and moves in parallel	Alligned with			Motor Affixed to frame	Alligned to hole	Pin Connection
Forearm Link (R )																	Alligned to shaft	Pin Connection	Physically affixed	Alligned with hole	Alligned with hole	Alligned to shaft	Alligned with	Holes alligned and moves in parallel		Passes through			Alligned to shaft	Sensor affixed to frame	Pin Connection
Pin 3.5x15																								Alligned with	Passes through				Allgined with	Sensor input	Affixed to
Maxon EC 14 4-Second Pitch																												Attached through output shaft
Planetary Gearhead Motor Coupler																											Attached through output shaft		Attached through output shaft
Maxon GPX 14 Planetary GearHead																								Motor Affixed to frame	Alligned to shaft	Allgined with		Attached through output shaft		Alligned to shaft	Affixed to motor output shaft
Rotation Sensor (third joint) 4																								Alligned to hole	Sensor affixed to frame	Sensor input			Alligned to shaft
Carpal Link																								Pin Connection	Pin Connection	Affixed to			Affixed to motor output shaft			Alligned to hole in frame	Fit into the frame to let things rotate	Affixed to the outside part of the grame	Sensor is affixed to the frame	Alligned to the hole and rotates around the carpal link hole
Pin 3.5x15																															Alligned to hole in frame		Alligned	Alligned	Sensor input	Affixed to frame
Roller Bearing GB																															Fit into the frame to let things rotate	Alligned		Alligned	Alligned with	Fit into the frame to let things rotate
Pan Worm Gear D15																															Affixed to the outside part of the grame	Alligned	Alligned		Alligned with along centerline	Alligned with along centerline						Worm Gear connection
Rotation Sensor (wrist up down joint) 5																															Sensor is affixed to the frame	Sensor input	Alligned with	Alligned with along centerline		Alligned with frame
Pan Tilt Frame																															Alligned to the hole and rotates around the carpal link hole	Affixed to frame	Fit into the frame to let things rotate	Alligned with along centerline	Alligned with frame		Touches frame	Touches frame	Touches frame	Attached with screws	Attached with screws				Affixed to motor output shaft				Attached to pan tilt frame
Maxon EC 14 5-Counter Pan																																				Touches frame		Attached through output shaft		Holds it all in place	Holds it all in place
Planetary Gearhead Motor Coupler																																				Touches frame	Attached through output shaft		Attached through output shaft	Holds it all in place	Holds it all in place
Maxon GPX 14 Planetary GearHead																																				Touches frame		Attached through output shaft		Holds it all in place	Holds it all in place	Attached to motor output shaft
GPX 14 Gearhead Bracket																																				Attached with screws	Holds it all in place	Holds it all in place	Holds it all in place
GPX 14 Gearhead Bracket																																				Attached with screws	Holds it all in place	Holds it all in place	Holds it all in place
Worm Shaft																																		Worm Gear connection					Attached to motor output shaft
Maxon EC 14 6-Final Tilt																																												Attached through output shaft		Holds Motor In Place	Holds Motor in Place	Touches frame
Planetary Gearhead Motor Coupler																																											Attached through output shaft		Attached through output shaft	Holds Motor In Place	Holds Motor In Place	Touches frame
Maxon GPX 14 Planetary GearHead																																				Affixed to motor output shaft								Attached through output shaft		Holds Motor In Place	Holds Motor in Place	Touches frame
GPX 14 Gearhead Bracket																																											Holds Motor In Place	Holds Motor In Place	Holds Motor In Place			Attached with screws
GPX 14 Gearhead Bracket																																											Holds Motor in Place	Holds Motor In Place	Holds Motor in Place			Attached with screws
SFA Tool Interface Plate																																											Touches frame	Touches frame	Touches frame	Attached with screws	Attached with screws
3x9 pin shaft?																																				Attached to pan tilt frame
Rotation Sensor (pan and sixth joint) 6																																																Attached to tool interface plate	Sensor input
DSUB 15																																																Affixed inside
	Screw Connection to Astrobee	Screw Connection to Astrobee	Screw Connection to Astrobee	Screw Connection to Astrobee	Touches Astrobee																																											Touches Tool end
[truncated: 3 more columns]

## Sheet: S5-Coded DSM
302		1	2	3	4	5	6	7	8	9	10	11	12	13	14	15	16	17	18	19	20	21	22	23	24	25	26	27	28	29	30	31	32	33	34	35	36	37	38	39	40	41	42	43	44	45	46	47	48
ISO 4762 -M2x3	1					1
ISO 4762 -M2x3	2					1
ISO 4762 -M2x3	3					1
ISO 4762 -M2x3	4					1
SFA Astrobee Mounting Plate	5	1	1	1	1		1	1	1	1	1		1				1
Maxon EC 14 1-Base	6					1		1	1	1
Planetary Gearhead Motor Coupler	7					1	1		1	1
Maxon GPX 14 Planetary GearHead	8					1	1	1		1
Worm Shaft	9					1	1	1	1				1
3x16 Pin shaft in base	10					1						1	1
Rotation Sensor (attached to first rise) 2	11										1		1
Shoulder Pan Frame	12					1				1	1	1		1	1	1	1	1	1	1
Maxon EC 14 2- Pan	13												1		1	1	1	1	1	1
Planetary Gearhead Motor Coupler	14												1	1		1	1	1	1	1
Maxon GPX 14 Planetary GearHead	15												1	1	1		1	1	1	1
Rotation Sensor (attached to base and pan) 1	16					1							1	1	1	1		1	1	1
Upper Arm Link (L)	17												1	1	1	1	1		1	1	1	1	1	1	1	1
Upper Arm Link (R )	18												1	1	1	1	1	1		1	1	1	1	1	1	1
Pin 3.5x10.5	19												1	1	1	1	1	1	1		1	1	1	1	1	1
Maxon EC 14 3-First Pitch	20																	1	1	1		1		1	1	1
Planetary Gearhead Motor Coupler	21																	1	1	1	1		1	1	1	1
Maxon GPX 14 Planetary GearHead	22																	1	1	1		1		1	1	1
Rotation Sensor (second joint) 3	23																	1	1	1	1	1	1		1	1
Forearm Link (L)	24																	1	1	1	1	1	1	1		1	1			1	1	1
Forearm Link (R )	25																	1	1	1	1	1	1	1	1		1			1	1	1
Pin 3.5x15	26																								1	1				1	1	1
Maxon EC 14 4-Second Pitch	27																												1
Planetary Gearhead Motor Coupler	28																											1		1
Maxon GPX 14 Planetary GearHead	29																								1	1	1		1		1	1
Rotation Sensor (third joint) 4	30																								1	1	1			1
Carpal Link	31																								1	1	1			1			1	1	1	1	1
Pin 3.5x15	32																															1		1	1	1	1
Roller Bearing GB	33																															1	1		1	1	1
Pan Worm Gear D15	34																															1	1	1		1	1						1
Rotation Sensor (wrist up down joint) 5	35																															1	1	1	1		1
Pan Tilt Frame	36																															1	1	1	1	1		1	1	1	1	1				1
Maxon EC 14 5-Counter Pan	37																																				1		1		1	1
Planetary Gearhead Motor Coupler	38																																				1	1		1	1	1
Maxon GPX 14 Planetary GearHead	39																																				1		1		1	1	1
GPX 14 Gearhead Bracket	40																																				1	1	1	1
GPX 14 Gearhead Bracket	41																																				1	1	1	1
Worm Shaft	42																																		1					1
Maxon EC 14 6-Final Tilt	43																																												1		1	1	1
Planetary Gearhead Motor Coupler	44																																											1		1	1	1	1
Maxon GPX 14 Planetary GearHead	45																																				1								1		1	1	1
GPX 14 Gearhead Bracket	46																																											1	1	1			1
GPX 14 Gearhead Bracket	47																																											1	1	1			1
SFA Tool Interface Plate	48																																											1	1	1	1	1
3x9 pin shaft?	49																																				1
Rotation Sensor (pan and sixth joint) 6	50																																																1
DSUB 15	51																																																1
		1	1	1	1	1																																											1
[truncated: 3 more columns]

## Sheet: S6 - Elect SubDSM
	Main Processor Board	12 V DC Buck Converter	5 V DC Buck Converter	Power Breakout Board	Breakout Board	Actuator Driver 1	Actuator Driver 2	Actuator Driver 3	Actuator Driver 4	Actuator Driver 5	Actuator Driver 6
Main Processor Board			Power		Data from Astrobee							Data connection Tool, Sensors
12 V DC Buck Converter					Power	Power	Power	Power	Power	Power	Power
5 V DC Buck Converter	Power				Power							Powers all sensors
Power Breakout Board					Power							Powers SAM
Breakout Board	Data from Astrobee	Power	Power	Power								Connects to Astrobee (power and data)
Actuator Driver 1	PWM Motor Data	Power										Power from motor 1
Actuator Driver 2	PWM Motor Data	Power										Power from motor 2
Actuator Driver 3	PWM Motor Data	Power										Power from motor 3
Actuator Driver 4	PWM Motor Data	Power										Power from motor 4
Actuator Driver 5	PWM Motor Data	Power										Power from motor 5
Actuator Driver 6	PWM Motor Data	Power										Power from motor 6
	Data connection Tool, Sensors		Powers all sensors	Powers SAM	Connects to Astrobee (power and data)	Drive motor 1, power	Drive motor 2, power	Drive motor 3, power	Drive motor 4, Power	Drive motor 5, power	Drive motor 6, power

## Sheet: S7-Soft SubDSM
	Standby mode	Attach	Pan	Tilt	Stow	Place Operation	Receive message	send message to astrobee	if	Log Invalid commands	retrieve freepsace location	Retrieve stow location	read position sensors	Set value for sensors	Evaluate sensor error	Drive Actuators	send tool command	receive tool message	Use IK solver
Standby mode		1	1	1	1	1
Attach	1
Pan	1
Tilt	1
Stow	1
Place Operation		1
Receive message	1
send message to astrobee			1	1	1	1
if	1	1	1	1	1	1
Log Invalid commands	1
retrieve freepsace location		1			1
Retrieve stow location					1
read position sensors		1	1	1	1	1
Set value for sensors		1	1	1	1	1
Evaluate sensor error		1	1	1	1	1							1	1
Drive Actuators		1	1	1	1	1
send tool command		1			1	1
receive tool message		1			1	1
Use IK solver						1

## Sheet: S8-Full
		1	2	3	4	5	6	7	8	9	10	11	12	13	14	15	16	17	18	19	20	21	22	23	24	25	26	27	28	29	30	31	32	33	34	35	36	37	38	39	40	41	42	43	44	45	46	47	48
Standby mode	1		1	1	1	1	1
Attach	2	1
Pan	3	1
Tilt	4	1
Stow	5	1
Place Operation	6		1
Receive message	7	1
send message to astrobee	8			1	1	1	1
if	9	1	1	1	1	1	1
Log Invalid commands	10	1
retrieve freepsace location	11		1			1
Retrieve stow location	12					1
read position sensors	13		1	1	1	1	1
Set value for sensors	14		1	1	1	1	1
Evaluate sensor error	15		1	1	1	1	1							1	1
Drive Actuators	16		1	1	1	1	1
send tool command	17		1			1	1
receive tool message	18		1			1	1
Use IK solver	19						1
Main Processor Board	20	1	1	1	1	1	1	1	1	1	1	1	1	1	1	1	1	1	1	1			1		1	1	1	1	1	1	1					1						1					1
12 V DC Buck Converter	21																								1	1	1	1	1	1	1					1
5 V DC Buck Converter	22																				1				1											1						1					1
Power Breakout Board	23																								1											1
Breakout Board	24																				1	1	1	1												1
Actuator Driver 1	25																				1	1														1	1
Actuator Driver 2	26																				1	1														1								1
Actuator Driver 3	27																				1	1														1
Actuator Driver 4	28																				1	1														1
Actuator Driver 5	29																				1	1														1
Actuator Driver 6	30																				1	1														1
ISO 4762 -M2x3	31																																			1
ISO 4762 -M2x3	32																																			1
ISO 4762 -M2x3	33																																			1
ISO 4762 -M2x3	34																																			1
SFA Astrobee Mounting Plate	35																				1	1	1	1	1	1	1	1	1	1	1	1	1	1	1		1	1	1	1	1		1				1
Maxon EC 14 1-Base	36																									1										1		1	1	1
Planetary Gearhead Motor Coupler	37																																			1	1		1	1
Maxon GPX 14 Planetary GearHead	38																																			1	1	1		1
Worm Shaft	39																																			1	1	1	1				1
3x16 Pin shaft in base	40																																			1						1	1
Rotation Sensor (attached to first rise) 2	41																				1		1																		1		1
Shoulder Pan Frame	42																																			1				1	1	1		1	1	1	1	1	1
Maxon EC 14 2- Pan	43																										1																1		1	1	1	1	1
Planetary Gearhead Motor Coupler	44																																										1	1		1	1	1	1
Maxon GPX 14 Planetary GearHead	45																																										1	1	1		1	1	1
Rotation Sensor (attached to base and pan) 1	46																				1		1													1							1	1	1	1		1	1
Upper Arm Link (L)	47																																										1	1	1	1	1		1
Upper Arm Link (R )	48																																										1	1	1	1	1	1
Pin 3.5x10.5	49																																										1	1	1	1	1	1	1
Maxon EC 14 3-First Pitch	50																											1																				1	1
Planetary Gearhead Motor Coupler	51																																															1	1
Maxon GPX 14 Planetary GearHead	52																																															1	1
Rotation Sensor (second joint) 3	53																				1		1																									1	1
Forearm Link (L)	54																																															1	1
Forearm Link (R )	55																																															1	1
Pin 3.5x15	56
Maxon EC 14 4-Second Pitch	57																												1
Planetary Gearhead Motor Coupler	58
Maxon GPX 14 Planetary GearHead	59
Rotation Sensor (third joint) 4	60																				1		1
Carpal Link	61
Pin 3.5x15	62
Roller Bearing GB	63
Pan Worm Gear D15	64
Rotation Sensor (wrist up down joint) 5	65																				1		1
Pan Tilt Frame	66
Maxon EC 14 5-Counter Pan	67																													1
Planetary Gearhead Motor Coupler	68
Maxon GPX 14 Planetary GearHead	69
GPX 14 Gearhead Bracket	70
GPX 14 Gearhead Bracket	71
Worm Shaft	72
Maxon EC 14 6-Final Tilt	73																														1
Planetary Gearhead Motor Coupler	74
Maxon GPX 14 Planetary GearHead	75
GPX 14 Gearhead Bracket	76
GPX 14 Gearhead Bracket	77
SFA Tool Interface Plate	78
3x9 pin shaft?	79
Rotation Sensor (pan and sixth joint) 6	80																				1		1
DSUB 15	81																				1			1
																																1	1	1	1	1
[truncated: 33 more columns]

## Sheet: S8-Full-LowDetail
		1	2	3	4	5	6	7	8	9	10	11	12	13	14	15	16	17	18	19	20	21	22	23	24	25	26	27	28	29	30	31	32	33	34	35	36	37	38	39	40	41	42	43	44	45	46	47	48
Standby mode	1		1	1	1	1	1
Attach	2	1
Pan	3	1
Tilt	4	1
Stow	5	1
Place Operation	6		1
Receive message	7	1
send message to astrobee	8			1	1	1	1
if	9	1	1	1	1	1	1
Log Invalid commands	10	1
retrieve freepsace location	11		1			1
Retrieve stow location	12					1
read position sensors	13		1	1	1	1	1
Set value for sensors	14		1	1	1	1	1
Evaluate sensor error	15		1	1	1	1	1							1	1
Drive Actuators	16		1	1	1	1	1
send tool command	17		1			1	1
receive tool message	18		1			1	1
Use IK solver	19						1
Main Processor Board	20	1	1	1	1	1	1	1	1	1	1	1	1	1	1	1	1	1	1	1			1		1	1	1	1	1	1	1	1					1					1						1
12 V DC Buck Converter	21																								1	1	1	1	1	1	1	1
5 V DC Buck Converter	22																				1				1							1					1					1						1
Power Breakout Board	23																								1							1
Breakout Board	24																				1	1	1	1								1
Actuator Driver 1	25																				1	1										1	1
Actuator Driver 2	26																				1	1										1							1
Actuator Driver 3	27																				1	1										1													1
Actuator Driver 4	28																				1	1										1
Actuator Driver 5	29																				1	1										1
Actuator Driver 6	30																				1	1										1
SFA Astrobee Mounting Plate	31																				1	1	1	1	1	1	1	1	1	1	1		1	1	1	1		1				1
Maxon EC 14 1-Base	32																									1						1		1	1	1
Planetary Gearhead Motor Coupler	33																															1	1		1	1
Maxon GPX 14 Planetary GearHead	34																															1	1	1		1
Worm Shaft	35																															1	1	1	1			1
Rotation Sensor (attached to first rise) 2	36																				1		1															1
Shoulder Pan Frame	37																															1				1	1		1	1	1	1	1	1
Maxon EC 14 2- Pan	38																										1											1		1	1	1	1	1
Planetary Gearhead Motor Coupler	39																																					1	1		1	1	1	1
Maxon GPX 14 Planetary GearHead	40																																					1	1	1		1	1	1
Rotation Sensor (attached to base and pan) 1	41																				1		1									1						1	1	1	1		1	1
Upper Arm Link (L)	42																																					1	1	1	1	1		1	1	1	1	1	1
Upper Arm Link (R )	43																																					1	1	1	1	1	1		1	1	1	1	1
Maxon EC 14 3-First Pitch	44																											1															1	1		1		1	1
Planetary Gearhead Motor Coupler	45																																										1	1	1		1	1	1
Maxon GPX 14 Planetary GearHead	46																																										1	1		1		1	1
Rotation Sensor (second joint) 3	47																				1		1																				1	1	1	1	1		1
Forearm Link (L)	48																																										1	1	1	1	1	1
Forearm Link (R )	49																																										1	1	1	1	1	1	1
Maxon EC 14 4-Second Pitch	50																												1
Planetary Gearhead Motor Coupler	51
Maxon GPX 14 Planetary GearHead	52																																																1
Rotation Sensor (third joint) 4	53																				1		1																										1
Carpal Link	54																																																1
Roller Bearing GB	55
Pan Worm Gear D15	56
Rotation Sensor (wrist up down joint) 5	57																				1		1
Pan Tilt Frame	58
Maxon EC 14 5-Counter Pan	59																													1
Planetary Gearhead Motor Coupler	60
Maxon GPX 14 Planetary GearHead	61
GPX 14 Gearhead Bracket	62
GPX 14 Gearhead Bracket	63
Worm Shaft	64
Maxon EC 14 6-Final Tilt	65																														1
Planetary Gearhead Motor Coupler	66
Maxon GPX 14 Planetary GearHead	67
GPX 14 Gearhead Bracket	68
GPX 14 Gearhead Bracket	69
SFA Tool Interface Plate	70
Rotation Sensor (pan and sixth joint) 6	71																				1		1
DSUB 15	72																				1			1
																																1
[truncated: 24 more columns]

## Sheet: Lookup
General	Specific	Abbreviation	Definition	Examples
Information	Status	SI	Communicates information about its status	Sensor
Information	Control	CI	Communicates signals for the control of another thing	Serial Commands
Material	Human	HM	Humans must be moved	Human attachment
Material	Gas	GM	Gas must be moved
Material	Liquid	LM
Material	Solid	SM
Material	Plasma	PM
Material	Mixture	MM
Energy	Human	HE	Human energy enters the system, pulling levers, etc.
Energy	Acoustic	AE
Energy	Biological	BE
Energy	Chemical	CE
Energy	Electrical	EE
Energy	Electromagnetic	EME
Energy	Hydraulic	HYE
Energy	Mechanical	ME	Gear movement, conflates translation and rotational motion…..	Rotation, mechanism
Energy	Magnetic	MAG
Energy	Pneumatic	PE
Energy	Radioactive	NE
Energy	Thermal	TE
Energy	Strain energy	SE		Flexing
Spatial	Proximity	P	In close proximity, touching, etc.	Touching or fixed
Spatial	Alignment	A	Uses a pin or other form of allignment, including tacking	Pin cnnection
Movement	Translational	LRM	Transfers translation motion				`
Movement	Rotational	RRM	Transfers rotational motion
