# Supplementary material for: Linking solver characteristics, solving processes and solution attributes: A data explainer for an open innovation generated robotic design dataset
Source: Data Brief. 2023 Sep 6;50:109547. doi: 10.1016/j.dib.2023.109547 (PMC10518673; doi:10.1016/j.dib.2023.109547)
Supplement: Supplementary file 1 [file mmc1.zip › Release/Solutions/Solution DSMs/D2-SFA/SFA-6 DSM.xlsx]

## Sheet: S1 - BOM
Component	Group	Note	Quantity		Component	Group	Removable	Notes
Smart robot servo			6		Smart robot servo	X					Row Labels	Sum of Quantity
arduino mega 2560			1		Smart robot servo						(blank)
ultrasonic sensor			1		Smart robot servo						EMA Robotic Arm	82
carbon fiber 3D printed base mount			1		Smart robot servo						Accessory - End Effector	24
carbon fiber 3D printed shoulder pitch			1		Smart robot servo						Accessory - Gear Box 1	12
carbon fiber 3D printed should yaw link			1		Smart robot servo						Accessory - Gear Box 2	12
carbon fiber 3D printed elbow yaw link			1		arduino mega 2560						Accessory - Long Gear Box 1	12
carbon fiber 3D printed wrist yaw link			1		ultrasonic sensor						Accessory - Long Gear Box 2	12
					carbon fiber 3D printed base mount						Grand Total	154
					carbon fiber 3D printed shoulder pitch
					carbon fiber 3D printed should yaw link
					carbon fiber 3D printed elbow yaw link
					carbon fiber 3D printed wrist yaw link						Row Labels	Count of Component
											(blank)
											EMA Robotic Arm	82
											Accessory - End Effector	24
											Accessory - Gear Box 1	12
											Accessory - Gear Box 2	12
											Accessory - Long Gear Box 1	12
											Accessory - Long Gear Box 2	12
											Grand Total	154
Total			13
					13

## Sheet: S3 - SubDSM
	carbon fiber 3D printed base mount	arduino mega 2560	Smart robot servo	carbon fiber 3D printed shoulder pitch	Smart robot servo	ultrasonic sensor	carbon fiber 3D printed shoulder yaw link	Smart robot servo	carbon fiber 3D printed elbow yaw link	Smart robot servo	carbon fiber 3D printed wrist yaw link	Smart robot servo	Smart robot servo
carbon fiber 3D printed base mount		affixed to	affixed to	rotates around										affixed to astrobee
arduino mega 2560	affixed to		power		power	power, data		power		power		power	power	power, data
Smart robot servo	affixed to	power, data		output shaft connected to
carbon fiber 3D printed shoulder pitch	rotates around		output shaft connected to		affixed to	affixed to	rotates around
Smart robot servo		power, data		affixed to			affixed to output
ultrasonic sensor		power		affixed to
carbon fiber 3D printed shoulder yaw link				rotates around	affixed to output			affixed to	rotates around
Smart robot servo		power, data					affixed to		affixed to output
carbon fiber 3D printed elbow yaw link							rotates around	affixed to output		affixed to	rotates around
Smart robot servo		power, data							affixed to		affixed to output link
carbon fiber 3D printed wrist yaw link									rotates around	affixed to output link		affixed to	affixed to
Smart robot servo		power, data									affixed to
Smart robot servo		power, data									affixed to			Affixed to tool
	affixed to astrobee	power, data											Affixed to tool

## Sheet: S4-DSM
52		1	2	3	4	5	6	7	8	9	10	11	12	13
carbon fiber 3D printed base mount	1		1	1	1										1
arduino mega 2560	2	1		1		1	1		1		1		1	1	1
Smart robot servo	3	1	1		1
carbon fiber 3D printed shoulder pitch	4	1		1		1	1	1
Smart robot servo	5		1		1			1
ultrasonic sensor	6		1		1
carbon fiber 3D printed shoulder yaw link	7				1	1			1	1
Smart robot servo	8		1					1		1
carbon fiber 3D printed elbow yaw link	9							1	1		1	1
Smart robot servo	10		1							1		1
carbon fiber 3D printed wrist yaw link	11									1	1		1	1
Smart robot servo	12		1									1
Smart robot servo	13		1									1			1
		1	1											1

## Sheet: S5-Coded DSM
52		1	2	3	4	5	6	7	8	9	10	11	12	13
carbon fiber 3D printed base mount	1		1	1	1										1
arduino mega 2560	2	1		1		1	1		1		1		1	1	1
Smart robot servo	3	1	1		1
carbon fiber 3D printed shoulder pitch	4	1		1		1	1	1
Smart robot servo	5		1		1			1
ultrasonic sensor	6		1		1
carbon fiber 3D printed shoulder yaw link	7				1	1			1	1
Smart robot servo	8		1					1		1
carbon fiber 3D printed elbow yaw link	9							1	1		1	1
Smart robot servo	10		1							1		1
carbon fiber 3D printed wrist yaw link	11									1	1		1	1
Smart robot servo	12		1									1
Smart robot servo	13		1									1			1
		1	1											1

## Sheet: S7-Soft SubDSM
		1	2	3	4	5	6	7	8	9	10	11
unpack	1
attach	2	1
pan	3		1
tilt	4
release	5
stow	6					1
receive command from astrobee	7	1				1
send confirmation to astrobee	8		1				1
receive confirmation to tool	9		1				1
send command to tool	10		1				1
drive motor	11	1	1	1	1	1	1

## Sheet: S8-Full
		1	2	3	4	5	6	7	8	9	10	11	12	13	14	15	16	17	18	19	20	21	22	23	24
unpack	1
attach	2	1
pan	3		1
tilt	4
release	5
stow	6					1
receive command from astrobee	7	1				1
send confirmation to astrobee	8		1				1
receive confirmation to tool	9		1				1
send command to tool	10		1				1
drive motor	11	1	1	1	1	1	1
carbon fiber 3D printed base mount	12													1	1	1										1
arduino mega 2560	13	1	1	1	1	1	1	1	1	1	1	1	1		1		1	1		1		1		1	1	1
Smart robot servo	14												1	1		1
carbon fiber 3D printed shoulder pitch	15												1		1		1	1	1
Smart robot servo	16													1		1			1
ultrasonic sensor	17													1		1
carbon fiber 3D printed shoulder yaw link	18															1	1			1	1
Smart robot servo	19													1					1		1
carbon fiber 3D printed elbow yaw link	20																		1	1		1	1
Smart robot servo	21													1							1		1
carbon fiber 3D printed wrist yaw link	22																				1	1		1	1
Smart robot servo	23													1									1
Smart robot servo	24													1									1			1
													1	1											1

## Sheet: S8-Full-LowDetail
		1	2	3	4	5	6	7	8	9	10	11	12	13	14	15	16	17	18	19	20	21	22	23	24
unpack	1
attach	2	1
pan	3		1
tilt	4
release	5
stow	6					1
receive command from astrobee	7	1				1
send confirmation to astrobee	8		1				1
receive confirmation to tool	9		1				1
send command to tool	10		1				1
drive motor	11	1	1	1	1	1	1
carbon fiber 3D printed base mount	12													1	1	1										1
arduino mega 2560	13	1	1	1	1	1	1	1	1	1	1	1	1		1		1	1		1		1		1	1	1
Smart robot servo	14												1	1		1
carbon fiber 3D printed shoulder pitch	15												1		1		1	1	1
Smart robot servo	16													1		1			1
ultrasonic sensor	17													1		1
carbon fiber 3D printed shoulder yaw link	18															1	1			1	1
Smart robot servo	19													1					1		1
carbon fiber 3D printed elbow yaw link	20																		1	1		1	1
Smart robot servo	21													1							1		1
carbon fiber 3D printed wrist yaw link	22																				1	1		1	1
Smart robot servo	23													1									1
Smart robot servo	24													1									1			1
													1	1											1

## Sheet: Lookup
General	Specific	Abbreviation	Definition	Examples
Information	Status	SI	Communicates information about its status	Sensor
Information	Control	CI	Communicates signals for the control of another thing	Serial Commands
Material	Human	HM	Humans must be moved	Human attachment
Material	Gas	GM	Gas must be moved
Material	Liquid	LM
Material	Solid	SM
Material	Plasma	PM
Material	Mixture	MM
Energy	Human	HE	Human energy enters the system, pulling levers, etc.
Energy	Acoustic	AE
Energy	Biological	BE
Energy	Chemical	CE
Energy	Electrical	EE
Energy	Electromagnetic	EME
Energy	Hydraulic	HYE
Energy	Mechanical	ME	Gear movement, conflates translation and rotational motion…..	Rotation, mechanism
Energy	Magnetic	MAG
Energy	Pneumatic	PE
Energy	Radioactive	NE
Energy	Thermal	TE
Energy	Strain energy	SE		Flexing
Spatial	Proximity	P	In close proximity, touching, etc.	Touching or fixed
Spatial	Alignment	A	Uses a pin or other form of allignment, including tacking	Pin cnnection
Movement	Translational	LRM	Transfers translation motion				`
Movement	Rotational	RRM	Transfers rotational motion
