# Supplementary material for: Linking solver characteristics, solving processes and solution attributes: A data explainer for an open innovation generated robotic design dataset
Source: Data Brief. 2023 Sep 6;50:109547. doi: 10.1016/j.dib.2023.109547 (PMC10518673; doi:10.1016/j.dib.2023.109547)
Supplement: Supplementary file 1 [file mmc1.zip › Release/Solutions/Solution DSMs/D3-SPAM/SPAM-7 DSM.xlsx]

## Sheet: S1 - BOM
Component	Group	Note	Quantity		Component	Group	Removable	Notes
Basemount	Robotic Arm		1		Basemount	Robotic Arm					Row Labels	Sum of Quantity
shoulder pitch link	Robotic Arm		1		shoulder pitch link	Robotic Arm					(blank)
shoulder yaw link	Robotic Arm		1		shoulder yaw link	Robotic Arm					Robotic Arm	21
elbow yaw link	Robotic Arm		1		elbow yaw link	Robotic Arm					SPAM Clamper	15
wrist yaw link	Robotic Arm		1		wrist yaw link	Robotic Arm					Grand Total	36
DC motor with gear head	Robotic Arm		5		DC motor with gear head	Robotic Arm
continuous rotation sensor	Robotic Arm		5		continuous rotation sensor	Robotic Arm
extended shaft	Robotic Arm		5		extended shaft	Robotic Arm
PCBA	Robotic Arm		1		DC motor with gear head	Robotic Arm
Clamper body and wrist pitch link	SPAM Clamper		1		continuous rotation sensor	Robotic Arm
DC motor with gear head	SPAM Clamper		1		extended shaft	Robotic Arm
Continuous rotation sensor	SPAM Clamper		1		DC motor with gear head	Robotic Arm
Clamp finger base left	SPAM Clamper		1		continuous rotation sensor	Robotic Arm					Row Labels	Count of Component
clamp finger base right	SPAM Clamper		1		extended shaft	Robotic Arm					(blank)
clamp finger plate	SPAM Clamper		2		DC motor with gear head	Robotic Arm					Robotic Arm	21
clamp plate stopper	SPAM Clamper		4		continuous rotation sensor	Robotic Arm					SPAM Clamper	15
compression spring	SPAM Clamper		2		extended shaft	Robotic Arm					Grand Total	36
motor gear	SPAM Clamper		1		DC motor with gear head	Robotic Arm
rotation sensor mount	SPAM Clamper		1		continuous rotation sensor	Robotic Arm
					extended shaft	Robotic Arm
					PCBA	Robotic Arm
					Clamper body and wrist pitch link	SPAM Clamper
					DC motor with gear head	SPAM Clamper
					Continuous rotation sensor	SPAM Clamper
					Clamp finger base left	SPAM Clamper
					clamp finger base right	SPAM Clamper
					clamp finger plate	SPAM Clamper
					clamp finger plate	SPAM Clamper
					clamp plate stopper	SPAM Clamper
					clamp plate stopper	SPAM Clamper
					clamp plate stopper	SPAM Clamper
					clamp plate stopper	SPAM Clamper
					compression spring	SPAM Clamper
					compression spring	SPAM Clamper
					motor gear	SPAM Clamper
					rotation sensor mount	SPAM Clamper
Total			36
					36

## Sheet: S2 - Subsys
Robotic Arm		1	1
SPAM Clamper	1		1
	1	1

## Sheet: S3 - SubDSM
126	Basemount	PCBA	DC motor with gear head	continuous rotation sensor	extended shaft	shoulder pitch link	shoulder yaw link	DC motor with gear head	continuous rotation sensor	extended shaft	DC motor with gear head	continuous rotation sensor	extended shaft	elbow yaw link	DC motor with gear head	continuous rotation sensor	extended shaft	wrist yaw link	DC motor with gear head	continuous rotation sensor	extended shaft
Basemount		physically attached	physicall attached and passes through	physically attached	passes through a hole/alligned	Alligned with hole																interface to astrobee
PCBA	physically attached		power, data	power				power	power, data		power	power, data			power	power, data			power	power, data		Power, Data
DC motor with gear head	physicall attached and passes through	power, data		alligned with	physically affixed to motor output	Alligned with hole
continuous rotation sensor	physically attached	power	alligned with		input to sensor	Alligned with hole
extended shaft	passes through a hole/alligned		physically affixed to motor output	input to sensor		Affixed to motor output
shoulder pitch link	Alligned with hole		Alligned with hole	Alligned with hole	Affixed to motor output		Alligned with	Alligned with	Alligned with	Affixed to motor output
shoulder yaw link						Alligned with		Affixed to	Affixed to	alligned with	Affixed to	affixed to	alligned with	Alligned with
DC motor with gear head		power, data				Alligned with	Affixed to		alligned with	physically affixed to motor output
continuous rotation sensor		power				Alligned with	Affixed to	alligned with		input to sensor
extended shaft						Affixed to motor output	alligned with	physically affixed to motor output	input to sensor
DC motor with gear head		power, data					Affixed to					alligned with	physically affixed to motor output	alligned with
continuous rotation sensor		power					affixed to				alligned with		input to sensor	alligned with
extended shaft							alligned with				physically affixed to motor output	input to sensor		affixed to motor output
elbow yaw link							Alligned with				alligned with	alligned with	affixed to motor output		Affixed to	Affixed to	alligned with	Alligned with
DC motor with gear head		power, data												Affixed to		alligned with	physically affixed to motor output	alligned with
continuous rotation sensor		power												Affixed to	alligned with		input to sensor	alligned with
extended shaft														alligned with	physically affixed to motor output	input to sensor		Affixed to
wrist yaw link														Alligned with	alligned with	alligned with	Affixed to		Affixed to	Affixed to	alligned with	Alligned to module
DC motor with gear head		power, data																Affixed to		alligned with	physically affixed to motor output	Alligned to module
continuous rotation sensor		power																Affixed to	alligned with		input to sensor	Alligned to module
extended shaft																		alligned with	physically affixed to motor output	input to sensor		Affixed to output
External	interface to astrobee	Power, Data																Alligned to module	Alligned to module	Alligned to module	Affixed to output
	Clamper body and wrist pitch link	DC motor with gear head	motor gear	Continuous rotation sensor	rotation sensor mount	Clamp finger base left	clamp plate stopper	clamp plate stopper	compression spring	clamp finger plate	clamp finger base right	clamp plate stopper	clamp plate stopper	compression spring	clamp finger plate	External
Clamper body and wrist pitch link		Affixed to	Alligned with hole	Alligned with hole	Affixed to	Slides along track					Slides along track					Affixed to
DC motor with gear head	Affixed to		Affixed to	Alligned with	Alligned with											Power, Data
motor gear	Alligned with hole	Affixed to		Alligned with and affixed to	alligned with	Gear transmission					Gear transmission
Continuous rotation sensor	Alligned with hole	Alligned with	Alligned with and affixed to		Affixed to											Power
rotation sensor mount	Affixed to	Alligned with	alligned with	Affixed to
Clamp finger base left	Slides along track		Gear transmission				Slides in and pushes against	Slides in and pushes against	Pushes off of	Alligned with
clamp plate stopper						Slides in and pushes against				Affixed to
clamp plate stopper						Slides in and pushes against				Affixed to
compression spring						Pushes off of				Pushes on
clamp finger plate						Alligned with	Affixed to	Affixed to	Pushes on							Touches ISS Handrail
clamp finger base right	Slides along track		Gear transmission									Slides in and pushes against	Slides in and pushes against	Pushes off of	Alligned with
clamp plate stopper											Slides in and pushes against				Affixed to
clamp plate stopper											Slides in and pushes against				Affixed to
compression spring											Pushes off of				Pushes on
clamp finger plate											Alligned with	Affixed to	Affixed to	Pushes on		Touches ISS Handrail
External	Affixed to	Power		Power,Data						Touches ISS Handrail					Touches ISS Handrail

## Sheet: S4-DSM
114	Basemount	PCBA	DC motor with gear head	continuous rotation sensor	extended shaft	shoulder pitch link	shoulder yaw link	DC motor with gear head	continuous rotation sensor	extended shaft	DC motor with gear head	continuous rotation sensor	extended shaft	elbow yaw link	DC motor with gear head	continuous rotation sensor	extended shaft	wrist yaw link	DC motor with gear head	continuous rotation sensor	extended shaft	Clamper body and wrist pitch link	DC motor with gear head	motor gear	Continuous rotation sensor	rotation sensor mount	Clamp finger base left	clamp plate stopper	clamp plate stopper	compression spring	clamp finger plate	clamp finger base right	clamp plate stopper	clamp plate stopper	compression spring	clamp finger plate	External
Basemount		physically attached	physicall attached and passes through	physically attached	passes through a hole/alligned	Alligned with hole																															interface to astrobee
PCBA	physically attached		power, data	power				power	power, data		power	power, data			power	power, data			power	power, data			power		power, data												Power, Data
DC motor with gear head	physicall attached and passes through	power, data		alligned with	physically affixed to motor output	Alligned with hole
continuous rotation sensor	physically attached	power	alligned with		input to sensor	Alligned with hole
extended shaft	passes through a hole/alligned		physically affixed to motor output	input to sensor		Affixed to motor output
shoulder pitch link	Alligned with hole		Alligned with hole	Alligned with hole	Affixed to motor output		Alligned with	Alligned with	Alligned with	Affixed to motor output
shoulder yaw link						Alligned with		Affixed to	Affixed to	alligned with	Affixed to	affixed to	alligned with	Alligned with
DC motor with gear head		power, data				Alligned with	Affixed to		alligned with	physically affixed to motor output
continuous rotation sensor		power				Alligned with	Affixed to	alligned with		input to sensor
extended shaft						Affixed to motor output	alligned with	physically affixed to motor output	input to sensor
DC motor with gear head		power, data					Affixed to					alligned with	physically affixed to motor output	alligned with
continuous rotation sensor		power					affixed to				alligned with		input to sensor	alligned with
extended shaft							alligned with				physically affixed to motor output	input to sensor		affixed to motor output
elbow yaw link							Alligned with				alligned with	alligned with	affixed to motor output		Affixed to	Affixed to	alligned with	Alligned with
DC motor with gear head		power, data												Affixed to		alligned with	physically affixed to motor output	alligned with
continuous rotation sensor		power												Affixed to	alligned with		input to sensor	alligned with
extended shaft														alligned with	physically affixed to motor output	input to sensor		Affixed to
wrist yaw link														Alligned with	alligned with	alligned with	Affixed to		Affixed to	Affixed to	alligned with	Alligned to module
DC motor with gear head		power, data																Affixed to		alligned with	physically affixed to motor output	Alligned to module
continuous rotation sensor		power																Affixed to	alligned with		input to sensor	Alligned to module
extended shaft																		alligned with	physically affixed to motor output	input to sensor		Affixed to output
Clamper body and wrist pitch link																		Alligned to module	Alligned to module	Alligned to module	Affixed to output		Affixed to	Alligned with hole	Alligned with hole	Affixed to	Slides along track					Slides along track
DC motor with gear head		power, data																				Affixed to		Affixed to	Alligned with	Alligned with
motor gear																						Alligned with hole	Affixed to		Alligned with and affixed to	alligned with	Gear transmission					Gear transmission
Continuous rotation sensor		power																				Alligned with hole	Alligned with	Alligned with and affixed to		Affixed to
rotation sensor mount																						Affixed to	Alligned with	alligned with	Affixed to
Clamp finger base left																						Slides along track		Gear transmission				Slides in and pushes against	Slides in and pushes against	Pushes off of	Alligned with
clamp plate stopper																											Slides in and pushes against				Affixed to
clamp plate stopper																											Slides in and pushes against				Affixed to
compression spring																											Pushes off of				Pushes on
clamp finger plate																											Alligned with	Affixed to	Affixed to	Pushes on							Touches ISS Handrail
clamp finger base right																						Slides along track		Gear transmission									Slides in and pushes against	Slides in and pushes against	Pushes off of	Alligned with
clamp plate stopper																																Slides in and pushes against				Affixed to
clamp plate stopper																																Slides in and pushes against				Affixed to
compression spring																																Pushes off of				Pushes on
clamp finger plate																																Alligned with	Affixed to	Affixed to	Pushes on		Touches ISS Handrail
External	interface to astrobee	Power, Data																													Touches ISS Handrail					Touches ISS Handrail

## Sheet: S5-Coded DSM
114		1	2	3	4	5	6	7	8	9	10	11	12	13	14	15	16	17	18	19	20	21	22	23	24	25	26	27	28	29	30	31	32	33	34	35	36	External
Basemount	1		1	1	1	1	1																															1
PCBA	2	1		1	1				1	1		1	1			1	1			1	1			1		1												1
DC motor with gear head	3	1	1		1	1	1
continuous rotation sensor	4	1	1	1		1	1
extended shaft	5	1		1	1		1
shoulder pitch link	6	1		1	1	1		1	1	1	1
shoulder yaw link	7						1		1	1	1	1	1	1	1
DC motor with gear head	8		1				1	1		1	1
continuous rotation sensor	9		1				1	1	1		1
extended shaft	10						1	1	1	1
DC motor with gear head	11		1					1					1	1	1
continuous rotation sensor	12		1					1				1		1	1
extended shaft	13							1				1	1		1
elbow yaw link	14							1				1	1	1		1	1	1	1
DC motor with gear head	15		1												1		1	1	1
continuous rotation sensor	16		1												1	1		1	1
extended shaft	17														1	1	1		1
wrist yaw link	18														1	1	1	1		1	1	1	1
DC motor with gear head	19		1																1		1	1	1
continuous rotation sensor	20		1																1	1		1	1
extended shaft	21																		1	1	1		1
Clamper body and wrist pitch link	22																		1	1	1	1		1	1	1	1	1					1
DC motor with gear head	23		1																				1		1	1	1
motor gear	24																						1	1		1	1	1					1
Continuous rotation sensor	25		1																				1	1	1		1
rotation sensor mount	26																						1	1	1	1
Clamp finger base left	27																						1		1				1	1	1	1
clamp plate stopper	28																											1				1
clamp plate stopper	29																											1				1
compression spring	30																											1				1
clamp finger plate	31																											1	1	1	1							1
clamp finger base right	32																						1		1									1	1	1	1
clamp plate stopper	33																																1				1
clamp plate stopper	34																																1				1
compression spring	35																																1				1
clamp finger plate	36																																1	1	1	1		1
External		1	1																													1					1

## Sheet: S6 - Elect SubDSM
Control PCB-Arm

## Sheet: S7-Soft SubDSM
Standby		1	1
Attach	1
Retract	1
Drive Motor		1	1
Read Rotation Sensor		1	1
If Then		1	1
Receive command	1
Send confirmation		1	1

## Sheet: S8-Full
		1	2	3	4	5	6	7	8	9	10	11	12	13	14	15	16	17	18	19	20	21	22	23	24	25	26	27	28	29	30	31	32	33	34	35	36	37	38	39	40	41	42	43	44
Standby	1		1	1
Attach	2	1
Retract	3	1
Drive Motor	4		1	1
Read Rotation Sensor	5		1	1
If Then	6		1	1
Receive command	7	1
Send confirmation	8		1	1
Basemount	9										1	1	1	1	1																															1
PCBA	10	1	1	1	1	1	1	1	1	1		1	1				1	1		1	1			1	1			1	1			1		1												1
DC motor with gear head	11									1	1		1	1	1
continuous rotation sensor	12									1	1	1		1	1
extended shaft	13									1		1	1		1
shoulder pitch link	14									1		1	1	1		1	1	1	1
shoulder yaw link	15														1		1	1	1	1	1	1	1
DC motor with gear head	16										1				1	1		1	1
continuous rotation sensor	17										1				1	1	1		1
extended shaft	18														1	1	1	1
DC motor with gear head	19										1					1					1	1	1
continuous rotation sensor	20										1					1				1		1	1
extended shaft	21															1				1	1		1
elbow yaw link	22															1				1	1	1		1	1	1	1
DC motor with gear head	23										1												1		1	1	1
continuous rotation sensor	24										1												1	1		1	1
extended shaft	25																						1	1	1		1
wrist yaw link	26																						1	1	1	1		1	1	1	1
DC motor with gear head	27										1																1		1	1	1
continuous rotation sensor	28										1																1	1		1	1
extended shaft	29																										1	1	1		1
Clamper body and wrist pitch link	30																										1	1	1	1		1	1	1	1	1					1
DC motor with gear head	31										1																				1		1	1	1
motor gear	32																														1	1		1	1	1					1
Continuous rotation sensor	33										1																				1	1	1		1
rotation sensor mount	34																														1	1	1	1
Clamp finger base left	35																														1		1				1	1	1	1
clamp plate stopper	36																																			1				1
clamp plate stopper	37																																			1				1
compression spring	38																																			1				1
clamp finger plate	39																																			1	1	1	1							1
clamp finger base right	40																														1		1									1	1	1	1
clamp plate stopper	41																																								1				1
clamp plate stopper	42																																								1				1
compression spring	43																																								1				1
clamp finger plate	44																																								1	1	1	1		1
External										1	1																													1					1

## Sheet: S8-Full-LowDetail
		1	2	3	4	5	6	7	8	9	10	11	12	13	14	15	16	17	18	19	20	21	22	23	24	25	26	27	28	29	30	31	32	33	34	35	36	37	38	39
Standby	1		1	1
Attach	2	1
Retract	3	1
Drive Motor	4		1	1
Read Rotation Sensor	5		1	1
If Then	6		1	1
Receive command	7	1
Send confirmation	8		1	1
Basemount	9										1	1	1	1																											1
PCBA	10	1	1	1	1	1	1	1	1	1		1	1			1	1	1	1		1	1		1	1		1		1												1
DC motor with gear head	11									1	1		1	1
continuous rotation sensor	12									1	1	1		1
shoulder pitch link	13									1		1	1		1	1	1
shoulder yaw link	14													1		1	1	1	1	1
DC motor with gear head	15										1			1	1		1
continuous rotation sensor	16										1			1	1	1
DC motor with gear head	17										1				1				1	1
continuous rotation sensor	18										1				1			1		1
elbow yaw link	19														1			1	1		1	1	1
DC motor with gear head	20										1									1		1	1
continuous rotation sensor	21										1									1	1		1
wrist yaw link	22																			1	1	1		1	1	1
DC motor with gear head	23										1												1		1	1
continuous rotation sensor	24										1												1	1		1
Clamper body and wrist pitch link	25																						1	1	1		1	1	1	1	1					1
DC motor with gear head	26										1															1		1	1	1
motor gear	27																									1	1		1	1	1					1
Continuous rotation sensor	28										1															1	1	1		1
rotation sensor mount	29																									1	1	1	1
Clamp finger base left	30																									1		1				1	1	1	1
clamp plate stopper	31																														1				1
clamp plate stopper	32																														1				1
compression spring	33																														1				1
clamp finger plate	34																														1	1	1	1							1
clamp finger base right	35																									1		1									1	1	1	1
clamp plate stopper	36																																			1				1
clamp plate stopper	37																																			1				1
compression spring	38																																			1				1
clamp finger plate	39																																			1	1	1	1		1
External										1	1																								1					1

## Sheet: Lookup
General	Specific	Abbreviation	Definition	Examples
Information	Status	SI	Communicates information about its status	Sensor
Information	Control	CI	Communicates signals for the control of another thing	Serial Commands
Material	Human	HM	Humans must be moved	Human attachment
Material	Gas	GM	Gas must be moved
Material	Liquid	LM
Material	Solid	SM
Material	Plasma	PM
Material	Mixture	MM
Energy	Human	HE	Human energy enters the system, pulling levers, etc.
Energy	Acoustic	AE
Energy	Biological	BE
Energy	Chemical	CE
Energy	Electrical	EE
Energy	Electromagnetic	EME
Energy	Hydraulic	HYE
Energy	Mechanical	ME	Gear movement, conflates translation and rotational motion…..	Rotation, mechanism
Energy	Magnetic	MAG
Energy	Pneumatic	PE
Energy	Radioactive	NE
Energy	Thermal	TE
Energy	Strain energy	SE		Flexing
Spatial	Proximity	P	In close proximity, touching, etc.	Touching or fixed
Spatial	Alignment	A	Uses a pin or other form of allignment, including tacking	Pin cnnection
Movement	Translational	LRM	Transfers translation motion				`
Movement	Rotational	RRM	Transfers rotational motion
