# Supplementary material for: Linking solver characteristics, solving processes and solution attributes: A data explainer for an open innovation generated robotic design dataset
Source: Data Brief. 2023 Sep 6;50:109547. doi: 10.1016/j.dib.2023.109547 (PMC10518673; doi:10.1016/j.dib.2023.109547)
Supplement: Supplementary file 1 [file mmc1.zip › Release/Solutions/Solution DSMs/D3-SPAM/SPAM-2 DSM.xlsx]

## Sheet: S1 - BOM
Component	Group	Note	Quantity		Component	Group	Removable	Notes
Astrobee Base	Mech subsystem		1		Astrobee Base	Mech subsystem					Row Labels	Sum of Quantity
Link 1	Mech subsystem		1		Link 1	Mech subsystem					(blank)
Link 2	Mech subsystem		1		Link 2	Mech subsystem					Mech subsystem	39
Link 3	Mech subsystem		1		Link 3	Mech subsystem					Electrical Subsystem	9
Link 4	Mech subsystem		1		Link 4	Mech subsystem					Grand Total	48
Gripper Wheel	Mech subsystem		1		Gripper Wheel	Mech subsystem
Finger Guide	Mech subsystem		2		Finger Guide	Mech subsystem
Finger	Mech subsystem		2		Finger	Mech subsystem		2
Connector	Mech subsystem		2		Connector	Mech subsystem
M1.5 Screw	Mech subsystem		4		Finger Guide	Mech subsystem
M1.8 Screw	Mech subsystem		10		Finger	Mech subsystem
M6 Screw	Mech subsystem		4		Connector	Mech subsystem
M1 Servo Screw	Mech subsystem		5		M1.5 Screw	Mech subsystem					Row Labels	Count of Component
M1 Connector Screw	Mech subsystem		4		M1.5 Screw	Mech subsystem					(blank)
Hitech Servo	Electrical Subsystem		5		M1.5 Screw	Mech subsystem					Mech subsystem	39
Arduino Nano	Electrical Subsystem		1		M1.5 Screw	Mech subsystem					Electrical Subsystem	9
Voltage Regulator 7805	Electrical Subsystem		1		M1.8 Screw	Mech subsystem					Grand Total	48
Tactile Sensors	Electrical Subsystem		2		M1.8 Screw	Mech subsystem
					M1.8 Screw	Mech subsystem
					M1.8 Screw	Mech subsystem
					M1.8 Screw	Mech subsystem
					M1.8 Screw	Mech subsystem
					M1.8 Screw	Mech subsystem
					M1.8 Screw	Mech subsystem
					M1.8 Screw	Mech subsystem
					M1.8 Screw	Mech subsystem
					M6 Screw	Mech subsystem
					M6 Screw	Mech subsystem
					M6 Screw	Mech subsystem
					M6 Screw	Mech subsystem
					M1 Servo Screw	Mech subsystem
					M1 Servo Screw	Mech subsystem
					M1 Servo Screw	Mech subsystem
					M1 Servo Screw	Mech subsystem
					M1 Servo Screw	Mech subsystem
					M1 Connector Screw	Mech subsystem
					M1 Connector Screw	Mech subsystem
					M1 Connector Screw	Mech subsystem
					M1 Connector Screw	Mech subsystem
					Hitech Servo	Electrical Subsystem
					Hitech Servo	Electrical Subsystem
					Hitech Servo	Electrical Subsystem
					Hitech Servo	Electrical Subsystem
					Hitech Servo	Electrical Subsystem
					Arduino Nano	Electrical Subsystem
					Voltage Regulator 7805	Electrical Subsystem
					Tactile Sensors	Electrical Subsystem
					Tactile Sensors	Electrical Subsystem
Total			48
					48

## Sheet: S2 - Subsys
	Mech subsystem	Electrical Subsystem
Mech subsystem		Power data	Mechanical
Electrical Subsystem	Power, data		Power, Data
	Mechanical	Power, Data

## Sheet: S3 - SubDSM
	M6 Screw	M6 Screw	M6 Screw	M6 Screw	Astrobee Base	M1.8 Screw	M1.8 Screw	M1 Servo Screw	Link 1	M1.8 Screw	M1.8 Screw	M1 Servo Screw	Link 2	M1.8 Screw	M1.8 Screw	M1 Servo Screw	Link 3	M1.8 Screw	M1.8 Screw	M1 Servo Screw	Link 4	M1.8 Screw	M1.8 Screw	M1 Servo Screw	Gripper Wheel	M1.5 Screw	M1.5 Screw	M1.5 Screw	M1.5 Screw	Finger Guide	Connector	M1 Connector Screw	M1 Connector Screw	Finger	Finger Guide	Connector	M1 Connector Screw	M1 Connector Screw	Finger
M6 Screw					Pin through and capture																																			Screw into
M6 Screw					Pin through and capture																																			Screw into
M6 Screw					Pin through and capture																																			Screw into
M6 Screw					Pin through and capture																																			Screw into
Astrobee Base	Pin through and capture	Pin through and capture	Pin through and capture	Pin through and capture		Screw into	Screw into																																	Alligned and touches interface
M1.8 Screw					Screw into
M1.8 Screw					Screw into
M1 Servo Screw									Screw into
Link 1								Screw into		Screw into	Screw into
M1.8 Screw									Screw into
M1.8 Screw									Screw into
M1 Servo Screw													Screw into
Link 2												Screw into		Screw into	Screw into
M1.8 Screw													Screw into
M1.8 Screw													Screw into
M1 Servo Screw																	Screw into
Link 3																Screw into		Screw into	Screw into
M1.8 Screw																	Screw into
M1.8 Screw																	Screw into
M1 Servo Screw																					Screw into
Link 4																				Screw into		Screw into	Screw into			Screw into	Screw into	Screw into	Screw into	Alligned with					Alligned with
M1.8 Screw																					Screw into
M1.8 Screw																					Screw into
M1 Servo Screw																									pin through and captured
Gripper Wheel																								pin through and captured							Alligned with	screw into				Alligned with	screw into
M1.5 Screw																					Screw into									Pin through and capture
M1.5 Screw																					Screw into									Pin through and capture
M1.5 Screw																					Screw into														Pin through and capture
M1.5 Screw																					Screw into														Pin through and capture
Finger Guide																					Alligned with					Pin through and capture	Pin through and capture								Alligned
Connector																									Alligned with							pin through	pin through
M1 Connector Screw																									screw into						pin through
M1 Connector Screw																															pin through			screw into
Finger																																	screw into							Touches ISS Handrail
Finger Guide																					Alligned with							Pin through and capture	Pin through and capture	Alligned
Connector																									Alligned with												pin through	pin through
M1 Connector Screw																									screw into											pin through
M1 Connector Screw																																				pin through			screw into
Finger																																						screw into		Touches ISS Handrail
	Screw into	Screw into	Screw into	Screw into	Alligned and touches interface																													Touches ISS Handrail					Touches ISS Handrail
	Hitech Servo	Hitech Servo	Hitech Servo	Hitech Servo	Hitech Servo	Arduino Nano	Voltage Regulator 7805	Tactile Sensors	Tactile Sensors
Hitech Servo						Power, Data
Hitech Servo						Power, Data
Hitech Servo						Power, Data
Hitech Servo						Power, Data
Hitech Servo						Power, Data
Arduino Nano	Power	Power	Power	Power	Power		Power	Power, Data	Power, Data
Voltage Regulator 7805						Power
Tactile Sensors						Power
Tactile Sensors						Power

## Sheet: S4-DSM
	M6 Screw	M6 Screw	M6 Screw	M6 Screw	Astrobee Base	M1.8 Screw	M1.8 Screw	M1 Servo Screw	Link 1	M1.8 Screw	M1.8 Screw	M1 Servo Screw	Link 2	M1.8 Screw	M1.8 Screw	M1 Servo Screw	Link 3	M1.8 Screw	M1.8 Screw	M1 Servo Screw	Link 4	M1.8 Screw	M1.8 Screw	M1 Servo Screw	Gripper Wheel	M1.5 Screw	M1.5 Screw	M1.5 Screw	M1.5 Screw	Finger Guide	Connector	M1 Connector Screw	M1 Connector Screw	Finger	Finger Guide	Connector	M1 Connector Screw	M1 Connector Screw	Finger
M6 Screw					Pin through and capture																																												Screw into
M6 Screw					Pin through and capture																																												Screw into
M6 Screw					Pin through and capture																																												Screw into
M6 Screw					Pin through and capture																																												Screw into
Astrobee Base	Pin through and capture	Pin through and capture	Pin through and capture	Pin through and capture		Screw into	Screw into																																	Alligned with					Affixed inside	Affixed to			Alligned and touches interface
M1.8 Screw					Screw into																																			Pin through and capture
M1.8 Screw					Screw into																																			Pin through and capture
M1 Servo Screw									Screw into																															Screw into output shaft
Link 1								Screw into		Screw into	Screw into																													Alligned with	Alligned with
M1.8 Screw									Screw into																																Pin through and capture
M1.8 Screw									Screw into																																Pin through and capture
M1 Servo Screw													Screw into																												Screw into output shaft
Link 2												Screw into		Screw into	Screw into																										Alligned with	Alligned with
M1.8 Screw													Screw into																													Pin through and capture
M1.8 Screw													Screw into																													Pin through and capture
M1 Servo Screw																	Screw into																									Screw into output shaft
Link 3																Screw into		Screw into	Screw into																							Alligned with	Alligned with
M1.8 Screw																	Screw into																										Pin through and capture
M1.8 Screw																	Screw into																										Pin through and capture
M1 Servo Screw																					Screw into																						Screw into output shaft
Link 4																				Screw into		Screw into	Screw into			Screw into	Screw into	Screw into	Screw into	Alligned with					Alligned with								Alligned with	Alligned with
M1.8 Screw																					Screw into																							Pin through and capture
M1.8 Screw																					Screw into																							Pin through and capture
M1 Servo Screw																									pin through and captured																			Screw into output shaft
Gripper Wheel																								pin through and captured							Alligned with	screw into				Alligned with	screw into							Alligned with
M1.5 Screw																					Screw into									Pin through and capture
M1.5 Screw																					Screw into									Pin through and capture
M1.5 Screw																					Screw into														Pin through and capture
M1.5 Screw																					Screw into														Pin through and capture
Finger Guide																					Alligned with					Pin through and capture	Pin through and capture								Alligned
Connector																									Alligned with							pin through	pin through
M1 Connector Screw																									screw into						pin through
M1 Connector Screw																															pin through			screw into
Finger																																	screw into														Affixed inside		Touches ISS Handrail
Finger Guide																					Alligned with							Pin through and capture	Pin through and capture	Alligned
Connector																									Alligned with												pin through	pin through
M1 Connector Screw																									screw into											pin through
M1 Connector Screw																																				pin through			screw into
Finger																																						screw into										Affixed inside	Touches ISS Handrail
Hitech Servo					Alligned with	Pin through and capture	Pin through and capture	Screw into output shaft	Alligned with																																				Power, Data
Hitech Servo									Alligned with	Pin through and capture	Pin through and capture	Screw into output shaft	Alligned with																																Power, Data
Hitech Servo													Alligned with	Pin through and capture	Pin through and capture	Screw into output shaft	Alligned with																												Power, Data
Hitech Servo																	Alligned with	Pin through and capture	Pin through and capture	Screw into output shaft	Alligned with																								Power, Data
Hitech Servo																					Alligned with	Pin through and capture	Pin through and capture	Screw into output shaft	Alligned with																				Power, Data
Arduino Nano					Affixed inside																																			Power	Power	Power	Power	Power		Power	Power, Data	Power, Data	Data
Voltage Regulator 7805					Affixed to																																								Power				Power
Tactile Sensors																																		Affixed inside											Power
Tactile Sensors																																							Affixed inside						Power
	Screw into	Screw into	Screw into	Screw into	Alligned and touches interface																													Touches ISS Handrail					Touches ISS Handrail						Data	Power

## Sheet: S5-Coded DSM
172		1	2	3	4	5	6	7	8	9	10	11	12	13	14	15	16	17	18	19	20	21	22	23	24	25	26	27	28	29	30	31	32	33	34	35	36	37	38	39	40	41	42	43	44	45	46	47	48
M6 Screw	1					1
M6 Screw	2					1
M6 Screw	3					1
M6 Screw	4					1
Astrobee Base	5	1	1	1	1		1	1																																	1					1	1
M1.8 Screw	6					1																																			1
M1.8 Screw	7					1																																			1
M1 Servo Screw	8									1																															1
Link 1	9								1		1	1																													1	1
M1.8 Screw	10									1																																1
M1.8 Screw	11									1																																1
M1 Servo Screw	12													1																												1
Link 2	13												1		1	1																										1	1
M1.8 Screw	14													1																													1
M1.8 Screw	15													1																													1
M1 Servo Screw	16																	1																									1
Link 3	17																1		1	1																							1	1
M1.8 Screw	18																	1																										1
M1.8 Screw	19																	1																										1
M1 Servo Screw	20																					1																						1
Link 4	21																				1		1	1			1	1	1	1	1					1								1	1
M1.8 Screw	22																					1																							1
M1.8 Screw	23																					1																							1
M1 Servo Screw	24																									1																			1
Gripper Wheel	25																								1							1	1				1	1							1
M1.5 Screw	26																					1									1
M1.5 Screw	27																					1									1
M1.5 Screw	28																					1														1
M1.5 Screw	29																					1														1
Finger Guide	30																					1					1	1								1
Connector	31																									1							1	1
M1 Connector Screw	32																									1						1
M1 Connector Screw	33																															1			1
Finger	34																																	1														1
Finger Guide	35																					1							1	1	1
Connector	36																									1												1	1
M1 Connector Screw	37																									1											1
M1 Connector Screw	38																																				1			1
Finger	39																																						1										1
Hitech Servo	40					1	1	1	1	1																																				1
Hitech Servo	41									1	1	1	1	1																																1
Hitech Servo	42													1	1	1	1	1																												1
Hitech Servo	43																	1	1	1	1	1																								1
Hitech Servo	44																					1	1	1	1	1																				1
Arduino Nano	45					1																																			1	1	1	1	1		1	1	1
Voltage Regulator 7805	46					1																																								1
Tactile Sensors	47																																		1											1
Tactile Sensors	48																																							1						1
		1	1	1	1	1																													1					1						1	1
[truncated: 1 more columns]

## Sheet: S7-Soft SubDSM
Initialization	1
Reach	2
workspace	3
initialize	4	1		1
solve inverse kinematics	5	1	1	1
import mathematics	6	1	1	1
while	7	1	1	1
if/then	8	1	1	1
write/print	9	1	1	1
write to function	10	1	1	1
read to function	11	1	1	1

## Sheet: S8-Full
		1	2	3	4	5	6	7	8	9	10	11	12	13	14	15	16	17	18	19	20	21	22	23	24	25	26	27	28	29	30	31	32	33	34	35	36	37	38	39	40	41	42	43	44	45	46	47	48
Initialization	1
Reach	2
workspace	3
initialize	4	1		1
solve inverse kinematics	5	1	1	1
import mathematics	6	1	1	1
while	7	1	1	1
if/then	8	1	1	1
write/print	9	1	1	1
write to function	10	1	1	1
read to function	11	1	1	1
M6 Screw	12																1
M6 Screw	13																1
M6 Screw	14																1
M6 Screw	15																1
Astrobee Base	16												1	1	1	1		1	1
M1.8 Screw	17																1
M1.8 Screw	18																1
M1 Servo Screw	19																				1
Link 1	20																			1		1	1
M1.8 Screw	21																				1
M1.8 Screw	22																				1
M1 Servo Screw	23																								1
Link 2	24																							1		1	1
M1.8 Screw	25																								1
M1.8 Screw	26																								1
M1 Servo Screw	27																												1
Link 3	28																											1		1	1
M1.8 Screw	29																												1
M1.8 Screw	30																												1
M1 Servo Screw	31																																1
Link 4	32																															1		1	1			1	1	1	1	1					1
M1.8 Screw	33																																1
M1.8 Screw	34																																1
M1 Servo Screw	35																																				1
Gripper Wheel	36																																			1							1	1				1	1
M1.5 Screw	37																																1									1
M1.5 Screw	38																																1									1
M1.5 Screw	39																																1														1
M1.5 Screw	40																																1														1
Finger Guide	41																																1					1	1								1
Connector	42																																				1							1	1
M1 Connector Screw	43																																				1						1
M1 Connector Screw	44																																										1			1
Finger	45																																												1
Finger Guide	46																																1							1	1	1
Connector	47																																				1												1
M1 Connector Screw	48																																				1											1
M1 Connector Screw	49																																															1
Finger	50
Hitech Servo	51																1	1	1	1	1
Hitech Servo	52																				1	1	1	1	1
Hitech Servo	53																								1	1	1	1	1
Hitech Servo	54																												1	1	1	1	1
Hitech Servo	55																																1	1	1	1	1
Arduino Nano	56																1
Voltage Regulator 7805	57	1	1	1	1	1	1	1	1	1	1	1					1
Tactile Sensors	58																																													1
Tactile Sensors	59
													1	1	1	1	1																													1
[truncated: 11 more columns]

## Sheet: S8-Full-LowDetail
		1	2	3	4	5	6	7	8	9	10	11	#REF!	#REF!	#REF!	#REF!	#REF!	#REF!	#REF!	#REF!	#REF!	#REF!	#REF!	#REF!	#REF!	#REF!	#REF!	#REF!	#REF!	#REF!	#REF!	#REF!	#REF!
Initialization	1
Reach	2
workspace	3
initialize	4	1		1
solve inverse kinematics	5	1	1	1
import mathematics	6	1	1	1
while	7	1	1	1
if/then	8	1	1	1
write/print	9	1	1	1
write to function	10	1	1	1
read to function	11	1	1	1
Astrobee Base	12																								1					1	1			1
Link 1	13																								1	1
Link 2	14																									1	1
Link 3	15																										1	1
Link 4	16																		1			1						1	1
Gripper Wheel	17																			1			1						1
Finger Guide	18																1					1
Connector	19																	1
Finger	20																															1		1
Finger Guide	21																1		1
Connector	22																	1
Finger	23																																1	1
Hitech Servo	24												1	1																1
Hitech Servo	25													1	1															1
Hitech Servo	26														1	1														1
Hitech Servo	27															1	1													1
Hitech Servo	28																1	1												1
Arduino Nano	29												1												1	1	1	1	1		1	1	1	1
Voltage Regulator 7805	30	1	1	1	1	1	1	1	1	1	1	1	1																	1				1
Tactile Sensors	31																				1									1
Tactile Sensors	32																							1						1
													1								1			1						1	1

## Sheet: Lookup
General	Specific	Abbreviation	Definition	Examples
Information	Status	SI	Communicates information about its status	Sensor
Information	Control	CI	Communicates signals for the control of another thing	Serial Commands
Material	Human	HM	Humans must be moved	Human attachment
Material	Gas	GM	Gas must be moved
Material	Liquid	LM
Material	Solid	SM
Material	Plasma	PM
Material	Mixture	MM
Energy	Human	HE	Human energy enters the system, pulling levers, etc.
Energy	Acoustic	AE
Energy	Biological	BE
Energy	Chemical	CE
Energy	Electrical	EE
Energy	Electromagnetic	EME
Energy	Hydraulic	HYE
Energy	Mechanical	ME	Gear movement, conflates translation and rotational motion…..	Rotation, mechanism
Energy	Magnetic	MAG
Energy	Pneumatic	PE
Energy	Radioactive	NE
Energy	Thermal	TE
Energy	Strain energy	SE		Flexing
Spatial	Proximity	P	In close proximity, touching, etc.	Touching or fixed
Spatial	Alignment	A	Uses a pin or other form of allignment, including tacking	Pin cnnection
Movement	Translational	LRM	Transfers translation motion				`
Movement	Rotational	RRM	Transfers rotational motion
