# Supplementary material for: Linking solver characteristics, solving processes and solution attributes: A data explainer for an open innovation generated robotic design dataset
Source: Data Brief. 2023 Sep 6;50:109547. doi: 10.1016/j.dib.2023.109547 (PMC10518673; doi:10.1016/j.dib.2023.109547)
Supplement: Supplementary file 1 [file mmc1.zip › Release/Solutions/Solution DSMs/D3-SPAM/SPAM-11 DSM.xlsx]

## Sheet: S1 - BOM
Component	Group	Note	Quantity		Component	Group	Removable	Notes
Base plate			1		Base plate	X					Row Labels	Sum of Quantity
Cylinder			2		Cylinder						(blank)	31
Arduino Nano			2		Cylinder						Grand Total	31
L9110 2-Channel Motor Driver			1		Arduino Nano
L293 H Bridge			2		Arduino Nano
Switch Buttons			2		L9110 2-Channel Motor Driver
Circuit Cover			1		L293 H Bridge
Screws			4		Switch Buttons
Servo			4		L293 H Bridge
5V stepper Motor			2		Switch Buttons
arm 1			1		Circuit Cover
Base plate Axis 1			1		Screws
Cover Axis 4			1		Screws						Row Labels	Count of Component
Arm 2			1		Screws						(blank)	30
Cover Axis 5			1		Screws						X	1
Cover Axis 6			1		Servo						Grand Total	31
Right Grip			1		Servo
Lieft Grip			1		Servo
Grip Cover			1		Servo
DC Motor GM12			1		5V stepper Motor
					5V stepper Motor
					arm 1
					Base plate Axis 1
					Cover Axis 4
					Arm 2
					Cover Axis 5
					Cover Axis 6
					Right Grip
					Lieft Grip
					Grip Cover
					DC Motor GM12
Total			31
					31

## Sheet: S3 - SubDSM
	Base plate	Screws	Screws	Screws	Screws	Arduino Nano	Arduino Nano	L9110 2-Channel Motor Driver	L293 H Bridge	L293 H Bridge	Circuit Cover	5V stepper Motor	Cylinder	Cylinder	Base plate Axis 1	Servo	arm 1	Servo	Arm 2	Servo	Grip Cover	Servo	Cover Axis 4	5V stepper Motor	Cover Axis 5	Cover Axis 6	DC Motor GM12	Switch Buttons	Switch Buttons	Right Grip	Lieft Grip
Base plate		Pin through	Pin through	Pin through	Pin through	Affixed	Affixed	Affixed	Affixed	Affixed	Affixed	Pinned to	Pin through	Pin through
Screws	Pin through
Screws	Pin through
Screws	Pin through
Screws	Pin through
Arduino Nano - Left	Affixed						Data	Power	Power, Data	Power						Power		Power														Power, Data
Arduino Nano - Right	Affixed					Data		Power, Data	Power	Power, Data										Power		Power						Data	Data			Power
L9110 2-Channel Motor Driver	Affixed					Power	Power, Data		Power	Power																	Power
L293 H Bridge	Affixed					Power, Data	Power	Power		Power		Power, Data
L293 H Bridge	Affixed					Power	Power, Data	Power	Power															Power
Circuit Cover	Affixed
5V stepper Motor	Pinned to								Power, Data				Touches and pined through	Touches and pined through	Affixed to motor output
Cylinder	Pin through											Touches and pined through
Cylinder	Pin through											Touches and pined through
Base plate Axis 1												Affixed to motor output				Affixed to
Servo						Power, Data									Affixed to		Affixed to motor output
arm 1																Affixed to motor output		Affixed to
Servo						Power, Data											Affixed to		Affixed to motor output
Arm 2																		Affixed to motor output		Affixed to motor output
Servo							Power, Data												Affixed to motor output		Affixed to
Grip Cover																				Affixed to		Affixed to motor output
Servo							Power, Data														Affixed to motor output		Affixed inside
Cover Axis 4																						Affixed inside		Affixed inside	Affixed to
5V stepper Motor										Power, Data													Affixed inside		Affixed to	Affixed to motor output
Cover Axis 5																							Affixed to	Affixed to
Cover Axis 6																								Affixed to motor output			Affixed inside	Affixed to	Affixed to	Rotates around	Rotates around
DC Motor GM12								Power, Data																		Affixed inside					Affixed and moves
Switch Buttons							Power																			Affixed to				Touches
Switch Buttons							Power																			Affixed to				Touches
Right Grip																										Rotates around		Touches	Touches		Geartooth Connection
Lieft Grip																										Rotates around	Affixed and moves			Geartooth Connection
External						Power, Data	Power

## Sheet: S4-DSM
	Base plate	Screws	Screws	Screws	Screws	Arduino Nano	Arduino Nano	L9110 2-Channel Motor Driver	L293 H Bridge	L293 H Bridge	Circuit Cover	5V stepper Motor	Cylinder	Cylinder	Base plate Axis 1	Servo	arm 1	Servo	Arm 2	Servo	Grip Cover	Servo	Cover Axis 4	5V stepper Motor	Cover Axis 5	Cover Axis 6	DC Motor GM12	Switch Buttons	Switch Buttons	Right Grip	Lieft Grip
Base plate		Pin through	Pin through	Pin through	Pin through	Affixed	Affixed	Affixed	Affixed	Affixed	Affixed	Pinned to	Pin through	Pin through																		Touches Astrobee Interface
Screws	Pin through																															Screw into
Screws	Pin through																															Screw into
Screws	Pin through																															Screw into
Screws	Pin through																															Screw into
Arduino Nano - Left	Affixed						Data	Power	Power, Data	Power						Power		Power														Power, Data
Arduino Nano - Right	Affixed					Data		Power, Data	Power	Power, Data										Power		Power						Data	Data			Power
L9110 2-Channel Motor Driver	Affixed					Power	Power, Data		Power	Power																	Power
L293 H Bridge	Affixed					Power, Data	Power	Power		Power		Power, Data
L293 H Bridge	Affixed					Power	Power, Data	Power	Power															Power
Circuit Cover	Affixed
5V stepper Motor	Pinned to								Power, Data				Touches and pined through	Touches and pined through	Affixed to motor output
Cylinder	Pin through											Touches and pined through
Cylinder	Pin through											Touches and pined through
Base plate Axis 1												Affixed to motor output				Affixed to
Servo						Power, Data									Affixed to		Affixed to motor output
arm 1																Affixed to motor output		Affixed to
Servo						Power, Data											Affixed to		Affixed to motor output
Arm 2																		Affixed to motor output		Affixed to motor output
Servo							Power, Data												Affixed to motor output		Affixed to
Grip Cover																				Affixed to		Affixed to motor output
Servo							Power, Data														Affixed to motor output		Affixed inside
Cover Axis 4																						Affixed inside		Affixed inside	Affixed to
5V stepper Motor										Power, Data													Affixed inside		Affixed to	Affixed to motor output
Cover Axis 5																							Affixed to	Affixed to
Cover Axis 6																								Affixed to motor output			Affixed inside	Affixed to	Affixed to	Rotates around	Rotates around
DC Motor GM12								Power, Data																		Affixed inside					Affixed and moves
Switch Buttons							Power																			Affixed to				Touches
Switch Buttons							Power																			Affixed to				Touches
Right Grip																										Rotates around		Touches	Touches		Geartooth Connection	Touches ISS Handrail
Lieft Grip																										Rotates around	Affixed and moves			Geartooth Connection		Touches ISS Handrail
External	Touches Astrobee Interface	Screw into	Screw into	Screw into	Screw into	Power, Data	Power																							Touches ISS Handrail	Touches ISS Handrail

## Sheet: S5-Coded DSM
130		1	2	3	4	5	6	7	8	9	10	11	12	13	14	15	16	17	18	19	20	21	22	23	24	25	26	27	28	29	30	31
Base plate	1		1	1	1	1	1	1	1	1	1	1	1	1	1																		1
Screws	2	1																															1
Screws	3	1																															1
Screws	4	1																															1
Screws	5	1																															1
Arduino Nano - Left	6	1						1	1	1	1						1		1														1
Arduino Nano - Right	7	1					1		1	1	1										1		1						1	1			1
L9110 2-Channel Motor Driver	8	1					1	1		1	1																	1
L293 H Bridge	9	1					1	1	1		1		1
L293 H Bridge	10	1					1	1	1	1															1
Circuit Cover	11	1
5V stepper Motor	12	1								1				1	1	1
Cylinder	13	1											1
Cylinder	14	1											1
Base plate Axis 1	15												1				1
Servo	16						1									1		1
arm 1	17																1		1
Servo	18						1											1		1
Arm 2	19																		1		1
Servo	20							1												1		1
Grip Cover	21																				1		1
Servo	22							1														1		1
Cover Axis 4	23																						1		1	1
5V stepper Motor	24										1													1		1	1
Cover Axis 5	25																							1	1
Cover Axis 6	26																								1			1	1	1	1	1
DC Motor GM12	27								1																		1					1
Switch Buttons	28							1																			1				1
Switch Buttons	29							1																			1				1
Right Grip	30																										1		1	1		1	1
Lieft Grip	31																										1	1			1		1
External		1	1	1	1	1	1	1																							1	1

## Sheet: S6 - Elect SubDSM
			Already in diagram

## Sheet: S7-Soft SubDSM
Standby		X	X
Attach	X
Retract	X
Slave wait					X	X	X	X	X
Slave open grip				X
Slave attach intermediate				X
Slave Attach Final				X
Slave retract intermediate				X
Slave retract final				X
drive actuator		X	X
read sensor		X	X
receive command from astrobee	X
send confirmation to astrobee		X	X
Clock program	X
wait for command	X	X	X
if then loop		X	X
calculate transformations for final		X
calculate transformations for intermediate		X
send command to slave		X	X
receive command from slave		X	X
receive command from master				X
send command to master					X	X	X	X	X
Determine attached state	X	X	X
Slave if then					X	X	X	X	X
slave read sensor					X	X	X	X	X
slave drive actuator					X	X	X	X	X

## Sheet: S8-Full
		1	2	3	4	5	6	7	8	9	10	11	12	13	14	15	16	17	18	19	20	21	22	23	24	25	26	1	2	3	4	5	6	7	8	9	10	11	12	13	14	15	16	17	18	19	20	21	22
Standby	1		1	1
Attach	2	1
Retract	3	1
Slave wait	4					1	1	1	1	1
Slave open grip	5				1
Slave attach intermediate	6				1
Slave Attach Final	7				1
Slave retract intermediate	8				1
Slave retract final	9				1
drive actuator	10		1	1
read sensor	11		1	1
receive command from astrobee	12	1
send confirmation to astrobee	13		1	1
Clock program	14	1
wait for command	15	1	1	1
if then loop	16		1	1
calculate transformations for final	17		1
calculate transformations for intermediate	18		1
send command to slave	19		1	1
receive command from slave	20		1	1
receive command from master	21				1
send command to master	22					1	1	1	1	1
Determine attached state	23	1	1	1
Slave if then	24					1	1	1	1	1
slave read sensor	25					1	1	1	1	1
slave drive actuator	26					1	1	1	1	1
Base plate	1																												1	1	1	1	1	1	1	1	1	1	1	1	1
Screws	2																											1
Screws	3																											1
Screws	4																											1
Screws	5																											1
Arduino Nano - Left	6	1	1	1																								1						1	1	1	1						1		1
Arduino Nano - Right	7				1	1	1	1	1	1																		1					1		1	1	1										1		1
L9110 2-Channel Motor Driver	8																											1					1	1		1	1
L293 H Bridge	9																											1					1	1	1		1		1
L293 H Bridge	10																											1					1	1	1	1
Circuit Cover	11																											1
5V stepper Motor	12																											1								1				1	1	1
Cylinder	13																											1											1
Cylinder	14																											1											1
Base plate Axis 1	15																																						1				1
Servo	16																																1									1		1
arm 1	17																																										1		1
Servo	18																																1											1		1
Arm 2	19																																												1		1
Servo	20																																	1												1		1
Grip Cover	21																																														1		1
Servo	22																																	1														1
Cover Axis 4	23																																																1
5V stepper Motor	24																																				1
Cover Axis 5	25
Cover Axis 6	26
DC Motor GM12	27																																		1
Switch Buttons	28																																	1
Switch Buttons	29																																	1
Right Grip	30
Lieft Grip	31
External																												1	1	1	1	1	1	1
[truncated: 9 more columns]

## Sheet: S8-Full-LowDetail
		1	2	3	4	5	6	7	8	9	10	11	12	13	14	15	16	17	18	19	20	21	22	23	24	25	26	1	#REF!	#REF!	#REF!	#REF!	#REF!	#REF!	#REF!	#REF!	#REF!	#REF!	#REF!	#REF!	#REF!	#REF!	#REF!	#REF!	#REF!	#REF!	#REF!	#REF!	#REF!
Standby	1		1	1
Attach	2	1
Retract	3	1
Slave wait	4					1	1	1	1	1
Slave open grip	5				1
Slave attach intermediate	6				1
Slave Attach Final	7				1
Slave retract intermediate	8				1
Slave retract final	9				1
drive actuator	10		1	1
read sensor	11		1	1
receive command from astrobee	12	1
send confirmation to astrobee	13		1	1
Clock program	14	1
wait for command	15	1	1	1
if then loop	16		1	1
calculate transformations for final	17		1
calculate transformations for intermediate	18		1
send command to slave	19		1	1
receive command from slave	20		1	1
receive command from master	21				1
send command to master	22					1	1	1	1	1
Determine attached state	23	1	1	1
Slave if then	24					1	1	1	1	1
slave read sensor	25					1	1	1	1	1
slave drive actuator	26					1	1	1	1	1
Base plate	1																												1	1	1	1	1	1	1	1	1
Arduino Nano - Left	#REF!	1	1	1																								1		1	1	1	1						1		1
Arduino Nano - Right	#REF!				1	1	1	1	1	1																		1	1		1	1	1										1		1
L9110 2-Channel Motor Driver	#REF!																											1	1	1		1	1
L293 H Bridge	#REF!																											1	1	1	1		1		1
L293 H Bridge	#REF!																											1	1	1	1	1															1
Circuit Cover	#REF!																											1
5V stepper Motor	#REF!																											1				1				1	1	1
Cylinder	#REF!																											1							1
Cylinder	#REF!																											1							1
Base plate Axis 1	#REF!																																		1				1
Servo	#REF!																												1									1		1
arm 1	#REF!																																						1		1
Servo	#REF!																												1											1		1
Arm 2	#REF!																																								1		1
Servo	#REF!																													1												1		1
Grip Cover	#REF!																																										1		1
Servo	#REF!																													1														1		1
Cover Axis 4	#REF!																																												1		1	1
5V stepper Motor	#REF!																																1													1		1	1
Cover Axis 5	#REF!																																													1	1
Cover Axis 6	#REF!																																														1
DC Motor GM12	#REF!																														1																		1
Switch Buttons	#REF!																													1																			1
Switch Buttons	#REF!																													1																			1
Right Grip	#REF!																																																1
Lieft Grip	#REF!																																																1
External																												1	1	1
[truncated: 5 more columns]

## Sheet: Lookup
General	Specific	Abbreviation	Definition	Examples
Information	Status	SI	Communicates information about its status	Sensor
Information	Control	CI	Communicates signals for the control of another thing	Serial Commands
Material	Human	HM	Humans must be moved	Human attachment
Material	Gas	GM	Gas must be moved
Material	Liquid	LM
Material	Solid	SM
Material	Plasma	PM
Material	Mixture	MM
Energy	Human	HE	Human energy enters the system, pulling levers, etc.
Energy	Acoustic	AE
Energy	Biological	BE
Energy	Chemical	CE
Energy	Electrical	EE
Energy	Electromagnetic	EME
Energy	Hydraulic	HYE
Energy	Mechanical	ME	Gear movement, conflates translation and rotational motion…..	Rotation, mechanism
Energy	Magnetic	MAG
Energy	Pneumatic	PE
Energy	Radioactive	NE
Energy	Thermal	TE
Energy	Strain energy	SE		Flexing
Spatial	Proximity	P	In close proximity, touching, etc.	Touching or fixed
Spatial	Alignment	A	Uses a pin or other form of allignment, including tacking	Pin cnnection
Movement	Translational	LRM	Transfers translation motion				`
Movement	Rotational	RRM	Transfers rotational motion
