# Supplementary material for: Linking solver characteristics, solving processes and solution attributes: A data explainer for an open innovation generated robotic design dataset
Source: Data Brief. 2023 Sep 6;50:109547. doi: 10.1016/j.dib.2023.109547 (PMC10518673; doi:10.1016/j.dib.2023.109547)
Supplement: Supplementary file 1 [file mmc1.zip › Release/Solutions/Solution DSMs/D3-SPAM/SPAM-9 DSM.xlsx]

## Sheet: S1 - BOM
Component	Group	Note	Quantity		Component	Group	Removable	Notes
Motor for threads	Fingers		3		Motor for threads	Fingers					Row Labels	Sum of Quantity
Rubber thread	Fingers		3		Rubber thread	Fingers					(blank)
reductor	Fingers		3		reductor	Fingers					Fingers	21
roller chain wheels	Fingers		6		roller chain wheels	Fingers		6			Palm	10
side cover for thread	Fingers		3		roller chain wheels	Fingers					Grand Total	31
joint connector	Fingers		3		side cover for thread	Fingers
Palm Base	Palm		1		joint connector	Fingers
Motor for Angle of Fingers	Palm		3		Motor for threads	Fingers
Reductor	Palm		3		Rubber thread	Fingers
Removable Taps to Lock Joint	Palm		3		reductor	Fingers
					roller chain wheels	Fingers
					roller chain wheels	Fingers
					side cover for thread	Fingers					Row Labels	Count of Component
					joint connector	Fingers					(blank)
					Motor for threads	Fingers					Fingers	21
					Rubber thread	Fingers					Palm	10
					reductor	Fingers					Grand Total	31
					roller chain wheels	Fingers
					roller chain wheels	Fingers
					side cover for thread	Fingers
					joint connector	Fingers
					Palm Base	Palm
					Motor for Angle of Fingers	Palm
					Reductor	Palm
					Removable Taps to Lock Joint	Palm
					Motor for Angle of Fingers	Palm
					Reductor	Palm
					Removable Taps to Lock Joint	Palm
					Motor for Angle of Fingers	Palm
					Reductor	Palm
					Removable Taps to Lock Joint	Palm
Total			31
					31

## Sheet: S2 - Subsys
Fingers		Attached	Touches ISS Handrail
Palm	Attached		Touches Base
	Touches ISS Handrail	Touches Base

## Sheet: S3 - SubDSM
	joint connector	Motor for threads	reductor	roller chain wheels	roller chain wheels	Rubber thread	side cover for thread	Motor for threads	Rubber thread	reductor	roller chain wheels	roller chain wheels	side cover for thread	joint connector	Motor for threads	Rubber thread	reductor	roller chain wheels	roller chain wheels	side cover for thread	joint connector
joint connector		affixed to	affixed to	affixed inside and rotates around	affixed inside and rotates around	rolls on top of	affixed to
Motor for threads	affixed to		affixed to output
reductor	affixed to	affixed to output		affixed to output
roller chain wheels	affixed inside and rotates around		affixed to output			rolls on top of
roller chain wheels	affixed inside and rotates around					rolls on top of
Rubber thread	rolls on top of			rolls on top of	rolls on top of
side cover for thread	affixed to
Motor for threads									affixed to	affixed to	affixed inside and rotates around	affixed inside and rotates around	rolls on top of	affixed to
Rubber thread								affixed to		affixed to output
reductor								affixed to	affixed to output		affixed to output
roller chain wheels								affixed inside and rotates around		affixed to output			rolls on top of
roller chain wheels								affixed inside and rotates around					rolls on top of
side cover for thread								rolls on top of			rolls on top of	rolls on top of
joint connector								affixed to
Motor for threads																affixed to	affixed to	affixed inside and rotates around	affixed inside and rotates around	rolls on top of	affixed to
Rubber thread															affixed to		affixed to output
reductor															affixed to	affixed to output		affixed to output
roller chain wheels															affixed inside and rotates around		affixed to output			rolls on top of
roller chain wheels															affixed inside and rotates around					rolls on top of
side cover for thread															rolls on top of			rolls on top of	rolls on top of
joint connector															affixed to
	Palm Base	Motor for Angle of Fingers	Reductor	Removable Taps to Lock Joint	Motor for Angle of Fingers	Reductor	Removable Taps to Lock Joint	Motor for Angle of Fingers	Reductor	Removable Taps to Lock Joint
Palm Base		Affixed inside	Affixed inside	alligned with	Affixed inside	Affixed inside	alligned with	Affixed inside	Affixed inside	alligned with
Motor for Angle of Fingers	Affixed inside		affixed to output	alligned
Reductor	Affixed inside	affixed to output		screw into
Removable Taps to Lock Joint	alligned with	alligned	screw into
Motor for Angle of Fingers	Affixed inside					affixed to output	alligned
Reductor	Affixed inside				affixed to output		screw into
Removable Taps to Lock Joint	alligned with				alligned	screw into
Motor for Angle of Fingers	Affixed inside								affixed to output	alligned
Reductor	Affixed inside							affixed to output		screw into
Removable Taps to Lock Joint	alligned with							alligned	screw into

## Sheet: S4-DSM
	Palm Base	Motor for Angle of Fingers	Reductor	Removable Taps to Lock Joint	Motor for Angle of Fingers	Reductor	Removable Taps to Lock Joint	Motor for Angle of Fingers	Reductor	Removable Taps to Lock Joint	joint connector	Motor for threads	reductor	roller chain wheels	roller chain wheels	Rubber thread	side cover for thread	joint connector	Motor for threads	reductor	roller chain wheels	roller chain wheels	Rubber thread	side cover for thread	joint connector	Motor for threads	reductor	roller chain wheels	roller chain wheels	Rubber thread	side cover for thread
Palm Base		Affixed inside	Affixed inside	alligned with	Affixed inside	Affixed inside	alligned with	Affixed inside	Affixed inside	alligned with																						Interfaces
Motor for Angle of Fingers	Affixed inside		affixed to output	alligned							alligned with																					Power, Data
Reductor	Affixed inside	affixed to output		screw into							affixed to output
Removable Taps to Lock Joint	alligned with	alligned	screw into								screw capture
Motor for Angle of Fingers	Affixed inside					affixed to output	alligned											alligned with														Power, Data
Reductor	Affixed inside				affixed to output		screw into											affixed to output
Removable Taps to Lock Joint	alligned with				alligned	screw into												screw capture
Motor for Angle of Fingers	Affixed inside								affixed to output	alligned															alligned with							Power, Data
Reductor	Affixed inside							affixed to output		screw into															affixed to output
Removable Taps to Lock Joint	alligned with							alligned	screw into																screw capture
joint connector		alligned with	affixed to output	screw capture								affixed to	affixed to	affixed inside and rotates around	affixed inside and rotates around	rolls on top of	affixed to
Motor for threads											affixed to		affixed to output																			Power, Data
reductor											affixed to	affixed to output		affixed to output
roller chain wheels											affixed inside and rotates around		affixed to output			rolls on top of
roller chain wheels											affixed inside and rotates around					rolls on top of
Rubber thread											rolls on top of			rolls on top of	rolls on top of																	Touches ISS Handrail
side cover for thread											affixed to
joint connector					alligned with	affixed to output	screw capture												affixed to	affixed to	affixed inside and rotates around	affixed inside and rotates around	rolls on top of	affixed to
Motor for threads																		affixed to		affixed to output												Power, Data
reductor																		affixed to	affixed to output		affixed to output
roller chain wheels																		affixed inside and rotates around		affixed to output			rolls on top of
roller chain wheels																		affixed inside and rotates around					rolls on top of
Rubber thread																		rolls on top of			rolls on top of	rolls on top of										Touches ISS Handrail
side cover for thread																		affixed to
joint connector								alligned with	affixed to output	screw capture																affixed to	affixed to	affixed inside and rotates around	affixed inside and rotates around	rolls on top of	affixed to
Motor for threads																									affixed to		affixed to output					Power, Data
reductor																									affixed to	affixed to output		affixed to output
roller chain wheels																									affixed inside and rotates around		affixed to output			rolls on top of
roller chain wheels																									affixed inside and rotates around					rolls on top of
Rubber thread																									rolls on top of			rolls on top of	rolls on top of			Touches ISS Handrail
side cover for thread																									affixed to
	Interfaces	Power, Data			Power, Data			Power, Data				Power, Data				Touches ISS Handrail			Power, Data				Touches ISS Handrail			Power, Data				Touches ISS Handrail

## Sheet: S5-Coded DSM
134		1	2	3	4	5	6	7	8	9	10	11	12	13	14	15	16	17	18	19	20	21	22	23	24	25	26	27	28	29	30	31
Palm Base	1		1	1	1	1	1	1	1	1	1																						1
Motor for Angle of Fingers	2	1		1	1							1																					1
Reductor	3	1	1		1							1
Removable Taps to Lock Joint	4	1	1	1								1
Motor for Angle of Fingers	5	1					1	1											1														1
Reductor	6	1				1		1											1
Removable Taps to Lock Joint	7	1				1	1												1
Motor for Angle of Fingers	8	1								1	1															1							1
Reductor	9	1							1		1															1
Removable Taps to Lock Joint	10	1							1	1																1
joint connector	11		1	1	1								1	1	1	1	1	1
Motor for threads	12											1		1																			1
reductor	13											1	1		1
roller chain wheels	14											1		1			1
roller chain wheels	15											1					1
Rubber thread	16											1			1	1																	1
side cover for thread	17											1
joint connector	18					1	1	1												1	1	1	1	1	1
Motor for threads	19																		1		1												1
reductor	20																		1	1		1
roller chain wheels	21																		1		1			1
roller chain wheels	22																		1					1
Rubber thread	23																		1			1	1										1
side cover for thread	24																		1
joint connector	25								1	1	1																1	1	1	1	1	1
Motor for threads	26																									1		1					1
reductor	27																									1	1		1
roller chain wheels	28																									1		1			1
roller chain wheels	29																									1					1
Rubber thread	30																									1			1	1			1
side cover for thread	31																									1
		1	1			1			1				1				1			1				1			1				1

## Sheet: S7-Soft SubDSM
attach
retract
identify handrail	1
if/then	1
drive actuator	1	1
while loop	1	1
read resistance	1

## Sheet: S8-Full
		1	2	3	4	5	6	7	1	2	3	4	5	6	7	8	9	10	11	12	13	14	15	16	17	18	19	20	21	22	23	24	25	26	27	28	29	30	31
attach	1
retract	2
identify handrail	3	1
if/then	4	1
drive actuator	5	1	1
while loop	6	1	1
read resistance	7	1
Palm Base	8									1	1	1	1	1	1	1	1	1																						1
Motor for Angle of Fingers	9								1		1	1							1																					1
Reductor	10								1	1		1							1
Removable Taps to Lock Joint	11								1	1	1								1
Motor for Angle of Fingers	12								1					1	1											1														1
Reductor	13								1				1		1											1
Removable Taps to Lock Joint	14								1				1	1												1
Motor for Angle of Fingers	15								1								1	1															1							1
Reductor	16								1							1		1															1
Removable Taps to Lock Joint	17								1							1	1																1
joint connector	18									1	1	1								1	1	1	1	1	1
Motor for threads	19																		1		1																			1
reductor	20																		1	1		1
roller chain wheels	21																		1		1			1
roller chain wheels	22																		1					1
Rubber thread	23																		1			1	1																	1
side cover for thread	24																		1
joint connector	25												1	1	1												1	1	1	1	1	1
Motor for threads	26																									1		1												1
reductor	27																									1	1		1
roller chain wheels	28																									1		1			1
roller chain wheels	29																									1					1
Rubber thread	30																									1			1	1										1
side cover for thread	31																									1
joint connector	32															1	1	1																1	1	1	1	1	1
Motor for threads	33																																1		1					1
reductor	34																																1	1		1
roller chain wheels	35																																1		1			1
roller chain wheels	36																																1					1
Rubber thread	37																																1			1	1			1
side cover for thread	38																																1
									1	1			1			1				1				1			1				1			1				1

## Sheet: S8-Full-LowDetail
		1	2	3	4	5	6	7	1	2	3	4	5	6	7	8	9	10	11	12	13	14	15	16	17	18	19	20	21	22	23	24	25	26	27	28	29	30	31
attach	1
retract	2
identify handrail	3	1
if/then	4	1
drive actuator	5	1	1
while loop	6	1	1
read resistance	7	1
Palm Base	8									1	1	1	1	1	1	1	1	1																						1
Motor for Angle of Fingers	9								1		1	1							1																					1
Reductor	10								1	1		1							1
Removable Taps to Lock Joint	11								1	1	1								1
Motor for Angle of Fingers	12								1					1	1											1														1
Reductor	13								1				1		1											1
Removable Taps to Lock Joint	14								1				1	1												1
Motor for Angle of Fingers	15								1								1	1															1							1
Reductor	16								1							1		1															1
Removable Taps to Lock Joint	17								1							1	1																1
joint connector	18									1	1	1								1	1	1	1	1	1
Motor for threads	19																		1		1																			1
reductor	20																		1	1		1
roller chain wheels	21																		1		1			1
roller chain wheels	22																		1					1
Rubber thread	23																		1			1	1																	1
side cover for thread	24																		1
joint connector	25												1	1	1												1	1	1	1	1	1
Motor for threads	26																									1		1												1
reductor	27																									1	1		1
roller chain wheels	28																									1		1			1
roller chain wheels	29																									1					1
Rubber thread	30																									1			1	1										1
side cover for thread	31																									1
joint connector	32															1	1	1																1	1	1	1	1	1
Motor for threads	33																																1		1					1
reductor	34																																1	1		1
roller chain wheels	35																																1		1			1
roller chain wheels	36																																1					1
Rubber thread	37																																1			1	1			1
side cover for thread	38																																1
									1	1			1			1				1				1			1				1			1				1

## Sheet: Lookup
General	Specific	Abbreviation	Definition	Examples
Information	Status	SI	Communicates information about its status	Sensor
Information	Control	CI	Communicates signals for the control of another thing	Serial Commands
Material	Human	HM	Humans must be moved	Human attachment
Material	Gas	GM	Gas must be moved
Material	Liquid	LM
Material	Solid	SM
Material	Plasma	PM
Material	Mixture	MM
Energy	Human	HE	Human energy enters the system, pulling levers, etc.
Energy	Acoustic	AE
Energy	Biological	BE
Energy	Chemical	CE
Energy	Electrical	EE
Energy	Electromagnetic	EME
Energy	Hydraulic	HYE
Energy	Mechanical	ME	Gear movement, conflates translation and rotational motion…..	Rotation, mechanism
Energy	Magnetic	MAG
Energy	Pneumatic	PE
Energy	Radioactive	NE
Energy	Thermal	TE
Energy	Strain energy	SE		Flexing
Spatial	Proximity	P	In close proximity, touching, etc.	Touching or fixed
Spatial	Alignment	A	Uses a pin or other form of allignment, including tacking	Pin cnnection
Movement	Translational	LRM	Transfers translation motion				`
Movement	Rotational	RRM	Transfers rotational motion
