# Supplementary material for: Linking solver characteristics, solving processes and solution attributes: A data explainer for an open innovation generated robotic design dataset
Source: Data Brief. 2023 Sep 6;50:109547. doi: 10.1016/j.dib.2023.109547 (PMC10518673; doi:10.1016/j.dib.2023.109547)
Supplement: Supplementary file 1 [file mmc1.zip › Release/Solutions/Solution DSMs/D3-SPAM/SPAM-4 DSM.xlsx]

## Sheet: S1 - BOM
Component	Group	Note	Quantity		Component	Group	Removable	Notes
Servo Motor 1			2		Servo Motor 1	X					Row Labels	Sum of Quantity
Servo Motor 2			1		Servo Motor 1						(blank)
Step Motor 1			1		Servo Motor 2						EMA Robotic Arm	82
Step Motor 2			1		Step Motor 1						Accessory - End Effector	24
Line Actuator			1		Step Motor 2						Accessory - Gear Box 1	12
Claw			1		Line Actuator						Accessory - Gear Box 2	12
PCB			1		Claw						Accessory - Long Gear Box 1	12
Gear			2		PCB						Accessory - Long Gear Box 2	12
Screw			10		Gear						Grand Total	154
Rotate Module with Bearing			1		Gear
					Screw
					Screw
					Screw						Row Labels	Count of Component
					Screw						(blank)
					Screw						EMA Robotic Arm	82
					Screw						Accessory - End Effector	24
					Screw						Accessory - Gear Box 1	12
					Screw						Accessory - Gear Box 2	12
					Screw						Accessory - Long Gear Box 1	12
					Screw						Accessory - Long Gear Box 2	12
					Rotate Module with Bearing						Grand Total	154
Total			21
					21

## Sheet: S3 - SubDSM
	Rotate Module with Bearing	PCB	Screw	Screw	Step Motor 1	Step Motor 2	Line Actuator	Screw	Screw	Servo Motor 1	Screw	Servo Motor 1	Screw	Servo Motor 2	Gear	Screw	Screw	Screw	Screw	Claw Frame	Claw	Claw
Rotate Module with Bearing		Affixed to	pin through and screw into	pin through and screw into	Affixed to and rotates			pin through and screw into	pin through and screw into														attached to frame
PCB	Affixed to		Pin through	Pin through	Power, Data	Power, Data				Power, Data		Power, Data		Power, Data									power, data
Screw	pin through and screw into	Pin through
Screw	pin through and screw into	Pin through
Step Motor 1	Affixed to and rotates	Power, Data				Affixed to output
Step Motor 2		Power, Data			Affixed to output		Affixed to output	pin through	pin through
Line Actuator						Affixed to output				affixed to output
Screw	pin through and screw into					pin through
Screw	pin through and screw into					pin through
Servo Motor 1		Power, Data					affixed to output				Pin through and screw	Attached
Screw										Pin through and screw		Affixed to output
Servo Motor 1		Power, Data								Attached	Affixed to output		Pin through and screw	Attached
Screw												Pin through and screw		Affixed to output
Servo Motor 2		Power, Data										Attached	Affixed to output		Affixed to output	screw into	screw into	screw into	screw into	affixed to and alligned
Gear														Affixed to output							connected to	connected to
Screw														screw into						pin through and captured
Screw														screw into						pin through and captured
Screw														screw into						pin through and captured
Screw														screw into						pin through and captured
Claw Frame														affixed to and alligned		pin through and captured	pin through and captured	pin through and captured	pin through and captured		Pinned in	Pinned in
Claw															connected to					Pinned in			Touches ISS Handrail
Claw															connected to					Pinned in			Touches ISS Handrail
External	attached to	power, data																			Touches ISS Handrail	Touches ISS Handrail

## Sheet: S4-DSM
Rotate Module with Bearing		Affixed to	pin through and screw into	pin through and screw into	Affixed to and rotates			pin through and screw into	pin through and screw into
PCB	Affixed to		Pin through	Pin through	Power, Data	Power, Data
Screw	pin through and screw into	Pin through
Screw	pin through and screw into	Pin through
Step Motor 1	Affixed to and rotates	Power, Data				Affixed to output
Step Motor 2		Power, Data			Affixed to output		Affixed to output	pin through	pin through
Line Actuator						Affixed to output				affixed to output
Screw	pin through and screw into					pin through
Screw	pin through and screw into					pin through
Servo Motor 1							affixed to output				Pin through and screw	Attached
Screw										Pin through and screw		Affixed to output
Servo Motor 1										Attached	Affixed to output		Pin through and screw	Attached
Screw												Pin through and screw		Affixed to output
Servo Motor 2												Attached	Affixed to output		Affixed to output	screw into	screw into	screw into	screw into	affixed to and alligned
Gear														Affixed to output							connected to	connected to
Screw														screw into						pin through and captured
Screw														screw into						pin through and captured
Screw														screw into						pin through and captured
Screw														screw into						pin through and captured
Claw Frame														affixed to and alligned		pin through and captured	pin through and captured	pin through and captured	pin through and captured		Pinned in	Pinned in
Claw															connected to					Pinned in
Claw															connected to					Pinned in

## Sheet: S5-Coded DSM
84		1	2	3	4	5	6	7	8	9	10	11	12	13	14	15	16	17	18	19	20	21	22
Rotate Module with Bearing	1		1	1	1	1			1	1														1
PCB	2	1		1	1	1	1				1		1		1									1
Screw	3	1	1
Screw	4	1	1
Step Motor 1	5	1	1				1
Step Motor 2	6		1			1		1	1	1
Line Actuator	7						1				1
Screw	8	1					1
Screw	9	1					1
Servo Motor 1	10		1					1				1	1
Screw	11										1		1
Servo Motor 1	12		1								1	1		1	1
Screw	13												1		1
Servo Motor 2	14		1										1	1		1	1	1	1	1	1
Gear	15														1							1	1
Screw	16														1						1
Screw	17														1						1
Screw	18														1						1
Screw	19														1						1
Claw Frame	20														1		1	1	1	1		1	1
Claw	21															1					1			1
Claw	22															1					1			1
External		1	1																			1	1

## Sheet: S6 - Elect SubDSM
	C1	R1	ZQ1	R2	C2	SA1	DD1	DA4	C12	C11	VD4	VD3	VD5	VD6	VD8	VD7	VD10	VD9	R13	R12	R11	OK3	R3	R7	OK2	R4	R8	OK1	R5	R6	DD2	C3	C4	C7	C8	DA3
C1		1					1
R1	1						1
ZQ1				1			1
R2			1				1
C2							1
SA1							1
DD1	1	1	1	1	1	1		1											1				1			1										1
DA4							1		1	1	1	1	1	1	1	1	1	1
C12								1		1	1	1	1	1	1	1	1	1
C11								1	1		1	1	1	1	1	1	1	1
VD4								1	1	1		1	1		1		1
VD3								1	1	1	1			1		1		1
VD5								1	1	1	1			1	1		1
VD6								1	1	1		1	1			1		1
VD8								1	1	1	1		1			1	1
VD7								1	1	1		1		1	1			1
VD10								1	1	1	1		1		1			1
VD9								1	1	1		1		1		1	1
R13							1													1	1	1
R12																			1		1	1
R11																			1	1		1
OK3																			1	1	1
R3							1																	1	1	1	1	1	1	1
R7																							1		1
OK2																							1	1
R4							1																1				1	1	1	1
R8																							1			1		1
OK1																							1			1	1
R5																							1			1				1
R6																							1			1			1
DD2							1																									1	1	1	1
C3																															1
C4																															1
C7																															1
C8																															1
DA3							1

## Sheet: S7-Soft SubDSM
initialize
standby	1		1	1
attach		1
retract		1
determine retracted		1
receive command		1
if then		1	1	1
start watchdog/check watchdog		1		1
run attach algorithm			1
send confirmation			1	1
read pullaway force				1
run retract algorithm				1
send error		1	1	1

## Sheet: S8-Full
		1	2	3	4	5	6	7	8	9	10	11	12	13	14	15	16	17	18	19	20	21	22	23	24	25	26	27	28	29	30	31	32	33	34	35	36	37	38	39	40	41	42	43	44	45	46	47	48
initialize	1
standby	2	1		1	1
attach	3		1
retract	4		1
determine retracted	5		1
receive command	6		1
if then	7		1	1	1
start watchdog/check watchdog	8		1		1
run attach algorithm	9			1
send confirmation	10			1	1
read pullaway force	11				1
run retract algorithm	12				1
send error	13		1	1	1
C1	14															1					1
R1	15														1						1
ZQ1	16																	1			1
R2	17																1				1
C2	18																				1
SA1	19																				1
DD1	20	1	1	1	1	1	1	1	1	1	1	1	1	1	1	1	1	1	1	1		1											1				1			1
DA4	21																				1		1	1	1	1	1	1	1	1	1	1
C12	22																					1		1	1	1	1	1	1	1	1	1
C11	23																					1	1		1	1	1	1	1	1	1	1
VD4	24																					1	1	1		1	1		1		1
VD3	25																					1	1	1	1			1		1		1
VD5	26																					1	1	1	1			1	1		1
VD6	27																					1	1	1		1	1			1		1
VD8	28																					1	1	1	1		1			1	1
VD7	29																					1	1	1		1		1	1			1
VD10	30																					1	1	1	1		1		1			1
VD9	31																					1	1	1		1		1		1	1
R13	32																				1													1	1	1
R12	33																																1		1	1
R11	34																																1	1		1
OK3	35																																1	1	1
R3	36																				1																	1	1	1	1	1	1	1
R7	37																																				1		1
OK2	38																																				1	1
R4	39																				1																1				1	1	1	1
R8	40																																				1			1		1
OK1	41																																				1			1	1
R5	42																																				1			1				1
R6	43																																				1			1			1
DD2	44																				1																									1	1	1	1
C3	45																																												1
C4	46																																												1
C7	47																																												1
C8	48																																												1
DA3	49																				1
Rotate Module with Bearing	50
PCB	51														1	1	1	1	1	1	1	1	1	1	1	1	1	1	1	1	1	1	1	1	1	1	1	1	1	1	1	1	1	1	1	1	1	1	1
Screw	52
Screw	53
Step Motor 1	54
Step Motor 2	55
Line Actuator	56
Screw	57
Screw	58
Servo Motor 1	59
Screw	60
Servo Motor 1	61
Screw	62
Servo Motor 2	63
Gear	64
Screw	65
Screw	66
Screw	67
Screw	68
Claw Frame	69
Claw	70
Claw	71
External
[truncated: 23 more columns]

## Sheet: S8-Full-LowDetail
		1	2	3	4	5	6	7	8	9	10	11	12	13	14	15	16	17	18	19	20	21	22	23	24	25	26	27	28	29	30	31	32	33	34	35	36	37	38	39	40	41	42	43	44	45	46	47	48
initialize	1
standby	2	1		1	1
attach	3		1
retract	4		1
determine retracted	5		1
receive command	6		1
if then	7		1	1	1
start watchdog/check watchdog	8		1		1
run attach algorithm	9			1
send confirmation	10			1	1
read pullaway force	11				1
run retract algorithm	12				1
send error	13		1	1	1
C1	14															1					1
R1	15														1						1
ZQ1	16																	1			1
R2	17																1				1
C2	18																				1
SA1	19																				1
DD1	20	1	1	1	1	1	1	1	1	1	1	1	1	1	1	1	1	1	1	1		1											1				1			1
DA4	21																				1		1	1	1	1	1	1	1	1	1	1
C12	22																					1		1	1	1	1	1	1	1	1	1
C11	23																					1	1		1	1	1	1	1	1	1	1
VD4	24																					1	1	1		1	1		1		1
VD3	25																					1	1	1	1			1		1		1
VD5	26																					1	1	1	1			1	1		1
VD6	27																					1	1	1		1	1			1		1
VD8	28																					1	1	1	1		1			1	1
VD7	29																					1	1	1		1		1	1			1
VD10	30																					1	1	1	1		1		1			1
VD9	31																					1	1	1		1		1		1	1
R13	32																				1													1	1	1
R12	33																																1		1	1
R11	34																																1	1		1
OK3	35																																1	1	1
R3	36																				1																	1	1	1	1	1	1	1
R7	37																																				1		1
OK2	38																																				1	1
R4	39																				1																1				1	1	1	1
R8	40																																				1			1		1
OK1	41																																				1			1	1
R5	42																																				1			1				1
R6	43																																				1			1			1
DD2	44																				1																									1	1	1	1
C3	45																																												1
C4	46																																												1
C7	47																																												1
C8	48																																												1
DA3	49																				1
Rotate Module with Bearing	50
PCB	51														1	1	1	1	1	1	1	1	1	1	1	1	1	1	1	1	1	1	1	1	1	1	1	1	1	1	1	1	1	1	1	1	1	1	1
Step Motor 1	52
Step Motor 2	53
Line Actuator	54
Servo Motor 1	55
Servo Motor 1	56
Servo Motor 2	57
Gear	58
Claw Frame	59
Claw	60
Claw	61
External
[truncated: 13 more columns]

## Sheet: Lookup
General	Specific	Abbreviation	Definition	Examples
Information	Status	SI	Communicates information about its status	Sensor
Information	Control	CI	Communicates signals for the control of another thing	Serial Commands
Material	Human	HM	Humans must be moved	Human attachment
Material	Gas	GM	Gas must be moved
Material	Liquid	LM
Material	Solid	SM
Material	Plasma	PM
Material	Mixture	MM
Energy	Human	HE	Human energy enters the system, pulling levers, etc.
Energy	Acoustic	AE
Energy	Biological	BE
Energy	Chemical	CE
Energy	Electrical	EE
Energy	Electromagnetic	EME
Energy	Hydraulic	HYE
Energy	Mechanical	ME	Gear movement, conflates translation and rotational motion…..	Rotation, mechanism
Energy	Magnetic	MAG
Energy	Pneumatic	PE
Energy	Radioactive	NE
Energy	Thermal	TE
Energy	Strain energy	SE		Flexing
Spatial	Proximity	P	In close proximity, touching, etc.	Touching or fixed
Spatial	Alignment	A	Uses a pin or other form of allignment, including tacking	Pin cnnection
Movement	Translational	LRM	Transfers translation motion				`
Movement	Rotational	RRM	Transfers rotational motion
